# Supplementary material for: Dissecting the Transcriptomes of Multiple Metronidazole-Resistant and Sensitive Trichomonas vaginalis Strains Identified Distinct Genes and Pathways Associated with Drug Resistance and Cell Death
Source: Biomedicines. 2021 Dec 2;9(12):1817. doi: 10.3390/biomedicines9121817 (PMC8698965; doi:10.3390/biomedicines9121817)
Supplement: Supplementary file 1 [file biomedicines-09-01817-s001.zip]

Archive with 20 entries (19 files):
- biomedicines-1449287-supplementary/
- biomedicines-1449287-supplementary/Sup Figures_revised.pdf
- biomedicines-1449287-supplementary/Supplementary Table S1.xlsx
- biomedicines-1449287-supplementary/Supplementary Table S10.xlsx
- biomedicines-1449287-supplementary/Supplementary Table S11.xlsx
- biomedicines-1449287-supplementary/Supplementary Table S12.xlsx
- biomedicines-1449287-supplementary/Supplementary Table S13.xlsx
- biomedicines-1449287-supplementary/Supplementary Table S14.xlsx
- biomedicines-1449287-supplementary/Supplementary Table S15.xlsx
- biomedicines-1449287-supplementary/Supplementary Table S16.xls
- biomedicines-1449287-supplementary/Supplementary Table S17.xlsx
- biomedicines-1449287-supplementary/Supplementary Table S18.xlsx
- biomedicines-1449287-supplementary/Supplementary Table S2.xlsx
- biomedicines-1449287-supplementary/Supplementary Table S3.xlsx
- biomedicines-1449287-supplementary/Supplementary Table S4.xlsx
- biomedicines-1449287-supplementary/Supplementary Table S5.xlsx
- biomedicines-1449287-supplementary/Supplementary Table S6.xlsx
- biomedicines-1449287-supplementary/Supplementary Table S7.xlsx
- biomedicines-1449287-supplementary/Supplementary Table S8.xlsx
- biomedicines-1449287-supplementary/Supplementary Table S9.xlsx
