# Supplementary material for: Dissecting the Transcriptomes of Multiple Metronidazole-Resistant and Sensitive Trichomonas vaginalis Strains Identified Distinct Genes and Pathways Associated with Drug Resistance and Cell Death
Source: Biomedicines. 2021 Dec 2;9(12):1817. doi: 10.3390/biomedicines9121817 (PMC8698965; doi:10.3390/biomedicines9121817)
Supplement: Supplementary file 1 [file biomedicines-09-01817-s001.zip › biomedicines-1449287-supplementary/Supplementary Table S1.xlsx]

## Sheet: Sheet1
Supplementary Table S1 Identification of DEGs between the MTZ-R and MTZ-S transcriptomes
Gene ID	baseMean	MTZ-R/MTZ-S (log2FoldChange)	padj	TrichDB Annotation	30001_1	30001_2	30001_3	30236_1	30236_2	30236_3	50148_1	50148_2	50148_3	50142_1	50142_2	50142_3	50143_1	50143_2	50143_3	30238_1	30238_2	30238_3
TVAG_RG_DS116398_2	506.393	25.892	0	conserved hypothetical protein	0	0	0	0	0	0	0	0	0	3784.3	2805.32	2475.27	0	0	0	12.3502	16.6809	21.1386
TVAG_RG_DS113224_13	148.413	25.617	0	conserved hypothetical protein	0	0	0	0	0	0	0	0	0	0	2.45328	2.43989	777.662	783.648	1105.24	0	0	0
TVAG_162060	57.173	24.28	0	ATP-binding cassette transporter	0	0	0	0	0	0	0	0	0	235.04	302.98	489.198	0	0	0	1.90003	0	0
TVAG_542730	45.737	23.973	0	conserved hypothetical protein	0	0	0	0	0	0	0	0	0	0	0	0	0	0	0	328.704	320.863	173.705
TVAG_245560	43.313	23.897	0	Inorganic phosphate transporter	0	0	0	0	0	0	0	0	0	0	0	0	0	0	0	280.254	295.351	204.034
TVAG_RG_DS114031_7	41.677	23.843	0	conserved hypothetical protein	0	0	0	0	0	0	0	0	0	0	0	0	258.529	173.447	318.211	0	0	0
TVAG_489330	28.646	23.32	0	leucine-rich repeat protein, BspA family	0	0	0	0	0	0	0	0	0	0	3.67992	0	0	0	0	181.452	197.228	133.265
TVAG_604680	28.524	23.313	0	conserved hypothetical protein	0	0	0	0	0	0	0	0	0	0	0	0	0	1.04486	0	190.003	170.734	151.647
TVAG_478620	21.849	22.925	0	ABC transporter	0	0	0	0	0	0	0	0	0	0	0	0	152.625	96.1274	144.531	0	0	0
TVAG_204860	13.609	22.281	0	conserved hypothetical protein	0	0	0	0	0	0	0	0	0	0	0	0	0	0	0	88.3512	78.4986	78.1211
TVAG_354310	26.169	22.194	0	conserved hypothetical protein	0	0	0	0	0	0	0	0	0	0	1.22664	0	240.878	115.98	112.953	0	0	0
TVAG_RG_DS116398_3	678.638	13.835	0	hypothetical protein	0	0	0	0	0	0	0	0.820661	0	4937.42	3825.89	3447.57	0	0	0	3.80005	0	0
TVAG_RG_DS118006_1	1,294.391	13.768	0	conserved hypothetical protein	0	0	0	0	0	0	0	1.64132	0	9354.28	7443.24	6154.63	0	0	0	121.602	135.41	88.2309
TVAG_152020	1,156.308	11.298	0	conserved hypothetical protein	0	0	0	0	7.59883	0	0	0.820661	0	118.309	120.211	102.475	6415.46	6925.36	7123.31	0	0	0
TVAG_195930	292.626	11.214	0	5'-nucleotidase surE	0	0	0	0	0	1.04401	0	0.820661	0	755.598	775.236	816.144	129.783	67.9161	115.382	997.513	890.959	716.876
TVAG_146780	1,044.972	10.621	0.004	conserved hypothetical protein	0	0	0	7.75766	4.34219	0	0	0	0	0	0	0	8378.82	5839.74	4578.84	0	0	0
TVAG_000330	191.972	10.605	0	conserved hypothetical protein	0	0	0	0	0	0	0.883725	0.820661	0	6.3098	2.45328	8.53962	12.4592	5.22432	17.0036	1309.12	1174.53	918.153
TVAG_355500	345.677	10.524	0	conserved hypothetical protein	0	0.692733	0	0	1.08555	0	0.883725	1.64132	0	990.638	809.582	689.27	669.683	620.649	771.237	595.658	630.932	440.235
TVAG_498990	177.32	10.165	0	conserved hypothetical protein	0	0	0	1.29294	1.08555	1.04401	0	0	0	159.322	182.769	222.03	619.846	1142.04	862.328	0	0	0
TVAG_219660	105.392	10.061	0	leucine-rich repeat protein, BspA family	0	0	0	0	0	0	0	0	0.59219	637.29	609.64	508.718	30.1098	44.9291	61.9418	2.85004	0.981232	0
TVAG_259070	180.145	9.878	0	conserved hypothetical protein	0.816322	0	0	0	0	0	0.883725	0.820661	0.59219	705.12	614.546	520.917	0	0	0	548.157	473.935	376.819
TVAG_127890	163.864	9.838	0	conserved hypothetical protein	0	0	0	2.58589	0	0	0.883725	0	0	1.57745	1.22664	0	677.989	1208.91	1055.44	0.950013	0	0
TVAG_425070	33.396	9.797	0.011	leucine-rich repeat protein, BspA family	0	0	0	0	0	0	0	0	0.59219	0	0	0	181.697	188.075	230.764	0	0	0
TVAG_316770	69.45	9.78	0	endoplasmic reticulum mannosyl-oligosaccharide 1,2-alpha-mannosidase	0	0	0	0	0	0	0	0	0	61.5205	53.9721	39.0383	334.322	336.446	423.877	0	0	0.919072
TVAG_355520	66.873	9.726	0	conserved hypothetical protein	0	0	0	0	0	0	0	0	0	222.42	223.248	115.895	184.812	201.659	253.84	0	0	1.83814
TVAG_156990	65.016	9.612	0.002	conserved hypothetical protein	0	0.692733	0.713491	0	0	0	0	0	0	0	0	0	422.575	323.908	421.447	0.950013	0	0
TVAG_496640	89.273	9.536	0.002	conserved hypothetical protein	0	0	0	1.29294	0	1.04401	0	0	0	0	0	0	457.876	543.329	602.415	0.950013	0	0
TVAG_489210	31.789	9.535	0.004	conserved hypothetical protein	0	0	0.713491	0	0	0	0	0	0	3.1549	0	0	182.735	160.909	224.691	0	0	0
TVAG_544380	46.849	9.213	0	conserved hypothetical protein	0	0	0	0	0	0	0	0	0	34.7039	17.1729	59.7774	0	0	0	263.153	257.083	211.386
TVAG_154640	190.526	9.198	0	leucine-rich repeat protein, BspA family	0.816322	0	0	1.29294	1.08555	3.13203	0	0	0	1208.33	1013.2	1105.27	10.3827	10.4486	27.9346	19.0003	15.6997	12.867
TVAG_407240	885.612	9.146	0	60S ribosomal protein L10	0	1.38547	0	15.5153	4.34219	5.22005	1.76745	0.820661	0.59219	4842.77	4326.36	3798.91	503.56	283.158	182.182	602.308	565.19	806.945
TVAG_219670	129.332	9.083	0	conserved hypothetical protein	0	0	0	0	0	0	0.883725	3.28264	0	577.347	404.791	450.16	229.457	100.307	259.913	110.201	108.917	82.7165
TVAG_540780	2,892.621	8.872	0	16S ribosomal RNA	0	0.692733	0	51.7177	30.3953	24.0122	0	3.28264	1.18438	3.1549	7.35983	2.43989	14241.9	14238.4	23459	0.950013	0	2.75722
TVAG_209400	281.78	8.779	0.002	conserved hypothetical protein	0	0	0	6.46471	2.17109	3.13203	0	0	0	3.1549	0	1.21995	1966.48	1221.45	1867.97	0	0	0
TVAG_118260	32.811	8.698	0	conserved hypothetical protein	0	0	0	0	0	0	0	0	0	75.7176	61.3319	68.317	122.516	102.397	160.32	0	0	0
TVAG_355510	77.617	8.626	0	leucine-rich repeat protein, BspA family	0	0	0	0	1.08555	3.13203	0	0	0	277.631	239.195	134.194	240.878	221.511	238.051	11.4002	9.81232	20.2196
TVAG_104850	37.074	8.552	0	conserved hypothetical protein	0	0.692733	0	0	0	0	0	0	0	123.041	77.2782	65.8771	151.587	105.531	143.316	0	0	0
TVAG_259080	63.836	8.47	0	conserved hypothetical protein	0	0	0	0	0	0	0	0.820661	1.77657	206.646	197.489	169.573	0	0	0	206.153	215.871	150.728
TVAG_219680	165.903	8.463	0	guanylate cyclase beta 1 subunit	0	0	0	0	1.08555	0	3.5349	3.28264	0.59219	507.939	296.847	428.201	433.996	141.057	409.302	289.754	248.252	222.415
TVAG_489340	32.691	8.371	0	leucine-rich repeat protein, BspA family	0	0.692733	0	0	0	0	0	0	0	1.57745	3.67992	0	0	2.08973	0	208.053	205.078	167.271
TVAG_222590	63.007	8.362	0	ABC transporter	0	1.38547	0.713491	1.29294	0	0	0	0	0	0	0	2.43989	370.662	269.575	403.229	32.3004	16.6809	35.8438
TVAG_451560	48.848	8.309	0	conserved hypothetical protein	1.63264	0	0.713491	0	0	0	0	0	0	72.5627	88.318	67.097	75.7935	53.288	115.382	164.352	134.429	105.693
TVAG_375910	379.081	8.209	0	conserved hypothetical protein	5.71425	9.00553	6.42142	0	0	0	0	1.64132	0	0	1.22664	0	10.3827	4.17945	14.5746	2048.23	1507.17	3214.91
TVAG_602280	24.641	8.201	0.004	conserved hypothetical protein	0	0	0	0	0	0	0	0.820661	0.59219	0	3.67992	0	0	0	0	160.552	164.847	113.046
TVAG_081020	36.042	8.189	0	ankyrin repeat-containing protein	0	0.692733	0	0	0	0	0.883725	0	0	0	3.67992	0	172.352	195.389	272.058	0.950013	0	2.75722
TVAG_128320	122.175	8.16	0	r2r3-MYB transcription factor	0	0	0.713491	1.29294	1.08555	2.08802	0.883725	0	1.77657	585.234	485.749	431.861	140.166	253.902	282.989	3.80005	3.92493	3.67629
TVAG_056810	777.912	8.041	0	conserved hypothetical protein	8.16322	3.46367	7.13491	7.75766	4.34219	12.5281	3.5349	0.820661	5.32971	1.57745	7.35983	0	3795.91	5707.04	4366.29	26.6004	21.5871	22.9768
TVAG_137010	9,702.773	8.002	0	conserved hypothetical protein	7.34689	0	0	11.6365	10.8555	7.30806	222.699	260.97	157.522	36712	29027.2	37508.5	875.26	837.981	1472.03	24656.6	24010.7	18871.3
TVAG_104860	25.338	8.002	0	conserved hypothetical protein	0	0	0	0	0	0	0	0	0.59219	104.112	83.4114	89.0561	46.722	66.8713	64.3709	0.950013	0	0
TVAG_095820	19.543	7.951	0.011	conserved hypothetical protein	0	0	0	0	0	0	0	0	0	0	6.13319	1.21995	113.171	131.653	99.5928	0	0	0
TVAG_420740	162.239	7.939	0.002	conserved hypothetical protein	0.816322	0	0	0	0	0	3.5349	0.820661	6.51409	886.527	886.86	1132.11	0	0	1.21455	1.90003	0	0
TVAG_444850	23.204	7.874	0	conserved hypothetical protein	0	0	0	1.29294	0	0	0	0	0	0	0	0	100.712	103.441	109.309	41.8006	21.5871	39.5201
TVAG_201680	23.131	7.873	0	conserved hypothetical protein	0	0	0	0	0	0	0	0.820661	0	7.88725	4.90656	0	3.1148	2.08973	2.42909	142.502	128.541	124.075
TVAG_331480	16.675	7.722	0	conserved hypothetical protein	0	0	0	0	0	0	0	0	0	1.57745	13.493	6.09973	111.095	63.7367	103.236	0	0	0.919072
TVAG_576920	68.126	7.659	0.021	conserved hypothetical protein	2.44896	2.0782	1.42698	0	0	0	0	0	0	0	0	0	294.868	463.919	461.528	0	0	0
TVAG_308350	30.199	7.61	0	conserved hypothetical protein	0.816322	0.692733	0	0	0	0	0.883725	0	0	0	7.35983	1.21995	55.0282	33.4356	74.0873	129.202	131.485	109.37
TVAG_321590	179.126	7.603	0	conserved hypothetical protein	2.44896	3.46367	2.85397	0	1.08555	2.08802	1.76745	1.64132	0.59219	258.702	258.821	189.092	656.185	559.002	722.655	190.003	200.171	173.705
TVAG_062620	1,689.191	7.597	0	hypothetical protein	8.97954	7.62007	14.2698	5.17177	7.59883	1.04401	39.7676	37.7504	33.7548	465.348	126.344	868.602	9629.93	10010.8	9145.53	1.90003	0.981232	0
TVAG_496910	15.123	7.579	0	serine/threonine protein kinase	0	0	0	0	0	0	0	0	0	94.647	77.2782	53.6776	28.0332	5.22432	13.36	0	0	0
TVAG_242270	41.543	7.562	0	conserved hypothetical protein	0	0	0	0	0	2.08802	0	0	1.77657	0	1.22664	0	226.342	226.735	282.989	1.90003	1.96246	2.75722
TVAG_491740	42.008	7.529	0	conserved hypothetical protein	0	0	0.713491	0	0	1.04401	0.883725	0	1.18438	242.927	212.209	256.189	6.22961	12.5384	19.4327	0.950013	0	1.83814
TVAG_413460	36.957	7.52	0.006	conserved hypothetical protein	0	0.692733	0.713491	0	0	0	0.883725	0	1.18438	0	0	0	0	0	0	251.753	233.533	176.462
TVAG_004790	89.586	7.467	0	conserved hypothetical protein	4.08161	2.77093	0.713491	0	0	0	0	0	0.59219	252.392	228.155	203.731	94.4823	167.178	123.884	168.152	212.927	153.485
TVAG_225600	13.761	7.448	0	golgin IMH1	0	0	0	0	0	0	0	0	0	0	6.13319	2.43989	46.722	50.1534	54.6546	30.4004	32.3807	24.8149
TVAG_075800	17.044	7.427	0	conserved hypothetical protein	0	0	0	1.29294	0	0	0	0	0	3.1549	1.22664	0	113.171	89.8583	97.1637	0	0	0.919072
TVAG_201600	21.191	7.418	0	conserved hypothetical protein	0	0	0	1.29294	0	0	0	0	0.59219	66.2529	47.8389	81.7364	72.6787	32.3908	77.7309	0	0	0.919072
TVAG_506660	64.508	7.402	0	leucine-rich repeat protein, BspA family	0	0	0	1.29294	2.17109	0	0.883725	0.820661	1.77657	1.57745	8.58647	4.87979	424.651	314.504	397.157	0.950013	0.981232	0.919072
TVAG_082940	156.268	7.384	0	conserved hypothetical protein	3.26529	6.2346	4.99444	0	0	0	0.883725	0.820661	0	18.9294	13.493	9.75957	103.827	91.948	99.5928	905.362	878.203	675.518
TVAG_237860	1,966.335	7.265	0	conserved hypothetical protein	9.79586	9.00553	6.42142	40.0812	19.5398	43.8484	26.5117	39.3917	34.347	10792.9	7345.11	7839.38	16.6123	17.7627	23.0764	3298.44	3225.31	2606.49
TVAG_RG_DS118332_1	11.862	7.228	0	conserved hypothetical protein	0	0	0	0	0	0	0	0	0	56.7882	79.7315	69.5369	3.1148	3.13459	1.21455	0	0	0
TVAG_264800	228.32	7.183	0	conserved hypothetical protein	1.63264	0	1.42698	2.58589	10.8555	1.04401	0.883725	3.28264	6.51409	15.7745	13.493	2.43989	40.4924	15.673	53.44	1501.02	1537.59	901.609
TVAG_177180	6,147.446	7.166	0	WD-repeat protein	133.877	104.603	68.4952	112.486	74.9027	85.6088	66.2793	68.1149	50.9283	8327.36	9096.75	9602.2	26267.1	21846	28799.3	1718.57	1552.31	2679.09
TVAG_195940	11.062	7.125	0	acyltransferase	0	0	0	0	0	0	0	0	0	34.7039	20.8529	34.1585	45.6838	20.8973	27.9346	3.80005	0.981232	10.1098
TVAG_052380	17.099	7.111	0	conserved hypothetical protein	0	0	0	0	1.08555	0	0	0.820661	0	23.6617	22.0795	19.5191	2.07654	3.13459	0	76.951	78.4986	79.9592
TVAG_293220	16.964	7.097	0.005	conserved hypothetical protein	0	0	0	0	0	0	0.883725	0	0.59219	129.351	90.7713	81.7364	0	1.04486	0	0	0.981232	0
TVAG_427000	31.387	7.076	0	conserved hypothetical protein	0.816322	0.692733	0	0	1.08555	0	0	0.820661	0.59219	1.57745	2.45328	0	3.1148	15.673	2.42909	100.701	120.692	314.323
TVAG_496720	16.598	7.061	0	ankyrin	0	0.692733	0	0	1.08555	0	0	0	0	86.7597	68.6918	54.8976	16.6123	26.1216	40.08	0.950013	1.96246	0.919072
TVAG_055020	85.034	7.056	0	conserved hypothetical protein	0	0	0	0	2.17109	0	3.5349	3.28264	2.36876	1.57745	0	0	524.325	370.927	612.131	3.80005	0.981232	5.51443
TVAG_496740	15.822	6.991	0	conserved hypothetical protein	0	0	0	2.58589	0	0	0	0	0	18.9294	25.7594	45.138	80.9849	47.0189	64.3709	0	0	0
TVAG_390270	69.365	6.942	0	conserved hypothetical protein	1.63264	0	0	0	0	0	1.76745	3.28264	2.96095	441.686	252.688	395.263	38.4159	36.5702	49.7964	9.50013	4.90616	10.1098
TVAG_292940	18.821	6.931	0	conserved hypothetical protein	0.816322	0	0	0	0	0	0	0.820661	0.59219	1.57745	2.45328	0	5.19134	4.17945	9.71637	114.002	130.504	68.9304
TVAG_305970	62.453	6.927	0	hypothetical protein	0	0.692733	0.713491	0	0	3.13203	1.76745	0.820661	1.77657	96.2244	137.384	123.215	107.98	130.608	139.673	105.451	114.804	159.918
TVAG_264790	522.963	6.884	0	breast cancer suppressor candidate 1,bcsc-1	8.16322	2.77093	3.56746	20.6871	10.8555	12.5281	5.30235	9.84793	5.9219	28.3941	41.7057	17.0792	109.018	39.7048	157.891	3480.85	3463.75	1995.3
TVAG_222600	21.903	6.859	0	ABC transporter	0	0	0	1.29294	0	0	0	0.820661	1.18438	1.57745	6.13319	4.87979	70.6022	32.3908	36.4364	87.4012	70.6487	80.8783
TVAG_RG_DS114388_2	9.12	6.854	0.001	conserved hypothetical protein	0	0	0	0	0	0	0	0	0	0	2.45328	10.9795	0	0	0	62.7008	40.2305	47.7917
TVAG_RG_DS113224_9	9.057	6.846	0	hypothetical protein	0	0	0	0	0	0	0	0	0	1.57745	4.90656	0	2.07654	1.04486	1.21455	64.6009	48.0804	39.5201
TVAG_375920	26.09	6.836	0	conserved hypothetical protein	0	0	2.85397	0	0	0	0	0.820661	0	0	0	0	66.4491	75.2302	106.88	71.2509	72.6112	73.5257
TVAG_052420	146.324	6.818	0	conserved hypothetical protein	6.53057	5.54187	2.85397	1.29294	3.25664	1.04401	0	2.46198	0	102.534	85.8647	78.0766	44.6455	22.987	34.0073	880.662	754.567	607.506
TVAG_331910	17.029	6.774	0.02	conserved hypothetical protein	0	0	0	0	0	0	1.76745	0.820661	0	0	1.22664	0	0	0	0	92.1512	103.029	107.531
TVAG_161050	13.382	6.755	0	conserved hypothetical protein	0	0	0	0	0	0	0	1.64132	0	23.6617	11.0397	19.5191	0	0	1.21455	42.7506	79.4798	61.5778
TVAG_493400	21.606	6.734	0	conserved hypothetical protein	0	0	0	1.29294	0	3.13203	0	0	0	111.999	122.664	143.954	0	1.04486	0	0.950013	2.9437	0.919072
TVAG_470500	153.026	6.709	0.001	conserved hypothetical protein	0	0	0	6.46471	13.0266	2.08802	1.76745	2.46198	0.59219	0	2.45328	7.31968	0	2.08973	0	1026.96	1000.86	688.385
TVAG_259040	18.303	6.572	0	conserved hypothetical protein	0.816322	1.38547	0.713491	0	0	0	0	0	0	6.3098	15.9463	0	0	0	0	106.401	105.973	91.9072
TVAG_493390	110.157	6.558	0.002	conserved hypothetical protein	0	0	0	10.3435	3.25664	4.17604	1.76745	1.64132	0	713.007	700.411	537.996	0	8.35891	0	0.950013	0	0.919072
TVAG_387850	61.679	6.553	0	ankyrin repeat-containing protein	3.26529	1.38547	0.713491	1.29294	0	0	0	1.64132	2.96095	11.0421	17.1729	6.09973	41.5307	63.7367	57.0837	295.454	352.262	254.583
TVAG_237840	2,223.328	6.532	0	senataxin helicase setx	17.1428	13.8547	16.4103	81.4554	49.9351	106.489	47.7211	46.7777	48.5596	11622.6	8257.73	8838.51	67.4874	40.7497	37.6509	3880.8	3638.41	3207.56
TVAG_387220	71.577	6.513	0	conserved hypothetical protein	0	0	0	0	0	0	4.41862	5.74463	3.55314	15.7745	17.1729	9.75957	2.07654	1.04486	2.42909	462.656	478.841	284.912
TVAG_497060	32.769	6.473	0	conserved hypothetical protein	2.44896	0.692733	0.713491	0	1.08555	0	0.883725	0	0.59219	3.1549	1.22664	1.21995	33.2246	33.4356	49.7964	145.352	186.434	129.589
TVAG_108560	64.7	6.458	0	conserved hypothetical protein	0	0	0	0	6.51328	1.04401	0	0.820661	4.73752	18.9294	2.45328	9.75957	2.07654	1.04486	3.64364	418.006	360.112	335.461
TVAG_RG_DS114347_1	10.858	6.443	0.001	conserved hypothetical protein	0	0	0	2.58589	0	0	0	0	0	0	4.90656	0	53.9899	67.9161	63.1564	1.90003	0.981232	0
TVAG_581670	1,582.123	6.345	0	conserved hypothetical protein	46.5303	47.7986	57.0793	38.7883	44.5074	39.6724	22.9768	23.7992	24.872	10663.6	8100.72	9076.4	36.3394	27.1665	30.3637	57.9508	57.8927	81.7974
TVAG_278210	25.136	6.299	0	conserved hypothetical protein	0	0	2.14047	0	0	0	0.883725	2.46198	0	156.168	126.344	114.675	6.22961	14.6281	27.9346	0	0.981232	0
TVAG_399920	11.927	6.27	0.001	Clan MA, family M8, leishmanolysin-like metallopeptidase	0	0	0	1.29294	0	0	0	0	1.18438	0	1.22664	1.21995	72.6787	36.5702	99.5928	0	0	0.919072
TVAG_180990	11.684	6.243	0.001	conserved hypothetical protein	0	0	0	0	0	0	0.883725	0	1.18438	0	3.67992	2.43989	60.2195	74.1853	66.8	0	0	0.919072
TVAG_458850	11.607	6.221	0	leucine-rich repeat protein, BspA family	0	1.38547	0	0	1.08555	0	0	0	0	4.73235	0	0	6.22961	16.7178	4.85818	55.1007	76.5361	42.2773
TVAG_316370	34.897	6.208	0	conserved hypothetical protein	0	1.38547	1.42698	1.29294	0	0	0.883725	0.820661	2.36876	1.57745	4.90656	1.21995	1.03827	0	0	244.153	194.284	172.785
TVAG_138400	24.818	6.204	0.006	Basic proline-rich peptide IB-1	0.816322	0.692733	0	2.58589	1.08555	1.04401	0	0	0	0	2.45328	0	152.625	97.1723	188.255	0	0	0
TVAG_221850	23.194	6.186	0.024	leucine-rich repeat protein, BspA family	0	0	0	0	0	0	0.883725	1.64132	2.96095	151.435	136.157	120.775	0	0	3.64364	0	0	0
TVAG_241640	20.015	6.171	0.001	ATP-binding cassette transporter	0	0	0	1.29294	2.17109	1.04401	0	0.820661	0	0	0	0	0	1.04486	1.21455	128.252	118.729	105.693
TVAG_152010	7.151	6.162	0	conserved hypothetical protein	0	0	0	0	1.08555	0	0	0	0	9.4647	19.6262	15.8593	16.6123	2.08973	49.7964	2.85004	4.90616	6.4335
TVAG_076190	7.039	6.151	0.003	conserved hypothetical protein	0	0	0	0	0	0	0	0.820661	0	0	0	0	1.03827	1.04486	0	44.6506	45.1367	34.0057
TVAG_296090	72.48	6.086	0	conserved hypothetical protein	2.44896	3.46367	4.28095	2.58589	1.08555	2.08802	0.883725	0.820661	1.18438	118.309	128.797	128.094	299.021	252.857	355.862	2.85004	0	0
TVAG_336050	226.411	6.055	0	conserved hypothetical protein	19.5917	18.7038	12.1294	0	1.08555	0	0.883725	5.74463	1.18438	455.883	406.017	309.866	719.519	685.43	885.404	212.803	191.34	149.809
TVAG_273220	12.932	6.048	0	conserved hypothetical protein	1.63264	1.38547	0	0	0	0	0	0	0	52.0558	57.652	47.5779	19.7271	10.4486	25.5055	5.70008	0.981232	10.1098
TVAG_021060	16.735	6.017	0	conserved hypothetical protein	1.63264	0.692733	0.713491	0	0	0	0	0	1.18438	0	1.22664	0	96.5589	122.249	74.0873	0	1.96246	0.919072
TVAG_419340	10.157	6.015	0.004	conserved hypothetical protein	0.816322	0	0	0	1.08555	0	0.883725	0	0	67.8303	60.1053	50.0178	0	2.08973	0	0	0	0
TVAG_209390	4.828	5.935	0.009	conserved hypothetical protein	0	0	0	0	0	0	0	0	0	1.57745	0	0	33.2246	29.2562	21.8618	0	0.981232	0
TVAG_047140	9.544	5.932	0.001	conserved hypothetical protein	0	0	0.713491	0	0	0	0.883725	0.820661	0	0	0	0	64.3726	22.987	64.3709	5.70008	0	11.9479
TVAG_106600	301.81	5.922	0	leucine-rich repeat protein, BspA family	10.6122	5.54187	14.2698	0	3.25664	0	13.2559	18.8752	21.911	4.73235	4.90656	6.09973	25.9567	22.987	40.08	2029.23	1952.65	1258.21
TVAG_168760	5.999	5.918	0.002	conserved hypothetical protein	0	0.692733	0	0	0	0	0	0	0	3.1549	1.22664	1.21995	37.3776	30.301	34.0073	0	0	0
TVAG_088910	7.568	5.912	0	conserved hypothetical protein	0	0	0	0	1.08555	0	0	0.820661	0	39.4362	42.9324	39.0383	4.15307	1.04486	4.85818	0.950013	0.981232	0.919072
TVAG_113870	762.986	5.905	0	Acetyl-CoA hydrolase	2.44896	6.92733	4.28095	84.0413	62.9617	46.9804	4.41862	5.74463	8.88285	2643.81	5343.24	4012.4	375.853	241.363	448.167	203.303	158.96	79.9592
TVAG_024550	5.91	5.894	0.003	ABC transporter	0	0	0	0	0	0	0	0	0.59219	12.6196	52.7455	32.9386	0	0	0	3.80005	0	3.67629
TVAG_229240	164.545	5.889	0	conserved hypothetical protein	1.63264	2.77093	6.42142	5.17177	10.8555	11.4841	5.30235	1.64132	4.14533	998.526	928.566	917.4	1.03827	4.17945	3.64364	24.7003	19.6246	14.7051
TVAG_034220	154.486	5.884	0	conserved hypothetical protein	6.53057	2.0782	2.85397	7.75766	5.42773	10.4401	1.76745	3.28264	6.51409	26.8166	30.666	10.9795	810.887	714.687	1020.22	45.6006	40.2305	34.0057
TVAG_539120	10.947	5.869	0	conserved hypothetical protein	0	0	0	0	0	0	0	0.820661	1.77657	34.7039	45.3856	37.8183	1.03827	2.08973	6.07273	33.2504	15.6997	18.3814
TVAG_007220	476.005	5.867	0	leucine-rich repeat protein, BspA family	26.1223	32.5585	16.4103	1.29294	3.25664	0	15.0233	22.9785	26.0563	3005.04	2698.61	2247.14	91.3675	111.8	154.247	35.1505	31.3994	49.6299
TVAG_088900	5.712	5.824	0	reverse transcriptases	0	0	0	1.29294	0	0	0	0	0	36.2813	24.5328	25.6189	2.07654	3.13459	6.07273	0	1.96246	1.83814
TVAG_252970	27.571	5.808	0	Clan CA, family C40, NlpC/P60 superfamily cysteine peptidase	0	0.692733	2.14047	0	0	1.04401	0	0	4.14533	9.4647	30.666	21.959	153.664	108.666	146.96	6.65009	1.96246	8.27165
TVAG_305980	19.166	5.795	0	conserved hypothetical protein	2.44896	0.692733	0	0	2.17109	1.04401	0	0	0	17.3519	17.1729	18.2992	57.1047	90.9031	110.524	5.70008	6.86862	14.7051
TVAG_525700	2,244.854	5.783	0	conserved hypothetical protein	6.53057	11.7765	9.98888	85.3342	193.227	97.0929	122.838	114.893	79.3534	416.447	375.351	283.028	12110.4	12726.4	11872.2	726.76	715.318	460.455
TVAG_069070	17.508	5.739	0.001	conserved hypothetical protein	0.816322	0	0	0	1.08555	1.04401	0	1.64132	1.18438	0	4.90656	0	0	1.04486	0	106.401	106.954	90.069
TVAG_070190	8.308	5.73	0	ankyrin repeat and socs box protein	0	0	0	0	0	0	0.883725	0.820661	0.59219	23.6617	17.1729	23.179	29.0715	28.2113	23.0764	1.90003	0.981232	0
TVAG_032740	106.405	5.723	0	conserved hypothetical protein	11.4285	8.3128	3.56746	0	0	0	1.76745	1.64132	8.29066	326.532	509.055	574.595	0	1.04486	3.64364	133.002	212.927	119.479
TVAG_115790	23.596	5.722	0	conserved hypothetical protein	0	0	0	0	0	0	2.65117	2.46198	2.36876	7.88725	6.13319	2.43989	53.9899	60.6021	72.8728	74.101	79.4798	59.7397
TVAG_081010	18.959	5.716	0	ankyrin repeat-containing protein	0	3.46367	1.42698	1.29294	0	0	0	0	0	1.57745	2.45328	0	43.6072	71.0507	58.2982	51.3007	60.8364	45.9536
TVAG_402390	355.141	5.706	0	conserved hypothetical protein	12.2448	20.782	19.2643	21.98	13.0266	21.9242	1.76745	1.64132	7.69847	23.6617	34.3459	21.959	2174.13	1736.56	2255.41	8.55011	1.96246	15.6242
TVAG_514870	4.088	5.694	0.03	conserved hypothetical protein	0	0	0	0	0	0	0	0	0	0	0	1.21995	25.9567	20.8973	25.5055	0	0	0
TVAG_273210	9.785	5.666	0	conserved hypothetical protein	0	0.692733	0.713491	0	0	0	0.883725	0	0.59219	26.8166	17.1729	30.4987	28.0332	27.1665	38.8655	2.85004	0	1.83814
TVAG_323920	12.655	5.661	0.001	conserved hypothetical protein	0	0	0	1.29294	0	0	0	3.28264	0	63.098	62.5586	78.0766	0	0	1.21455	3.80005	10.7936	3.67629
TVAG_545670	4.942	5.639	0.007	conserved hypothetical protein	0	0	0	0	0	0	0	0.820661	0	0	1.22664	1.21995	0	0	0	32.3004	30.4182	22.9768
TVAG_365230	12.247	5.624	0.001	guanylate cyclase	0	0.692733	0	0	0	0	0	0.820661	2.36876	22.0843	134.93	40.2582	4.15307	11.4935	3.64364	0	0	0
TVAG_052400	11.223	5.624	0	conserved hypothetical protein	0	1.38547	0	0	0	0	0.883725	0	1.18438	6.3098	6.13319	0	31.148	19.8524	36.4364	28.5004	34.3431	35.8438
TVAG_153730	9.444	5.623	0.015	conserved hypothetical protein	0	2.0782	0.713491	0	0	0	0	0	0	0	0	0	62.2961	62.6918	41.2946	0	0	0.919072
TVAG_397290	3.885	5.615	0.004	ankyrin repeat-containing protein	0	0	0	0	0	0	0	0	0	11.0421	41.7057	1.21995	7.26787	6.26918	2.42909	0	0	0
TVAG_298690	7.626	5.604	0.007	conserved hypothetical protein	0	0	0	0	0	0	0	2.46198	0	0	3.67992	3.65984	0	0	0	42.7506	46.1179	38.601
TVAG_291760	4.792	5.59	0.018	r2r3-MYB transcription factor	0	0	0	0	0	1.04401	0	0	0	0	0	1.21995	0	0	0	31.3504	18.6434	34.0057
TVAG_039970	7.371	5.548	0	conserved hypothetical protein	0.816322	0.692733	0.713491	0	0	0	0	0	0	39.4362	55.1987	17.0792	2.07654	0	0	1.90003	0.981232	13.7861
TVAG_432990	73.448	5.539	0	conserved hypothetical protein	4.08161	1.38547	2.85397	2.58589	1.08555	4.17604	3.5349	3.28264	4.73752	7.88725	9.81311	8.53962	419.46	359.433	474.888	4.75006	5.88739	3.67629
TVAG_539130	9.493	5.534	0.001	conserved hypothetical protein	0	0	0	1.29294	2.17109	0	0	0.820661	0	47.3235	78.5049	32.9386	1.03827	0	1.21455	1.90003	0	3.67629
TVAG_219650	4.625	5.526	0.001	leucine-rich repeat protein, BspA family	0	0	0	0	0	0	0.883725	0	0	23.6617	31.8926	19.5191	0	4.17945	1.21455	0	0.981232	0.919072
TVAG_099010	8.602	5.515	0	ankyrin repeat-containing protein	0	0.692733	0.713491	0	0	0	0	0	1.18438	45.746	61.3319	35.3784	1.03827	3.13459	0	0.950013	0.981232	3.67629
TVAG_476980	45.577	5.481	0	myo-inositol-1 phosphate synthase	2.44896	2.0782	3.56746	5.17177	3.25664	0	0	1.64132	0	6.3098	11.0397	7.31968	366.508	49.1086	361.935	0	0	0
TVAG_313630	5.533	5.477	0	conserved hypothetical protein	0	0.692733	0.713491	0	0	0	0	0	0	0	1.22664	0	1.03827	3.13459	8.50182	30.4004	23.5496	30.3294
TVAG_412710	4.353	5.44	0	conserved hypothetical protein	0	0	0	0	0	1.04401	0	0	0	12.6196	15.9463	12.1995	15.574	18.8075	1.21455	0.950013	0	0
TVAG_066770	267.534	5.425	0	conserved hypothetical protein	14.6938	32.5585	19.9778	1.29294	5.42773	2.08802	2.65117	6.56529	23.6876	9.4647	3.67992	7.31968	1550.13	1374	1721.01	9.50013	4.90616	26.6531
TVAG_359980	3,196.697	5.406	0	conserved hypothetical protein	13.0611	17.3183	2.85397	33.6165	97.6992	60.5525	417.118	590.876	92.3816	27652.7	13153.2	13535.3	228.419	546.464	171.251	382.855	287.501	257.34
TVAG_233960	4.032	5.346	0	vps9-ankyrin repeat-containing protein	0	0	0	0	0	0	0	0	0.59219	6.3098	11.0397	2.43989	5.19134	10.4486	10.9309	7.6001	8.83109	9.19072
TVAG_167680	18.146	5.336	0.003	conserved hypothetical protein	0	0.692733	0.713491	2.58589	2.17109	2.08802	0	0	0	0	0	0	94.4823	75.2302	145.746	0.950013	1.96246	0
TVAG_069050	12.522	5.329	0.007	conserved hypothetical protein	0	1.38547	0	2.58589	0	0	1.76745	0	0	102.534	68.6918	43.9181	0	2.08973	2.42909	0	0	0
TVAG_604220	6.338	5.319	0.021	conserved hypothetical protein	0	0.692733	0	0	1.08555	1.04401	0	0	0	37.8588	36.7992	36.5984	0	0	0	0	0	0
TVAG_TEG_DS113585_1_9	16.976	5.318	0.006	Maverick transposable element conserved hypothetical protein	2.44896	0.692733	2.14047	0	1.08555	1.04401	0	0	0	85.1823	159.463	52.4577	0	1.04486	0	0	0	0
TVAG_RG_DS113259_10	3.146	5.315	0.048	conserved hypothetical protein	0	0	0	0	0	0	0	0	0	0	0	0	12.4592	10.4486	32.7927	0	0	0.919072
TVAG_396960	101.295	5.222	0	leucine-rich repeat protein, BspA family	6.53057	3.46367	4.99444	1.29294	2.17109	4.17604	12.3721	8.20661	4.14533	741.401	482.069	363.544	0	2.08973	3.64364	54.1507	93.217	35.8438
TVAG_465220	13.578	5.218	0	conserved hypothetical protein	1.63264	0.692733	0.713491	0	1.08555	0	0.883725	0	1.18438	55.2107	77.2782	84.1763	0	0	0	4.75006	3.92493	12.867
TVAG_502050	3.747	5.205	0	conserved hypothetical protein	0	0	0	1.29294	0	0	0	0	0	14.197	13.493	25.6189	3.1148	4.17945	3.64364	0	0.981232	0.919072
TVAG_136050	100.901	5.194	0	hypothetical protein	13.0611	15.9329	9.98888	3.87883	0	2.08802	1.76745	0	1.18438	28.3941	60.1053	15.8593	617.769	526.611	480.96	11.4002	8.83109	18.3814
TVAG_328970	19.424	5.193	0	conserved hypothetical protein	0.816322	0	3.56746	0	0	0	1.76745	1.64132	1.18438	0	0	0	63.3343	24.0319	32.7927	69.3509	64.7613	86.3927
TVAG_TEG_DS113269_2_1	9.113	5.191	0	Ip transposable element protein	0	0	0	0	1.08555	2.08802	0.883725	0	0.59219	12.6196	13.493	24.3989	51.9134	13.5832	37.6509	2.85004	1.96246	0.919072
TVAG_344940	4.496	5.181	0	conserved hypothetical protein	0	0	0.713491	0	0	0	0	0	0.59219	3.1549	9.81311	2.43989	7.26787	11.4935	13.36	12.3502	6.86862	12.867
TVAG_RG_DS113564_7	4.51	5.166	0.002	hypothetical protein	0	0	0	0	0	0	0.883725	0.820661	0	0	0	0	21.8036	16.7178	31.5782	1.90003	1.96246	5.51443
TVAG_TEG_DS113673_1_1	2.808	5.162	0.002	Maverick transposable element DNA polymerase type B, organellar and viral	0	0	0	0	0	0	0	0	0	0	0	0	10.3827	3.13459	8.50182	14.2502	7.84986	6.4335
TVAG_043070	252.72	5.156	0	fructose-bisphosphate aldolase	26.9386	14.5474	22.1182	6.46471	10.8555	5.22005	4.41862	20.5165	12.436	67.8303	90.7713	43.9181	290.715	111.8	303.637	1343.32	1259.9	913.557
TVAG_174870	4,806.216	5.135	0	conserved hypothetical protein	53.0609	257.004	172.665	306.427	839.128	654.594	33.5815	33.6471	43.822	28704.9	30421.9	22054.2	22.8419	113.89	21.8618	891.112	1081.32	806.026
TVAG_233920	16.238	5.109	0.001	conserved hypothetical protein	0.816322	0.692733	0	2.58589	2.17109	0	0	1.64132	0.59219	1.57745	1.22664	0	118.363	74.1853	87.4473	0	0.981232	0
TVAG_284400	140.288	5.079	0	conserved hypothetical protein	0.816322	1.38547	0.713491	3.87883	8.68437	5.22005	8.83725	14.7719	27.8329	351.771	244.101	187.872	6.22961	7.31404	9.71637	540.557	635.838	469.646
TVAG_019720	87.972	5.071	0	amino acid transporter	6.53057	6.2346	4.99444	10.3435	8.68437	8.35207	0	0.820661	0.59219	145.125	201.169	126.874	21.8036	15.673	18.2182	338.204	404.268	265.612
TVAG_453560	67.374	5.071	0.001	conserved hypothetical protein	8.16322	5.54187	6.42142	1.29294	0	0	0.883725	4.10331	8.29066	1.57745	2.45328	0	1.03827	0	1.21455	446.506	451.367	273.883
TVAG_074270	53.171	5.07	0	conserved hypothetical protein	0	0	0	3.87883	5.42773	5.22005	5.30235	3.28264	4.73752	288.673	225.702	375.743	11.4209	14.6281	12.1455	0	0	0.919072
TVAG_056610	4.212	5.067	0.01	ankyrin repeat-containing protein	0	0	0	0	0	1.04401	0	0.820661	0	0	0	1.21995	1.03827	0	0	31.3504	27.4745	12.867
TVAG_318170	123.073	5.062	0	conserved hypothetical protein	8.16322	10.391	8.5619	5.17177	9.76992	8.35207	7.95352	4.92397	1.18438	402.25	262.501	298.887	1.03827	14.6281	0	383.805	509.259	278.479
TVAG_336040	8.846	5.045	0.001	conserved hypothetical protein	0.816322	2.77093	0.713491	0	0	0	0	0	0	1.57745	1.22664	1.21995	53.9899	38.6599	53.44	0.950013	2.9437	0.919072
TVAG_210940	214.89	5.02	0	conserved hypothetical protein	8.97954	15.9329	9.98888	2.58589	4.34219	3.13203	30.0466	27.9025	12.436	914.921	856.194	1670.11	49.8368	180.761	78.9455	1.90003	0	0
TVAG_168990	20.006	5.005	0	ankyrin repeat domain-containing protein	1.63264	0.692733	0.713491	2.58589	2.17109	1.04401	1.76745	0	0.59219	1.57745	2.45328	3.65984	124.592	76.275	138.458	0	0.981232	0.919072
TVAG_088890	3.209	4.982	0.006	conserved hypothetical protein	0	0	0	0	1.08555	0	0	0	0	22.0843	18.3996	9.75957	2.07654	3.13459	1.21455	0	0	0
TVAG_493710	3.075	4.947	0.033	conserved hypothetical protein	0	0	0	0	0	0	0.883725	0	0	0	0	0	0	3.13459	0	23.7503	14.7185	12.867
TVAG_550840	34.886	4.929	0	Clan MA, family M8, leishmanolysin-like metallopeptidase	0	0	0.713491	0	0	0	6.18607	7.38595	5.32971	6.3098	2.45328	1.21995	175.467	195.389	177.324	16.1502	14.7185	19.3005
TVAG_357530	17.795	4.884	0.001	conserved hypothetical protein	0	0	0	2.58589	5.42773	3.13203	0	0	0	42.5911	17.1729	15.8593	0	2.08973	0	64.6009	80.461	86.3927
TVAG_219640	2.339	4.876	0.005	tRNA-Met (anticodon: CAT)	0	0	0	0	0	0	0	0	0	6.3098	9.81311	18.2992	2.07654	1.04486	3.64364	0	0	0.919072
TVAG_093820	17.393	4.874	0.004	leucine-rich repeat protein, BspA family	3.26529	4.84913	0.713491	0	0	0	0	0	1.18438	0	0	0	91.3675	96.1274	108.095	1.90003	0.981232	4.59536
TVAG_333180	26.517	4.864	0	ankyrin repeat-containing protein	3.26529	0.692733	0	2.58589	2.17109	6.26406	0.883725	0	1.18438	61.5205	71.1451	51.2377	62.2961	80.4545	51.0109	37.0505	22.5683	22.9768
TVAG_566780	14.065	4.85	0	conserved hypothetical protein	1.63264	0.692733	1.42698	0	0	2.08802	2.65117	0	0	4.73235	4.90656	4.87979	1.03827	2.08973	1.21455	87.4012	81.4423	56.9824
TVAG_237890	10.32	4.843	0	conserved hypothetical protein	1.63264	0.692733	0	0	0	0	0.883725	0.820661	1.77657	4.73235	25.7594	2.43989	39.4542	45.974	52.2255	1.90003	1.96246	5.51443
TVAG_121950	229.598	4.841	0	conserved hypothetical protein	13.0611	18.0111	17.1238	10.3435	13.0266	11.4841	10.6047	13.9512	31.3861	4.73235	4.90656	3.65984	370.662	198.524	400.8	1102.01	1066.6	841.87
TVAG_168010	59.505	4.833	0.001	ankyrin repeat-containing protein	0	0	0	0	0	0	11.4884	9.02727	15.3969	359.659	334.872	273.268	25.9567	17.7627	13.36	3.80005	0.981232	5.51443
TVAG_121940	556.956	4.83	0	Lipopolysaccharide biosynthesis protein rfbH	39.9998	29.0948	29.9666	24.5659	9.76992	33.4083	39.7676	43.495	90.0128	6.3098	13.493	10.9795	907.446	390.779	1059.08	2539.38	2619.89	2137.76
TVAG_292090	18.072	4.818	0.002	conserved hypothetical protein	0	0.692733	2.14047	1.29294	1.08555	0	2.65117	0.820661	2.36876	0	0	0	1.03827	2.08973	0	105.451	112.842	92.8262
TVAG_353200	474.659	4.809	0	lipid A export ATP-binding/permease protein msba	3.26529	4.1564	0.713491	7.75766	5.42773	6.26406	74.2329	78.7835	113.108	55.2107	88.318	28.0588	199.347	251.812	355.862	2575.48	2735.68	1960.38
TVAG_047180	72.064	4.806	0.001	conserved hypothetical protein	4.08161	7.62007	4.99444	0	1.08555	1.04401	7.0698	9.02727	9.47504	460.615	429.324	337.925	0	0	0	5.70008	12.756	6.4335
TVAG_023400	2.716	4.773	0.048	conserved hypothetical protein	0	0	0	0	0	0	0	0	0.59219	0	0	0	0	0	1.21455	13.3002	25.512	8.27165
TVAG_009540	2.73	4.762	0.002	conserved hypothetical protein	0	0	0	0	0	0	0	0	0.59219	6.3098	15.9463	15.8593	2.07654	1.04486	3.64364	0	0	3.67629
TVAG_151460	1,596.683	4.751	0	Clan CA, family C1, cathepsin L or K-like cysteine peptidase	73.4689	47.1059	87.7594	314.185	122.667	335.127	14.1396	18.8752	16.5813	22.0843	36.7992	19.5191	14004.2	2969.5	10583.6	22.8003	22.5683	29.4103
TVAG_503320	16.442	4.723	0.004	conserved hypothetical protein	0	0	0	2.58589	0	1.04401	2.65117	4.10331	0.59219	0	3.67992	1.21995	0	1.04486	0	112.101	96.1607	70.7685
TVAG_251230	2.085	4.716	0.007	conserved hypothetical protein	0	0	0	0	0	0	0	0	0	1.57745	19.6262	6.09973	5.19134	3.13459	0	0	0.981232	0.919072
TVAG_128160	141.513	4.707	0.001	conserved hypothetical protein	1.63264	0	1.42698	0	0	0	30.9304	37.7504	21.911	1012.72	737.21	562.395	8.30614	3.13459	4.85818	31.3504	41.2117	52.3871
TVAG_080920	2.078	4.702	0.019	conserved hypothetical protein	0	0	0	0	0	0	0	0	0	11.0421	12.2664	9.75957	1.03827	2.08973	1.21455	0	0	0
TVAG_198250	2.052	4.686	0.003	tRNA-Val (anticodon: GAC)	0	0	0	0	0	0	0	0	0	6.3098	17.1729	3.65984	1.03827	1.04486	1.21455	0	0.981232	5.51443
TVAG_011440	14.973	4.644	0	2-5A-dependent ribonuclease	1.63264	0	0.713491	0	1.08555	0	0.883725	2.46198	2.96095	63.098	58.8787	67.097	7.26787	12.5384	14.5746	8.55011	17.6622	10.1098
TVAG_375170	82.206	4.607	0	conserved hypothetical protein	8.16322	11.0837	12.8428	2.58589	4.34219	1.04401	0.883725	5.74463	10.6594	18.9294	17.1729	14.6394	215.96	231.96	265.986	243.203	217.834	196.681
TVAG_413350	18.829	4.582	0	conserved hypothetical protein	2.44896	0.692733	1.42698	0	5.42773	4.17604	0	0	0	61.5205	28.2127	39.0383	36.3394	45.974	86.2328	6.65009	8.83109	11.9479
TVAG_241690	22.023	4.58	0	ankyrin repeat domain protein	2.44896	2.77093	3.56746	1.29294	0	0	2.65117	0.820661	1.77657	11.0421	17.1729	7.31968	61.2578	141.057	74.0873	17.1002	23.5496	28.4912
TVAG_325860	5.847	4.578	0	leucine-rich repeat protein, BspA family	2.44896	0.692733	0.713491	0	0	0	0	0	0	17.3519	23.3061	20.7391	5.19134	11.4935	10.9309	1.90003	5.88739	4.59536
TVAG_437040	29.411	4.577	0	ankyrin repeat-cotaining protein	1.63264	0	0.713491	0	1.08555	1.04401	3.5349	10.6686	2.36876	190.871	185.222	68.317	29.0715	15.673	14.5746	0.950013	0	3.67629
TVAG_387760	34.092	4.573	0	ankyrin repeat-containing protein	6.53057	5.54187	2.14047	3.87883	1.08555	4.17604	0	0.820661	0.59219	216.111	149.65	103.695	36.3394	41.7945	41.2946	0	0	0
TVAG_185760	3.753	4.566	0	ankyrin 2,3/unc44	0.816322	0	0.713491	0	0	1.04401	0	0	0	6.3098	6.13319	3.65984	7.26787	3.13459	1.21455	7.6001	3.92493	25.734
TVAG_418400	26.266	4.566	0.007	conserved hypothetical protein	0	0.692733	0	0	3.25664	0	3.5349	9.84793	1.77657	3.1549	2.45328	2.43989	0	0	0	146.302	155.035	144.294
TVAG_436320	4.506	4.558	0.001	conserved hypothetical protein	0	0	1.42698	0	0	0	0	0	1.18438	12.6196	6.13319	6.09973	1.03827	1.04486	0	15.2002	22.5683	13.7861
TVAG_TEG_DS113283_1_1	2.926	4.542	0.002	PIF1 transposable element protein	0	0.692733	0	0	0	0	0.883725	0	0	1.57745	2.45328	4.87979	2.07654	0	0	8.55011	4.90616	26.6531
TVAG_466220	12.063	4.516	0.001	conserved hypothetical protein	0.816322	0	2.14047	0	0	0	3.5349	2.46198	0	0	0	1.21995	52.9516	51.1983	48.5818	11.4002	8.83109	34.0057
TVAG_188180	1.808	4.515	0.007	conserved hypothetical protein	0	0	0	0	0	0	0	0	0	3.1549	0	1.21995	7.26787	8.35891	9.71637	0	0.981232	1.83814
TVAG_320010	97.246	4.514	0	iron dehydrogenase	8.16322	11.7765	15.6968	2.58589	5.42773	1.04401	7.95352	10.6686	9.47504	195.604	417.057	863.722	68.5257	20.8973	86.2328	4.75006	9.81232	11.0289
TVAG_045720	3.634	4.505	0.002	ankyrin repeat-containing protein	0.816322	0	0.713491	0	0	0	0	0	0.59219	12.6196	28.2127	10.9795	2.07654	0	0	0.950013	2.9437	5.51443
TVAG_179940	336.145	4.504	0	conserved hypothetical protein	13.0611	9.69827	11.4159	59.4754	54.2773	64.7286	10.6047	11.4893	21.3188	7.88725	14.7197	15.8593	9.34441	29.2562	3.64364	2039.68	2389.3	1284.86
TVAG_145620	62.67	4.494	0.003	sugar transporter	1.63264	3.46367	3.56746	1.29294	6.51328	9.39608	7.95352	8.20661	5.9219	0	0	1.21995	0	2.08973	0	429.406	470.01	177.381
TVAG_164500	6.371	4.492	0.001	conserved hypothetical protein	0.816322	0	2.14047	0	0	0	0.883725	0.820661	0	3.1549	13.493	1.21995	1.03827	0	2.42909	22.8003	24.5308	41.3582
TVAG_432300	28.677	4.49	0.005	conserved hypothetical protein	8.97954	10.391	1.42698	0	0	0	0.883725	0	0	107.267	96.9045	101.256	0	0	0	65.5509	63.7801	59.7397
TVAG_216980	1.789	4.484	0.026	conserved hypothetical protein	0	0	0	0	0	0	0	0	0	9.4647	11.0397	7.31968	1.03827	0	2.42909	0	0	0.919072
TVAG_114120	16.544	4.482	0	conserved hypothetical protein	0.816322	0	0	0	0	2.08802	1.76745	3.28264	4.14533	61.5205	45.3856	54.8976	16.6123	39.7048	34.0073	12.3502	15.6997	5.51443
TVAG_440890	764.382	4.462	0	CAMK family protein kinase	44.0814	254.926	101.316	37.4953	54.2773	58.4645	17.6745	22.1578	6.51409	4388.46	4142.36	4306.41	31.148	16.7178	13.36	87.4012	81.4423	94.6644
TVAG_365240	7.418	4.459	0.008	conserved hypothetical protein	3.26529	0	0.713491	0	0	0	0.883725	0.820661	0	7.88725	78.5049	31.7186	2.07654	5.22432	2.42909	0	0	0
TVAG_211720	6.951	4.459	0.001	conserved hypothetical protein	1.63264	0	1.42698	0	0	0	0.883725	0	1.18438	7.88725	15.9463	12.1995	0	0	0	23.7503	36.3056	23.8959
TVAG_159040	23.215	4.454	0	Proline-rich protein MP-2 precursor	0	0	0	3.87883	5.42773	4.17604	0	4.10331	1.18438	7.88725	7.35983	2.43989	161.97	94.0377	117.811	1.90003	2.9437	2.75722
TVAG_098830	5.267	4.451	0	conserved hypothetical protein	0	0	0	0	0	0	1.76745	0.820661	1.18438	15.7745	23.3061	18.2992	1.03827	5.22432	0	11.4002	5.88739	10.1098
TVAG_054800	6.209	4.448	0.037	Circumsporozoite protein precursor	0	0	0	0	0	0	0.883725	3.28264	0.59219	0	2.45328	0	0	0	0	42.7506	32.3807	29.4103
TVAG_424530	4.523	4.435	0.005	conserved hypothetical protein	0	0	0	1.29294	3.25664	0	0	0	0	1.57745	8.58647	10.9795	0	1.04486	0	19.0003	26.4933	9.19072
TVAG_288560	106.096	4.43	0	conserved hypothetical protein	8.16322	4.84913	18.5508	2.58589	5.42773	7.30806	13.2559	7.38595	16.5813	146.703	100.584	136.634	10.3827	8.35891	8.50182	503.507	510.241	400.715
TVAG_254700	2.16	4.415	0.003	conserved hypothetical protein	0	0	0	0	0	0	0	0.820661	0	3.1549	8.58647	3.65984	6.22961	9.40377	6.07273	0.950013	0	0
TVAG_429520	33.746	4.392	0	DNA-binding protein eta2	7.34689	8.3128	2.14047	3.87883	2.17109	3.13203	0	0	0.59219	209.801	203.622	117.115	0	10.4486	0	15.2002	10.7936	12.867
TVAG_373630	39.57	4.388	0	guanylate cyclase	4.08161	2.77093	5.70793	0	1.08555	0	8.83725	2.46198	7.10628	6.3098	4.90656	3.65984	230.495	185.986	244.124	1.90003	0.981232	1.83814
TVAG_413850	167.468	4.386	0.001	conserved hypothetical protein	8.16322	4.84913	2.14047	38.7883	47.7641	36.5403	0	0	0	1033.23	1023.02	677.07	6.22961	25.0767	15.7891	27.5504	32.3807	35.8438
TVAG_074280	209.023	4.373	0	conserved hypothetical protein	0	0	0.713491	32.3236	18.4543	19.8362	26.5117	43.495	31.9782	1110.52	879.5	1371.22	66.4491	58.5124	71.6582	8.55011	9.81232	12.867
TVAG_306770	1.647	4.361	0.027	conserved hypothetical protein	0	0	0	0	0	0	0	0	0	9.4647	9.81311	2.43989	0	2.08973	4.85818	0	0.981232	0
TVAG_503490	3.261	4.361	0	conserved hypothetical protein	0	0.692733	0	0	0	0	0	0	1.18438	7.88725	7.35983	14.6394	2.07654	3.13459	0	2.85004	7.84986	11.0289
TVAG_245920	86.057	4.349	0.006	conserved hypothetical protein	14.6938	20.0893	17.8373	1.29294	0	1.04401	7.0698	6.56529	3.55314	3.1549	13.493	2.43989	527.44	381.375	548.975	0	0	0
TVAG_523600	3.675	4.316	0.026	conserved hypothetical protein	0	0	0	0	0	0	0	0	2.36876	22.0843	22.0795	10.9795	0	0	0	1.90003	4.90616	1.83814
TVAG_056600	8.121	4.303	0.002	conserved hypothetical protein	0	1.38547	0	0	0	1.04401	2.65117	0	1.77657	1.57745	1.22664	0	5.19134	2.08973	1.21455	57.9508	47.0991	22.9768
TVAG_225110	121.306	4.297	0	conserved hypothetical protein	7.34689	5.54187	6.42142	9.0506	8.68437	2.08802	30.9304	30.3645	5.32971	20.5068	29.4393	57.3375	2.07654	1.04486	0	811.311	708.45	447.588
TVAG_475680	6.902	4.296	0	ankyrin repeat-containing protein	0	0.692733	0	0	1.08555	2.08802	0	1.64132	0.59219	23.6617	25.7594	18.2992	9.34441	15.673	17.0036	0	1.96246	6.4335
TVAG_284270	61.018	4.263	0.001	conserved hypothetical protein	0	0	0	12.9294	19.5398	19.8362	0.883725	0.820661	1.18438	208.223	144.743	153.713	205.577	153.595	168.822	3.80005	0.981232	3.67629
TVAG_073010	7.404	4.25	0	conserved hypothetical protein	1.63264	0	1.42698	0	0	2.08802	0	0.820661	0.59219	6.3098	9.81311	10.9795	21.8036	26.1216	30.3637	0	2.9437	18.3814
TVAG_566090	1.978	4.246	0.001	conserved hypothetical protein	0	0	0	0	1.08555	0	0	0	0	12.6196	7.35983	3.65984	0	2.08973	1.21455	2.85004	1.96246	2.75722
TVAG_137260	12.831	4.245	0	ankyrin repeat-containing protein	2.44896	2.0782	4.99444	0	0	0	0	0.820661	0.59219	9.4647	9.81311	10.9795	12.4592	6.26918	3.64364	69.3509	67.705	30.3294
TVAG_352260	1.899	4.242	0.005	conserved hypothetical protein	0	0	0	0	0	0	0.883725	0	0	1.57745	0	7.31968	3.1148	0	1.21455	10.4501	6.86862	2.75722
TVAG_498040	6.747	4.24	0.045	conserved hypothetical protein	0	0	0	0	0	0	5.30235	0.820661	0	6.3098	2.45328	0	0	0	0	48.4506	32.3807	25.734
TVAG_457220	13.724	4.237	0	adenylate cyclase type	0	0	0.713491	5.17177	0	1.04401	1.76745	2.46198	1.77657	34.7039	110.397	41.4782	4.15307	11.4935	7.28728	3.80005	8.83109	11.9479
TVAG_345750	6.843	4.23	0	conserved hypothetical protein	0	0.692733	1.42698	1.29294	0	3.13203	0	0	0	14.197	19.6262	15.8593	26.995	10.4486	26.72	0.950013	0	1.83814
TVAG_221840	5.879	4.224	0.015	conserved hypothetical protein	0.816322	0	0	1.29294	1.08555	0	1.76745	0	0.59219	29.9715	35.5725	31.7186	0	2.08973	0	0	0	0.919072
TVAG_129480	6.644	4.22	0.002	conserved hypothetical protein	0	0	0	1.29294	1.08555	1.04401	0.883725	0.820661	1.18438	1.57745	6.13319	1.21995	25.9567	42.8394	32.7927	0	0	2.75722
TVAG_426990	1.45	4.217	0.015	conserved hypothetical protein	0	0	0	0	0	0	0	0	0	0	2.45328	1.21995	0	1.04486	3.64364	6.65009	0.981232	10.1098
TVAG_309130	70.198	4.212	0	conserved hypothetical protein	5.71425	7.62007	10.7024	7.75766	3.25664	0	7.0698	9.02727	13.0282	20.5068	94.4512	32.9386	293.83	277.934	421.447	19.0003	10.7936	28.4912
TVAG_445130	795.937	4.212	0.027	nADP transhydrogenase	4.89793	4.84913	3.56746	241.78	205.168	253.694	9.72097	5.74463	4.73752	17.3519	41.7057	45.138	3473.01	3434.47	6579.2	0	0	1.83814
TVAG_598540	579.631	4.207	0.007	conserved hypothetical protein	2.44896	3.46367	0.713491	121.537	295.269	109.621	0.883725	0.820661	1.77657	4091.9	3137.74	2397.19	2.07654	180.761	2.42909	30.4004	30.4182	23.8959
TVAG_351440	1.84	4.195	0.02	conserved hypothetical protein	0	0	0	0	0	0	0	0	0.59219	1.57745	2.45328	2.43989	6.22961	12.5384	7.28728	0	0	0
TVAG_450630	4.435	4.189	0	conserved hypothetical protein	0	0	0	0	0	0	2.65117	0	1.18438	6.3098	11.0397	13.4194	8.30614	25.0767	2.42909	4.75006	0.981232	3.67629
TVAG_027010	3.784	4.184	0	tRNA-Ser (anticodon: CGA)	0	0.692733	0	1.29294	2.17109	0	0	0	0	9.4647	24.5328	7.31968	2.07654	7.31404	4.85818	1.90003	0.981232	5.51443
TVAG_133360	20.416	4.178	0.013	leucine-rich repeat protein, BspA family	0	0	0	0	0	0	5.30235	6.56529	7.10628	0	0	0	21.8036	24.0319	37.6509	80.7511	108.917	75.3639
TVAG_217860	78.76	4.175	0.001	tankyrase	17.9591	12.4692	11.4159	0	1.08555	3.13203	10.6047	9.02727	8.29066	1.57745	6.13319	6.09973	404.924	496.31	415.375	2.85004	4.90616	5.51443
TVAG_604430	8.125	4.171	0.003	conserved hypothetical protein	0	0.692733	0.713491	0	0	1.04401	0.883725	1.64132	2.36876	39.4362	35.5725	52.4577	0	0	0	2.85004	4.90616	3.67629
TVAG_107020	5.323	4.162	0.013	conserved hypothetical protein	0.816322	2.0782	0	0	1.08555	1.04401	0	0	0	1.57745	0	0	28.0332	37.6151	20.6473	0.950013	1.96246	0
TVAG_009530	13.121	4.157	0	ankyrin repeat domain protein	0.816322	0.692733	0	1.29294	0	0	2.65117	1.64132	4.73752	45.746	55.1987	45.138	16.6123	10.4486	19.4327	6.65009	4.90616	20.2196
TVAG_159390	100.781	4.155	0	ankyrin repeat-containing protein	14.6938	18.0111	11.4159	9.0506	21.7109	9.39608	2.65117	4.92397	4.73752	20.5068	12.2664	20.7391	3.1148	11.4935	7.28728	636.508	567.152	438.397
TVAG_290150	3.679	4.151	0.006	conserved hypothetical protein	0.816322	0	0.713491	0	0	0	1.76745	0	0	7.88725	38.0258	4.87979	3.1148	0	2.42909	4.75006	0	1.83814
TVAG_318160	181.867	4.149	0	guanylate cyclase	18.7754	20.0893	27.8262	34.9095	33.6519	35.4963	1.76745	1.64132	1.18438	790.302	755.61	723.428	38.4159	51.1983	30.3637	247.003	284.557	177.381
TVAG_430110	5.636	4.147	0.002	conserved hypothetical protein	0.816322	1.38547	0	0	0	1.04401	0	0	1.77657	18.9294	40.4791	23.179	6.22961	1.04486	0	1.90003	0.981232	3.67629
TVAG_009520	8.882	4.145	0	ankyrin repeat-cotaining protein	0.816322	0	0	0	0	1.04401	1.76745	0.820661	3.55314	37.8588	23.3061	15.8593	22.8419	13.5832	29.1491	2.85004	0	6.4335
TVAG_105950	11.624	4.14	0.021	hypothetical protein	0	0	0	0	0	0	4.41862	4.92397	1.77657	0	0	0	4.15307	5.22432	1.21455	55.1007	73.5924	58.8206
TVAG_509960	1.795	4.14	0.047	conserved hypothetical protein	0	0.692733	0	0	0	0	0	0	0	6.3098	11.0397	9.75957	2.07654	0	2.42909	0	0	0
TVAG_148420	218.721	4.137	0.003	conserved hypothetical protein	18.7754	27.0166	22.1182	2.58589	2.17109	1.04401	41.5351	47.5983	48.5596	37.8588	25.7594	30.4987	1167.01	1153.53	1308.07	2.85004	0	0
TVAG_306160	14.595	4.136	0.019	conserved hypothetical protein	0	9.69827	0	0	0	0	0.883725	3.28264	0	0	1.22664	2.43989	5.19134	2.08973	0	74.101	90.2734	73.5257
TVAG_145660	69.615	4.133	0.006	conserved hypothetical protein	2.44896	1.38547	1.42698	0	1.08555	1.04401	22.9768	22.1578	14.8047	1.57745	14.7197	13.4194	421.537	312.414	420.233	0	0	1.83814
TVAG_156760	1,339.944	4.125	0	Clan MA, family M8, leishmanolysin-like metallopeptidase	3.26529	0.692733	2.14047	160.325	188.885	108.577	311.071	322.52	210.227	1243.03	718.81	2266.66	7355.09	3920.33	4649.28	863.561	762.417	1032.12
TVAG_259050	2.778	4.121	0.035	conserved hypothetical protein	0	0	0	0	0	0	0	1.64132	0.59219	1.57745	4.90656	0	0	0	0	10.4501	22.5683	8.27165
TVAG_373670	19.987	4.114	0	conserved hypothetical protein	0.816322	0.692733	1.42698	0	0	0	2.65117	5.74463	7.69847	11.0421	13.493	12.1995	100.712	97.1723	95.9491	1.90003	0	8.27165
TVAG_134940	74.528	4.11	0	conserved hypothetical protein	4.08161	6.92733	3.56746	21.98	15.1977	17.7482	0	2.46198	2.36876	25.2392	35.5725	23.179	493.177	149.415	500.393	11.4002	4.90616	23.8959
TVAG_465210	15.363	4.105	0.004	conserved hypothetical protein	5.71425	2.0782	2.85397	0	0	1.04401	2.65117	0	0.59219	61.5205	80.9582	101.256	0	0	0	4.75006	3.92493	9.19072
TVAG_476990	161.149	4.1	0	myo-inositol-1 phosphate synthase	4.89793	4.84913	4.28095	43.9601	10.8555	6.26406	22.9768	37.7504	24.2798	39.4362	20.8529	23.179	1221	180.761	1244.91	1.90003	3.92493	4.59536
TVAG_044610	1.341	4.097	0.022	conserved hypothetical protein	0	0	0	0	0	0	0	0	0	0	0	0	4.15307	4.17945	7.28728	1.90003	2.9437	3.67629
TVAG_399100	7.305	4.086	0.004	conserved hypothetical protein	0.816322	0	0	0	3.25664	2.08802	0.883725	0	0.59219	0	1.22664	0	4.15307	1.04486	2.42909	28.5004	45.1367	41.3582
TVAG_071000	2.722	4.081	0.024	hypothetical protein	0	0	0	0	0	0	1.76745	0	0.59219	0	0	0	20.7654	4.17945	17.0036	0.950013	0.981232	2.75722
TVAG_291120	1.747	4.08	0	conserved hypothetical protein	0	0	0	1.29294	0	0	0	0	0	3.1549	6.13319	3.65984	6.22961	2.08973	1.21455	1.90003	3.92493	1.83814
TVAG_191700	7.31	4.068	0.003	sugar transporter	2.44896	2.0782	1.42698	1.29294	0	0	0	0	0	39.4362	41.7057	34.1585	1.03827	2.08973	1.21455	0.950013	0.981232	2.75722
TVAG_442220	7.037	4.068	0.001	conserved hypothetical protein	0	0.692733	0.713491	0	0	0	1.76745	2.46198	1.18438	22.0843	14.7197	23.179	0	0	0	19.9503	20.6059	19.3005
TVAG_437030	76.454	4.066	0.007	ankyrin	2.44896	0	6.42142	0	5.42773	0	23.8606	21.3372	17.7657	575.769	462.443	195.191	12.4592	29.2562	21.8618	0.950013	0.981232	0
TVAG_247650	127.651	4.066	0.038	conserved hypothetical protein	0	0	0	9.0506	17.3687	8.35207	35.349	41.0331	18.3579	9.4647	3.67992	12.1995	0	2.08973	0	810.361	777.136	553.281
TVAG_136800	67.411	4.059	0.045	conserved hypothetical protein	27.7549	23.5529	17.1238	0	0	0	0	0	0	365.968	233.061	175.672	1.03827	0	1.21455	116.852	149.147	102.017
TVAG_291330	9.259	4.042	0.002	conserved hypothetical protein	0	0	0	0	0	0	2.65117	1.64132	4.73752	34.7039	35.5725	13.4194	2.07654	1.04486	0	42.7506	7.84986	20.2196
TVAG_091830	2.707	4.041	0.037	modulator of drug activity B	0	0	0	0	0	0	0.883725	1.64132	0	17.3519	11.0397	12.1995	0	0	0	2.85004	0	2.75722
TVAG_221990	10,547.681	4.032	0	conserved hypothetical protein	2024.48	2376.77	2764.07	1022.72	635.045	689.046	313.722	347.96	765.701	47383.4	25243	25937.3	7137.05	1667.6	7318.85	22172.3	20915.9	21143.2
TVAG_419880	20.452	4.029	0	conserved hypothetical protein	0	0	0	6.46471	6.51328	9.39608	0	0	0	69.4078	87.0914	78.0766	18.6888	20.8973	25.5055	11.4002	25.512	9.19072
TVAG_059980	2,591.379	4.023	0	conserved hypothetical protein	125.714	666.41	166.243	246.952	119.41	177.482	486.932	485.011	229.177	16657.9	7805.1	15267.6	1476.42	1424.15	1180.54	38.9505	41.2117	49.6299
TVAG_099110	283.811	4.017	0	conserved hypothetical protein	36.7345	18.0111	64.2142	43.9601	18.4543	73.0806	15.0233	18.0545	10.0672	9.4647	3.67992	12.1995	205.577	66.8713	207.687	1217.92	1370.78	1716.83
TVAG_344310	6.894	4.006	0	conserved hypothetical protein	0	0.692733	0	0	0	1.04401	1.76745	1.64132	1.77657	26.8166	49.0656	8.53962	10.3827	2.08973	14.5746	1.90003	1.96246	1.83814
TVAG_145110	2.591	4.004	0.043	MYB3r3	0	0	0	0	0	0	0.883725	0	1.18438	15.7745	8.58647	14.6394	0	0	0	0	0.981232	4.59536
TVAG_015340	621.384	4.004	0	sugar transporter	41.6324	48.4913	39.9555	42.6671	40.1652	44.8924	106.047	111.61	180.026	1937.11	2069.34	2846.13	197.271	68.961	180.967	1224.57	778.117	1226.96
TVAG_136810	22.734	3.999	0.021	conserved hypothetical protein	8.97954	6.2346	8.5619	0	0	0	0	0	0	124.619	68.6918	48.7979	0	0	0	45.6006	62.7989	34.9247
TVAG_184830	6.348	3.997	0.001	hypothetical protein	0.816322	0.692733	0.713491	0	2.17109	0	0	1.64132	0.59219	33.1264	24.5328	18.2992	8.30614	4.17945	18.2182	0	0.981232	0
TVAG_485230	97.076	3.988	0	conserved hypothetical protein	4.08161	4.84913	0.713491	18.1012	14.1121	30.2763	11.4884	11.4893	9.47504	44.1686	89.5446	45.138	561.703	198.524	508.895	72.201	63.7801	58.8206
TVAG_280490	3.04	3.987	0.036	conserved hypothetical protein	0	0.692733	0	0	0	0	0	0.820661	1.18438	0	0	0	1.03827	0	1.21455	17.1002	22.5683	10.1098
TVAG_561320	243.691	3.986	0.036	conserved hypothetical protein	1.63264	0	0	27.1518	34.7375	17.7482	75.1166	76.3215	27.8329	9.4647	8.58647	25.6189	0	6.26918	0	1516.22	1423.77	1135.97
TVAG_452550	10.891	3.985	0.001	conserved hypothetical protein	0	0	0	6.46471	2.17109	4.17604	0	0	0	22.0843	76.0516	31.7186	6.22961	3.13459	3.64364	14.2502	5.88739	20.2196
TVAG_014190	9.624	3.982	0	conserved hypothetical protein	1.63264	0.692733	1.42698	0	0	0	2.65117	1.64132	1.77657	9.4647	8.58647	6.09973	34.2628	49.1086	47.3673	1.90003	2.9437	3.67629
TVAG_052390	65.368	3.982	0	conserved hypothetical protein	9.79586	10.391	6.42142	2.58589	0	1.04401	18.5582	9.84793	10.6594	15.7745	22.0795	9.75957	141.204	123.294	154.247	241.303	244.327	155.323
TVAG_088040	20.11	3.98	0	conserved hypothetical protein	3.26529	2.77093	0	0	0	3.13203	3.5349	4.92397	3.55314	52.0558	148.423	60.9973	14.5357	12.5384	0	4.75006	9.81232	37.6819
TVAG_159940	6.989	3.976	0	conserved hypothetical protein	0.816322	0	2.85397	1.29294	1.08555	0	0.883725	0	0.59219	3.1549	15.9463	3.65984	31.148	21.9421	34.0073	0.950013	1.96246	5.51443
TVAG_105560	31.402	3.968	0.007	conserved hypothetical protein	0.816322	0	0	6.46471	9.76992	2.08802	4.41862	6.56529	4.14533	12.6196	0	3.65984	0	5.22432	0	183.352	156.997	169.109
TVAG_034810	3.17	3.946	0.002	conserved hypothetical protein	0.816322	0.692733	0.713491	0	0	1.04401	0	0	0	11.0421	12.2664	8.53962	1.03827	0	0	7.6001	6.86862	6.4335
TVAG_142510	107.854	3.94	0.013	conserved hypothetical protein	2.44896	0	0.713491	10.3435	4.34219	3.13203	38.0002	33.6471	26.0563	0	0	0	694.601	420.035	659.499	24.7003	13.7372	10.1098
TVAG_205930	4.791	3.934	0.001	conserved hypothetical protein	0.816322	1.38547	0	1.29294	2.17109	0	0	0	0	0	14.7197	1.21995	22.8419	2.08973	25.5055	4.75006	3.92493	5.51443
TVAG_128180	2.468	3.921	0.007	conserved hypothetical protein	0	0	0	0	0	0	0.883725	0.820661	0.59219	9.4647	6.13319	8.53962	0	0	0	8.55011	3.92493	5.51443
TVAG_496730	4.335	3.914	0.005	conserved hypothetical protein	0	0	2.14047	0	0	0	1.76745	0	0.59219	23.6617	19.6262	18.2992	2.07654	3.13459	4.85818	0.950013	0	0.919072
TVAG_474560	202.31	3.905	0	leucine-rich repeat protein, BspA family	0.816322	0	0	60.7683	53.1918	33.4083	39.7676	29.5438	11.2516	683.036	484.522	423.321	35.3011	61.6469	35.2218	538.657	761.436	389.686
TVAG_215240	11.165	3.904	0.018	conserved hypothetical protein	3.26529	1.38547	2.85397	0	2.17109	2.08802	0	0.820661	0	0	2.45328	1.21995	0	0	0	74.101	77.5173	33.0866
TVAG_328890	61.368	3.894	0.013	conserved hypothetical protein	14.6938	22.8602	27.1127	0	0	0	0.883725	2.46198	1.18438	41.0137	47.8389	34.1585	270.988	311.369	329.142	0	0	0.919072
TVAG_489945	6.521	3.885	0.001	leucine-rich repeat protein, BspA family	0.816322	2.0782	1.42698	0	0	0	0	0	2.36876	34.7039	20.8529	31.7186	4.15307	2.08973	0	5.70008	6.86862	4.59536
TVAG_RG_DS114284_1	2.942	3.88	0.006	hypothetical protein	0	0.692733	0	0	1.08555	1.04401	0	0	0.59219	0	0	0	3.1148	3.13459	7.28728	6.65009	13.7372	15.6242
TVAG_178020	2.433	3.874	0.044	conserved hypothetical protein	0	0	0	0	0	3.13203	0	0	0	0	2.45328	0	12.4592	8.35891	14.5746	1.90003	0	0.919072
TVAG_075960	3.092	3.873	0.009	conserved hypothetical protein	0	0	0	0	2.17109	0	0.883725	0.820661	0	0	0	0	7.26787	12.5384	15.7891	3.80005	6.86862	5.51443
TVAG_231730	3.029	3.869	0.001	ankyrin repeat and FYVE domain containing protein	0	1.38547	0.713491	0	1.08555	0	0	0	0	15.7745	13.493	6.09973	4.15307	1.04486	1.21455	3.80005	3.92493	1.83814
TVAG_RG_DS113259_6	1.462	3.866	0.032	hypothetical protein	0	0	0	0	0	0	0	0.820661	0	0	2.45328	0	0	1.04486	1.21455	7.6001	4.90616	8.27165
TVAG_465880	250.296	3.856	0	conserved hypothetical protein	43.265	51.2623	39.9555	2.58589	19.5398	6.26406	53.9072	41.8537	31.9782	929.118	708.997	734.408	1.03827	13.5832	0	588.058	734.943	504.57
TVAG_362970	1.896	3.848	0.001	r2r3-MYB transcription factor	0	0	0	0	1.08555	1.04401	0	0	0	4.73235	3.67992	4.87979	2.07654	2.08973	2.42909	2.85004	0.981232	8.27165
TVAG_034400	23.801	3.839	0	conserved hypothetical protein	0	0.692733	1.42698	7.75766	8.68437	6.26406	0.883725	2.46198	1.18438	17.3519	17.1729	10.9795	123.554	89.8583	83.8037	13.3002	26.4933	16.5433
TVAG_135690	106.185	3.836	0.004	conserved hypothetical protein	0	0.692733	1.42698	19.3941	52.1062	52.2005	0	0	0	203.491	240.421	373.304	13.4975	34.4805	26.72	314.454	335.581	243.554
TVAG_286150	101.819	3.821	0.001	conserved hypothetical protein	6.53057	4.1564	9.98888	33.6165	27.1387	20.8802	7.0698	4.10331	8.29066	12.6196	8.58647	13.4194	847.226	184.941	629.135	2.85004	3.92493	8.27165
TVAG_064350	2.738	3.814	0.011	Clan MA, family M8, leishmanolysin-like metallopeptidase	0	0.692733	0	0	0	0	0	0	1.77657	15.7745	13.493	9.75957	1.03827	1.04486	0	1.90003	1.96246	1.83814
TVAG_203810	16.243	3.798	0.003	conserved hypothetical protein	4.08161	2.77093	2.14047	2.58589	0	1.04401	2.65117	0	4.14533	0	1.22664	0	92.4058	60.6021	105.666	1.90003	1.96246	9.19072
TVAG_029650	84.174	3.796	0.001	conserved hypothetical protein	4.89793	11.0837	6.42142	0	1.08555	3.13203	24.7443	21.3372	28.4251	405.405	448.95	434.301	6.22961	2.08973	1.21455	42.7506	36.3056	36.7629
TVAG_238790	89.902	3.787	0.001	hypothetical protein	4.08161	2.77093	1.42698	1.29294	18.4543	7.30806	33.5815	32.0058	8.29066	739.824	396.204	224.47	35.3011	63.7367	43.7237	1.90003	2.9437	0.919072
TVAG_425450	9.058	3.786	0.001	MYB-1	0	0.692733	1.42698	0	0	0	2.65117	0.820661	4.73752	37.8588	42.9324	12.1995	1.03827	2.08973	0	19.9503	12.756	23.8959
TVAG_535540	25.345	3.764	0.028	caldesmon	8.16322	9.69827	7.13491	1.29294	0	4.17604	0	0	0.59219	157.745	118.984	142.734	1.03827	0	0	1.90003	0	2.75722
TVAG_512990	1.383	3.757	0.018	tRNA-Phe (anticodon: AAA)	0	0	0.713491	0	0	0	0	0	0	3.1549	7.35983	2.43989	6.22961	3.13459	0	0.950013	0	0.919072
TVAG_371610	3.376	3.751	0.029	tRNA-Glu (anticodon: TTC)	0	0	0	0	0	0	0	0	3.55314	14.197	18.3996	8.53962	1.03827	0	0	2.85004	3.92493	8.27165
TVAG_442550	55.706	3.749	0	conserved hypothetical protein	17.1428	12.4692	12.8428	0	0	1.04401	10.6047	9.02727	5.32971	265.012	214.662	197.631	62.2961	65.8264	71.6582	16.1502	23.5496	17.4624
TVAG_277630	14.706	3.726	0	ankyrin repeat domain	4.08161	1.38547	3.56746	2.58589	4.34219	3.13203	0	0	0	17.3519	17.1729	14.6394	58.143	84.6339	29.1491	9.50013	4.90616	10.1098
TVAG_360170	1.73	3.717	0.033	ankyrin repeat-containing protein	0	0.692733	0	1.29294	0	0	0	0	0	0	2.45328	0	7.26787	4.17945	13.36	0	0.981232	0.919072
TVAG_135570	10.334	3.712	0.021	conserved hypothetical protein	0.816322	0.692733	0	0	1.08555	1.04401	3.5349	4.10331	1.77657	48.9009	42.9324	78.0766	0	0	1.21455	0	0	1.83814
TVAG_135530	49.842	3.707	0	conserved hypothetical protein	12.2448	6.2346	7.84841	7.75766	6.51328	19.8362	0.883725	1.64132	1.18438	7.88725	11.0397	7.31968	292.791	165.088	327.927	5.70008	8.83109	6.4335
TVAG_370170	15.185	3.683	0.005	conserved hypothetical protein	2.44896	1.38547	4.28095	1.29294	2.17109	1.04401	3.5349	1.64132	1.77657	80.4499	73.5983	93.9359	0	0	0	1.90003	2.9437	0.919072
TVAG_357090	2.076	3.682	0.005	modulator of drug activity B	0	0	0	0	0	1.04401	0	0.820661	0.59219	0	1.22664	0	9.34441	2.08973	6.07273	7.6001	4.90616	3.67629
TVAG_292930	2.084	3.676	0.014	conserved hypothetical protein	0.816322	0	0.713491	0	0	1.04401	0	0	0	1.57745	1.22664	0	1.03827	0	2.42909	10.4501	11.7748	6.4335
TVAG_048190	29.149	3.669	0	conserved hypothetical protein	8.16322	4.1564	3.56746	6.46471	8.68437	3.13203	1.76745	0.820661	1.77657	96.2244	152.103	169.573	0	4.17945	2.42909	19.9503	19.6246	22.0577
TVAG_273940	3.863	3.665	0.041	ankyrin repeat domain-containing protein 36A	0	0	2.14047	0	0	0	0	0.820661	1.77657	0	9.81311	0	0	3.13459	0	9.50013	15.6997	26.6531
TVAG_373650	25.876	3.66	0.001	conserved hypothetical protein	1.63264	0.692733	1.42698	3.87883	0	1.04401	2.65117	3.28264	18.9501	11.0421	13.493	7.31968	127.707	100.307	159.106	0	5.88739	7.35257
TVAG_279010	4.264	3.658	0.004	ankyrin repeat-containing protein	0.816322	0	0.713491	0	0	0	2.65117	0	1.18438	6.3098	20.8529	4.87979	18.6888	9.40377	8.50182	0	0	2.75722
TVAG_057150	2.044	3.654	0.001	MYB119	0.816322	0.692733	0.713491	0	0	0	0	0	0	0	3.67992	2.43989	4.15307	6.26918	8.50182	2.85004	3.92493	2.75722
TVAG_413340	21.023	3.651	0.001	conserved hypothetical protein	0.816322	0	0.713491	11.6365	6.51328	9.39608	0	0	0	59.9431	49.0656	37.8183	64.3726	54.3329	70.4437	5.70008	4.90616	2.75722
TVAG_288820	23.537	3.641	0	conserved hypothetical protein	6.53057	7.62007	4.99444	3.87883	3.25664	5.22005	0	0	0	28.3941	26.9861	17.0792	78.9083	103.441	125.098	3.80005	2.9437	5.51443
TVAG_128190	4.063	3.625	0.003	conserved hypothetical protein	0	0	0	0	0	0	1.76745	0.820661	2.36876	20.5068	17.1729	14.6394	1.03827	2.08973	6.07273	2.85004	1.96246	1.83814
TVAG_228520	956.226	3.62	0	malic enzyme	89.7954	139.932	97.0348	337.458	305.039	227.594	40.6513	32.8264	24.872	2198.96	4637.92	7130.59	30.1098	133.743	29.1491	394.255	610.326	751.801
TVAG_038660	2.059	3.618	0.001	conserved hypothetical protein	0.816322	0	0.713491	0	1.08555	0	0	0	0	3.1549	4.90656	6.09973	5.19134	5.22432	6.07273	1.90003	0.981232	0.919072
TVAG_238780	189.367	3.617	0.001	conserved hypothetical protein	11.4285	15.2401	4.28095	10.3435	40.1652	15.6601	69.8142	67.2942	22.5032	1515.93	791.182	457.48	105.903	143.146	128.742	1.90003	3.92493	3.67629
TVAG_410370	175.131	3.616	0	MYB81	9.79586	4.84913	4.99444	51.7177	44.5074	38.6283	36.2327	26.2612	23.0954	266.589	179.089	231.79	600.119	174.492	395.942	438.906	354.225	271.126
TVAG_133310	14.318	3.608	0.014	leucine-rich repeat protein, BspA family	0	0	0	2.58589	6.51328	10.4401	0	0	0.59219	0	1.22664	0	31.148	35.5254	40.08	44.6506	50.0428	34.9247
TVAG_171440	309.211	3.608	0.002	leucine-rich repeat protein, BspA family	12.2448	11.0837	14.9833	113.779	111.811	117.973	6.18607	11.4893	23.0954	1673.67	1543.11	1773.8	18.6888	43.8843	14.5746	18.0502	20.6059	36.7629
TVAG_373660	15.871	3.608	0.002	conserved hypothetical protein	0.816322	1.38547	0	1.29294	0	0	1.76745	5.74463	10.0672	11.0421	12.2664	7.31968	78.9083	66.8713	82.5891	0.950013	0.981232	3.67629
TVAG_446260	158.708	3.599	0	guanylate cyclase	25.306	26.3239	9.27539	20.6871	16.2832	16.7041	31.8141	29.5438	41.4533	59.9431	76.0516	52.4577	171.314	110.756	213.76	654.559	711.393	589.125
TVAG_RG_DS116414_1	2.051	3.593	0.004	hypothetical protein	0	0.692733	0	1.29294	0	0	0.883725	0	0	6.3098	12.2664	3.65984	1.03827	2.08973	1.21455	1.90003	0.981232	4.59536
TVAG_RG_DS113552_4	2.029	3.584	0.013	conserved hypothetical protein	0	0	0	1.29294	0	0	0.883725	0.820661	0	3.1549	14.7197	4.87979	0	4.17945	0	0.950013	1.96246	3.67629
TVAG_414340	3.175	3.568	0.034	conserved hypothetical protein	0	1.38547	0	0	1.08555	2.08802	0	0	0	9.4647	28.2127	7.31968	0	0	0	1.90003	2.9437	2.75722
TVAG_080800	6.822	3.557	0.001	conserved hypothetical protein	0.816322	3.46367	1.42698	0	0	2.08802	0	0.820661	0.59219	28.3941	36.7992	25.6189	5.19134	4.17945	1.21455	0	3.92493	8.27165
TVAG_296560	34.876	3.553	0.017	conserved hypothetical protein	3.26529	7.62007	9.98888	12.9294	3.25664	12.5281	0	0	0	0	0	0	41.5307	9.40377	41.2946	140.602	156.016	189.329
TVAG_121290	13.592	3.552	0.005	conserved hypothetical protein	10.6122	4.84913	2.14047	1.29294	0	0	0	0	0	64.6754	56.4254	68.317	4.15307	12.5384	12.1455	2.85004	0.981232	3.67629
TVAG_126410	3.015	3.548	0.004	conserved hypothetical protein	0	0	0	0	0	0	1.76745	2.46198	0	3.1549	2.45328	0	7.26787	6.26918	2.42909	12.3502	7.84986	8.27165
TVAG_190730	89.285	3.545	0.002	conserved hypothetical protein	5.71425	2.77093	9.98888	14.2224	10.8555	16.7041	22.9768	18.0545	25.4642	364.391	473.483	502.618	0	4.17945	0	45.6006	44.1554	45.9536
TVAG_254150	32.861	3.541	0.012	serine/threonine-protein kinase chk2	0	0	0	15.5153	8.68437	13.5721	1.76745	2.46198	5.32971	184.562	149.65	103.695	0	1.04486	0	46.5506	26.4933	32.1675
TVAG_136210	9.004	3.539	0.015	alanine aminotransferase	1.63264	1.38547	1.42698	0	0	0	1.76745	0.820661	5.32971	0	6.13319	0	44.6455	70.0059	24.2909	0.950013	0	3.67629
TVAG_505230	118.825	3.53	0.002	conserved hypothetical protein	8.16322	4.84913	4.28095	37.4953	66.2183	46.9804	0	3.28264	0	411.714	601.053	696.589	44.6455	37.6151	30.3637	54.1507	36.3056	55.1443
TVAG_036760	215.921	3.53	0.007	conserved hypothetical protein	0.816322	0.692733	0.713491	56.8895	120.496	92.9168	7.95352	18.0545	11.8438	1090.02	880.727	964.978	4.15307	20.8973	0	228.953	239.421	147.051
TVAG_021750	3.77	3.529	0.008	amino acid permease	0	0	0	1.29294	1.08555	1.04401	1.76745	0	0.59219	4.73235	3.67992	0	21.8036	6.26918	21.8618	1.90003	0	1.83814
TVAG_206680	2.898	3.528	0.004	conserved hypothetical protein	0	0.692733	1.42698	0	0	0	0.883725	0.820661	0	1.57745	13.493	1.21995	6.22961	8.35891	10.9309	2.85004	0	3.67629
TVAG_553440	2.83	3.522	0.009	conserved hypothetical protein	0	1.38547	0.713491	0	0	1.04401	0	0	0.59219	4.73235	22.0795	8.53962	1.03827	3.13459	1.21455	0.950013	0	5.51443
TVAG_409590	19.796	3.517	0.032	CAMK family protein kinase	0	0	0	11.6365	4.34219	6.26406	2.65117	2.46198	1.77657	0	0	0	89.291	101.352	129.956	2.85004	0.981232	2.75722
TVAG_511340	51.805	3.515	0.029	conserved hypothetical protein	0	0	0	1.29294	0	0	22.0931	24.6198	26.6485	244.505	207.302	170.792	10.3827	0	1.21455	95.0013	101.067	27.5722
TVAG_104240	421.013	3.512	0.004	Clan MA, family M8, leishmanolysin-like metallopeptidase	173.876	153.094	141.271	0	1.08555	1.04401	42.4188	39.3917	58.0346	45.746	35.5725	48.7979	2469	1948.67	1944.49	161.502	172.697	141.537
TVAG_TEG_DS113189_4_1	5.625	3.504	0.008	Fot1A transposable element protein	0.816322	0.692733	0	0	0	1.04401	3.5349	0.820661	1.18438	0	2.45328	0	30.1098	28.2113	26.72	2.85004	0.981232	1.83814
TVAG_049460	9.076	3.501	0.027	conserved hypothetical protein	3.26529	5.54187	2.14047	0	1.08555	1.04401	0	0	0	3.1549	7.35983	0	0	0	1.21455	46.5506	45.1367	46.8727
TVAG_384170	2.695	3.5	0.037	conserved hypothetical protein	0.816322	0	1.42698	0	0	0	0	0	1.18438	9.4647	24.5328	2.43989	0	2.08973	0	3.80005	0	2.75722
TVAG_277640	25.73	3.498	0	2-5A-dependent ribonuclease	7.34689	12.4692	3.56746	2.58589	6.51328	4.17604	0.883725	0	0	48.9009	61.3319	47.5779	57.1047	89.8583	54.6546	27.5504	14.7185	23.8959
TVAG_386360	112.11	3.485	0	ankyrin repeat-containing protein	30.2039	34.6367	14.9833	1.29294	0	0	44.1862	22.9785	16.5813	111.999	88.318	70.7569	46.722	32.3908	64.3709	484.506	595.608	358.438
TVAG_138070	12.516	3.477	0	conserved hypothetical protein	1.63264	1.38547	1.42698	1.29294	3.25664	0	4.41862	3.28264	1.77657	45.746	57.652	28.0588	3.1148	2.08973	1.21455	27.5504	29.437	11.9479
TVAG_498220	820.292	3.477	0.002	conserved hypothetical protein	386.12	360.914	326.779	11.6365	34.7375	37.5843	21.2094	24.6198	13.0282	477.967	370.445	248.869	24.9184	56.4226	59.5128	2981.14	5597.93	3731.43
TVAG_143280	127.739	3.471	0	Na+ driven multidrug efflux pump	2.44896	0.692733	4.99444	41.3742	27.1387	49.0684	16.7908	14.7719	33.7548	280.786	291.94	401.362	390.389	145.236	462.742	40.8505	62.7989	32.1675
TVAG_266720	16.733	3.47	0.002	conserved hypothetical protein	0.816322	0	1.42698	7.75766	2.17109	9.39608	0	1.64132	2.36876	56.7882	139.837	21.959	18.6888	10.4486	19.4327	5.70008	0	2.75722
TVAG_009460	227.319	3.463	0	malic enzyme	6.53057	3.46367	2.85397	104.728	86.8437	70.9926	22.9768	23.7992	19.5423	583.656	856.194	1074.77	444.379	75.2302	348.575	133.002	99.1044	135.104
TVAG_368310	5.679	3.463	0	MYB-1	0	0	0	0	0	0	0.883725	4.10331	2.96095	4.73235	6.13319	10.9795	6.22961	4.17945	7.28728	24.7003	9.81232	20.2196
TVAG_336060	157.914	3.459	0.002	conserved hypothetical protein	1.63264	1.38547	0	1.29294	0	4.17604	68.0468	93.5554	66.3253	293.406	210.982	191.532	442.302	417.945	642.495	133.002	138.354	136.023
TVAG_285360	3.65	3.454	0.015	conserved hypothetical protein	0	0	0	1.29294	2.17109	1.04401	0	0.820661	0.59219	11.0421	7.35983	1.21995	0	0	0	15.2002	16.6809	8.27165
TVAG_157450	745.817	3.451	0	conserved hypothetical protein	78.3669	122.614	91.3269	78.8695	110.726	180.614	172.326	170.697	119.03	3672.3	3690.96	2870.53	500.445	746.033	736.015	22.8003	20.6059	40.4392
TVAG_351740	3.213	3.449	0.018	conserved hypothetical protein	0	0	0	0	3.25664	2.08802	0	0	0	1.57745	2.45328	6.09973	21.8036	9.40377	7.28728	1.90003	1.96246	0
TVAG_238800	92.049	3.442	0.002	hypothetical protein	5.71425	9.00553	4.99444	2.58589	13.0266	10.4401	38.8839	43.495	11.2516	656.219	468.576	218.37	56.0664	62.6918	49.7964	1.90003	2.9437	0.919072
TVAG_099780	8.99	3.44	0	conserved hypothetical protein	0.816322	1.38547	4.99444	0	1.08555	0	2.65117	1.64132	0.59219	36.2813	28.2127	36.5984	0	2.08973	2.42909	11.4002	20.6059	11.0289
TVAG_309870	19.174	3.438	0	conserved hypothetical protein	2.44896	4.84913	2.85397	1.29294	0	1.04401	2.65117	4.10331	8.88285	18.9294	22.0795	25.6189	85.1379	61.6469	83.8037	9.50013	2.9437	7.35257
TVAG_154320	52.584	3.436	0	conserved hypothetical protein	10.6122	9.00553	12.1294	9.0506	6.51328	13.5721	6.18607	4.10331	8.88285	15.7745	20.8529	13.4194	246.069	245.543	273.273	21.8503	18.6434	11.0289
TVAG_286160	74.875	3.429	0.003	conserved hypothetical protein	4.08161	6.92733	2.85397	33.6165	26.0531	17.7482	10.6047	7.38595	5.9219	14.197	7.35983	9.75957	591.813	119.114	480.96	0.950013	1.96246	6.4335
TVAG_463880	2.23	3.424	0.032	conserved hypothetical protein	0	0.692733	1.42698	0	0	0	0	0.820661	0	9.4647	9.81311	0	2.07654	0	0	2.85004	1.96246	11.0289
TVAG_133460	3.093	3.423	0.033	conserved hypothetical protein	0.816322	0.692733	1.42698	0	0	1.04401	0	0	0.59219	0	0	0	2.07654	2.08973	0	12.3502	23.5496	11.0289
TVAG_228470	2.245	3.42	0.013	ankyrin repeat-cotaining protein	0	0	0	0	0	0	2.65117	0	0.59219	4.73235	14.7197	4.87979	0	3.13459	1.21455	2.85004	1.96246	3.67629
TVAG_RG_DS115717_3	2.924	3.417	0.049	conserved hypothetical protein	0.816322	0	0.713491	0	1.08555	2.08802	0	0	0	0	0	1.21995	0	7.31404	0	14.2502	19.6246	5.51443
TVAG_273950	3.363	3.413	0.008	ankyrin repeat-containing protein	0	0	0.713491	0	0	0	0	1.64132	2.36876	3.1549	4.90656	1.21995	1.03827	1.04486	1.21455	12.3502	8.83109	22.0577
TVAG_349220	6.82	3.412	0.02	conserved hypothetical protein	0	0	0	2.58589	6.51328	2.08802	0	0	0	26.8166	39.2524	32.9386	5.19134	2.08973	2.42909	0.950013	0.981232	0.919072
TVAG_159990	9.989	3.411	0.007	conserved hypothetical protein	0	0.692733	1.42698	2.58589	0	0	4.41862	3.28264	2.96095	3.1549	3.67992	4.87979	50.8751	50.1534	49.7964	0	0.981232	0.919072
TVAG_413870	337.618	3.411	0.02	conserved hypothetical protein	17.9591	10.391	8.5619	152.567	204.083	129.457	0	0	0	1951.31	1877.98	1337.06	42.569	64.7815	46.1528	76.951	89.2921	68.0113
TVAG_185280	77.725	3.41	0.004	leucine-rich repeat protein, BspA family	12.2448	4.84913	8.5619	20.6871	23.882	30.2763	7.95352	8.20661	4.14533	12.6196	9.81311	6.09973	1.03827	8.35891	0	384.755	564.208	291.346
TVAG_439150	11.182	3.407	0	Rab7	4.08161	2.0782	2.85397	1.29294	1.08555	2.08802	0.883725	1.64132	1.18438	0	18.3996	7.31968	47.7603	40.7497	54.6546	5.70008	4.90616	4.59536
TVAG_001850	332.219	3.398	0	conserved hypothetical protein	23.6733	37.4076	9.98888	43.9601	67.3039	44.8924	113.117	115.713	62.1799	9.4647	19.6262	19.5191	328.093	625.873	485.818	1255.92	1286.4	1430.99
TVAG_599450	339.14	3.396	0.007	conserved hypothetical protein	2.44896	2.0782	0.713491	2.58589	0	0	192.652	202.703	126.136	1189.4	939.605	722.208	277.217	196.434	374.08	688.759	682.938	504.57
TVAG_485150	30.158	3.389	0.005	conserved hypothetical protein	0	0	0	7.75766	20.6254	19.8362	0	0	0	61.5205	36.7992	31.7186	62.2961	100.307	81.3746	33.2504	58.8739	28.4912
TVAG_482120	5.623	3.388	0.011	conserved hypothetical protein	0	0	0	0	0	0	3.5349	3.28264	1.77657	11.0421	13.493	28.0588	0	3.13459	0	15.2002	8.83109	12.867
TVAG_103010	79.642	3.382	0.036	conserved hypothetical protein	1.63264	0	0.713491	0	1.08555	1.04401	34.4653	45.957	40.2689	1.57745	0	0	362.355	367.792	394.727	57.0008	71.6299	53.3062
TVAG_373680	2.18	3.381	0.018	conserved hypothetical protein	0	0	0	0	0	1.04401	0.883725	0.820661	0.59219	1.57745	6.13319	1.21995	7.26787	11.4935	7.28728	0	0	0.919072
TVAG_282020	38.371	3.376	0.002	conserved hypothetical protein	0	0	0	11.6365	9.76992	13.5721	5.30235	6.56529	14.2126	6.3098	9.81311	7.31968	204.539	179.717	154.247	22.8003	26.4933	18.3814
TVAG_440870	2.279	3.376	0.048	conserved hypothetical protein	0	0	0	2.58589	0	1.04401	0.883725	0	0	0	0	0	2.07654	1.04486	1.21455	11.4002	8.83109	11.9479
TVAG_432550	74.481	3.37	0	conserved hypothetical protein	5.71425	7.62007	9.27539	24.5659	22.7965	26.1002	8.83725	6.56529	7.69847	179.829	150.877	187.872	198.309	219.421	258.698	7.6001	7.84986	11.0289
TVAG_336070	9.135	3.366	0	conserved hypothetical protein	0	0	0	0	0	0	3.5349	4.92397	5.32971	31.549	22.0795	18.2992	12.4592	16.7178	31.5782	7.6001	3.92493	6.4335
TVAG_178750	3.094	3.366	0.048	ankyrin	0	1.38547	0.713491	0	1.08555	1.04401	0	0	0.59219	1.57745	0	1.21995	16.6123	15.673	15.7891	0	0	0
TVAG_043320	41.654	3.362	0	conserved hypothetical protein	17.9591	5.54187	7.13491	3.87883	1.08555	7.30806	5.30235	8.20661	9.47504	227.153	187.676	181.772	10.3827	5.22432	7.28728	23.7503	17.6622	22.9768
TVAG_328980	1.658	3.355	0.033	tRNA-Gly (anticodon: CCC)	0.816322	0.692733	0	0	0	0	0	0	0.59219	0	0	0	2.07654	1.04486	4.85818	2.85004	5.88739	11.0289
TVAG_070950	1.677	3.353	0.024	conserved hypothetical protein	0	0.692733	0	0	0	0	0	0	1.18438	3.1549	12.2664	1.21995	1.03827	1.04486	1.21455	2.85004	0	5.51443
TVAG_146430	8.393	3.35	0.001	hypothetical protein	0.816322	0	1.42698	0	1.08555	0	1.76745	5.74463	2.36876	0	7.35983	0	23.8802	8.35891	19.4327	30.4004	24.5308	23.8959
TVAG_325210	11.891	3.348	0.004	conserved hypothetical protein	1.63264	3.46367	3.56746	2.58589	2.17109	1.04401	0.883725	2.46198	1.18438	70.9852	63.7852	47.5779	6.22961	0	3.64364	0	0.981232	1.83814
TVAG_246360	1.03	3.338	0.037	conserved hypothetical protein	0	0	0	0	0	0	0	0.820661	0	1.57745	2.45328	1.21995	1.03827	0	0	4.75006	3.92493	2.75722
TVAG_140920	14.707	3.336	0.002	conserved hypothetical protein	1.63264	0	2.14047	0	2.17109	1.04401	5.30235	4.10331	7.10628	6.3098	15.9463	4.87979	5.19134	4.17945	0	59.8508	96.1607	48.7108
TVAG_460700	49.076	3.336	0	conserved hypothetical protein	1.63264	6.92733	4.28095	14.2224	7.59883	16.7041	6.18607	9.84793	12.436	269.744	251.461	148.833	32.1863	18.8075	26.72	15.2002	16.6809	23.8959
TVAG_487880	11.722	3.326	0.014	conserved hypothetical protein	2.44896	1.38547	0.713491	7.75766	3.25664	4.17604	0	0	0	58.3656	30.666	31.7186	18.6888	32.3908	19.4327	0	0	0
TVAG_442090	107.874	3.326	0	conserved hypothetical protein	6.53057	8.3128	14.2698	23.273	35.823	33.4083	12.3721	26.2612	16.5813	298.138	480.842	323.286	22.8419	25.0767	32.7927	221.353	251.195	109.37
TVAG_581090	6.535	3.312	0.002	conserved hypothetical protein	3.26529	0	1.42698	0	1.08555	0	0.883725	0	3.55314	12.6196	53.9721	14.6394	3.1148	3.13459	1.21455	2.85004	3.92493	11.9479
TVAG_244130	11,655.002	3.308	0	conserved hypothetical protein	3154.27	4297.03	3284.91	1879.94	1775.95	1688.16	1157.68	1194.88	807.747	46694.1	43916.1	44612.2	6289.82	7470.77	3976.42	13770.4	13942.3	9877.26
TVAG_509360	28.985	3.307	0	conserved hypothetical protein	4.89793	4.84913	4.28095	2.58589	2.17109	6.26406	6.18607	7.38595	8.88285	7.88725	58.8787	13.4194	114.209	133.743	131.171	4.75006	0.981232	9.19072
TVAG_338210	310.726	3.305	0	leucine-rich repeat protein, BspA family	147.754	112.223	128.428	0	0	1.04401	56.5584	49.2397	17.7657	948.047	786.276	564.835	279.294	298.831	342.502	681.159	738.868	440.235
TVAG_402620	9.147	3.305	0.048	hypothetical protein	0	0	0	0	0	0	3.5349	4.10331	7.10628	33.1264	19.6262	28.0588	20.7654	24.0319	24.2909	0	0	0
TVAG_373900	263.799	3.304	0.02	conserved hypothetical protein	0	0	0	2.58589	1.08555	0	161.722	145.257	125.544	389.63	404.791	359.884	313.557	188.075	326.713	793.26	762.417	773.858
TVAG_223700	8.375	3.3	0.001	MYB37	4.08161	4.1564	1.42698	0	0	0	1.76745	0.820661	1.18438	4.73235	4.90656	0	4.15307	9.40377	4.85818	35.1505	38.2681	35.8438
TVAG_407460	216.787	3.298	0.012	leucine-rich repeat protein, BspA family	0.816322	0	0.713491	36.2024	68.3894	68.9046	63.6282	60.7289	60.9955	725.627	538.494	580.694	0	31.3459	1.21455	567.157	607.383	489.865
TVAG_073240	2.003	3.294	0.003	conserved hypothetical protein	0.816322	0.692733	0.713491	0	0	0	0	0	0.59219	4.73235	2.45328	3.65984	2.07654	3.13459	1.21455	2.85004	3.92493	9.19072
TVAG_362600	3.646	3.292	0.023	eggshell protein precursor	0.816322	0	2.14047	1.29294	1.08555	0	0	0.820661	0	12.6196	15.9463	2.43989	12.4592	13.5832	2.42909	0	0	0
TVAG_245450	24.63	3.282	0.004	85 kD calcium-independent phospholipase A2	1.63264	0	0.713491	2.58589	7.59883	3.13203	7.95352	10.6686	7.10628	41.0137	11.0397	17.0792	0	5.22432	0	95.9513	102.048	129.589
TVAG_031450	76.98	3.277	0.008	r2r3-MYB transcription factor	0	0	0	15.5153	53.1918	29.2323	7.95352	5.74463	18.3579	353.349	387.618	239.109	2.07654	18.8075	3.64364	75.051	94.1983	81.7974
TVAG_173320	37.913	3.277	0.001	ankyrin repeat-containing protein	1.63264	0	0	9.0506	7.59883	10.4401	11.4884	11.4893	12.436	12.6196	30.666	6.09973	8.30614	13.5832	14.5746	152.002	216.852	163.595
TVAG_484900	404.248	3.272	0.043	S-adenosylmethionine synthetase	26.1223	42.9495	27.1127	2.58589	2.17109	2.08802	186.466	206.807	185.948	2593.33	1839.96	2065.37	38.4159	18.8075	36.4364	0	0.981232	0.919072
TVAG_474830	2.656	3.254	0.006	conserved hypothetical protein	0	2.0782	0.713491	0	0	0	0	0	1.18438	1.57745	2.45328	0	2.07654	6.26918	4.85818	9.50013	8.83109	8.27165
TVAG_162160	59.903	3.254	0.012	DNA-binding protein eta2	23.6733	20.0893	4.28095	21.98	18.4543	13.5721	0	0	0.59219	3.1549	4.90656	14.6394	178.582	379.285	370.437	6.65009	7.84986	10.1098
TVAG_335840	10.901	3.247	0	conserved hypothetical protein	4.08161	1.38547	0.713491	1.29294	3.25664	0	4.41862	1.64132	1.77657	44.1686	39.2524	20.7391	11.4209	8.35891	9.71637	13.3002	5.88739	24.8149
TVAG_126740	27.071	3.246	0.006	conserved hypothetical protein	0	0	0	0	0	0	13.2559	19.6959	13.0282	83.6048	101.811	58.5574	36.3394	54.3329	46.1528	19.0003	16.6809	24.8149
TVAG_173330	35.15	3.246	0.001	conserved hypothetical protein	1.63264	0.692733	0	3.87883	7.59883	11.4841	8.83725	11.4893	14.8047	3.1549	33.1192	10.9795	9.34441	10.4486	10.9309	146.302	183.49	164.514
TVAG_213660	112.626	3.244	0.008	conserved hypothetical protein	0	0	0.713491	3.87883	1.08555	7.30806	71.5817	64.8322	43.822	47.3235	36.7992	36.5984	485.909	417.945	599.986	67.4509	80.461	61.5778
TVAG_426200	252.875	3.24	0	conserved hypothetical protein	34.2855	25.6311	34.9611	106.021	72.7316	76.2127	32.6978	19.6959	37.308	403.827	377.805	387.943	384.159	251.812	456.669	609.908	613.27	626.807
TVAG_259200	3,277.247	3.237	0	r2r3-MYB transcription factor	340.406	473.137	283.256	1309.75	910.774	1073.24	459.537	499.783	307.346	922.808	765.423	677.07	2018.39	1421.01	2257.84	17412.8	16537.7	11320.2
TVAG_348540	20.617	3.236	0.01	leucine-rich repeat protein, BspA family	3.26529	2.77093	2.14047	0	1.08555	2.08802	6.18607	8.20661	9.47504	1.57745	3.67992	0	78.9083	135.832	109.309	2.85004	0.981232	2.75722
TVAG_085640	17.377	3.235	0	MYB124	0.816322	2.77093	0	7.75766	6.51328	5.22005	2.65117	4.10331	1.18438	3.1549	12.2664	7.31968	10.3827	3.13459	20.6473	98.8013	89.2921	36.7629
TVAG_374020	8.626	3.235	0	conserved hypothetical protein	3.26529	0.692733	3.56746	0	0	0	1.76745	3.28264	1.77657	4.73235	19.6262	14.6394	3.1148	4.17945	2.42909	30.4004	32.3807	29.4103
TVAG_346970	1.967	3.226	0.012	conserved hypothetical protein	0	1.38547	0	0	0	0	0.883725	0	0.59219	7.88725	9.81311	2.43989	3.1148	5.22432	1.21455	0.950013	0.981232	0.919072
TVAG_122810	2.256	3.226	0.018	conserved hypothetical protein	1.63264	0.692733	0	0	0	0	0	0	1.18438	0	4.90656	1.21995	5.19134	5.22432	0	6.65009	1.96246	11.9479
TVAG_303530	212.178	3.225	0.007	conserved hypothetical protein	27.7549	33.9439	14.2698	2.58589	0	0	111.349	116.534	62.1799	22.0843	14.7197	20.7391	878.374	904.852	1073.66	158.652	141.297	236.201
TVAG_005050	537.856	3.217	0	ankyrin repeat domain protein	17.1428	16.6256	11.4159	56.8895	73.8172	121.105	167.908	203.524	271.223	1047.43	1519.81	1971.43	1047.61	590.348	1502.39	391.405	383.662	287.669
TVAG_157970	6.132	3.217	0.02	conserved hypothetical protein	0.816322	0.692733	0	0	0	0	1.76745	1.64132	5.32971	4.73235	3.67992	6.09973	0	1.04486	0	25.6503	45.1367	13.7861
TVAG_125350	33.192	3.216	0	conserved hypothetical protein	9.79586	7.62007	4.28095	1.29294	2.17109	1.04401	6.18607	7.38595	17.1735	56.7882	78.5049	32.9386	16.6123	12.5384	6.07273	71.2509	75.5549	190.248
TVAG_TEG_DS113277_1_2	15.093	3.216	0.035	Kolobok-3_Kolobok/PhamA4 transposable element protein	0	0.692733	0.713491	3.87883	11.941	4.17604	2.65117	1.64132	1.18438	0	0	0	0	6.26918	2.42909	88.3512	83.4047	64.335
TVAG_067020	12.547	3.212	0.005	r2r3-MYB transcription factor	0	0	0	3.87883	7.59883	11.4841	0	0	0	11.0421	20.8529	9.75957	43.6072	25.0767	59.5128	7.6001	9.81232	15.6242
TVAG_103510	65.567	3.207	0	leucine-rich repeat protein, BspA family	12.2448	11.0837	21.4047	24.5659	11.941	24.0122	2.65117	4.10331	4.73752	72.5627	45.3856	45.138	200.386	133.743	179.753	152.002	132.466	102.017
TVAG_007430	2.221	3.207	0.04	conserved hypothetical protein	0	0	0	0	0	0	0.883725	0.820661	1.77657	3.1549	8.58647	0	2.07654	0	0	7.6001	5.88739	9.19072
TVAG_166520	21.77	3.198	0.039	multiple ankyrin repeats single kh domain protein	0.816322	2.0782	0.713491	5.17177	14.1121	12.5281	2.65117	0.820661	0	121.464	130.024	89.0561	3.1148	8.35891	0	0.950013	0	0
TVAG_184130	7.229	3.195	0.003	ankyrin 2,3/unc44	2.44896	0.692733	3.56746	1.29294	0	0	0.883725	2.46198	1.18438	3.1549	13.493	3.65984	44.6455	20.8973	27.9346	0	1.96246	1.83814
TVAG_439060	6.726	3.191	0.004	ankyrin repeat-rich membrane-spanning protein	4.08161	2.77093	3.56746	0	1.08555	0	0	0	0	18.9294	38.0258	24.3989	2.07654	2.08973	1.21455	6.65009	8.83109	7.35257
TVAG_380010	7.644	3.19	0	leucine-rich repeat protein, BspA family	1.63264	4.84913	2.14047	0	0	1.04401	1.76745	0.820661	0.59219	25.2392	35.5725	23.179	2.07654	4.17945	7.28728	9.50013	3.92493	13.7861
TVAG_316160	118.861	3.19	0	protein phosphatase-5	4.08161	6.92733	9.27539	56.8895	49.9351	62.6406	7.95352	6.56529	9.47504	113.576	94.4512	226.91	372.738	117.025	265.986	237.503	252.177	245.392
TVAG_089090	24.774	3.188	0.003	conserved hypothetical protein	5.71425	2.77093	3.56746	7.75766	14.1121	7.30806	0.883725	0.820661	1.77657	0	0	0	60.2195	52.2432	63.1564	78.851	82.4235	64.335
TVAG_167840	53.747	3.188	0	tRNA-Met (anticodon: CAT)	6.53057	20.0893	19.9778	6.46471	4.34219	2.08802	11.4884	13.1306	10.6594	88.3372	177.863	400.142	72.6787	16.7178	44.9382	21.8503	22.5683	27.5722
TVAG_217220	34.036	3.188	0.037	conserved hypothetical protein	0	0.692733	0.713491	2.58589	3.25664	0	20.3257	11.4893	21.3188	3.1549	8.58647	2.43989	1.03827	1.04486	0	193.803	193.303	148.89
TVAG_088540	0.93	3.187	0.044	conserved hypothetical protein	0	0	0.713491	0	0	0	0	0	0	1.57745	1.22664	0	0	3.13459	2.42909	1.90003	3.92493	1.83814
TVAG_369180	12.229	3.184	0.014	multidrug resistance pump	4.08161	3.46367	4.99444	5.17177	1.08555	3.13203	0	0	0	39.4362	99.3577	40.2582	5.19134	6.26918	1.21455	0.950013	0	5.51443
TVAG_410260	3,697.541	3.176	0	Clan CA, family C1, cathepsin L-like cysteine peptidase	93.877	98.3681	62.0738	343.923	272.472	313.203	1894.71	2021.29	1529.03	3218	2453.28	1743.3	18364.9	11216.6	19395.1	934.812	781.061	1819.76
TVAG_RG_DS121988_1	1.505	3.172	0.039	conserved hypothetical protein	0	0.692733	1.42698	0	0	0	0	0	0	3.1549	6.13319	2.43989	1.03827	0	0	5.70008	0.981232	5.51443
TVAG_230060	7.097	3.171	0	conserved hypothetical protein	0.816322	0.692733	1.42698	3.87883	1.08555	0	1.76745	1.64132	1.77657	6.3098	18.3996	6.09973	31.148	19.8524	20.6473	1.90003	2.9437	7.35257
TVAG_307930	62.289	3.171	0.006	MYB37	0	0.692733	0.713491	5.17177	9.76992	12.5281	28.2792	31.1851	23.6876	25.2392	13.493	29.2787	4.15307	3.13459	23.0764	227.053	289.463	394.282
TVAG_024710	20.37	3.165	0.001	conserved hypothetical protein	2.44896	4.1564	0.713491	5.17177	0	3.13203	4.41862	5.74463	10.6594	3.1549	18.3996	12.1995	76.8318	64.7815	139.673	4.75006	4.90616	5.51443
TVAG_254100	87.035	3.164	0.014	conserved hypothetical protein	0.816322	0.692733	1.42698	31.0306	10.8555	74.1247	15.907	12.3099	10.6594	1.57745	4.90656	2.43989	394.542	517.207	433.593	17.1002	10.7936	26.6531
TVAG_373640	51.061	3.164	0.01	conserved hypothetical protein	3.26529	7.62007	0.713491	0	0	0	22.9768	22.1578	34.9392	25.2392	56.4254	23.179	215.96	222.556	258.698	7.6001	4.90616	12.867
TVAG_281530	51.746	3.162	0	conserved hypothetical protein	1.63264	2.77093	0	18.1012	35.823	18.7922	9.72097	4.92397	2.96095	118.309	196.262	286.687	70.6022	41.7945	58.2982	12.3502	14.7185	37.6819
TVAG_514800	1.875	3.156	0.022	conserved hypothetical protein	0	0.692733	0.713491	0	0	0	0.883725	0	0.59219	7.88725	9.81311	2.43989	2.07654	0	1.21455	2.85004	0	4.59536
TVAG_336820	172.49	3.153	0	conserved hypothetical protein	21.2244	21.4747	8.5619	59.4754	71.6461	37.5843	33.5815	30.3645	30.7939	36.2813	77.2782	71.9768	30.1098	44.9291	88.6619	848.361	881.146	711.361
TVAG_089070	10.781	3.152	0.001	conserved hypothetical protein	4.08161	4.1564	0.713491	3.87883	0	1.04401	1.76745	1.64132	2.36876	1.57745	0	1.21995	13.4975	16.7178	15.7891	47.5006	43.1742	34.9247
TVAG_RG_DS113270_11	2.183	3.141	0.04	conserved hypothetical protein	0	0	0	0	0	0	0.883725	1.64132	1.18438	0	4.90656	1.21995	1.03827	0	1.21455	9.50013	3.92493	13.7861
TVAG_430240	18.372	3.133	0.003	conserved hypothetical protein	3.26529	2.0782	0	2.58589	13.0266	11.4841	0.883725	0	1.18438	22.0843	35.5725	67.097	51.9134	54.3329	59.5128	0.950013	1.96246	2.75722
TVAG_344920	3.39	3.131	0.028	serine/threonine-protein kinase ripk4	0.816322	0	0.713491	0	0	0	2.65117	0	1.77657	9.4647	17.1729	4.87979	0	0	1.21455	0.950013	3.92493	17.4624
TVAG_413890	1.501	3.126	0.043	leucine-rich repeat protein, BspA family	1.63264	0	0.713491	0	0	0	0	0	0	9.4647	2.45328	1.21995	1.03827	0	1.21455	0.950013	0.981232	7.35257
TVAG_473690	60.572	3.125	0.008	conserved hypothetical protein	31.8365	17.3183	27.1127	3.87883	0	0	10.6047	9.02727	11.8438	11.0421	9.81311	10.9795	350.934	285.248	287.847	7.6001	7.84986	7.35257
TVAG_209000	2.211	3.123	0.008	conserved hypothetical protein	0.816322	0.692733	1.42698	0	0	1.04401	0	0	0	0	2.45328	4.87979	4.15307	1.04486	3.64364	4.75006	2.9437	11.9479
TVAG_074400	1.492	3.117	0.02	conserved hypothetical protein	0	0	0	0	1.08555	1.04401	0	0.820661	0	0	4.90656	2.43989	6.22961	0	3.64364	1.90003	2.9437	1.83814
TVAG_237270	6.033	3.116	0	conserved hypothetical protein	2.44896	0.692733	0.713491	1.29294	1.08555	4.17604	0.883725	0	0.59219	9.4647	8.58647	3.65984	8.30614	4.17945	10.9309	21.8503	19.6246	10.1098
TVAG_159250	12.194	3.114	0	conserved hypothetical protein	7.34689	0.692733	7.13491	0	1.08555	0	1.76745	1.64132	2.36876	6.3098	7.35983	12.1995	55.0282	22.987	58.2982	6.65009	16.6809	11.9479
TVAG_413860	257.757	3.106	0.03	conserved hypothetical protein	6.53057	7.62007	4.99444	147.395	169.345	145.117	0	0	2.36876	1493.84	1328.45	1052.81	32.1863	50.1534	27.9346	50.3507	59.8552	60.6587
TVAG_260890	629.84	3.103	0	conserved hypothetical protein	16.3264	21.4747	33.5341	175.84	348.46	328.863	88.3725	89.4521	81.13	2139.02	2026.41	1443.2	102.788	255.992	159.106	1026.01	1891.82	1109.32
TVAG_RG_DS114284_2	5.393	3.1	0.002	conserved hypothetical protein	0	0	0	2.58589	2.17109	3.13203	0.883725	1.64132	0.59219	1.57745	2.45328	0	12.4592	6.26918	7.28728	22.8003	16.6809	16.5433
TVAG_416510	1,798.000	3.097	0	adenosine deaminase	222.039	281.942	474.472	837.827	674.125	595.085	98.9771	101.762	101.857	5839.72	6101.3	12362.9	1262.53	438.843	633.993	889.212	766.342	681.032
TVAG_415270	897.389	3.095	0.002	conserved hypothetical protein	4.89793	3.46367	7.13491	458.995	566.655	585.689	19.4419	20.5165	27.2407	2093.28	2458.18	1908	1335.21	1462.81	1587.41	1131.46	1236.35	1246.26
TVAG_094170	21.362	3.086	0.003	conserved hypothetical protein	1.63264	4.1564	2.85397	1.29294	4.34219	2.08802	5.30235	4.10331	14.2126	3.1549	6.13319	0	119.401	63.7367	127.527	5.70008	7.84986	11.0289
TVAG_034190	190.113	3.083	0	conserved hypothetical protein	9.79586	14.5474	9.27539	37.4953	55.3629	56.3765	72.4654	54.1636	52.1127	493.742	429.324	284.247	25.9567	61.6469	53.44	437.956	802.648	471.484
TVAG_RG_DS113547_1	2.502	3.082	0.016	conserved hypothetical protein	0	0.692733	0	0	0	1.04401	0.883725	0	1.77657	3.1549	15.9463	6.09973	1.03827	0	1.21455	5.70008	1.96246	5.51443
TVAG_338780	18.841	3.081	0.005	DNA-binding protein reb1	4.89793	2.0782	1.42698	7.75766	7.59883	6.26406	2.65117	0.820661	2.96095	9.4647	11.0397	2.43989	1.03827	3.13459	0	89.3012	140.316	45.9536
TVAG_263550	3.292	3.075	0.036	conserved hypothetical protein	0	0	0	1.29294	0	0	0	2.46198	2.36876	7.88725	15.9463	4.87979	0	1.04486	0	2.85004	4.90616	15.6242
TVAG_008090	183.686	3.073	0.005	esophageal cancer associated protein	56.3262	56.1114	69.9222	7.75766	8.68437	27.1442	35.349	44.3157	45.0064	11.0421	4.90656	15.8593	591.813	1288.32	948.56	19.0003	13.7372	62.4969
TVAG_108400	605.028	3.072	0.003	histidinol-phosphate aminotransferase	0.816322	0	0.713491	49.1318	84.6726	129.457	310.187	334.83	247.535	1536.44	1367.7	1352.92	753.782	866.192	915.768	1024.11	986.138	930.101
TVAG_494360	11.944	3.069	0	conserved hypothetical protein	7.34689	3.46367	1.42698	3.87883	3.25664	3.13203	0	0.820661	0	6.3098	24.5328	9.75957	60.2195	22.987	42.5091	8.55011	3.92493	12.867
TVAG_447550	22.466	3.065	0.019	conserved hypothetical protein	0.816322	0	0	3.87883	3.25664	1.04401	12.3721	16.4132	5.32971	63.098	116.531	71.9768	0	0	1.21455	31.3504	27.4745	49.6299
TVAG_237010	10.648	3.061	0	conserved hypothetical protein	0.816322	1.38547	0	1.29294	4.34219	8.35207	0.883725	2.46198	1.77657	26.8166	42.9324	13.4194	17.6505	7.31404	13.36	13.3002	24.5308	11.0289
TVAG_522360	3.618	3.056	0.006	conserved hypothetical protein	1.63264	0.692733	2.14047	0	0	0	0	0.820661	1.18438	6.3098	13.493	10.9795	0	2.08973	0	6.65009	11.7748	7.35257
TVAG_199780	12.458	3.051	0	conserved hypothetical protein	0	1.38547	1.42698	1.29294	2.17109	2.08802	2.65117	2.46198	10.0672	3.1549	7.35983	2.43989	42.569	35.5254	54.6546	6.65009	8.83109	39.5201
TVAG_437650	65.937	3.049	0.007	leucine-rich repeat protein, BspA family	33.4692	29.0948	40.669	0	0	1.04401	8.83725	6.56529	7.69847	91.4921	83.4114	45.138	2.07654	9.40377	8.50182	244.153	376.793	198.519
TVAG_114330	427.69	3.045	0	golgin IMH1	122.448	109.452	105.597	93.0919	58.6195	42.8044	75.1166	96.838	127.321	1202.02	2236.16	1216.29	773.509	455.56	392.298	159.602	111.86	319.837
TVAG_293090	44.363	3.044	0	conserved hypothetical protein	13.0611	6.2346	13.5563	3.87883	7.59883	9.39608	8.83725	9.02727	14.2126	225.575	225.702	200.071	7.26787	12.5384	7.28728	10.4501	13.7372	10.1098
TVAG_486320	39.694	3.042	0	conserved hypothetical protein	6.53057	11.7765	10.7024	0	0	0	8.83725	11.4893	26.6485	72.5627	218.342	78.0766	46.722	75.2302	52.2255	28.5004	10.7936	56.0634
TVAG_317890	30.304	3.041	0	conserved hypothetical protein	4.89793	3.46367	1.42698	7.75766	13.0266	5.22005	5.30235	9.02727	9.47504	31.549	12.2664	24.3989	24.9184	9.40377	13.36	100.701	188.397	80.8783
TVAG_203800	12.031	3.034	0.013	conserved hypothetical protein	2.44896	6.92733	2.85397	5.17177	2.17109	2.08802	0	0.820661	1.18438	0	0	0	67.4874	38.6599	63.1564	11.4002	3.92493	8.27165
TVAG_223550	2.141	3.033	0.048	conserved hypothetical protein	0.816322	0	0	0	1.08555	0	0.883725	0.820661	0.59219	1.57745	0	1.21995	0	1.04486	0	10.4501	11.7748	8.27165
TVAG_284260	2.185	3.032	0.008	conserved hypothetical protein	0	0	0	0	0	0	1.76745	1.64132	0.59219	7.88725	1.22664	6.09973	4.15307	1.04486	7.28728	2.85004	2.9437	1.83814
TVAG_142660	2.339	3.032	0.035	conserved hypothetical protein	0	0.692733	0	0	0	0	0.883725	0.820661	1.77657	1.57745	1.22664	0	6.22961	11.4935	10.9309	0.950013	0	5.51443
TVAG_249100	130.275	3.03	0.001	hypothetical protein	33.4692	35.3294	65.6412	37.4953	27.1387	30.2763	8.83725	9.84793	7.69847	706.697	643.985	527.017	59.1813	35.5254	57.0837	21.8503	17.6622	20.2196
TVAG_382220	2.953	3.025	0.002	esterase	0.816322	1.38547	2.14047	0	1.08555	0	0	0	0	9.4647	11.0397	4.87979	2.07654	5.22432	3.64364	1.90003	4.90616	4.59536
TVAG_030950	1.997	3.024	0.017	Clan MA, family M8, leishmanolysin-like protein	0	2.0782	0.713491	0	0	0	0	0	0.59219	0	8.58647	3.65984	7.26787	3.13459	2.42909	1.90003	0.981232	4.59536
TVAG_307910	22.496	3.014	0	MYB124	3.26529	4.1564	3.56746	6.46471	0	0	13.2559	9.02727	4.73752	17.3519	12.2664	24.3989	30.1098	35.5254	93.52	32.3004	45.1367	69.8494
TVAG_362410	41.767	3.01	0	GTP-binding protein ypt10	3.26529	1.38547	3.56746	7.75766	5.42773	7.30806	8.83725	12.3099	32.5704	48.9009	35.5725	80.5165	22.8419	6.26918	18.2182	152.952	143.26	160.838
TVAG_158260	493.208	3.008	0	conserved hypothetical protein	103.673	121.228	131.996	224.972	120.496	124.237	53.9072	56.6256	46.783	1446.52	792.409	918.62	807.772	265.395	830.75	972.813	700.6	1158.95
TVAG_177410	9.569	3.007	0	conserved hypothetical protein	0.816322	1.38547	1.42698	3.87883	1.08555	0	2.65117	4.10331	3.55314	20.5068	29.4393	39.0383	21.8036	15.673	19.4327	0.950013	0.981232	5.51443
TVAG_034410	21.587	3.006	0.005	conserved hypothetical protein	2.44896	0	0	23.273	5.42773	9.39608	0	0.820661	2.96095	15.7745	22.0795	7.31968	102.788	78.3648	83.8037	12.3502	9.81232	11.9479
TVAG_107740	12.8	2.998	0.041	conserved hypothetical protein	0	0	0	1.29294	0	1.04401	1.76745	9.84793	11.2516	48.9009	66.2385	63.4372	0	1.04486	1.21455	6.65009	3.92493	13.7861
TVAG_101170	11.539	2.995	0.003	conserved hypothetical protein	0.816322	5.54187	3.56746	0	1.08555	1.04401	1.76745	0.820661	7.69847	3.1549	6.13319	7.31968	43.6072	68.961	44.9382	4.75006	0.981232	5.51443
TVAG_145710	690.2	2.99	0.008	conserved hypothetical protein	314.284	390.702	203.345	71.1118	210.596	91.8728	44.1862	45.1364	17.7657	3137.55	3039.61	1899.46	1.03827	38.6599	3.64364	1018.41	1149.02	747.205
TVAG_452940	186.993	2.986	0.017	conserved hypothetical protein	0	0	0	46.5459	22.7965	28.1883	77.7678	64.8322	136.796	829.738	837.794	627.052	226.342	141.057	231.978	35.1505	30.4182	29.4103
TVAG_215150	17.787	2.982	0.013	conserved hypothetical protein	5.71425	6.92733	1.42698	2.58589	6.51328	6.26406	0	4.92397	1.77657	9.4647	7.35983	7.31968	0	1.04486	0	94.0512	105.973	58.8206
TVAG_472200	92.202	2.981	0.005	inorganic pyrophosphatase	1.63264	0	0.713491	54.3036	66.2183	51.1565	0.883725	5.74463	7.10628	156.168	353.272	247.649	33.2246	39.7048	19.4327	228.953	190.359	203.115
TVAG_205430	162.447	2.979	0.001	ankyrin repeat-containing protein	4.89793	5.54187	2.14047	125.415	102.041	78.3007	1.76745	4.92397	5.9219	102.534	114.077	147.614	468.259	225.691	534.4	224.203	285.539	490.784
TVAG_037020	2.463	2.977	0.016	conserved hypothetical protein	0.816322	1.38547	0	0	1.08555	0	0	0.820661	0.59219	14.197	2.45328	1.21995	11.4209	4.17945	2.42909	1.90003	0	1.83814
TVAG_321740	2,642.914	2.976	0.01	conserved hypothetical protein	130.611	4258.92	204.772	188.77	140.036	197.318	93.6748	91.914	56.258	7109.57	10197	17294	2370.36	2651.86	1960.28	185.252	156.016	285.831
TVAG_586980	418.111	2.973	0	glycerol-3-phosphate dehydrogenase	92.2443	40.1785	58.5063	140.931	267.044	96.0489	61.8607	63.1909	31.3861	1825.11	1961.4	1295.58	595.966	241.363	450.597	76.951	97.142	130.508
TVAG_336810	105.898	2.971	0	guanylate cyclase	9.79586	8.3128	9.98888	43.9601	57.534	36.5403	10.6047	18.8752	21.3188	36.2813	56.4254	36.5984	44.6455	52.2432	85.0182	493.057	491.597	393.363
TVAG_396470	202.478	2.97	0.003	leucine-rich repeat protein, BspA family	0	0.692733	0	62.0612	103.127	83.5207	57.4421	41.0331	65.1409	154.59	250.234	198.851	141.204	229.87	172.466	621.308	839.935	623.131
TVAG_RG_DS113183_10	44.056	2.967	0.015	DNA polymerase	7.34689	11.7765	4.28095	5.17177	1.08555	0	24.7443	22.1578	13.0282	107.267	120.211	73.1968	132.898	131.653	137.244	0.950013	0	0
TVAG_409130	17.907	2.965	0	conserved hypothetical protein	2.44896	5.54187	7.13491	2.58589	0	4.17604	3.5349	1.64132	8.88285	7.88725	42.9324	14.6394	11.4209	4.17945	6.07273	61.7508	66.7238	70.7685
TVAG_168610	6.453	2.964	0	CAMK family protein kinase	2.44896	1.38547	2.85397	0	0	0	4.41862	1.64132	0	17.3519	9.81311	10.9795	14.5357	6.26918	2.42909	12.3502	18.6434	11.0289
TVAG_276350	7.424	2.963	0.016	conserved hypothetical protein	0.816322	0.692733	0.713491	0	0	3.13203	2.65117	4.10331	2.96095	1.57745	1.22664	2.43989	0	3.13459	1.21455	40.8505	45.1367	22.9768
TVAG_345130	4,694.246	2.962	0.001	conserved hypothetical protein	2095.5	1564.88	2293.16	1386.03	790.278	1412.54	21.2094	23.7992	21.911	17547.5	12476.1	14916.3	3514.54	3531.64	4142.82	5791.28	6276.94	6689.92
TVAG_393300	2,078.159	2.956	0	conserved hypothetical protein	356.733	360.221	298.953	384.004	476.555	299.631	759.119	741.057	592.782	5424.85	4661.23	6669.45	226.342	365.702	217.404	5454.97	6148.4	3969.47
TVAG_542470	3,865.525	2.954	0	ATP-binding cassette transporter	691.424	856.218	682.098	2278.17	1492.63	1359.3	207.675	211.731	173.512	7680.6	6336.82	8344.43	1407.89	1101.29	761.52	12618.1	11612.9	11763.2
TVAG_253980	3.915	2.951	0.006	conserved hypothetical protein	0	0	0.713491	1.29294	0	0	1.76745	2.46198	1.77657	0	1.22664	1.21995	6.22961	6.26918	12.1455	17.1002	12.756	5.51443
TVAG_193650	2.017	2.948	0.015	conserved hypothetical protein	0	0	0	0	0	0	0.883725	2.46198	0.59219	4.73235	0	2.43989	6.22961	2.08973	3.64364	1.90003	4.90616	6.4335
TVAG_147050	2,402.735	2.939	0	conserved hypothetical protein	137.142	250.769	321.071	1060.21	1313.51	1629.7	86.605	89.4521	102.449	4836.46	7193.01	5837.44	944.823	1201.59	1070.02	5831.18	5537.09	5806.69
TVAG_099730	102.269	2.938	0.033	conserved hypothetical protein	0.816322	2.0782	2.14047	27.1518	82.5015	44.8924	27.3955	12.3099	13.6204	649.909	447.723	496.518	2.07654	17.7627	3.64364	3.80005	0.981232	5.51443
TVAG_045710	2.758	2.935	0.017	ankyrin repeat domain-containing protein	0.816322	0.692733	1.42698	0	1.08555	0	0.883725	0	0.59219	6.3098	19.6262	4.87979	2.07654	1.04486	0	0.950013	0.981232	8.27165
TVAG_471920	18.515	2.933	0.007	conserved hypothetical protein	0	0	0	10.3435	9.76992	18.7922	0	0.820661	0	31.549	35.5725	42.6981	65.4109	16.7178	26.72	23.7503	23.5496	27.5722
TVAG_036500	36.216	2.933	0	conserved hypothetical protein	8.16322	8.3128	11.4159	9.0506	4.34219	8.35207	7.0698	6.56529	11.8438	115.154	82.1848	207.391	63.3343	42.8394	54.6546	3.80005	0.981232	6.4335
TVAG_016720	3.923	2.932	0.002	conserved hypothetical protein	0.816322	0	0.713491	1.29294	3.25664	1.04401	0.883725	0.820661	0	6.3098	15.9463	12.1995	10.3827	6.26918	1.21455	0.950013	3.92493	4.59536
TVAG_162120	11.367	2.931	0.002	conserved hypothetical protein	0.816322	0	0	7.75766	5.42773	7.30806	0	1.64132	1.77657	52.0558	36.7992	32.9386	2.07654	4.17945	6.07273	18.0502	16.6809	11.0289
TVAG_420170	148.677	2.925	0.025	ankyrin repeat-containing protein	47.3466	49.8768	38.5285	10.3435	56.4484	34.4523	19.4419	26.2612	28.4251	752.443	970.271	585.574	0	18.8075	0	10.4501	13.7372	13.7861
TVAG_159960	10.927	2.922	0.003	conserved hypothetical protein	1.63264	2.0782	3.56746	0	0	1.04401	5.30235	3.28264	5.32971	15.7745	85.8647	12.1995	19.7271	20.8973	13.36	0	2.9437	3.67629
TVAG_475600	3.634	2.922	0.006	leucine-rich repeat protein, BspA family	0.816322	0	0.713491	0	1.08555	1.04401	0.883725	1.64132	1.18438	18.9294	11.0397	13.4194	3.1148	5.22432	2.42909	0.950013	2.9437	0
TVAG_034990	105.028	2.92	0	leucine-rich repeat protein, BspA family	26.9386	28.4021	37.1016	25.8589	57.534	35.4963	3.5349	3.28264	2.96095	373.856	347.139	215.931	13.4975	36.5702	31.5782	209.003	271.801	170.028
TVAG_286110	198.405	2.919	0.01	conserved hypothetical protein	0.816322	1.38547	1.42698	142.224	62.9617	124.237	26.5117	22.1578	36.1236	605.741	278.447	752.707	627.114	155.685	692.291	10.4501	10.7936	20.2196
TVAG_466010	13.888	2.918	0.002	ankyrin repeat and socs box protein	3.26529	2.0782	8.5619	0	1.08555	0	6.18607	5.74463	1.77657	11.0421	30.666	3.65984	41.5307	87.7685	35.2218	3.80005	3.92493	3.67629
TVAG_100950	59.23	2.915	0.002	ankyrin repeat-containing protein	26.9386	20.0893	38.5285	3.87883	5.42773	5.22005	7.95352	4.92397	11.2516	14.197	20.8529	6.09973	206.615	385.555	264.771	7.6001	20.6059	15.6242
TVAG_132440	628.313	2.911	0	alanine aminotransferase	105.305	159.329	97.7483	250.831	286.584	133.633	115.768	123.099	56.258	2946.68	2422.61	1280.94	845.15	1011.43	677.717	275.504	274.745	246.311
TVAG_225520	117.383	2.908	0	conserved hypothetical protein	7.34689	9.00553	9.98888	53.0107	61.8762	81.4327	9.72097	10.6686	6.51409	503.206	418.284	413.562	145.357	128.518	165.178	37.0505	25.512	26.6531
TVAG_447390	323.007	2.905	0.017	conserved hypothetical protein	56.3262	87.2844	67.7817	15.5153	62.9617	21.9242	118.419	128.844	125.544	1.57745	8.58647	0	124.592	213.152	75.3019	1387.97	1560.16	1758.18
TVAG_365850	4.237	2.904	0.003	conserved hypothetical protein	1.63264	0	1.42698	3.87883	0	2.08802	0	0	0.59219	7.88725	22.0795	4.87979	3.1148	1.04486	3.64364	6.65009	12.756	4.59536
TVAG_062740	84.727	2.902	0	hypothetical protein	19.5917	18.7038	12.1294	27.1518	17.3687	38.6283	13.2559	13.9512	19.5423	324.955	320.153	283.028	16.6123	21.9421	29.1491	121.602	135.41	91.9072
TVAG_221580	18.188	2.897	0	conserved hypothetical protein	2.44896	2.77093	0	6.46471	8.68437	13.5721	3.5349	0	2.36876	55.2107	33.1192	54.8976	44.6455	19.8524	48.5818	12.3502	7.84986	11.0289
TVAG_495790	1.629	2.895	0.022	leucine-rich repeat protein, BspA family	0	0	0	0	0	0	2.65117	0.820661	0	1.57745	3.67992	1.21995	3.1148	5.22432	2.42909	0.950013	4.90616	2.75722
TVAG_090340	22.429	2.891	0	leucine-rich repeat protein, BspA family	7.34689	2.0782	4.99444	10.3435	2.17109	5.22005	2.65117	5.74463	7.69847	28.3941	34.3459	18.2992	3.1148	7.31404	1.21455	94.0512	66.7238	102.017
TVAG_082530	175.088	2.89	0	protein phosphatase-2B	16.3264	13.8547	14.9833	72.4048	81.416	90.8288	30.0466	35.2884	20.7266	452.728	441.59	518.477	455.799	347.94	434.807	38.0005	28.4557	57.9015
TVAG_364950	62.933	2.887	0	conserved hypothetical protein	14.6938	20.782	7.84841	14.2224	10.8555	16.7041	15.0233	18.0545	16.5813	63.098	83.4114	58.5574	235.687	206.883	270.844	17.1002	13.7372	48.7108
TVAG_019680	37.431	2.885	0.03	conserved hypothetical protein	10.6122	11.7765	15.6968	1.29294	1.08555	3.13203	10.6047	9.02727	16.5813	175.097	246.554	152.493	0	1.04486	0	5.70008	2.9437	10.1098
TVAG_043060	1,154.607	2.884	0.025	fructose-bisphosphate aldolase	724.077	651.169	632.867	21.98	8.68437	5.22005	145.815	131.306	157.522	3598.16	3067.82	2398.41	3839.51	1655.06	3717.73	19.0003	4.90616	3.67629
TVAG_487140	26.534	2.883	0.024	conserved hypothetical protein	13.8775	13.1619	11.4159	1.29294	0	0	6.18607	4.10331	6.51409	0	3.67992	0	127.707	88.8134	157.891	15.2002	17.6622	10.1098
TVAG_505220	4.667	2.882	0.029	conserved hypothetical protein	1.63264	1.38547	1.42698	2.58589	2.17109	1.04401	0	0	0	22.0843	29.4393	15.8593	1.03827	1.04486	2.42909	0.950013	0	0.919072
TVAG_362320	4.819	2.881	0.006	CAMK family protein kinase	0	0.692733	0	3.87883	1.08555	1.04401	3.5349	0.820661	0	4.73235	36.7992	9.75957	2.07654	3.13459	6.07273	1.90003	2.9437	8.27165
TVAG_362400	29.896	2.881	0	conserved hypothetical protein	6.53057	2.0782	8.5619	2.58589	4.34219	1.04401	10.6047	12.3099	15.3969	85.1823	100.584	143.954	18.6888	9.40377	3.64364	27.5504	17.6622	68.0113
TVAG_220940	95.689	2.877	0.004	Metallothionein	8.16322	9.69827	12.8428	56.8895	59.7051	49.0684	3.5349	3.28264	4.14533	182.984	456.31	505.058	165.085	82.5442	92.3055	6.65009	3.92493	20.2196
TVAG_453570	5.876	2.876	0.037	conserved hypothetical protein	0	0.692733	2.14047	0	0	3.13203	0.883725	0.820661	4.73752	3.1549	1.22664	3.65984	0	1.04486	0	41.8006	17.6622	24.8149
TVAG_080840	792.537	2.874	0	conserved hypothetical protein	333.059	270.859	343.189	175.84	145.463	231.77	79.5352	63.1909	68.694	2157.95	1496.5	2001.93	1539.75	1262.2	1689.43	698.259	847.785	860.251
TVAG_417420	2.154	2.874	0.035	ankyrin repeat-containing protein	0	0	0	1.29294	0	0	0	0.820661	2.36876	0	7.35983	2.43989	6.22961	3.13459	8.50182	0	2.9437	3.67629
TVAG_167120	24.685	2.87	0	conserved hypothetical protein	4.08161	9.00553	5.70793	9.0506	8.68437	5.22005	3.5349	4.92397	3.55314	37.8588	55.1987	24.3989	142.243	41.7945	74.0873	0.950013	3.92493	10.1098
TVAG_214470	30.81	2.868	0	leucine-rich repeat protein, BspA family	5.71425	2.0782	2.85397	3.87883	1.08555	2.08802	16.7908	12.3099	18.9501	34.7039	38.0258	60.9973	59.1813	117.025	77.7309	25.6503	31.3994	44.1154
TVAG_228310	10.18	2.862	0.009	alcohol dehydrogenase	4.08161	3.46367	4.99444	2.58589	1.08555	0	0.883725	1.64132	2.96095	58.3656	40.4791	43.9181	5.19134	5.22432	0	0.950013	0.981232	6.4335
TVAG_061440	29.795	2.86	0.009	conserved hypothetical protein	0.816322	0	0	10.3435	14.1121	15.6601	9.72097	6.56529	8.29066	31.549	26.9861	10.9795	2.07654	5.22432	3.64364	159.602	131.485	99.2597
TVAG_379200	23.972	2.86	0.003	maltose O-acetyltransferase	8.16322	5.54187	7.13491	1.29294	11.941	8.35207	2.65117	0	7.10628	7.88725	18.3996	9.75957	112.133	112.845	106.88	3.80005	3.92493	3.67629
TVAG_355220	225.836	2.859	0.033	conserved hypothetical protein	75.1016	85.8989	69.2087	27.1518	48.8496	31.3203	62.7444	55.8049	36.1236	1233.57	1375.06	890.561	0	13.5832	0	20.9003	23.5496	15.6242
TVAG_246920	118.35	2.847	0	hypothetical protein	57.1425	63.0387	29.2531	16.8083	10.8555	20.8802	13.2559	19.6959	28.4251	67.8303	61.3319	112.235	498.368	481.682	552.618	29.4504	34.3431	33.0866
TVAG_300820	36.577	2.844	0	conserved hypothetical protein	6.53057	2.0782	2.85397	14.2224	22.7965	16.7041	2.65117	4.92397	8.88285	20.5068	61.3319	130.534	20.7654	13.5832	6.07273	134.902	97.142	91.9072
TVAG_324970	2.211	2.843	0.019	leucine-rich repeat protein, BspA family	0.816322	0	0	0	0	0	0.883725	1.64132	1.18438	3.1549	13.493	2.43989	7.26787	2.08973	1.21455	0.950013	0.981232	3.67629
TVAG_140390	2.268	2.842	0.02	Heat shock 70 kDa protein 1L	0	0.692733	0.713491	2.58589	0	0	0	0	1.18438	1.57745	14.7197	6.09973	5.19134	2.08973	1.21455	0.950013	1.96246	1.83814
TVAG_361130	5,484.038	2.842	0	glycerol-3-phosphate dehydrogenase	900.403	1083.44	1512.6	2575.54	3868.89	1575.41	133.442	137.871	296.095	15377	22909.9	26952.3	7002.08	1971.66	3678.86	2888.99	2904.45	2943.79
TVAG_352510	15.146	2.842	0.004	conserved hypothetical protein	2.44896	2.0782	3.56746	0	3.25664	0	7.0698	4.92397	9.47504	33.1264	33.1192	15.8593	2.07654	0	2.42909	40.8505	47.0991	65.2541
TVAG_TEG_DS113492_1_2	2.886	2.837	0.044	Kolobok-3_Kolobok/PhamA4 transposable element protein	0	0	0.713491	0	0	2.08802	1.76745	0	1.77657	0	2.45328	1.21995	1.03827	3.13459	0	9.50013	10.7936	17.4624
TVAG_005060	593.764	2.828	0	ankyrin repeat domain protein	86.5301	77.5861	72.7761	111.193	108.555	157.645	208.559	194.497	301.425	842.358	1359.12	1701.83	1495.11	765.885	2148.53	340.104	378.756	337.299
TVAG_348390	84.338	2.82	0	dihydrodiol dehydrogenase	4.89793	18.0111	14.9833	58.1824	45.593	26.1002	12.3721	6.56529	4.14533	50.4784	66.2385	123.215	107.98	254.947	188.255	161.502	139.335	235.282
TVAG_235900	9.034	2.815	0.004	conserved hypothetical protein	0	0	0	0	0	0	7.0698	4.10331	8.29066	20.5068	23.3061	17.0792	8.30614	8.35891	23.0764	16.1502	9.81232	16.5433
TVAG_RG_DS113187_23	16.188	2.813	0.011	conserved hypothetical protein	4.08161	8.3128	3.56746	0	0	3.13203	2.65117	8.20661	5.9219	3.1549	2.45328	4.87979	2.07654	4.17945	2.42909	69.3509	97.142	69.8494
TVAG_442100	167.584	2.812	0	WD-repeat protein	31.8365	37.4076	56.3658	31.0306	36.9086	22.9682	61.8607	48.419	48.5596	520.558	648.892	524.577	60.2195	28.2113	38.8655	299.254	354.225	166.352
TVAG_273380	6,619.177	2.811	0.004	3-hydroxyisobutyrate dehydrogenase	918.362	719.057	977.483	5030.84	4086	2916.96	62.7444	53.343	94.7504	33076	29021	18897	3620.44	1895.38	2097.52	5675.37	6437.86	3565.08
TVAG_146740	60.837	2.811	0.001	cGMP-dependent protein kinase	0	0.692733	0	28.4447	54.2773	32.3643	9.72097	6.56529	5.9219	58.3656	52.7455	73.1968	119.401	98.2172	140.887	148.202	152.091	113.965
TVAG_072750	206.169	2.811	0	conserved hypothetical protein	30.2039	27.0166	29.2531	53.0107	26.0531	32.3643	93.6748	95.1967	75.8003	643.599	636.626	506.278	129.783	83.5891	93.52	480.706	547.528	126.832
TVAG_494740	51.808	2.809	0.049	leucine-rich repeat protein, BspA family	0	0	0.713491	0	0	0	45.07	41.8537	28.4251	227.153	206.075	141.514	52.9516	66.8713	61.9418	23.7503	20.6059	15.6242
TVAG_TEG_DS113195_5_1	6.806	2.805	0.003	BansheeA1 transposable element protein	0.816322	0	1.42698	3.87883	3.25664	3.13203	0	1.64132	1.77657	9.4647	7.35983	20.7391	25.9567	19.8524	19.4327	0.950013	0.981232	1.83814
TVAG_311210	84.098	2.803	0	conserved hypothetical protein	31.0202	29.7875	24.2587	0	0	3.13203	22.9768	34.4678	42.6377	187.717	147.197	101.256	234.648	162.999	242.909	84.5511	67.705	96.5025
TVAG_141010	96.023	2.801	0.038	conserved hypothetical protein	26.9386	22.8602	15.6968	54.3036	51.0207	45.9364	0	0	0.59219	326.532	369.218	276.928	0	12.5384	1.21455	188.102	176.622	159.918
TVAG_489140	15.082	2.799	0.034	conserved hypothetical protein	4.89793	0.692733	4.28095	3.87883	0	1.04401	7.95352	9.02727	2.36876	0	0	0	7.26787	3.13459	8.50182	50.3507	70.6487	97.4216
TVAG_203790	36.526	2.796	0	conserved hypothetical protein	3.26529	4.1564	7.84841	11.6365	17.3687	17.7482	3.5349	3.28264	14.2126	167.21	126.344	142.734	20.7654	41.7945	20.6473	15.2002	17.6622	22.0577
TVAG_050340	1,488.714	2.791	0	conserved hypothetical protein	255.509	234.144	294.672	727.927	525.405	416.56	232.42	227.323	471.975	4175.51	2322.03	3215.78	2591.52	780.513	3286.56	2311.38	2015.45	2712.18
TVAG_260360	87.458	2.789	0.011	conserved hypothetical protein	4.08161	7.62007	4.99444	51.7177	34.7375	72.0366	8.83725	5.74463	10.0672	9.4647	23.3061	35.3784	357.164	144.191	773.666	8.55011	9.81232	12.867
TVAG_434470	4.201	2.789	0.013	conserved hypothetical protein	0	0.692733	1.42698	0	0	1.04401	0.883725	0.820661	4.14533	6.3098	4.90656	2.43989	3.1148	4.17945	0	15.2002	1.96246	28.4912
TVAG_031910	170.197	2.788	0	calcium/calmodulin-dependent protein kinase kinase	10.6122	16.6256	24.2587	63.3542	90.1004	82.4767	26.5117	35.2884	39.6767	558.417	553.214	548.976	186.888	154.64	167.607	201.403	162.885	140.618
TVAG_476630	1,699.950	2.781	0.001	Na+ driven multidrug efflux pump	641.629	1323.81	691.373	219.8	172.602	274.574	233.303	260.15	68.1018	9827.51	6881.44	4005.08	120.439	563.181	106.88	1454.47	1789.77	1964.98
TVAG_279770	4.13	2.781	0.041	conserved hypothetical protein	0	0	0	3.87883	1.08555	3.13203	0	0.820661	1.18438	3.1549	0	7.31968	3.1148	1.04486	0	10.4501	8.83109	30.3294
TVAG_187140	128.052	2.769	0	conserved hypothetical protein	41.6324	48.4913	26.3992	45.253	55.3629	40.7164	10.6047	14.7719	12.436	22.0843	24.5328	21.959	191.041	128.518	223.476	384.755	436.648	576.258
TVAG_181570	183.032	2.764	0	conserved hypothetical protein	82.4485	56.1114	54.9388	38.7883	46.6785	72.0366	20.3257	25.4405	26.0563	320.222	464.896	481.879	97.5972	72.0956	103.236	418.956	453.329	459.536
TVAG_RG_DS114069_1	3.007	2.764	0.027	conserved hypothetical protein	0.816322	0.692733	0	0	0	0	1.76745	0.820661	2.36876	4.73235	15.9463	12.1995	0	2.08973	2.42909	4.75006	0	5.51443
TVAG_238110	120.229	2.763	0.002	conserved hypothetical protein	21.2244	14.5474	21.4047	10.3435	22.7965	17.7482	58.3258	59.0876	52.1127	34.7039	28.2127	15.8593	17.6505	34.4805	30.3637	522.507	662.332	540.414
TVAG_386500	91.837	2.762	0.003	conserved hypothetical protein	27.7549	74.1225	26.3992	11.6365	6.51328	6.26406	28.2792	16.4132	14.2126	506.361	440.363	265.948	17.6505	10.4486	1.21455	55.1007	88.3109	56.0634
TVAG_210090	10.659	2.762	0.006	conserved hypothetical protein	0	2.0782	2.14047	3.87883	1.08555	0	0	7.38595	7.69847	17.3519	56.4254	13.4194	2.07654	2.08973	2.42909	34.2005	15.6997	23.8959
TVAG_095260	216.268	2.761	0.02	AGC family protein kinase	25.306	15.2401	44.95	139.638	80.3305	101.269	38.0002	29.5438	26.6485	541.065	1068.4	1230.93	253.337	83.5891	208.902	4.75006	0	0.919072
TVAG_489130	138.49	2.76	0.04	conserved hypothetical protein	13.8775	10.391	37.1016	24.5659	4.34219	36.5403	90.1399	57.4463	46.1908	0	0	0	101.75	42.8394	103.236	603.258	616.214	704.928
TVAG_122510	18.244	2.757	0.013	conserved hypothetical protein	0	0	0.713491	14.2224	17.3687	7.30806	0.883725	2.46198	0.59219	11.0421	17.1729	8.53962	3.1148	10.4486	7.28728	76.001	95.1795	56.0634
TVAG_429990	14.656	2.754	0	conserved hypothetical protein	2.44896	0.692733	2.14047	2.58589	7.59883	4.17604	1.76745	4.92397	7.69847	23.6617	51.5188	62.2173	3.1148	2.08973	4.85818	24.7003	24.5308	33.0866
TVAG_431950	211.91	2.751	0	conserved hypothetical protein	40.8161	87.9771	38.5285	55.5965	121.581	29.2323	53.9072	41.0331	24.872	621.515	797.315	1015	99.6737	110.756	53.44	285.954	143.26	193.924
TVAG_278580	2,861.831	2.751	0.015	conserved hypothetical protein	29.3876	52.6477	93.4674	792.574	765.31	723.498	1511.17	1555.15	1139.37	9248.59	5874.37	20872.1	44.6455	175.537	54.6546	3328.84	3019.25	2232.43
TVAG_475290	66.007	2.751	0.009	Clan MH, family M20, peptidase T-like metallopeptidase	0	0	0	47.8389	29.3098	57.4205	3.5349	9.02727	7.69847	53.6333	51.5188	42.6981	210.768	180.761	246.553	92.1512	85.3672	69.8494
TVAG_025660	2.096	2.748	0.021	conserved hypothetical protein	0	0	0.713491	0	1.08555	1.04401	0	0	1.77657	4.73235	11.0397	2.43989	2.07654	1.04486	2.42909	0.950013	1.96246	6.4335
TVAG_127230	18.354	2.745	0	Clan MA, family M8, leishmanolysin-like protein	3.26529	0.692733	3.56746	9.0506	7.59883	11.4841	0.883725	2.46198	4.73752	29.9715	107.944	50.0178	34.2628	17.7627	19.4327	8.55011	4.90616	13.7861
TVAG_086980	507.468	2.741	0.016	conserved hypothetical protein	120.816	109.452	104.17	267.639	308.295	268.31	1.76745	4.92397	3.55314	2038.06	2486.4	2478.93	31.148	141.057	57.0837	245.103	230.59	237.12
TVAG_117910	575.587	2.741	0.002	alcohol dehydrogenase	131.428	140.625	110.591	345.216	189.971	295.455	56.5584	42.6744	36.7158	406.982	213.435	275.708	3110.65	2074.05	2698.72	91.2012	86.3484	54.2252
TVAG_271790	59.863	2.735	0	Clan MA, family M8, leishmanolysin-like metallopeptidase	21.2244	12.4692	16.4103	11.6365	6.51328	21.9242	15.0233	13.1306	21.3188	99.3793	76.0516	151.273	74.7553	60.6021	80.16	152.952	146.204	96.5025
TVAG_352160	35.532	2.727	0.01	conserved hypothetical protein	4.08161	4.1564	2.14047	27.1518	16.2832	26.1002	0.883725	1.64132	2.36876	176.674	183.996	135.414	13.4975	10.4486	15.7891	3.80005	6.86862	8.27165
TVAG_223680	2.324	2.723	0.019	ABC transporter, half transporter	0	1.38547	0.713491	0	0	0	1.76745	0	1.18438	1.57745	11.0397	4.87979	3.1148	6.26918	2.42909	0	1.96246	5.51443
TVAG_038020	50.268	2.719	0.001	conserved hypothetical protein	3.26529	4.84913	5.70793	3.87883	6.51328	6.26406	38.0002	18.8752	31.3861	50.4784	42.9324	31.7186	234.648	180.761	206.473	12.3502	15.6997	11.0289
TVAG_222060	21.28	2.716	0.01	conserved hypothetical protein	4.89793	5.54187	5.70793	2.58589	6.51328	3.13203	5.30235	6.56529	10.0672	0	6.13319	4.87979	141.204	44.9291	125.098	1.90003	4.90616	3.67629
TVAG_204350	454.41	2.714	0	conserved hypothetical protein	71.02	96.2899	89.8999	100.85	318.065	139.897	104.279	119.817	42.0455	1539.59	2097.55	2269.1	269.95	233.005	146.96	228.003	154.053	158.999
TVAG_393310	2,610.619	2.709	0	conserved hypothetical protein	581.221	561.114	485.174	738.27	918.373	606.569	863.399	845.281	634.235	6066.87	4749.55	7200.12	511.866	668.713	497.964	7779.65	8086.33	5196.43
TVAG_486290	249.399	2.708	0	conserved hypothetical protein	10.6122	39.4858	23.5452	59.4754	123.752	82.4767	90.1399	114.072	52.7049	599.431	715.13	771.006	566.894	479.592	397.157	114.952	125.598	123.156
TVAG_126170	57.583	2.705	0	conserved hypothetical protein	9.79586	11.7765	28.5397	9.0506	3.25664	4.17604	10.6047	23.7992	34.9392	194.026	187.676	79.2965	123.554	43.8843	63.1564	56.0507	34.3431	118.56
TVAG_434680	53.708	2.704	0	conserved hypothetical protein	4.89793	3.46367	4.28095	28.4447	29.3098	26.1002	6.18607	13.1306	14.2126	127.773	166.823	123.215	124.592	115.98	103.236	17.1002	30.4182	27.5722
TVAG_462600	8.087	2.697	0.002	conserved hypothetical protein	3.26529	5.54187	2.85397	0	0	0	2.65117	2.46198	1.77657	37.8588	20.8529	25.6189	3.1148	2.08973	1.21455	14.2502	13.7372	8.27165
TVAG_147870	646.44	2.696	0	conserved hypothetical protein	183.672	230.68	269.7	55.5965	82.5015	65.7726	242.141	233.068	191.277	2883.58	1426.58	2893.71	79.9466	64.7815	69.2291	1127.66	888.996	647.026
TVAG_213190	1.932	2.692	0.03	conserved hypothetical protein	0	0	0	1.29294	1.08555	3.13203	0	0	0	1.57745	4.90656	6.09973	2.07654	1.04486	1.21455	6.65009	2.9437	2.75722
TVAG_411760	32.689	2.692	0.011	conserved hypothetical protein	0	0.692733	0	9.0506	29.3098	14.6161	4.41862	6.56529	14.8047	1.57745	11.0397	13.4194	22.8419	66.8713	29.1491	165.302	119.71	79.0402
TVAG_055970	61.771	2.689	0.004	conserved hypothetical protein	7.34689	12.4692	9.27539	21.98	34.7375	52.2005	4.41862	2.46198	5.32971	23.6617	45.3856	21.959	15.574	11.4935	10.9309	312.554	303.201	216.901
TVAG_339290	143.853	2.686	0.009	r2r3-MYB transcription factor	8.97954	27.0166	7.13491	36.2024	109.64	77.2567	29.1629	50.881	2.36876	875.485	753.156	253.749	5.19134	27.1665	6.07273	85.5011	102.048	132.346
TVAG_052410	20.311	2.684	0.021	conserved hypothetical protein	15.5101	13.8547	19.2643	0	0	0	0	0	0	31.549	35.5725	25.6189	45.6838	38.6599	27.9346	38.9505	35.3244	37.6819
TVAG_425170	70.785	2.683	0	MYB45	4.08161	3.46367	4.99444	28.4447	46.6785	31.3203	14.1396	15.5926	23.6876	271.321	331.192	217.15	24.9184	45.974	54.6546	40.8505	41.2117	74.4448
TVAG_169190	42.143	2.683	0.009	conserved hypothetical protein	17.1428	10.391	7.84841	6.46471	5.42773	6.26406	11.4884	21.3372	15.3969	195.604	159.463	185.432	49.8368	27.1665	36.4364	1.90003	0.981232	0
TVAG_169030	5.575	2.683	0.001	conserved hypothetical protein	0.816322	2.77093	2.14047	0	0	0	3.5349	2.46198	1.18438	4.73235	20.8529	20.7391	7.26787	6.26918	2.42909	2.85004	3.92493	18.3814
TVAG_394050	135.978	2.68	0	ankyrin	38.3671	38.7931	39.242	31.0306	15.1977	19.8362	53.9072	50.0603	43.2299	416.447	374.125	215.931	38.4159	35.5254	38.8655	269.804	275.726	453.102
TVAG_554610	49.925	2.676	0	conserved hypothetical protein	17.1428	14.5474	15.6968	14.2224	16.2832	14.6161	11.4884	7.38595	10.0672	222.42	190.129	207.391	19.7271	16.7178	25.5055	26.6004	25.512	43.1964
TVAG_185440	26.619	2.675	0.001	conserved hypothetical protein	11.4285	6.2346	2.85397	11.6365	10.8555	11.4841	2.65117	2.46198	5.9219	45.746	82.1848	35.3784	2.07654	7.31404	2.42909	82.6511	95.1795	60.6587
TVAG_599440	24.038	2.673	0.038	conserved hypothetical protein	0	0	0	0	0	0	13.2559	20.5165	24.2798	75.7176	76.0516	53.6776	44.6455	27.1665	36.4364	20.9003	22.5683	17.4624
TVAG_099770	3.006	2.672	0.008	conserved hypothetical protein	1.63264	1.38547	1.42698	0	0	0	0	1.64132	0.59219	14.197	8.58647	7.31968	4.15307	0	3.64364	2.85004	3.92493	2.75722
TVAG_052430	94.502	2.668	0.02	glycine-rich cell wall structural protein 2 precursor	72.6526	66.5024	83.4785	0	0	2.08802	2.65117	0.820661	2.36876	80.4499	65.0119	59.7774	285.524	202.704	332.786	152.002	158.96	133.265
TVAG_TEG_DS113597_1_2	18.694	2.668	0.044	Maverick transposable element conserved hypothetical protein	8.97954	11.0837	7.84841	0	5.42773	7.30806	2.65117	0	2.36876	0	1.22664	1.21995	2.07654	4.17945	3.64364	96.9013	109.898	71.6876
TVAG_547520	11.232	2.667	0.033	threonine synthase	0	0	0.713491	0	2.17109	2.08802	8.83725	8.20661	5.32971	1.57745	0	2.43989	59.1813	37.6151	52.2255	6.65009	6.86862	8.27165
TVAG_099880	64.999	2.666	0.001	conserved hypothetical protein	45.714	44.3349	42.8095	3.87883	7.59883	7.30806	2.65117	2.46198	1.77657	55.2107	45.3856	57.3375	239.84	174.492	287.847	45.6006	44.1554	61.5778
TVAG_430490	223.085	2.665	0.005	cortactin-binding protein	13.8775	18.0111	12.1294	10.3435	19.5398	11.4841	178.512	164.132	118.438	77.295	46.6123	68.317	621.922	1361.46	954.633	122.552	120.692	95.5835
TVAG_414890	80.944	2.661	0	CMGC family protein kinase	4.89793	6.92733	1.42698	59.4754	59.7051	36.5403	4.41862	14.7719	12.436	121.464	394.978	217.15	37.3776	140.012	38.8655	95.0013	104.011	107.531
TVAG_006970	38.606	2.659	0.009	conserved hypothetical protein	20.408	19.3965	19.2643	11.6365	6.51328	8.35207	2.65117	2.46198	4.14533	25.2392	39.2524	48.7979	155.74	120.159	205.258	0	1.96246	3.67629
TVAG_315580	242.98	2.657	0.011	CAMK family protein kinase	39.1834	37.4076	51.3714	0	0	0	146.698	144.436	178.841	432.221	596.146	405.022	469.297	176.582	540.473	357.205	494.541	304.213
TVAG_128210	8.035	2.656	0.002	conserved hypothetical protein	0	0	0.713491	0	0	0	7.95352	5.74463	4.73752	23.6617	11.0397	24.3989	9.34441	9.40377	13.36	13.3002	11.7748	9.19072
TVAG_282650	361.956	2.655	0.006	hypothetical protein	13.8775	43.6422	29.2531	122.83	305.039	203.582	60.0933	95.1967	20.1345	140.393	473.483	426.981	906.408	2884.87	681.36	38.0005	32.3807	37.6819
TVAG_107490	11.428	2.647	0.013	conserved hypothetical protein	0.816322	0.692733	0	10.3435	7.59883	6.26406	1.76745	0.820661	1.18438	14.197	6.13319	8.53962	1.03827	3.13459	2.42909	58.9008	58.8739	22.9768
TVAG_496770	142.145	2.647	0	conserved hypothetical protein	35.1018	26.3239	39.9555	34.9095	37.9941	36.5403	39.7676	41.8537	59.8112	64.6754	52.7455	58.5574	148.472	123.294	134.815	542.457	631.913	449.426
TVAG_329460	17,259.935	2.641	0.001	enolase	8454.64	12443.6	8907.23	777.059	339.776	347.655	3374.94	3941.63	4331.28	70868.5	62157.5	67494.8	11641.1	4809.51	7730.59	13874	12855.1	16330.1
TVAG_142030	5.349	2.639	0.007	serine/threonine-protein kinase ripk4	3.26529	2.77093	4.99444	0	0	0	0.883725	0	0.59219	25.2392	12.2664	15.8593	3.1148	2.08973	6.07273	11.4002	5.88739	1.83814
TVAG_101140	7.845	2.638	0.008	conserved hypothetical protein	5.71425	4.1564	2.14047	1.29294	3.25664	3.13203	0	0	0	1.57745	1.22664	1.21995	28.0332	26.1216	24.2909	15.2002	13.7372	10.1098
TVAG_284250	5.93	2.635	0	conserved hypothetical protein	0	0	0	1.29294	3.25664	3.13203	3.5349	2.46198	1.77657	12.6196	8.58647	13.4194	5.19134	6.26918	7.28728	18.0502	8.83109	11.0289
TVAG_103520	133.582	2.631	0	conserved hypothetical protein	27.7549	33.2512	27.8262	80.1624	62.9617	73.0806	9.72097	13.9512	7.69847	118.309	106.718	79.2965	349.896	273.754	389.869	265.053	288.482	196.681
TVAG_283000	101.448	2.629	0.005	leucine-rich repeat protein, BspA family	71.8363	61.6533	44.2365	16.8083	24.9676	28.1883	0.883725	1.64132	3.55314	302.87	513.962	261.069	13.4975	36.5702	15.7891	123.502	157.978	147.051
TVAG_360540	7.211	2.628	0.019	conserved hypothetical protein	0.816322	1.38547	0	1.29294	2.17109	2.08802	1.76745	4.10331	4.14533	42.5911	26.9861	23.179	5.19134	7.31404	4.85818	1.90003	0	0
TVAG_473880	78.227	2.62	0	conserved hypothetical protein	4.89793	26.3239	16.4103	19.3941	55.3629	58.4645	6.18607	7.38595	3.55314	67.8303	111.624	219.59	111.095	486.906	71.6582	47.5006	46.1179	47.7917
TVAG_027200	18.624	2.619	0	conserved hypothetical protein	1.63264	0	1.42698	6.46471	2.17109	2.08802	8.83725	11.4893	12.436	45.746	88.318	39.0383	30.1098	7.31404	21.8618	16.1502	24.5308	15.6242
TVAG_482800	242.628	2.618	0.002	conserved hypothetical protein	31.8365	51.2623	15.6968	144.81	168.26	110.665	41.5351	40.2124	8.88285	78.8725	69.9184	43.9181	119.401	126.428	111.738	1085.86	1182.38	935.615
TVAG_314580	195.64	2.617	0.035	DEAD box ATP-dependent RNA helicase	0	0	0	58.1824	45.593	44.8924	120.187	141.974	82.9066	130.928	94.4512	87.8361	857.609	676.027	898.764	75.051	92.2358	114.884
TVAG_046420	1,367.834	2.616	0	heat shock protein	284.896	403.171	271.127	321.943	299.611	445.792	487.816	450.543	487.372	2519.19	1973.66	1900.68	212.845	314.504	211.331	5054.07	5098.48	3884
TVAG_410910	2,805.401	2.615	0	conserved hypothetical protein	924.892	1329.36	952.511	1024.01	798.962	1203.74	238.606	283.949	331.626	14714.4	11093.7	10018.2	613.616	1890.16	808.888	1411.72	1299.15	1559.66
TVAG_358090	363.684	2.611	0.02	conserved hypothetical protein	30.2039	37.4076	38.5285	248.245	252.932	310.071	0	4.10331	0.59219	146.703	128.797	153.713	959.359	1091.88	1039.65	661.209	637.801	805.107
TVAG_498470	28.452	2.608	0.042	conserved hypothetical protein	0.816322	0	0.713491	1.29294	5.42773	6.26406	13.2559	13.1306	30.7939	119.886	83.4114	117.115	0	4.17945	0	38.0005	39.2493	38.601
TVAG_547280	56.037	2.594	0	conserved hypothetical protein	13.0611	20.0893	16.4103	10.3435	13.0266	14.6161	17.6745	15.5926	21.911	56.7882	71.1451	63.4372	248.146	149.415	210.116	27.5504	11.7748	27.5722
TVAG_174230	20.496	2.593	0	conserved hypothetical protein	7.34689	9.00553	11.4159	5.17177	2.17109	1.04401	7.0698	2.46198	5.9219	59.9431	51.5188	40.2582	59.1813	45.974	42.5091	2.85004	5.88739	9.19072
TVAG_278320	8.745	2.593	0.003	conserved hypothetical protein	2.44896	2.77093	2.14047	2.58589	2.17109	1.04401	1.76745	3.28264	4.14533	1.57745	6.13319	1.21995	8.30614	4.17945	2.42909	29.4504	28.4557	53.3062
TVAG_142600	85.7	2.59	0.001	lymphoid specific helicase	22.857	20.0893	32.1071	15.5153	32.5664	29.2323	16.7908	25.4405	24.872	250.814	206.075	306.207	174.429	195.389	171.251	6.65009	5.88739	6.4335
TVAG_409300	10.159	2.589	0.003	conserved hypothetical protein	4.89793	2.77093	3.56746	0	2.17109	1.04401	1.76745	3.28264	5.9219	3.1549	3.67992	6.09973	48.7986	38.6599	38.8655	0.950013	10.7936	6.4335
TVAG_426810	100.83	2.588	0.019	conserved hypothetical protein	4.89793	4.1564	7.84841	0	1.08555	0	81.3027	77.1421	81.7222	332.842	347.139	331.825	46.722	75.2302	68.0146	126.352	127.56	101.098
TVAG_115380	22.26	2.587	0.014	conserved hypothetical protein	3.26529	1.38547	0.713491	2.58589	1.08555	1.04401	8.83725	16.4132	21.3188	45.746	19.6262	20.7391	3.1148	1.04486	2.42909	83.6011	108.917	58.8206
TVAG_020270	10.147	2.584	0.002	conserved hypothetical protein	0.816322	2.77093	3.56746	2.58589	8.68437	3.13203	0	1.64132	2.96095	52.0558	34.3459	29.2787	8.30614	13.5832	8.50182	1.90003	3.92493	4.59536
TVAG_331150	326.224	2.583	0.001	conserved hypothetical protein	39.9998	22.8602	43.523	191.356	250.761	215.066	21.2094	27.9025	28.4251	1485.96	1275.7	1112.59	166.123	128.518	120.24	265.053	257.083	219.658
TVAG_393350	368.652	2.581	0.002	conserved hypothetical protein	246.529	223.06	191.929	12.9294	11.941	11.4841	80.4189	92.7347	78.169	217.688	191.356	284.247	172.352	154.64	154.247	1616.92	1712.25	1182.85
TVAG_443600	1.986	2.577	0.021	fetal globin-inducing factor	0.816322	1.38547	0.713491	1.29294	1.08555	0	0	0	0	1.57745	4.90656	2.43989	5.19134	5.22432	7.28728	0.950013	1.96246	0.919072
TVAG_129470	91.363	2.573	0.019	conserved hypothetical protein	13.8775	21.4747	19.9778	49.1318	39.0797	44.8924	11.4884	18.0545	18.9501	388.053	488.202	430.641	13.4975	30.301	18.2182	2.85004	0	35.8438
TVAG_390600	21.099	2.573	0.001	CAMK family protein kinase	10.6122	4.1564	1.42698	7.75766	19.5398	10.4401	0	0	1.77657	39.4362	67.4651	42.6981	10.3827	15.673	23.0764	36.1005	30.4182	58.8206
TVAG_247080	202.331	2.572	0	adenylate cyclase	49.7956	56.8041	58.5063	33.6165	21.7109	36.5403	68.9305	68.1149	127.321	596.276	496.789	469.679	377.929	175.537	262.342	239.403	202.134	300.536
TVAG_183770	1,665.684	2.56	0	conserved hypothetical protein	604.894	979.525	1029.57	116.365	144.378	147.205	467.49	530.968	325.704	2746.34	2298.72	3091.34	1129.64	430.484	1037.22	4958.12	4453.81	5490.53
TVAG_326250	304.505	2.559	0.001	conserved hypothetical protein	110.203	53.3405	73.4896	98.2636	82.5015	77.2567	95.4422	118.996	85.2753	1626.35	1214.37	1327.3	126.669	90.9031	105.666	75.051	52.0053	68.0113
TVAG_172190	70.404	2.558	0.004	conserved hypothetical protein	10.6122	4.84913	3.56746	47.8389	51.0207	57.4205	4.41862	0.820661	4.73752	115.154	186.449	154.933	262.682	86.7237	201.615	27.5504	14.7185	32.1675
TVAG_188430	23.312	2.557	0.028	conserved hypothetical protein	1.63264	0	0	2.58589	4.34219	6.26406	12.3721	18.8752	14.8047	3.1549	6.13319	7.31968	6.22961	15.673	2.42909	104.501	88.3109	124.994
TVAG_460810	107.924	2.556	0.01	conserved hypothetical protein	82.4485	72.0443	67.7817	2.58589	0	0	20.3257	18.0545	18.3579	113.576	89.5446	96.3758	468.259	216.287	490.677	54.1507	69.6675	62.4969
TVAG_118270	18.411	2.554	0.006	conserved hypothetical protein	14.6938	8.3128	10.7024	2.58589	3.25664	8.35207	0	0	0	72.5627	56.4254	63.4372	15.574	22.987	21.8618	9.50013	14.7185	6.4335
TVAG_402410	369.898	2.553	0.001	sugar transporter	79.9995	85.2062	54.2253	173.254	119.41	177.482	65.3956	71.3975	143.31	1315.59	1036.51	2234.94	68.5257	48.0637	65.5855	359.105	282.595	277.56
TVAG_417110	309.972	2.553	0.008	protein phosphatase 1 regulatory subunit 12B	120.816	104.603	110.591	12.9294	20.6254	25.0562	130.791	148.54	137.98	113.576	65.0119	135.414	33.2246	40.7497	51.0109	1410.77	1563.1	1354.71
TVAG_270060	2.491	2.55	0.009	conserved hypothetical protein	0.816322	1.38547	0.713491	0	1.08555	1.04401	0	0.820661	0.59219	1.57745	8.58647	4.87979	1.03827	5.22432	0	4.75006	5.88739	6.4335
TVAG_384090	3.98	2.549	0.002	conserved hypothetical protein	0	0	0	5.17177	2.17109	3.13203	0.883725	0	0.59219	9.4647	8.58647	8.53962	6.22961	7.31404	2.42909	6.65009	5.88739	4.59536
TVAG_359990	7,238.200	2.549	0.001	deoxyhypusine synthase	1732.23	1839.21	1579.67	4405.06	3344.57	3151.86	940.283	1151.39	865.781	4251.23	3374.48	2363.04	2220.85	1614.31	2045.3	34018	32715.3	28675
TVAG_434090	150.569	2.549	0.001	ankyrin repeat-containing protein	22.0407	27.7093	20.6913	14.2224	18.4543	19.8362	81.3027	79.6041	110.739	634.135	498.015	497.738	23.8802	21.9421	35.2218	170.052	260.027	174.624
TVAG_098780	225.338	2.545	0	conserved hypothetical protein	50.6119	42.2567	61.3603	59.4754	79.2449	87.6968	76.884	67.2942	68.694	667.261	560.574	412.342	34.2628	65.8264	36.4364	536.757	555.377	593.72
TVAG_067940	44.705	2.543	0.035	conserved hypothetical protein	31.0202	51.2623	22.8317	3.87883	3.25664	1.04401	0.883725	0.820661	2.36876	6.3098	4.90656	0	182.735	184.941	139.673	40.8505	46.1179	81.7974
TVAG_587460	154.67	2.543	0	alpha-acetolactate decarboxylase precursor	25.306	31.173	14.9833	80.1624	89.0148	96.0489	21.2094	23.7992	27.2407	541.065	425.644	340.365	245.031	295.696	376.509	56.0507	45.1367	49.6299
TVAG_342810	3.975	2.543	0.008	conserved hypothetical protein	0	0	0	0	2.17109	0	3.5349	0.820661	3.55314	9.4647	15.9463	6.09973	6.22961	5.22432	7.28728	1.90003	1.96246	7.35257
TVAG_359540	742.823	2.54	0.007	conserved hypothetical protein	100.408	135.083	154.828	294.791	307.21	307.983	207.675	214.193	239.245	3935.74	3411.28	3368.27	87.2145	148.371	72.8728	117.802	107.936	159.918
TVAG_411310	5.113	2.54	0.039	conserved hypothetical protein	0	0.692733	0.713491	0	0	0	0	1.64132	9.47504	14.197	14.7197	29.2787	7.26787	3.13459	2.42909	2.85004	1.96246	3.67629
TVAG_038200	144.606	2.537	0.002	transketolase	15.5101	11.0837	6.42142	106.021	68.3894	90.8288	22.0931	22.9785	40.2689	591.544	532.361	718.548	57.1047	94.0377	44.9382	52.2507	55.9302	72.6067
TVAG_RG_DS113207_1	7.237	2.533	0.002	hypothetical protein	3.26529	2.0782	5.70793	0	0	0	3.5349	0	3.55314	22.0843	14.7197	14.6394	8.30614	18.8075	19.4327	0.950013	4.90616	8.27165
TVAG_151660	858.151	2.532	0.01	conserved hypothetical protein	142.04	81.7425	92.7539	619.32	619.847	438.484	76.0003	114.072	93.566	4509.93	3855.33	3778.17	181.697	196.434	150.604	178.602	147.185	170.947
TVAG_369320	45.333	2.527	0.037	conserved hypothetical protein	3.26529	2.0782	3.56746	3.87883	5.42773	7.30806	36.2327	18.8752	39.6767	1.57745	6.13319	6.09973	237.763	177.627	251.411	5.70008	2.9437	6.4335
TVAG_177660	50.769	2.521	0	conserved hypothetical protein	11.4285	11.0837	12.1294	23.273	31.4809	24.0122	9.72097	9.02727	4.73752	175.097	142.29	176.892	39.4542	27.1665	26.72	62.7008	54.949	71.6876
TVAG_402140	184.493	2.52	0	conserved hypothetical protein	83.2648	143.396	73.4896	36.2024	34.7375	27.1442	22.0931	26.2612	45.5986	432.221	336.099	461.14	65.4109	40.7497	58.2982	495.907	414.08	524.79
TVAG_044120	351.544	2.518	0	conserved hypothetical protein	88.1627	128.848	134.85	60.7683	80.3305	90.8288	140.512	116.534	98.8957	1247.76	1467.06	706.349	130.822	115.98	156.676	467.406	587.758	508.247
TVAG_160310	9.086	2.515	0	conserved hypothetical protein	0	0.692733	2.14047	6.46471	4.34219	6.26406	1.76745	4.10331	0	17.3519	23.3061	14.6394	7.26787	8.35891	7.28728	19.9503	30.4182	9.19072
TVAG_194330	3,732.916	2.513	0	Clan MA, family M8, leishmanolysin-like metallopeptidase	876.729	957.358	839.066	986.515	1361.28	794.491	1468.75	1544.48	1187.34	6355.54	4710.29	4790.73	10132.5	15013.6	11986.4	1628.32	1443.39	1115.75
TVAG_091330	102.842	2.512	0.002	conserved hypothetical protein	7.34689	25.6311	9.98888	65.9401	71.6461	50.1124	17.6745	18.8752	10.0672	162.477	114.077	129.314	450.608	311.369	355.862	23.7503	10.7936	15.6242
TVAG_273300	4.817	2.512	0.047	conserved hypothetical protein	0	0.692733	0	3.87883	3.25664	3.13203	0.883725	0	1.77657	0	2.45328	1.21995	2.07654	1.04486	2.42909	15.2002	13.7372	34.9247
TVAG_461410	77.517	2.509	0.004	breast cancer suppressor candidate 1,bcsc-1	39.1834	41.564	39.242	0	0	1.04401	40.6513	24.6198	21.3188	194.026	168.05	223.25	50.8751	22.987	53.44	161.502	161.903	151.647
TVAG_476860	12.018	2.502	0.001	conserved hypothetical protein	2.44896	4.84913	0.713491	1.29294	5.42773	6.26406	6.18607	1.64132	3.55314	36.2813	68.6918	26.8388	1.03827	6.26918	4.85818	13.3002	14.7185	11.9479
TVAG_255630	126.122	2.501	0	adenylate cyclase type III	45.714	67.8879	61.3603	28.4447	19.5398	21.9242	38.8839	32.0058	24.2798	487.432	413.377	501.398	34.2628	13.5832	18.2182	150.102	177.603	134.184
TVAG_403700	46.917	2.498	0.018	conserved hypothetical protein	16.3264	11.7765	7.13491	3.87883	10.8555	5.22005	19.4419	29.5438	22.5032	6.3098	15.9463	2.43989	200.386	194.345	280.56	3.80005	3.92493	10.1098
TVAG_168350	2.702	2.498	0.018	conserved hypothetical protein	2.44896	1.38547	2.14047	0	1.08555	0	0	0	0	1.57745	8.58647	4.87979	0	6.26918	6.07273	4.75006	3.92493	5.51443
TVAG_337370	345.716	2.496	0.001	conserved hypothetical protein	17.1428	11.7765	10.7024	121.537	202.997	158.689	157.303	129.664	127.913	424.334	285.807	251.309	1125.48	1403.25	1216.98	215.653	192.321	170.028
TVAG_178810	8.242	2.49	0	conserved hypothetical protein	0.816322	2.77093	1.42698	7.75766	3.25664	4.17604	0.883725	0.820661	1.77657	9.4647	7.35983	3.65984	33.2246	9.40377	26.72	8.55011	8.83109	17.4624
TVAG_028820	99.278	2.486	0.01	ankyrin repeat-containing protein	54.6935	47.1059	50.6579	3.87883	9.76992	11.4841	38.8839	20.5165	33.1626	15.7745	18.3996	14.6394	487.986	409.586	493.106	19.0003	36.3056	22.0577
TVAG_125280	52.979	2.485	0	conserved hypothetical protein	13.0611	27.0166	27.8262	10.3435	5.42773	6.26406	22.9768	18.8752	11.8438	29.9715	45.3856	18.2992	148.472	135.832	221.047	76.001	70.6487	64.335
TVAG_257530	157.315	2.484	0.002	conserved hypothetical protein	43.265	50.5695	47.0904	18.1012	19.5398	30.2763	83.9538	73.0388	62.7721	394.362	680.785	1017.44	39.4542	38.6599	32.7927	87.4012	58.8739	53.3062
TVAG_398010	39.509	2.484	0	conserved hypothetical protein	17.9591	16.6256	17.8373	12.9294	16.2832	16.7041	4.41862	2.46198	2.96095	56.7882	52.7455	50.0178	165.085	55.3778	139.673	30.4004	22.5683	30.3294
TVAG_355630	3.337	2.483	0.023	Clan MA, family M8, leishmanolysin-like metallopeptidase	1.63264	0	1.42698	0	2.17109	1.04401	0.883725	0.820661	1.18438	1.57745	13.493	2.43989	3.1148	0	0	13.3002	6.86862	10.1098
TVAG_257810	21.484	2.479	0.031	leucine-rich repeat protein, BspA family	8.16322	12.4692	9.27539	0	1.08555	0	10.6047	8.20661	8.29066	97.8019	133.704	59.7774	3.1148	2.08973	1.21455	6.65009	5.88739	18.3814
TVAG_465290	28.41	2.477	0.023	leucine-rich repeat protein, BspA family	4.89793	0.692733	3.56746	2.58589	28.2242	31.3203	4.41862	1.64132	1.18438	69.4078	66.2385	68.317	0	13.5832	1.21455	49.4007	118.729	45.9536
TVAG_528830	8.348	2.476	0.036	conserved hypothetical protein	0	0.692733	0	3.87883	3.25664	3.13203	1.76745	4.92397	5.32971	11.0421	39.2524	10.9795	33.2246	13.5832	18.2182	0	0.981232	0
TVAG_060340	1.845	2.475	0.035	conserved hypothetical protein	0	0.692733	0.713491	0	2.17109	1.04401	0	0	0.59219	0	4.90656	1.21995	7.26787	5.22432	3.64364	2.85004	1.96246	0.919072
TVAG_470990	72.691	2.472	0.009	conserved hypothetical protein	8.16322	21.4747	17.8373	16.8083	35.823	28.1883	19.4419	20.5165	31.3861	310.758	385.165	334.265	8.30614	16.7178	7.28728	10.4501	14.7185	21.1386
TVAG_407170	4,311.444	2.471	0.006	myo-inositol-1 phosphate synthase	408.977	198.122	327.493	1746.77	874.951	1106.65	2125.36	2319.19	2751.91	9011.97	2961.11	4389.37	23096.3	5354.93	19664.7	574.758	341.469	352.004
TVAG_262170	80.788	2.47	0.002	conserved hypothetical protein	13.0611	20.782	8.5619	3.87883	2.17109	9.39608	30.9304	34.4678	97.7113	307.603	213.435	257.409	39.4542	26.1216	24.2909	95.0013	67.705	202.196
TVAG_RG_DS117321_1	4.891	2.47	0.004	conserved hypothetical protein	2.44896	2.0782	0	0	1.08555	1.04401	2.65117	3.28264	0.59219	18.9294	13.493	8.53962	1.03827	2.08973	1.21455	9.50013	11.7748	8.27165
TVAG_365500	20.389	2.468	0	conserved hypothetical protein	10.6122	3.46367	6.42142	2.58589	7.59883	8.35207	2.65117	3.28264	10.6594	63.098	121.437	48.7979	9.34441	13.5832	7.28728	14.2502	7.84986	25.734
TVAG_069890	1,708.331	2.466	0.002	conserved hypothetical protein	711.832	484.913	657.126	680.088	286.584	344.523	577.956	576.925	392.622	9813.31	6668.01	6840.24	309.404	354.209	392.298	563.357	596.589	499.975
TVAG_124780	6.488	2.459	0.012	conserved hypothetical protein	1.63264	1.38547	2.85397	0	5.42773	4.17604	0	1.64132	1.18438	0	6.13319	3.65984	4.15307	1.04486	9.71637	21.8503	21.5871	30.3294
TVAG_383600	141.325	2.458	0.015	DNA double-strand break repair Rad50 ATPase	31.8365	22.8602	25.6857	116.365	81.416	113.797	0	0.820661	0	460.615	339.779	229.35	150.549	154.64	139.673	225.153	189.378	261.935
TVAG_177920	176.871	2.458	0	ribosomal protein S9	59.5915	47.1059	54.9388	87.9201	87.9293	70.9926	30.0466	22.1578	30.2017	618.36	690.598	572.155	275.141	190.165	202.829	36.1005	42.193	65.2541
TVAG_402520	304.61	2.454	0	leucine-rich repeat protein, BspA family	164.081	125.385	136.277	54.3036	79.2449	74.1247	61.8607	77.1421	73.4315	102.534	93.2246	78.0766	353.011	475.413	397.157	990.863	1318.78	828.084
TVAG_442110	26.996	2.45	0.012	conserved hypothetical protein	21.2244	9.69827	19.9778	3.87883	1.08555	3.13203	7.95352	4.10331	3.55314	94.647	118.984	91.496	1.03827	2.08973	2.42909	40.8505	44.1554	15.6242
TVAG_412230	177.782	2.449	0	CAMK family protein kinase	15.5101	22.1675	25.6857	67.233	117.239	69.9486	73.3491	77.9628	27.2407	391.207	570.387	795.405	141.204	68.961	104.451	209.953	208.021	214.144
TVAG_299640	4,926.273	2.448	0	conserved hypothetical protein	844.893	1078.59	829.791	2486.33	3247.96	1971.09	1204.52	1413.18	659.699	3978.33	3824.66	3249.94	1604.12	2639.33	1937.2	22255.9	19813	15634.3
TVAG_491480	247.257	2.448	0	conserved hypothetical protein	46.5303	31.8657	61.3603	161.618	67.3039	150.337	47.7211	45.957	78.7612	197.181	176.636	217.15	995.699	215.242	604.844	509.207	470.991	372.224
TVAG_172600	126.024	2.448	0.002	conserved hypothetical protein	18.7754	15.2401	25.6857	111.193	78.1594	97.0929	2.65117	2.46198	1.77657	414.869	244.101	217.15	126.669	150.46	179.753	205.203	209.002	168.19
TVAG_228290	261.626	2.446	0.037	conserved hypothetical protein	86.5301	459.282	62.7872	3.87883	8.68437	24.0122	21.2094	32.0058	30.7939	1176.78	875.82	1603.01	86.1762	48.0637	26.72	39.9005	36.3056	87.3118
TVAG_462360	1,764.432	2.446	0.002	2-hydroxyacid dehydrogenase	48.9793	49.1841	44.95	1100.29	1016.07	1111.87	479.862	467.777	605.81	2435.58	2331.84	1313.88	8898.99	1534.9	5845.61	1732.82	2085.12	656.217
TVAG_117450	3,518.237	2.445	0.001	DNA-directed RNA polymerase I subunit	1353.46	970.519	1282.14	1364.05	618.762	708.882	1147.96	1126.77	1250.11	1345.56	1209.47	2076.35	19415.6	9053.74	16884.6	1217.92	1219.67	1082.67
TVAG_403840	421.236	2.442	0.002	conserved hypothetical protein	151.019	136.468	201.205	45.253	24.9676	42.8044	174.094	175.621	225.624	2285.72	1161.63	1958.01	144.319	115.98	75.3019	197.603	184.472	282.155
TVAG_027030	1,402.430	2.441	0.002	conserved hypothetical protein	403.263	540.332	508.006	499.076	760.968	658.77	210.326	196.138	148.047	6451.77	5770.11	5181.11	109.018	277.934	197.971	1278.72	1231.45	820.731
TVAG_225470	1,473.064	2.44	0.006	conserved hypothetical protein	590.2	818.118	516.568	208.164	673.039	405.076	343.769	317.596	252.865	8660.2	6274.26	5408.02	131.86	449.291	179.753	458.856	455.292	372.224
TVAG_299930	23.432	2.439	0.019	leucine-rich repeat protein, BspA family	1.63264	8.3128	5.70793	1.29294	4.34219	5.22005	14.1396	9.02727	15.3969	107.267	89.5446	92.7159	0	6.26918	0	23.7503	20.6059	16.5433
TVAG_332930	10.603	2.436	0.003	conserved hypothetical protein	2.44896	1.38547	4.99444	0	6.51328	5.22005	3.5349	0	5.32971	31.549	58.8787	28.0588	5.19134	5.22432	6.07273	6.65009	7.84986	11.9479
TVAG_334750	13.338	2.431	0.011	conserved hypothetical protein	2.44896	11.0837	8.5619	3.87883	2.17109	4.17604	0.883725	4.10331	0	6.3098	34.3459	89.0561	14.5357	38.6599	4.85818	1.90003	3.92493	9.19072
TVAG_275830	7.04	2.425	0.039	ankyrin repeat-containing protein	0.816322	0	0	3.87883	4.34219	1.04401	4.41862	1.64132	4.14533	1.57745	6.13319	2.43989	0	2.08973	2.42909	28.5004	26.4933	36.7629
TVAG_118580	137.005	2.424	0	conserved hypothetical protein	9.79586	4.84913	9.27539	77.5766	43.4219	86.6528	43.3025	51.7016	61.5877	249.237	382.711	302.547	368.585	90.9031	507.68	56.0507	69.6675	50.5489
TVAG_206960	13.321	2.421	0	conserved hypothetical protein	8.97954	8.3128	4.99444	1.29294	3.25664	6.26406	0	1.64132	2.36876	22.0843	25.7594	41.4782	14.5357	7.31404	34.0073	19.0003	12.756	25.734
TVAG_479560	95.01	2.419	0	conserved hypothetical protein	26.9386	18.7038	9.98888	38.7883	40.1652	34.4523	29.1629	31.1851	40.2689	403.827	225.702	226.91	80.9849	59.5572	57.0837	139.652	153.072	93.7453
TVAG_297700	519.03	2.419	0.01	conserved hypothetical protein	221.223	206.435	209.766	33.6165	111.811	100.225	199.722	212.551	175.88	2675.35	2775.88	1833.58	53.9899	66.8713	77.7309	133.952	120.692	133.265
TVAG_006870	2.327	2.415	0.042	ankyrin repeat domain protein	3.26529	0.692733	0	0	1.08555	0	0	1.64132	0	0	1.22664	1.21995	4.15307	3.13459	3.64364	5.70008	7.84986	8.27165
TVAG_120290	430.595	2.415	0.001	ubiquitin	77.5505	134.39	29.2531	197.82	133.522	185.834	182.931	175.621	107.779	75.7176	39.2524	48.7979	1687.18	1191.14	1798.74	621.308	544.584	519.276
TVAG_145350	10.424	2.414	0.005	conserved hypothetical protein	5.71425	4.84913	2.85397	2.58589	2.17109	4.17604	1.76745	4.10331	1.18438	34.7039	68.6918	23.179	1.03827	5.22432	2.42909	10.4501	8.83109	3.67629
TVAG_380940	28.652	2.413	0.021	DNA-binding protein reb1	8.16322	15.9329	0.713491	7.75766	13.0266	20.8802	6.18607	6.56529	2.36876	186.139	152.103	52.4577	3.1148	5.22432	1.21455	13.3002	5.88739	14.7051
TVAG_443620	2.818	2.411	0.023	conserved hypothetical protein	0.816322	0	0.713491	1.29294	2.17109	0	1.76745	0.820661	0.59219	9.4647	12.2664	4.87979	1.03827	4.17945	6.07273	0	0.981232	3.67629
TVAG_512040	11.62	2.41	0.02	conserved hypothetical protein	0.816322	0.692733	0	2.58589	2.17109	6.26406	7.95352	4.10331	8.29066	48.9009	49.0656	51.2377	7.26787	8.35891	4.85818	2.85004	0.981232	2.75722
TVAG_098840	126.262	2.401	0.001	conserved hypothetical protein	34.2855	49.1841	24.9722	28.4447	28.2242	30.2763	41.5351	45.957	78.169	468.503	493.109	575.815	20.7654	21.9421	21.8618	100.701	106.954	102.017
TVAG_145750	3.032	2.399	0.004	conserved hypothetical protein	0.816322	0.692733	0.713491	1.29294	0	3.13203	0.883725	0.820661	0.59219	7.88725	7.35983	3.65984	5.19134	8.35891	3.64364	0.950013	4.90616	3.67629
TVAG_184170	3,375.200	2.397	0	ubiquitin 1	1433.46	1465.82	1059.53	1243.81	860.839	1143.19	851.027	876.466	759.187	1896.09	1460.93	1755.5	6202.61	4344.54	5935.49	9958.98	9658.27	9847.85
TVAG_394220	63.947	2.397	0.005	conserved hypothetical protein	8.16322	6.92733	2.85397	47.8389	43.4219	36.5403	11.4884	13.9512	13.6204	47.3235	90.7713	21.959	255.414	191.21	309.709	19.9503	7.84986	22.0577
TVAG_487500	40.653	2.397	0.003	conserved hypothetical protein	11.4285	11.0837	7.84841	1.29294	15.1977	13.5721	12.3721	18.8752	24.872	7.88725	14.7197	7.31968	18.6888	27.1665	21.8618	185.252	182.509	149.809
TVAG_504520	406.337	2.395	0	AGC family protein kinase	91.428	109.452	83.4785	208.164	240.991	147.205	90.1399	103.403	95.3425	1277.73	1733.24	1329.74	351.973	265.395	219.833	320.154	309.088	337.299
TVAG_125790	569.851	2.393	0	conserved hypothetical protein	106.122	154.48	140.558	283.154	334.348	252.65	88.3725	109.969	171.735	1151.54	1924.6	2624.1	1060.07	291.517	984.997	201.403	158.96	218.739
TVAG_340800	8.688	2.392	0.008	CAMK family protein kinase	2.44896	1.38547	2.85397	3.87883	6.51328	2.08802	1.76745	0	4.14533	37.8588	30.666	30.4987	0	4.17945	3.64364	7.6001	4.90616	11.9479
TVAG_367620	3,420.097	2.392	0.015	conserved hypothetical protein	257.141	621.382	141.271	1343.37	2430.54	1991.97	1452.84	1482.93	130.282	16899.2	12229.6	6925.64	82.0231	963.364	157.891	6403.08	6615.47	1433.75
TVAG_302450	92.104	2.391	0.011	conserved hypothetical protein	2.44896	2.0782	0.713491	53.0107	47.7641	58.4645	37.1164	34.4678	30.2017	75.7176	73.5983	78.0766	405.963	306.145	380.153	20.9003	22.5683	28.4912
TVAG_254160	249.193	2.385	0.002	conserved hypothetical protein	131.428	104.603	84.192	19.3941	28.2242	36.5403	109.582	107.507	98.3035	908.611	935.925	416.002	36.3394	26.1216	36.4364	421.806	350.3	634.159
TVAG_450600	118.449	2.385	0	conserved hypothetical protein	12.2448	19.3965	7.13491	33.6165	17.3687	26.1002	91.0236	93.5554	42.0455	145.125	174.183	170.792	268.911	234.049	326.713	156.752	168.772	144.294
TVAG_120330	119.147	2.384	0	conserved hypothetical protein	34.2855	38.1003	28.5397	34.9095	26.0531	25.0562	42.4188	35.2884	78.7612	231.885	283.354	230.57	309.404	156.73	120.24	100.701	54.949	313.403
TVAG_128200	6.961	2.384	0.004	conserved hypothetical protein	0	0.692733	0	0	0	1.04401	4.41862	7.38595	5.9219	7.88725	14.7197	17.0792	6.22961	5.22432	10.9309	15.2002	15.6997	12.867
TVAG_045660	9.571	2.382	0.035	conserved hypothetical protein	0	0.692733	0.713491	2.58589	2.17109	4.17604	1.76745	8.20661	7.10628	45.746	34.3459	47.5779	2.07654	3.13459	7.28728	0.950013	0.981232	2.75722
TVAG_023810	226.126	2.379	0.001	ankyrin repeat-containing protein	79.1832	58.8823	84.9055	108.607	140.036	140.941	13.2559	11.4893	20.1345	301.293	234.288	362.324	97.5972	68.961	74.0873	852.161	889.977	532.143
TVAG_422010	852.54	2.378	0.002	CAMK family protein kinase	174.693	241.071	194.07	407.277	424.449	528.269	205.908	228.144	72.8393	3243.24	3146.33	2208.1	94.4823	121.204	83.8037	1309.12	1206.92	1455.81
TVAG_014150	101.193	2.372	0.039	conserved hypothetical protein	84.8974	78.9716	89.8999	9.0506	4.34219	8.35207	4.41862	9.02727	5.32971	440.108	397.431	479.439	8.30614	2.08973	8.50182	58.9008	73.5924	58.8206
TVAG_297460	20.967	2.372	0.001	conserved hypothetical protein	5.71425	9.69827	6.42142	1.29294	6.51328	5.22005	6.18607	9.02727	10.0672	118.309	76.0516	41.4782	7.26787	10.4486	3.64364	11.4002	13.7372	34.9247
TVAG_339420	364.502	2.37	0.003	conserved hypothetical protein	167.346	131.619	146.979	159.032	69.475	111.709	91.9073	69.7562	115.477	1678.41	1112.56	2071.47	104.865	81.4994	99.5928	76.951	106.954	165.433
TVAG_025920	262.861	2.367	0.001	histone-lysine N-methyltransferase, bat/ehmt	93.0607	105.988	79.1975	146.103	131.351	185.834	5.30235	10.6686	11.8438	648.332	667.292	686.83	173.391	130.608	178.538	426.556	393.474	657.136
TVAG_191640	10.18	2.365	0	60S acidic ribosomal protein P0	4.08161	4.1564	2.14047	9.0506	3.25664	3.13203	0.883725	2.46198	1.77657	3.1549	15.9463	6.09973	24.9184	4.17945	26.72	22.8003	25.512	22.9768
TVAG_432830	816.206	2.365	0.001	hypothetical protein	333.876	308.959	257.57	297.377	320.236	277.706	203.257	210.91	177.657	4555.67	3506.96	2515.53	233.61	307.19	230.764	295.454	348.337	310.646
TVAG_187980	403.217	2.359	0.039	modulator of drug activity B	31.0202	49.8768	47.0904	239.194	257.275	340.347	78.6515	81.2454	60.4034	25.2392	66.2385	115.895	17.6505	77.3199	8.50182	1608.37	1890.83	2262.75
TVAG_340570	30,854.659	2.357	0.006	conserved hypothetical protein	546.119	360.914	130.569	22294.2	24873.1	15294.7	9363.94	9896.35	7934.75	91170.3	69454.7	92784.2	42233.6	50891.1	40933.8	26746.7	27349.9	23124.8
TVAG_400750	1,854.227	2.356	0	conserved hypothetical protein	545.303	617.225	576.501	601.218	496.095	648.33	657.491	636.012	675.096	4830.15	4556.96	4718.75	1212.7	709.462	1022.65	4077.45	3713.96	3080.73
TVAG_076940	48.647	2.354	0.006	conserved hypothetical protein	13.0611	14.5474	8.5619	21.98	20.6254	21.9242	12.3721	14.7719	15.3969	263.434	192.582	192.752	25.9567	15.673	23.0764	7.6001	4.90616	6.4335
TVAG_376680	5.854	2.354	0.009	ankyrin repeat-containing protein	0	0.692733	0	0	0	0	6.18607	4.92397	4.73752	12.6196	14.7197	13.4194	10.3827	4.17945	14.5746	7.6001	4.90616	6.4335
TVAG_181980	254.471	2.354	0.009	Na+ driven multidrug efflux pump	35.9181	29.7875	25.6857	20.6871	24.9676	21.9242	218.28	220.758	151.008	28.3941	20.8529	32.9386	707.06	402.272	640.066	748.61	659.388	591.882
TVAG_036800	7.825	2.353	0.047	conserved hypothetical protein	0	1.38547	0	1.29294	14.1121	5.22005	0	1.64132	0	29.9715	29.4393	19.5191	12.4592	1.04486	9.71637	4.75006	2.9437	7.35257
TVAG_330600	4.071	2.353	0.005	conserved hypothetical protein	0	1.38547	1.42698	1.29294	3.25664	2.08802	0.883725	1.64132	0.59219	3.1549	4.90656	1.21995	7.26787	3.13459	4.85818	3.80005	17.6622	14.7051
TVAG_026490	619.557	2.353	0.008	conserved hypothetical protein	32.6529	243.842	27.8262	465.459	286.584	674.43	24.7443	22.9785	48.5596	780.838	1998.19	2682.66	1611.39	405.407	1084.59	209.003	210.965	341.895
TVAG_197220	50.885	2.351	0	leucine-rich repeat protein, BspA family	26.1223	18.0111	17.8373	2.58589	10.8555	8.35207	20.3257	19.6959	24.872	187.717	188.902	159.813	37.3776	58.5124	52.2255	31.3504	27.4745	23.8959
TVAG_305790	28.124	2.348	0.006	inosine-uridine preferring nucleoside hydrolase	8.97954	15.9329	19.2643	7.75766	5.42773	14.6161	0.883725	3.28264	6.51409	115.154	100.584	125.654	12.4592	5.22432	3.64364	11.4002	11.7748	37.6819
TVAG_386680	2,606.986	2.344	0.018	conserved hypothetical protein	35.1018	51.955	42.096	797.746	1706.48	1433.42	1372.42	1306.49	977.705	8959.91	8077.42	5989.94	141.204	696.924	236.836	4372.91	6104.24	4622.93
TVAG_140570	19.873	2.344	0.02	conserved hypothetical protein	6.53057	5.54187	5.70793	3.87883	4.34219	3.13203	7.0698	2.46198	19.5423	67.8303	125.117	40.2582	1.03827	0	3.64364	12.3502	8.83109	40.4392
TVAG_231460	109.738	2.335	0.002	conserved hypothetical protein	61.2241	74.8152	54.2253	3.87883	14.1121	6.26406	43.3025	36.9297	30.7939	493.742	374.125	313.526	23.8802	32.3908	30.3637	120.652	116.767	144.294
TVAG_254120	14.764	2.331	0.002	conserved hypothetical protein	4.08161	4.1564	2.14047	7.75766	9.76992	10.4401	1.76745	0	4.73752	20.5068	18.3996	9.75957	47.7603	54.3329	43.7237	1.90003	9.81232	14.7051
TVAG_317910	24.073	2.329	0.007	conserved hypothetical protein	2.44896	2.0782	0	15.5153	24.9676	12.5281	4.41862	6.56529	4.73752	11.0421	7.35983	13.4194	20.7654	22.987	15.7891	85.5011	120.692	62.4969
TVAG_365970	11.315	2.327	0.006	conserved hypothetical protein	4.08161	1.38547	5.70793	0	2.17109	0	7.95352	4.10331	7.69847	11.0421	8.58647	9.75957	24.9184	59.5572	42.5091	4.75006	3.92493	5.51443
TVAG_343510	5.466	2.327	0.046	conserved hypothetical protein	3.26529	2.0782	1.42698	0	2.17109	5.22005	0.883725	0	1.18438	25.2392	29.4393	10.9795	0	0	2.42909	4.75006	1.96246	7.35257
TVAG_061680	109.46	2.326	0.023	conserved hypothetical protein	35.1018	17.3183	14.2698	63.3542	112.897	59.5085	8.83725	11.4893	5.9219	14.197	20.8529	40.2582	17.6505	39.7048	17.0036	509.207	583.833	398.877
TVAG_157870	178.242	2.325	0	leucine-rich repeat protein, BspA family	18.7754	14.5474	20.6913	50.4248	23.882	53.2445	117.535	110.789	123.175	285.518	251.461	241.549	549.244	188.075	606.058	171.952	217.834	163.595
TVAG_569540	641.673	2.325	0.024	conserved hypothetical protein	8.16322	3.46367	7.84841	292.205	586.195	443.704	247.443	171.518	161.668	1613.73	1352.98	1021.1	49.8368	230.915	88.6619	1438.32	2318.65	1513.71
TVAG_133370	159.135	2.324	0	conserved hypothetical protein	50.6119	21.4747	40.669	108.607	100.956	87.6968	18.5582	32.0058	19.5423	274.476	203.622	240.329	273.064	148.371	216.189	370.505	270.82	386.929
TVAG_287770	185.597	2.32	0.001	conserved hypothetical protein	12.2448	8.3128	9.27539	89.213	155.233	167.041	30.9304	30.3645	56.258	364.391	461.216	646.572	345.743	137.922	363.149	138.702	184.472	139.699
TVAG_336090	10.957	2.316	0.008	conserved hypothetical protein	0	0	0	10.3435	6.51328	13.5721	0	1.64132	2.36876	15.7745	15.9463	20.7391	20.7654	16.7178	20.6473	14.2502	18.6434	19.3005
TVAG_114320	100.064	2.313	0.001	conserved hypothetical protein	18.7754	16.6256	19.9778	55.5965	75.9883	42.8044	20.3257	28.7231	23.6876	307.603	525.001	313.526	61.2578	99.262	47.3673	41.8006	27.4745	75.3639
TVAG_295340	53.655	2.31	0.005	ankyrin repeat-containing protein	8.97954	9.69827	12.1294	28.4447	33.6519	41.7604	7.0698	11.4893	9.47504	242.927	207.302	236.67	11.4209	24.0319	15.7891	19.9503	28.4557	16.5433
TVAG_380540	10.716	2.309	0.002	conserved hypothetical protein	2.44896	2.77093	2.85397	1.29294	3.25664	6.26406	2.65117	4.92397	5.32971	61.5205	41.7057	19.5191	2.07654	6.26918	6.07273	8.55011	10.7936	4.59536
TVAG_373720	9,111.354	2.303	0	pyruvate kinase	2026.11	2493.84	2842.55	6848.72	5149.83	4620.79	817.445	826.406	2004.56	27308.8	21196.3	21271	12740.6	5534.64	8116.81	15128.9	14234.7	10842.3
TVAG_305780	79.894	2.302	0.006	leucine-rich repeat protein, BspA family	31.8365	92.1335	44.95	7.75766	9.76992	9.39608	14.1396	10.6686	20.7266	137.238	293.167	470.899	37.3776	18.8075	27.9346	28.5004	27.4745	155.323
TVAG_474960	21.233	2.298	0.021	conserved hypothetical protein	6.53057	9.00553	12.8428	1.29294	1.08555	1.04401	11.4884	7.38595	13.0282	85.1823	118.984	74.4167	4.15307	3.13459	2.42909	6.65009	8.83109	14.7051
TVAG_336110	30.538	2.297	0.012	conserved hypothetical protein	0	0	0	25.8589	32.5664	19.8362	5.30235	2.46198	8.29066	33.1264	49.0656	48.7979	40.4924	56.4226	41.2946	57.0008	65.7425	63.4159
TVAG_456580	12.585	2.296	0.002	splicing factor 3A subunit	3.26529	3.46367	2.14047	5.17177	0	2.08802	4.41862	5.74463	11.2516	36.2813	29.4393	17.0792	34.2628	20.8973	35.2218	1.90003	1.96246	11.9479
TVAG_121860	15.749	2.293	0.027	conserved hypothetical protein	6.53057	4.84913	3.56746	0	1.08555	0	15.907	11.4893	4.14533	39.4362	13.493	15.8593	53.9899	63.7367	43.7237	2.85004	0.981232	1.83814
TVAG_328450	152.504	2.293	0.047	Clan CD, family C13, legumain-like cysteine peptidase	0.816322	0	0	122.83	111.811	177.482	22.0931	22.1578	8.88285	361.236	262.501	491.638	261.643	161.954	394.727	110.201	142.279	92.8262
TVAG_304990	236.229	2.291	0	protein phosphatase-7	63.6731	78.9716	83.4785	67.233	65.1328	92.9168	112.233	100.121	57.4424	809.232	679.558	619.733	47.7603	53.288	35.2218	429.406	437.63	419.097
TVAG_354990	5.802	2.29	0.009	leucine-rich repeat protein, BspA family	1.63264	2.77093	4.28095	0	2.17109	0	2.65117	2.46198	1.18438	7.88725	36.7992	14.6394	7.26787	2.08973	3.64364	1.90003	2.9437	10.1098
TVAG_267670	2.369	2.289	0.038	hypothetical protein	2.44896	0.692733	0.713491	0	0	1.04401	0	0	1.77657	9.4647	4.90656	6.09973	3.1148	5.22432	2.42909	3.80005	0	0.919072
TVAG_338200	36.655	2.288	0.004	conserved hypothetical protein	34.2855	24.9384	20.6913	0	0	0	11.4884	13.1306	6.51409	93.0695	87.0914	65.8771	53.9899	38.6599	85.0182	49.4007	33.3619	42.2773
TVAG_500630	49.902	2.286	0.002	conserved hypothetical protein	27.7549	18.0111	23.5452	23.273	18.4543	15.6601	9.72097	9.84793	6.51409	205.068	179.089	237.89	19.7271	21.9421	23.0764	20.9003	15.6997	22.0577
TVAG_044320	7.105	2.283	0.036	ion channel nompc	0	2.0782	1.42698	0	1.08555	0	4.41862	2.46198	9.47504	18.9294	42.9324	12.1995	8.30614	4.17945	7.28728	0	3.92493	9.19072
TVAG_153770	3.612	2.281	0.015	conserved hypothetical protein	0	2.0782	0.713491	0	0	0	1.76745	0.820661	4.73752	9.4647	7.35983	3.65984	6.22961	5.22432	2.42909	7.6001	0.981232	11.9479
TVAG_387720	2,269.057	2.281	0	ankyrin repeat-rich membrane-spanning protein	763.261	1025.25	886.87	760.25	652.414	691.134	763.538	757.47	667.398	6699.43	4944.58	5687.39	1868.88	1038.59	1651.78	4334.91	3938.67	3711.21
TVAG_188750	32.838	2.28	0	conserved hypothetical protein	12.2448	10.391	7.13491	16.8083	4.34219	22.9682	6.18607	7.38595	13.6204	63.098	197.489	68.317	47.7603	26.1216	19.4327	15.2002	17.6622	34.9247
TVAG_205000	22.088	2.276	0.024	conserved hypothetical protein	1.63264	1.38547	0	6.46471	20.6254	10.4401	7.95352	9.84793	10.0672	17.3519	20.8529	7.31968	71.6405	96.1274	104.451	2.85004	4.90616	3.67629
TVAG_252980	1,471.403	2.276	0.001	uveal autoantigen with coiled-coil domains and ankyrin repeats protein	324.08	308.266	429.522	142.224	62.9617	65.7726	750.282	754.187	1694.25	2722.68	3206.43	3119.4	1104.72	733.494	1204.83	3570.15	3700.23	2591.78
TVAG_040100	144.021	2.276	0	conserved hypothetical protein	44.8977	45.7204	62.7872	29.7377	46.6785	52.2005	53.0235	54.9843	53.2971	252.392	133.704	126.874	144.319	104.486	120.24	359.105	476.879	431.045
TVAG_035160	75.541	2.275	0.004	conserved hypothetical protein	60.4078	36.7149	17.1238	5.17177	7.59883	15.6601	30.0466	29.5438	29.6095	306.025	295.62	337.925	24.9184	21.9421	26.72	38.9505	35.3244	40.4392
TVAG_066870	194.375	2.271	0	calcineurin B	63.6731	69.2733	54.9388	40.0812	45.593	39.6724	85.7213	86.1694	114.293	834.471	680.785	498.958	53.9899	32.3908	70.4437	231.803	220.777	275.722
TVAG_189560	52.553	2.269	0.001	conserved hypothetical protein	17.9591	17.3183	26.3992	6.46471	18.4543	12.5281	22.9768	16.4132	23.0954	173.519	191.356	228.13	45.6838	51.1983	49.7964	16.1502	14.7185	13.7861
TVAG_262530	20.962	2.268	0	cortactin-binding protein	6.53057	5.54187	7.84841	2.58589	4.34219	4.17604	7.95352	12.3099	11.2516	45.746	44.159	40.2582	28.0332	43.8843	32.7927	29.4504	27.4745	22.9768
TVAG_242520	17.144	2.265	0.037	leucine-rich repeat protein, BspA family	1.63264	1.38547	4.28095	0	1.08555	3.13203	12.3721	13.9512	14.8047	4.73235	6.13319	2.43989	85.1379	61.6469	75.3019	2.85004	3.92493	13.7861
TVAG_485990	8.154	2.265	0.019	conserved hypothetical protein	4.08161	1.38547	2.14047	0	0	1.04401	6.18607	4.10331	5.9219	4.73235	3.67992	1.21995	5.19134	13.5832	1.21455	35.1505	31.3994	25.734
TVAG_424460	12.25	2.263	0	leucine-rich repeat protein, BspA family	4.08161	1.38547	4.28095	6.46471	7.59883	6.26406	1.76745	3.28264	3.55314	25.2392	17.1729	18.2992	41.5307	17.7627	41.2946	3.80005	2.9437	13.7861
TVAG_473160	31.013	2.262	0.004	conserved hypothetical protein	7.34689	22.8602	7.13491	15.5153	15.1977	16.7041	3.5349	4.10331	4.14533	48.9009	107.944	208.611	7.26787	20.8973	8.50182	20.9003	15.6997	22.9768
TVAG_092020	13.759	2.26	0.024	conserved hypothetical protein	1.63264	3.46367	2.14047	0	0	0	8.83725	12.3099	13.6204	7.88725	15.9463	10.9795	53.9899	50.1534	48.5818	4.75006	7.84986	5.51443
TVAG_392660	205.073	2.255	0.014	conserved hypothetical protein	6.53057	6.92733	1.42698	36.2024	194.313	100.225	125.489	116.534	52.1127	659.374	781.369	814.924	80.9849	239.274	87.4473	107.351	153.072	127.751
TVAG_367600	16.68	2.25	0.005	conserved hypothetical protein	3.26529	2.0782	4.28095	0	4.34219	0	14.1396	12.3099	11.2516	6.3098	9.81311	8.53962	15.574	32.3908	17.0036	58.9008	55.9302	44.1154
TVAG_503660	101.367	2.25	0	conserved hypothetical protein	33.4692	19.3965	27.8262	46.5459	47.7641	50.1124	25.628	37.7504	29.0173	348.616	289.487	348.905	83.0614	37.6151	61.9418	129.202	81.4423	126.832
TVAG_251630	3.651	2.244	0.045	conserved hypothetical protein	0	0	1.42698	1.29294	0	0	4.41862	2.46198	1.77657	3.1549	14.7197	4.87979	2.07654	1.04486	0	6.65009	10.7936	11.0289
TVAG_444730	141.471	2.244	0.022	MYB	12.2448	10.391	5.70793	45.253	85.7582	59.5085	61.8607	74.6802	88.8285	6.3098	19.6262	3.65984	190.003	80.4545	291.491	600.408	325.769	584.53
TVAG_485200	472.211	2.244	0	conserved hypothetical protein	146.938	347.059	350.324	104.728	75.9883	158.689	77.7678	71.3975	147.455	559.995	429.324	490.418	1403.74	640.501	1142.89	641.258	696.675	1014.66
TVAG_430100	1,500.109	2.24	0.001	protein phosphatase, caeel	319.182	1048.8	491.596	407.277	601.393	434.308	511.676	544.919	358.275	6224.62	5621.69	6013.12	519.134	389.734	472.458	1198.92	947.87	897.014
TVAG_327510	91.041	2.24	0	sodium-dependent high-affinity dicarboxylate transporter	47.3466	22.8602	27.1127	23.273	67.3039	42.8044	15.0233	24.6198	16.5813	126.196	149.65	86.6162	230.495	398.093	244.124	34.2005	39.2493	43.1964
TVAG_311570	55.427	2.234	0.027	ankyrin repeat-containing protein	8.16322	8.3128	7.84841	7.75766	8.68437	7.30806	33.5815	46.7777	46.1908	18.9294	28.2127	24.3989	6.22961	7.31404	3.64364	340.104	216.852	177.381
TVAG_494750	587.71	2.23	0.028	leucine-rich repeat protein, BspA family	220.407	214.055	231.885	50.4248	74.9027	56.3765	401.211	367.656	241.021	3348.93	2456.96	2095.87	19.7271	64.7815	40.08	254.603	299.276	140.618
TVAG_270050	8.7	2.23	0.025	conserved hypothetical protein	11.4285	5.54187	7.84841	0	0	0	0	0.820661	1.18438	9.4647	13.493	4.87979	13.4975	34.4805	30.3637	7.6001	5.88739	10.1098
TVAG_094630	9,037.997	2.229	0	glucosamine-6-phosphate isomerase	3426.92	6195.81	3485.41	3494.82	3928.59	2625.68	2018.43	2381.56	1045.81	36757.7	27838.6	20065.7	8074.61	21607.8	4973.57	3915.95	4906.16	5940.88
TVAG_292880	172.233	2.223	0	conserved hypothetical protein	66.9384	77.5861	40.669	56.8895	108.555	80.3887	45.9537	52.5223	17.7657	541.065	495.562	272.048	293.83	366.747	438.451	62.7008	54.949	27.5722
TVAG_256300	1,329.465	2.222	0.014	conserved hypothetical protein	171.428	207.82	273.981	893.423	1359.1	766.303	211.21	225.682	114.885	4315.9	5337.11	3252.38	53.9899	309.28	69.2291	2674.29	2432.47	1261.89
TVAG_434430	14.906	2.218	0.013	conserved hypothetical protein	0.816322	3.46367	3.56746	11.6365	6.51328	6.26406	5.30235	5.74463	4.73752	6.3098	4.90656	3.65984	60.2195	55.3778	76.5164	4.75006	3.92493	4.59536
TVAG_344670	8.341	2.218	0.02	leucine-rich repeat protein, BspA family	0	0.692733	0	0	1.08555	1.04401	7.0698	9.02727	7.10628	18.9294	30.666	6.09973	6.22961	4.17945	4.85818	20.9003	15.6997	16.5433
TVAG_542450	24,867.727	2.213	0.003	multidrug resistance protein 1, 2	8920.76	9964.97	9314.63	17758.6	13370.7	11737.8	2942.8	3111.13	2278.75	48883.6	38195.1	51357.3	3805.25	5755.11	2283.35	75142.2	75195.7	67601.4
TVAG_370510	416.966	2.209	0.023	Iron-sulfur flavoprotein	16.3264	40.1785	74.2031	230.144	401.652	231.77	127.256	121.458	92.3816	89.9146	159.463	197.631	34.2628	175.537	43.7237	1471.57	1580.76	2417.16
TVAG_364940	18.546	2.201	0	Antigenic protein P1	12.2448	9.69827	7.13491	0	4.34219	7.30806	3.5349	4.92397	9.47504	18.9294	30.666	19.5191	68.5257	30.301	44.9382	14.2502	3.92493	44.1154
TVAG_140850	36,297.650	2.201	0	conserved hypothetical protein	14707.7	17433.3	14877.7	18098.6	14492	12084.4	6770.21	7926.76	10341.4	105547	87659.3	91636.3	62479.8	56272.2	61134.2	24861.8	22290.6	24744.2
TVAG_470280	12.676	2.201	0.03	ankyrin repeat-containing protein	7.34689	5.54187	9.98888	6.46471	5.42773	3.13203	0.883725	0.820661	1.18438	17.3519	33.1192	19.5191	40.4924	37.6151	36.4364	2.85004	0	0
TVAG_230100	416.666	2.199	0.012	conserved hypothetical protein	96.3259	101.832	88.4729	58.1824	118.325	90.8288	299.583	299.541	187.724	978.019	734.757	638.032	9.34441	44.9291	19.4327	1124.81	1605.3	1004.55
TVAG_210080	8.394	2.198	0.03	conserved hypothetical protein	0.816322	1.38547	0.713491	0	3.25664	2.08802	5.30235	1.64132	11.2516	9.4647	44.159	19.5191	6.22961	1.04486	0	16.1502	7.84986	20.2196
TVAG_475270	7.16	2.197	0.018	conserved hypothetical protein	0	0	0	0	2.17109	0	8.83725	5.74463	5.9219	14.197	8.58647	4.87979	11.4209	14.6281	13.36	8.55011	18.6434	11.9479
TVAG_295130	6.06	2.197	0.01	leucine-rich repeat protein, BspA family	2.44896	3.46367	0.713491	0	0	0	0.883725	2.46198	8.29066	11.0421	19.6262	13.4194	3.1148	5.22432	3.64364	9.50013	6.86862	18.3814
TVAG_102690	33.684	2.197	0.016	ankyrin repeat and FYVE domain containing protein	0	0	0	7.75766	9.76992	6.26406	29.1629	31.1851	24.2798	48.9009	60.1053	42.6981	32.1863	39.7048	38.8655	69.3509	97.142	68.9304
TVAG_163450	210.862	2.193	0	30S ribosomal protein S7p	15.5101	15.9329	12.8428	93.0919	61.8762	67.8606	169.675	151.002	93.566	260.279	250.234	276.928	558.588	435.708	723.869	201.403	203.115	204.034
TVAG_146650	69.118	2.191	0.031	conserved hypothetical protein	54.6935	36.0221	43.523	6.46471	6.51328	4.17604	28.2792	27.0818	15.9891	299.715	396.204	230.57	6.22961	12.5384	4.85818	19.9503	26.4933	24.8149
TVAG_259920	32.269	2.186	0.006	conserved hypothetical protein	10.6122	10.391	16.4103	5.17177	7.59883	16.7041	10.6047	12.3099	14.2126	143.548	185.222	60.9973	10.3827	7.31404	2.42909	20.9003	15.6997	30.3294
TVAG_088810	7.531	2.18	0.007	conserved hypothetical protein	0.816322	2.0782	0	0	0	2.08802	3.5349	4.92397	10.0672	7.88725	6.13319	7.31968	21.8036	9.40377	27.9346	9.50013	14.7185	7.35257
TVAG_129810	7.168	2.179	0.003	conserved hypothetical protein	4.89793	2.77093	3.56746	1.29294	1.08555	0	3.5349	3.28264	2.36876	14.197	22.0795	12.1995	6.22961	1.04486	1.21455	14.2502	15.6997	19.3005
TVAG_401140	279.588	2.177	0	conserved hypothetical protein	84.0811	71.3515	140.558	78.8695	81.416	82.4767	130.791	149.36	91.1972	728.782	864.78	896.661	454.761	317.639	256.269	191.903	202.134	209.548
TVAG_508060	15.523	2.176	0.007	conserved hypothetical protein	3.26529	6.2346	1.42698	1.29294	0	3.13203	2.65117	3.28264	27.8329	22.0843	58.8787	23.179	38.4159	24.0319	20.6473	8.55011	7.84986	26.6531
TVAG_188740	875.394	2.17	0.045	amino acid transporter	13.8775	13.1619	19.2643	777.059	778.337	1003.29	71.5817	71.3975	117.254	2724.26	2990.55	3096.22	1413.08	762.75	1378.51	134.902	146.204	245.392
TVAG_161100	5,003.303	2.169	0	heat shock protein 70kD	1044.89	799.414	1194.38	2603.99	2364.32	1395.84	2380.75	2547.33	2049.57	15388	10410.5	11809.1	9148.18	3856.59	9291.28	4221.86	4289.95	5263.52
TVAG_432510	45.088	2.169	0.039	leucine-rich repeat protein, BspA family	12.2448	17.3183	8.5619	0	0	2.08802	41.5351	36.1091	29.0173	190.871	210.982	145.174	16.6123	18.8075	19.4327	22.8003	22.5683	17.4624
TVAG_006370	94.087	2.163	0.02	60S acidic ribosomal protein P0	13.8775	11.7765	19.2643	68.526	51.0207	38.6283	30.0466	45.957	30.7939	1.57745	8.58647	8.53962	121.477	40.7497	111.738	261.253	287.501	542.252
TVAG_040090	14,351.966	2.163	0	cysteine synthase	4403.24	5625.69	4791.09	9507.01	7523.92	9680.05	2074.1	2329.04	1235.31	29869	17954.3	18989.7	32916.2	13094.2	23873.1	24411.5	25108.7	24949.1
TVAG_128650	6.676	2.162	0.001	conserved hypothetical protein	0	2.0782	2.14047	2.58589	2.17109	2.08802	2.65117	3.28264	4.73752	9.4647	22.0795	7.31968	5.19134	5.22432	3.64364	6.65009	18.6434	20.2196
TVAG_302780	288.248	2.162	0.012	ankyrin repeat-containing protein	170.611	162.1	223.323	20.6871	33.6519	28.1883	98.0934	116.534	93.566	798.189	1023.02	1344.38	24.9184	39.7048	30.3637	340.104	355.206	285.831
TVAG_166570	297.343	2.159	0.028	conserved hypothetical protein	24.4896	18.7038	19.2643	177.133	176.944	226.55	94.5585	134.588	107.186	1337.68	1186.16	1326.08	24.9184	45.974	27.9346	136.802	108.917	178.3
TVAG_314060	5.281	2.158	0.009	ankyrin repeat-containing protein	1.63264	0.692733	0.713491	3.87883	3.25664	3.13203	3.5349	0.820661	0.59219	3.1549	3.67992	3.65984	8.30614	8.35891	32.7927	3.80005	2.9437	10.1098
TVAG_319300	3,703.271	2.156	0.001	profilin	1311.83	1830.2	1188.68	2425.56	1834.57	2345.89	434.792	424.282	422.823	12491.8	14311.2	13446.2	2741.03	2047.93	3122.6	2113.78	2211.7	1953.95
TVAG_425600	2,594.478	2.155	0.017	alpha-amylase	1476.73	1533.02	2135.48	945.141	1399.27	809.107	82.1864	83.7074	98.3035	11092.6	9556.74	7945.51	613.616	936.198	308.495	2131.83	2750.39	2802.25
TVAG_063410	95.496	2.144	0.005	conserved hypothetical protein	46.5303	28.4021	34.9611	18.1012	17.3687	14.6161	52.1397	41.8537	62.1799	446.418	328.739	395.263	22.8419	19.8524	27.9346	38.9505	52.0053	70.7685
TVAG_012320	2.858	2.144	0.036	dihydroflavonal-4-reductase	0.816322	0.692733	0	0	1.08555	3.13203	1.76745	0.820661	1.18438	4.73235	14.7197	8.53962	0	2.08973	2.42909	3.80005	1.96246	3.67629
TVAG_361490	83.233	2.143	0.025	CAMK family protein kinase	69.3873	37.4076	54.9388	0	0	0	43.3025	43.495	27.2407	168.787	114.077	50.0178	329.131	79.4096	132.386	111.151	106.954	130.508
TVAG_RG_DS114069_3	6.811	2.143	0.041	hypothetical protein	0.816322	0	1.42698	1.29294	0	1.04401	5.30235	5.74463	6.51409	9.4647	20.8529	12.1995	14.5357	15.673	23.0764	0	0.981232	3.67629
TVAG_450790	290.232	2.142	0.013	neurobeachin-like protein	123.265	106.681	176.232	65.9401	36.9086	32.3643	148.466	135.409	138.572	1684.72	917.526	1177.25	58.143	51.1983	60.7273	106.401	106.954	97.4216
TVAG_028080	4,538.038	2.141	0.039	conserved hypothetical protein	102.04	114.301	236.166	1874.77	2557.55	2130.82	2652.06	2720.49	2706.9	18976.7	22319.9	18217.5	691.486	2116.89	1202.4	1054.51	1366.86	643.35
TVAG_072430	27.976	2.141	0.001	ABC transporter	4.08161	2.77093	2.14047	9.0506	16.2832	7.30806	15.0233	29.5438	7.10628	75.7176	101.811	56.1175	60.2195	32.3908	18.2182	19.9503	12.756	33.0866
TVAG_212340	596.944	2.14	0.024	alcohol dehydrogenase	203.264	421.182	509.433	151.274	127.009	230.726	121.954	144.436	77.5769	59.9431	87.0914	75.6367	199.347	200.614	189.469	1607.42	1984.05	4354.56
TVAG_036120	42.454	2.14	0	AGC family protein kinase	20.408	23.5529	22.8317	11.6365	8.68437	4.17604	23.8606	11.4893	13.6204	96.2244	169.276	76.8566	24.9184	17.7627	31.5782	84.5511	80.461	42.2773
TVAG_208450	99.731	2.139	0	xpa-binding protein	14.6938	22.1675	27.1127	27.1518	55.3629	48.0244	44.1862	40.2124	53.2971	124.619	138.61	206.171	286.562	180.761	302.422	78.851	53.9678	90.9881
TVAG_373450	154.301	2.139	0.01	conserved hypothetical protein	18.7754	15.2401	6.42142	126.708	136.779	134.677	30.9304	21.3372	24.2798	377.01	390.071	350.125	279.294	445.112	325.498	37.0505	32.3807	25.734
TVAG_457380	63.334	2.139	0	conserved hypothetical protein	24.4896	9.00553	14.9833	15.5153	16.2832	16.7041	30.9304	23.7992	58.0346	192.449	149.65	220.81	40.4924	31.3459	27.9346	93.1012	113.823	60.6587
TVAG_347420	2,207.191	2.139	0	DNAj/HSP40	511.834	606.142	552.242	933.505	703.434	444.748	1347.68	1396.77	856.306	4779.67	3429.68	2779.04	1758.83	910.076	1691.86	5422.67	5162.26	6442.69
TVAG_310790	5.412	2.137	0.002	conserved hypothetical protein	0.816322	0.692733	0	2.58589	3.25664	0	4.41862	4.92397	1.77657	6.3098	4.90656	8.53962	10.3827	8.35891	14.5746	11.4002	10.7936	3.67629
TVAG_173310	66.886	2.135	0.038	MYB119	19.5917	20.782	23.5452	49.1318	43.4219	55.3325	4.41862	0.820661	7.10628	1.57745	12.2664	9.75957	58.143	40.7497	47.3673	221.353	354.225	234.363
TVAG_402590	490.87	2.134	0.001	conserved hypothetical protein	155.917	126.77	116.299	71.1118	99.8703	79.3447	365.862	337.292	286.028	306.025	285.807	220.81	1528.33	1987.33	2033.15	235.603	362.075	238.04
TVAG_234980	179.233	2.134	0.02	conserved hypothetical protein	57.1425	76.8934	104.883	12.9294	5.42773	2.08802	97.2097	114.893	126.136	840.781	439.137	762.466	103.827	27.1665	44.9382	136.802	153.072	120.398
TVAG_063460	2.591	2.127	0.019	conserved hypothetical protein	0	1.38547	0	0	0	1.04401	0.883725	2.46198	2.36876	1.57745	4.90656	3.65984	5.19134	7.31404	7.28728	2.85004	2.9437	2.75722
TVAG_182840	154.512	2.127	0.002	Keratin-associated protein 5-7	35.9181	72.737	103.456	82.7483	82.5015	99.1809	14.1396	9.02727	18.9501	250.814	504.149	744.167	200.386	166.133	104.451	70.3009	53.9678	168.19
TVAG_410110	10.352	2.125	0.006	CAMK family protein kinase	3.26529	4.1564	5.70793	6.46471	1.08555	4.17604	0	4.92397	4.73752	20.5068	56.4254	18.2992	16.6123	10.4486	10.9309	0.950013	2.9437	14.7051
TVAG_208680	15.664	2.124	0.02	conserved hypothetical protein	5.71425	2.77093	4.28095	0	0	0	7.0698	19.6959	12.436	6.3098	15.9463	12.1995	12.4592	9.40377	20.6473	51.3007	67.705	34.0057
TVAG_280470	1,323.036	2.123	0	AP-2 complex subunit beta-1	341.222	585.36	209.766	486.146	825.015	537.665	519.63	476.804	463.685	4789.14	4368.06	4484.52	465.144	832.756	528.328	1432.62	1598.43	870.361
TVAG_482660	4.742	2.123	0.007	alpha-amylase	0	0.692733	0.713491	3.87883	3.25664	5.22005	0	0.820661	2.36876	3.1549	9.81311	3.65984	9.34441	8.35891	6.07273	5.70008	3.92493	18.3814
TVAG_431060	4.775	2.123	0.017	conserved hypothetical protein	3.26529	4.1564	1.42698	1.29294	2.17109	0	0	2.46198	1.18438	1.57745	7.35983	8.53962	3.1148	3.13459	1.21455	13.3002	7.84986	23.8959
TVAG_026710	15.825	2.119	0.018	conserved hypothetical protein	0	0.692733	0	1.29294	2.17109	2.08802	11.4884	14.7719	20.1345	20.5068	12.2664	10.9795	36.3394	32.3908	26.72	35.1505	28.4557	29.4103
TVAG_397320	2,357.293	2.116	0	adenosine diphosphatase	562.446	607.527	429.522	1003.32	1153.94	1428.2	970.33	846.922	951.057	6268.78	4476.01	5848.42	3627.71	3916.15	3899.91	2574.53	2654.23	1212.26
TVAG_452450	14.16	2.116	0.006	ankyrin repeat domain protein	5.71425	0	3.56746	1.29294	0	3.13203	6.18607	7.38595	19.5423	17.3519	19.6262	9.75957	18.6888	12.5384	9.71637	38.0005	38.2681	44.1154
TVAG_293660	30,852.878	2.114	0	conserved hypothetical protein	16091.3	14282.8	16285.4	8824.33	7571.69	6004.1	12464.1	13006.7	9695.33	134646	80573	113575	36760.9	25512.4	30430.5	11126.5	10562	7939.86
TVAG_136140	529.331	2.113	0	guanylate cyclase	116.734	121.228	156.255	323.236	337.605	318.423	150.233	164.132	103.041	1558.52	1383.65	1694.51	655.147	828.577	610.917	341.054	308.107	356.6
TVAG_256770	274.719	2.112	0.006	conserved hypothetical protein	132.244	250.769	143.412	65.9401	129.18	111.709	33.5815	32.0058	29.6095	1222.52	684.464	1329.74	147.434	129.563	91.091	102.601	163.866	145.213
TVAG_062550	116.668	2.106	0	Clan SB, family S8, subtilisin-like serine peptidase	40.8161	36.7149	42.8095	71.1118	43.4219	45.9364	36.2327	33.6471	46.1908	178.252	212.209	164.693	389.35	146.281	321.855	113.051	88.3109	89.15
TVAG_426540	28.135	2.105	0	AGC family protein kinase	7.34689	7.62007	7.84841	20.6871	8.68437	11.4841	8.83725	9.02727	14.8047	64.6754	66.2385	39.0383	57.1047	27.1665	41.2946	29.4504	23.5496	61.5778
TVAG_365490	16.917	2.103	0.004	tankyrase	9.79586	5.54187	6.42142	2.58589	7.59883	5.22005	5.30235	2.46198	11.8438	45.746	94.4512	35.3784	11.4209	12.5384	1.21455	10.4501	10.7936	25.734
TVAG_028040	18.183	2.102	0.004	conserved hypothetical protein	1.63264	2.0782	4.99444	16.8083	16.2832	15.6601	0	1.64132	4.14533	34.7039	39.2524	45.138	40.4924	38.6599	25.5055	10.4501	6.86862	22.9768
TVAG_167260	6.472	2.102	0.007	conserved hypothetical protein	4.08161	1.38547	2.85397	0	1.08555	0	1.76745	5.74463	4.14533	17.3519	23.3061	9.75957	11.4209	12.5384	2.42909	3.80005	1.96246	12.867
TVAG_015820	14.92	2.099	0.032	skeletrophin	4.08161	1.38547	0.713491	1.29294	1.08555	0	11.4884	9.84793	20.1345	33.1264	52.7455	29.2787	3.1148	3.13459	4.85818	25.6503	21.5871	45.0345
TVAG_100870	151.045	2.099	0.01	protein phosphatase 2C	85.7138	76.2007	108.451	41.3742	40.1652	36.5403	32.6978	43.495	49.7439	20.5068	28.2127	14.6394	128.745	55.3778	121.455	652.659	594.627	588.206
TVAG_441540	254.551	2.097	0.03	conserved hypothetical protein	187.754	226.524	241.874	15.5153	10.8555	14.6161	56.5584	39.3917	74.0237	989.061	956.778	1135.77	51.9134	42.8394	51.0109	183.352	201.153	102.936
TVAG_394250	87.353	2.095	0	penicillin-binding protein	29.3876	37.4076	31.3936	14.2224	19.5398	22.9682	49.4886	33.6471	58.6268	378.588	342.232	187.872	39.4542	52.2432	43.7237	80.7511	88.3109	62.4969
TVAG_475560	24.937	2.095	0	leucine-rich repeat protein, BspA family	4.89793	4.1564	7.13491	14.2224	7.59883	14.6161	6.18607	12.3099	14.2126	70.9852	67.4651	57.3375	24.9184	10.4486	23.0764	36.1005	38.2681	34.9247
TVAG_074600	5,319.146	2.091	0	tyrosine aminotransferase	1211.42	1003.77	962.5	4893.79	3077.52	4342.03	736.143	769.78	1200.96	17553.9	15211.5	14941.9	4111.54	1919.41	4377.22	7154.54	7060.95	5215.73
TVAG_435860	6.542	2.09	0.004	conserved hypothetical protein	0	0	0.713491	2.58589	4.34219	7.30806	3.5349	2.46198	2.36876	7.88725	18.3996	2.43989	9.34441	6.26918	9.71637	9.50013	8.83109	22.0577
TVAG_223480	7.452	2.09	0.04	unc-44 ankyrins	2.44896	2.77093	4.99444	1.29294	1.08555	1.04401	2.65117	1.64132	7.10628	7.88725	18.3996	6.09973	0	1.04486	0	25.6503	20.6059	29.4103
TVAG_453320	14.251	2.09	0.038	conserved hypothetical protein	6.53057	13.1619	8.5619	2.58589	5.42773	3.13203	2.65117	0.820661	5.32971	47.3235	79.7315	45.138	0	2.08973	2.42909	8.55011	15.6997	7.35257
TVAG_150490	7.637	2.088	0.006	hydroxysteroid dehydrogenase	1.63264	2.0782	3.56746	1.29294	1.08555	4.17604	0.883725	2.46198	8.29066	11.0421	29.4393	7.31968	10.3827	1.04486	6.07273	7.6001	7.84986	31.2484
TVAG_067550	32.443	2.088	0.032	conserved hypothetical protein	25.306	19.3965	9.27539	21.98	22.7965	11.4841	0.883725	0	0.59219	15.7745	15.9463	9.75957	115.248	105.531	144.531	17.1002	23.5496	24.8149
TVAG_252990	4,350.700	2.084	0.002	conserved hypothetical protein	622.037	919.95	661.407	1766.16	3256.64	2384.52	2095.31	2108.28	1133.45	11057.9	8314.16	8667.72	490.062	1283.09	675.288	10977.4	12644.2	9255.05
TVAG_028310	12.546	2.083	0.016	conserved hypothetical protein	1.63264	2.0782	5.70793	1.29294	1.08555	3.13203	1.76745	7.38595	17.7657	50.4784	58.8787	21.959	12.4592	9.40377	12.1455	4.75006	1.96246	11.9479
TVAG_202090	51,534.823	2.08	0.019	Clan CA, family C1, cathepsin L-like cysteine peptidase	8446.48	8618.3	9112.71	55917.2	37257	38889.3	6916.91	7479.5	4831.08	30697.2	23105	28058.8	236181	159386	235533	13128.2	13590.1	10479.3
TVAG_383360	5.572	2.079	0.005	conserved hypothetical protein	4.08161	2.0782	6.42142	2.58589	3.25664	0	0	0	0.59219	9.4647	9.81311	18.2992	5.19134	10.4486	7.28728	7.6001	4.90616	8.27165
TVAG_072540	33.41	2.076	0.004	guanylate cyclase	21.2244	16.6256	11.4159	3.87883	10.8555	4.17604	14.1396	17.2339	15.3969	6.3098	39.2524	10.9795	23.8802	15.673	14.5746	117.802	140.316	117.641
TVAG_308160	7.578	2.076	0.011	ankyrin repeat-containing protein	0.816322	1.38547	0	2.58589	5.42773	6.26406	1.76745	3.28264	4.73752	29.9715	12.2664	28.0588	12.4592	8.35891	1.21455	4.75006	2.9437	10.1098
TVAG_343260	648.858	2.072	0.003	conserved hypothetical protein	233.468	288.177	254.716	159.032	330.006	282.927	192.652	184.649	317.414	2951.41	1719.75	1612.77	70.6022	177.627	60.7273	921.512	990.063	931.939
TVAG_498480	402.556	2.07	0.002	conserved hypothetical protein	169.795	112.916	163.39	53.0107	99.8703	65.7726	235.954	217.475	274.184	1504.89	1122.37	1367.56	100.712	88.8134	92.3055	452.206	693.731	431.045
TVAG_371620	36.954	2.067	0.002	polypyrimidine tract binding protein	7.34689	9.00553	7.84841	10.3435	14.1121	9.39608	13.2559	9.02727	46.783	102.534	127.57	91.496	7.26787	18.8075	14.5746	48.4506	37.2868	90.069
TVAG_436850	45.074	2.067	0.014	conserved hypothetical protein	37.5508	22.8602	18.5508	33.6165	18.4543	25.0562	0	0.820661	0	83.6048	67.4651	31.7186	113.171	67.9161	75.3019	92.1512	56.9115	66.1732
TVAG_079110	4,725.313	2.067	0.001	conserved hypothetical protein	2015.5	1823.27	2131.2	2607.87	1782.47	1834.32	1502.33	1408.25	1286.83	17516	12688.4	17708.7	1180.51	1157.71	1123.46	6369.83	5606.76	5312.23
TVAG_094160	3.158	2.066	0.042	conserved hypothetical protein	2.44896	0.692733	0.713491	0	0	0	1.76745	2.46198	2.36876	1.57745	9.81311	2.43989	12.4592	3.13459	8.50182	0	2.9437	5.51443
TVAG_239750	22.798	2.065	0.019	conserved hypothetical protein	0	0	0	3.87883	5.42773	9.39608	15.0233	14.7719	30.2017	29.9715	41.7057	17.0792	36.3394	43.8843	38.8655	45.6006	30.4182	47.7917
TVAG_486660	21.475	2.064	0.02	fad synthetase	10.6122	15.9329	8.5619	1.29294	22.7965	5.22005	5.30235	3.28264	1.77657	28.3941	18.3996	6.09973	6.22961	9.40377	2.42909	88.3512	100.086	52.3871
TVAG_493410	6.717	2.058	0.007	conserved hypothetical protein	0.816322	2.0782	0	3.87883	5.42773	3.13203	0.883725	3.28264	4.14533	15.7745	18.3996	12.1995	18.6888	11.4935	12.1455	0.950013	3.92493	3.67629
TVAG_116410	11.131	2.058	0.002	CAMK family protein kinase	2.44896	3.46367	4.28095	5.17177	2.17109	7.30806	3.5349	7.38595	3.55314	6.3098	11.0397	17.0792	5.19134	10.4486	2.42909	30.4004	29.437	48.7108
TVAG_043330	15.805	2.055	0.046	tubulin	7.34689	9.00553	7.13491	2.58589	4.34219	0	1.76745	4.92397	17.1735	53.6333	69.9184	52.4577	19.7271	4.17945	25.5055	1.90003	1.96246	0.919072
TVAG_299910	3,804.645	2.054	0.019	leucine-rich repeat protein, BspA family	2174.68	2397.55	2040.59	403.398	670.868	596.129	1879.68	1720.11	1405.27	17292	12365.7	12015.3	210.768	368.837	281.775	3665.15	5541.02	3454.79
TVAG_293750	258.51	2.054	0	conserved hypothetical protein	42.4487	32.5585	57.0793	46.5459	120.496	62.6406	215.629	207.627	117.846	507.939	564.254	529.457	199.347	118.07	205.258	652.659	566.171	407.149
TVAG_183460	48.488	2.053	0.013	hypothetical protein	30.2039	27.7093	31.3936	2.58589	7.59883	8.35207	19.4419	18.8752	22.5032	102.534	115.304	96.3758	5.19134	2.08973	7.28728	122.552	116.767	136.023
TVAG_441950	1,140.297	2.052	0.006	ubiquitin	349.386	448.891	185.508	857.221	588.366	1120.22	136.094	141.154	162.26	496.897	311.566	528.237	862.8	816.038	793.099	4561.01	3883.72	4282.87
TVAG_005280	8.952	2.052	0.003	C-MYB	3.26529	2.77093	3.56746	5.17177	7.59883	9.39608	0.883725	0	0	6.3098	11.0397	15.8593	13.4975	8.35891	10.9309	31.3504	12.756	18.3814
TVAG_020460	23.398	2.051	0	conserved hypothetical protein	5.71425	6.92733	7.13491	3.87883	6.51328	8.35207	14.1396	13.9512	14.2126	93.0695	73.5983	19.5191	33.2246	24.0319	9.71637	27.5504	12.756	46.8727
TVAG_374080	68.786	2.047	0.001	conserved hypothetical protein	22.0407	22.8602	27.1127	16.8083	31.4809	26.1002	37.1164	19.6959	37.308	236.617	275.994	261.069	49.8368	44.9291	43.7237	20.9003	32.3807	32.1675
TVAG_249060	7.967	2.042	0.046	conserved hypothetical protein	1.63264	3.46367	1.42698	1.29294	3.25664	1.04401	7.95352	1.64132	5.9219	18.9294	45.3856	15.8593	0	7.31404	2.42909	1.90003	0.981232	22.9768
TVAG_185150	70.966	2.041	0	CMGC family protein kinase	35.1018	16.6256	22.1182	18.1012	24.9676	22.9682	35.349	30.3645	42.6377	110.421	180.316	126.874	136.013	157.774	109.309	75.051	74.5736	58.8206
TVAG_109730	917.405	2.04	0.012	40S ribosomal protein S23	628.568	763.392	557.95	14.2224	15.1977	8.35207	438.327	486.652	316.229	1963.92	1913.56	1793.32	1199.2	833.801	1176.9	1501.97	1454.19	1447.54
TVAG_107950	420.263	2.039	0	poly(A) polymerase	167.346	149.63	136.99	192.648	161.746	185.834	136.977	161.67	187.724	1231.99	1067.18	871.042	941.709	670.802	811.317	143.452	148.166	198.519
TVAG_025870	108.834	2.038	0	conserved hypothetical protein	31.0202	30.4803	33.5341	16.8083	34.7375	17.7482	91.0236	82.0661	45.0064	296.561	251.461	132.974	64.3726	99.262	126.313	203.303	243.346	158.999
TVAG_454440	498.721	2.038	0.019	conserved hypothetical protein	269.386	315.886	264.705	117.658	99.8703	169.13	182.931	173.159	165.221	230.308	139.837	170.792	74.7553	61.6469	92.3055	2455.78	2368.69	1624.92
TVAG_460170	11.556	2.038	0.005	conserved hypothetical protein	7.34689	4.84913	2.85397	3.87883	4.34219	2.08802	4.41862	5.74463	5.32971	1.57745	1.22664	3.65984	12.4592	18.8075	17.0036	38.0005	43.1742	31.2484
TVAG_380280	293.162	2.035	0.014	conserved hypothetical protein	83.2648	47.7986	66.3547	153.86	165.003	165.997	86.605	139.512	126.729	1370.8	1032.83	1291.92	64.3726	53.288	44.9382	136.802	109.898	136.942
TVAG_317900	14.428	2.035	0.01	conserved hypothetical protein	1.63264	1.38547	0	5.17177	14.1121	12.5281	7.0698	4.10331	5.9219	14.197	8.58647	7.31968	9.34441	15.673	8.50182	54.1507	56.9115	33.0866
TVAG_336100	17.415	2.034	0.033	conserved hypothetical protein	0	0	0	12.9294	26.0531	14.6161	0.883725	4.10331	4.14533	22.0843	42.9324	17.0792	14.5357	39.7048	24.2909	26.6004	30.4182	33.0866
TVAG_419500	378.88	2.034	0.02	protein phosphatase 1 regulatory inhibitor subunit 16A	142.856	155.865	113.445	102.142	175.859	171.218	173.21	193.676	110.147	1803.02	1360.34	1828.7	57.1047	78.3648	72.8728	95.9513	92.2358	92.8262
TVAG_336950	144.197	2.032	0.001	modulator of drug activity B	78.3669	144.781	110.591	37.4953	22.7965	14.6161	30.0466	37.7504	31.9782	358.081	381.485	335.485	377.929	164.044	248.982	67.4509	60.8364	92.8262
TVAG_064480	172.31	2.028	0.033	conserved hypothetical protein	51.4283	49.8768	79.1975	3.87883	8.68437	6.26406	137.861	102.583	169.958	607.318	496.789	269.608	19.7271	30.301	18.2182	282.154	411.136	356.6
TVAG_132230	248.799	2.021	0.003	conserved hypothetical protein	137.142	67.1951	87.7594	111.193	110.726	95.0048	83.9538	86.9901	104.818	971.709	998.484	993.036	107.98	109.711	83.8037	120.652	95.1795	113.046
TVAG_544880	12,885.717	2.021	0	conserved hypothetical protein	1697.13	1799.72	3080.14	7263.75	6343.93	6032.29	7103.38	7523	5012.89	18960.9	21162	17853.9	26980.4	19579.7	29766.1	16922.6	17231.4	17629.6
TVAG_037030	231.759	2.021	0.05	conserved hypothetical protein	23.6733	11.7765	16.4103	270.225	143.292	350.787	5.30235	1.64132	2.96095	391.207	284.58	225.69	636.458	518.252	567.193	279.304	245.308	197.6
TVAG_166540	167.265	2.017	0.001	conserved hypothetical protein	85.7138	49.8768	81.338	100.85	109.64	106.489	15.0233	22.1578	26.0563	566.304	506.602	617.293	171.314	94.0377	136.029	114.952	62.7989	144.294
TVAG_429530	30.961	2.016	0.049	DNA-binding protein eta2	7.34689	9.00553	8.5619	9.0506	41.2508	34.4523	0.883725	0	0.59219	64.6754	82.1848	113.455	5.19134	21.9421	3.64364	40.8505	61.8176	52.3871
TVAG_231640	17.203	2.013	0	conserved hypothetical protein	2.44896	2.0782	4.28095	6.46471	6.51328	5.22005	8.83725	15.5926	10.0672	9.4647	20.8529	14.6394	58.143	36.5702	53.44	15.2002	19.6246	20.2196
TVAG_252090	76.145	2.013	0.033	conserved hypothetical protein	62.8568	57.4969	46.3769	2.58589	11.941	10.4401	30.9304	25.4405	23.6876	28.3941	14.7197	32.9386	13.4975	20.8973	19.4327	304.954	369.924	294.103
TVAG_078450	15.037	2.011	0.031	leucine-rich repeat protein, BspA family	3.26529	5.54187	7.84841	2.58589	5.42773	7.30806	0.883725	4.92397	15.3969	28.3941	87.0914	42.6981	2.07654	3.13459	0	18.0502	17.6622	18.3814
TVAG_285750	48.04	2.01	0	conserved hypothetical protein	18.7754	27.7093	4.99444	28.4447	33.6519	22.9682	11.4884	9.84793	15.3969	12.6196	17.1729	41.4782	117.324	73.1404	103.236	118.752	87.3297	120.398
TVAG_432310	48.997	2.01	0.05	abca4	57.1425	46.4131	52.0849	0	0	2.08802	4.41862	2.46198	10.0672	41.0137	56.4254	36.5984	147.434	108.666	172.466	43.7006	55.9302	45.0345
TVAG_303310	186.637	2.009	0.015	pps1 dual specificty phosphatase	98.7749	85.2062	101.316	82.7483	82.5015	43.8484	53.0235	56.6256	64.5487	25.2392	51.5188	26.8388	839.958	492.131	1016.58	87.4012	65.7425	85.4737
TVAG_151620	485.041	2.008	0	heat shock protein 70 (HSP70)-4	125.714	60.2678	91.3269	294.791	225.794	106.489	283.676	286.411	264.117	763.486	677.105	674.63	1696.53	521.387	1518.18	379.055	331.656	430.126
TVAG_114860	12.587	2.007	0.016	leucine-rich repeat protein, BspA family	8.16322	11.7765	7.13491	5.17177	5.42773	4.17604	2.65117	0.820661	0	1.57745	4.90656	2.43989	32.1863	32.3908	24.2909	21.8503	29.437	32.1675
TVAG_422640	184.057	2.006	0	26S proteasome non-ATPase regulatory subunit	75.1016	67.8879	94.1809	80.1624	61.8762	55.3325	56.5584	55.8049	111.924	501.629	581.427	401.362	293.83	143.146	171.251	198.553	173.678	189.329
TVAG_426510	25.39	2.006	0.003	conserved hypothetical protein	4.08161	4.84913	2.85397	5.17177	27.1387	26.1002	7.0698	8.20661	6.51409	39.4362	84.6381	74.4167	19.7271	4.17945	24.2909	48.4506	44.1554	25.734
TVAG_092420	39.797	2.005	0.002	conserved hypothetical protein	15.5101	13.1619	19.2643	7.75766	8.68437	13.5721	21.2094	11.4893	31.3861	39.4362	65.0119	30.4987	143.281	132.698	123.884	16.1502	5.88739	17.4624
TVAG_167830	9,256.268	2.002	0.001	conserved hypothetical protein	3752.63	6355.14	4367.99	4414.11	4450.74	5971.73	1396.28	1472.27	1110.36	22295.7	28186.9	41091.5	10349.5	5478.22	8229.76	4734.86	6267.13	6688.08
TVAG_225710	2.241	2.002	0.04	conserved hypothetical protein	0	0.692733	0	1.29294	0	1.04401	0.883725	1.64132	2.36876	1.57745	7.35983	2.43989	6.22961	4.17945	1.21455	2.85004	1.96246	4.59536
TVAG_125020	151.419	2	0	conserved hypothetical protein	23.6733	38.7931	38.5285	109.9	96.6137	112.753	42.4188	33.6471	50.3361	97.8019	123.891	87.8361	588.698	405.407	510.109	122.552	144.241	98.3407
TVAG_353770	23.077	1.998	0	conserved hypothetical protein	5.71425	11.7765	9.27539	3.87883	4.34219	4.17604	8.83725	13.1306	20.1345	77.295	72.3717	21.959	28.0332	30.301	21.8618	22.8003	10.7936	48.7108
TVAG_320470	107.234	1.998	0.008	conserved hypothetical protein	31.0202	36.0221	22.1182	55.5965	85.7582	69.9486	32.6978	22.9785	30.7939	261.857	399.884	451.38	128.745	85.6788	166.393	20.9003	13.7372	14.7051
TVAG_397520	36.108	1.995	0.036	conserved hypothetical protein	4.89793	11.0837	7.13491	29.7377	44.5074	25.0562	0.883725	5.74463	2.36876	20.5068	26.9861	32.9386	176.505	96.1274	137.244	10.4501	4.90616	12.867
TVAG_490140	206.212	1.988	0	conserved hypothetical protein	71.8363	72.737	102.743	96.9707	53.1918	82.4767	76.0003	73.8595	116.661	776.105	586.333	712.449	239.84	99.262	173.68	133.952	118.729	124.994
TVAG_345120	980.117	1.987	0.003	conserved hypothetical protein	586.935	877	887.583	109.9	117.239	123.193	250.094	249.481	349.984	2968.76	2851.94	3840.39	1353.9	506.759	908.48	626.058	500.428	533.981
TVAG_360450	186.621	1.987	0	1-O-acylceramide synthase	80.8158	92.1335	118.44	99.5566	54.2773	104.401	37.1164	40.2124	49.7439	361.236	269.861	254.969	648.917	321.818	564.764	104.501	60.8364	95.5835
TVAG_204290	93.499	1.986	0.02	conserved hypothetical protein	62.0404	26.3239	27.1127	11.6365	8.68437	13.5721	61.8607	57.4463	69.8784	26.8166	33.1192	12.1995	409.077	380.33	334	39.9005	37.2868	71.6876
TVAG_427540	36.518	1.984	0	leucine-rich transmembrane protein	6.53057	11.0837	13.5563	3.87883	7.59883	16.7041	18.5582	12.3099	40.8611	64.6754	123.891	103.695	43.6072	38.6599	20.6473	38.9505	17.6622	74.4448
TVAG_490390	79.695	1.984	0	conserved hypothetical protein	28.5713	38.7931	47.0904	36.2024	34.7375	36.5403	18.5582	11.4893	37.308	124.619	117.757	152.493	306.289	68.961	154.247	72.201	68.6862	79.9592
TVAG_188770	66.131	1.982	0	conserved hypothetical protein	35.1018	30.4803	34.2476	32.3236	19.5398	21.9242	17.6745	25.4405	23.0954	220.843	208.529	180.552	33.2246	37.6151	24.2909	73.151	94.1983	78.1211
TVAG_274710	285.809	1.982	0.039	conserved hypothetical protein	16.3264	17.3183	22.8317	228.851	310.466	323.643	38.0002	41.0331	42.0455	56.7882	91.9979	60.9973	172.352	238.229	239.266	1082.06	1244.2	918.153
TVAG_185580	107.838	1.976	0.003	hypothetical protein	10.6122	19.3965	19.9778	6.46471	17.3687	21.9242	111.349	107.507	78.169	83.6048	76.0516	51.2377	131.86	299.876	160.32	238.453	283.576	223.334
TVAG_029460	1,166.386	1.976	0	conserved hypothetical protein	313.467	311.73	287.537	301.256	293.098	301.719	909.353	805.889	730.17	3707.01	2566.13	2921.77	547.167	418.99	533.186	2145.13	2450.14	1451.21
TVAG_289290	30.562	1.976	0.022	tubulin alpha chain	17.9591	9.00553	11.4159	32.3236	21.7109	18.7922	0	0	1.18438	86.7597	99.3577	78.0766	46.722	26.1216	31.5782	21.8503	20.6059	26.6531
TVAG_465230	3,158.145	1.974	0	dihydrodiol dehydrogenase	143.673	286.099	306.088	2561.32	1843.26	1930.37	1634.01	1770.99	1059.43	3913.65	4958.07	6767.04	3003.71	3476.26	3474.82	5198.47	5931.55	8587.81
TVAG_483680	6.493	1.974	0.02	conserved hypothetical protein	1.63264	0	0.713491	9.0506	3.25664	7.30806	0.883725	0	2.36876	1.57745	11.0397	4.87979	9.34441	9.40377	6.07273	20.9003	13.7372	14.7051
TVAG_359520	194.536	1.973	0.003	conserved hypothetical protein	53.8772	70.6588	65.6412	90.506	97.6992	87.6968	76.884	61.5496	106.002	725.627	853.741	675.85	51.9134	98.2172	136.029	73.151	89.2921	87.3118
TVAG_476000	1,586.028	1.972	0.001	zinc phosphodiesterase	266.937	461.36	164.103	1044.7	1412.3	1164.07	528.467	544.919	212.596	5099.89	5052.53	4513.8	883.566	1364.59	1119.81	1726.17	1883.97	1104.72
TVAG_286300	1,527.784	1.972	0.006	conserved hypothetical protein	306.937	113.608	296.812	987.808	1086.63	1149.45	617.723	599.903	429.338	1157.85	2466.77	2064.15	287.6	526.611	385.011	5067.37	5603.82	4352.72
TVAG_229410	40.425	1.969	0.003	leucine-rich repeat protein, BspA family	20.408	20.782	36.3881	21.98	22.7965	10.4401	5.30235	5.74463	4.73752	26.8166	12.2664	21.959	33.2246	42.8394	34.0073	144.402	156.016	107.531
TVAG_499060	437.475	1.966	0	CAMK family protein kinase	152.652	103.217	198.351	208.164	240.991	216.11	167.908	137.05	180.618	1231.99	1146.91	783.206	295.906	167.178	225.906	1158.07	860.541	399.796
TVAG_074390	52.981	1.965	0.005	conserved hypothetical protein	5.71425	6.2346	6.42142	43.9601	62.9617	53.2445	6.18607	5.74463	5.9219	78.8725	88.318	98.8157	94.4823	153.595	108.095	36.1005	39.2493	59.7397
TVAG_477130	6.26	1.96	0.022	conserved hypothetical protein	3.26529	2.0782	2.14047	3.87883	0	3.13203	3.5349	0	4.73752	14.197	39.2524	4.87979	4.15307	3.13459	3.64364	5.70008	3.92493	11.0289
TVAG_218140	113.013	1.959	0	conserved hypothetical protein	48.163	48.4913	55.6523	28.4447	45.593	46.9804	37.1164	31.1851	73.4315	392.785	300.527	308.646	59.1813	26.1216	49.7964	145.352	151.11	185.652
TVAG_142040	4.86	1.959	0.028	conserved hypothetical protein	4.08161	5.54187	2.85397	0	0	1.04401	1.76745	0	1.77657	14.197	13.493	8.53962	2.07654	1.04486	2.42909	9.50013	11.7748	7.35257
TVAG_406190	91.259	1.958	0.031	conserved hypothetical protein	17.1428	22.1675	28.5397	49.1318	37.9941	46.9804	34.4653	31.1851	68.694	14.197	30.666	30.4987	444.379	361.523	371.651	17.1002	7.84986	28.4912
TVAG_551670	207.523	1.957	0.003	CMGC family protein kinase	44.0814	104.603	87.7594	33.6165	41.2508	45.9364	134.326	163.312	109.555	121.464	165.596	313.526	80.9849	65.8264	92.3055	767.61	678.031	685.627
TVAG_099520	7.137	1.956	0.011	conserved hypothetical protein	4.08161	3.46367	3.56746	0	0	2.08802	4.41862	1.64132	5.9219	18.9294	29.4393	18.2992	4.15307	8.35891	1.21455	6.65009	9.81232	6.4335
TVAG_139570	38.389	1.956	0	conserved hypothetical protein	19.5917	13.8547	17.1238	32.3236	14.1121	25.0562	4.41862	4.92397	11.2516	75.7176	153.33	32.9386	50.8751	53.288	40.08	28.5004	23.5496	90.069
TVAG_377750	2,937.823	1.955	0.016	conserved hypothetical protein	1403.26	1030.09	998.174	36.2024	141.121	29.2323	2776.66	3036.45	1387.5	7306.75	6297.56	4160.02	2650.7	3491.93	3610.85	5318.17	5190.72	4015.42
TVAG_127770	267.035	1.955	0	conserved hypothetical protein	138.775	72.737	114.872	140.931	127.009	116.929	78.6515	114.893	80.5378	826.584	713.904	850.303	442.302	220.466	391.084	129.202	104.992	142.456
TVAG_080060	8.39	1.955	0.006	MYB72	6.53057	6.92733	1.42698	3.87883	0	3.13203	1.76745	3.28264	3.55314	17.3519	15.9463	10.9795	29.0715	21.9421	12.1455	2.85004	1.96246	8.27165
TVAG_273810	117.966	1.954	0.007	ankyrin repeat domain protein	93.877	74.8152	67.0682	14.2224	40.1652	17.7482	39.7676	45.957	40.8611	618.36	383.938	344.025	39.4542	77.3199	57.0837	59.8508	64.7613	44.1154
TVAG_128660	9.824	1.953	0	conserved hypothetical protein	1.63264	4.1564	4.99444	2.58589	2.17109	5.22005	3.5349	5.74463	5.9219	4.73235	36.7992	12.1995	11.4209	9.40377	6.07273	19.0003	12.756	28.4912
TVAG_162110	8.293	1.952	0.025	conserved hypothetical protein	5.71425	2.77093	2.85397	2.58589	4.34219	5.22005	1.76745	1.64132	3.55314	37.8588	13.493	30.4987	0	1.04486	2.42909	8.55011	16.6809	8.27165
TVAG_393320	32.438	1.951	0.019	ribosomal protein, small subunit protein	8.97954	9.00553	11.4159	31.0306	24.9676	28.1883	1.76745	2.46198	3.55314	18.9294	14.7197	20.7391	15.574	15.673	15.7891	127.302	106.954	126.832
TVAG_212350	165.768	1.949	0.045	conserved hypothetical protein	73.4689	119.15	151.974	81.4554	36.9086	69.9486	33.5815	27.9025	19.5423	14.197	14.7197	23.179	64.3726	55.3778	75.3019	490.206	570.096	1062.45
TVAG_058900	22.027	1.947	0.001	conserved hypothetical protein	10.6122	4.1564	7.13491	0	9.76992	11.4841	13.2559	17.2339	7.69847	48.9009	44.159	34.1585	7.26787	11.4935	12.1455	50.3507	58.8739	47.7917
TVAG_249200	23,463.805	1.947	0.003	actin	12287.3	13883.1	9364.57	12866.1	10313.8	9643.51	5874.12	6814.77	5953.28	9863.79	10809.1	12972.9	100801	75183.2	93567.4	11102.8	10328.4	10719.1
TVAG_025440	192.341	1.945	0.024	conserved hypothetical protein	8.16322	12.4692	15.6968	173.254	274.643	116.929	45.9537	41.0331	27.2407	189.294	273.54	290.347	53.9899	90.9031	57.0837	750.51	707.468	333.623
TVAG_077180	121.901	1.944	0	conserved hypothetical protein	27.7549	29.7875	25.6857	47.8389	37.9941	73.0806	58.3258	50.0603	101.264	377.01	364.312	186.652	132.898	135.832	66.8	127.302	124.616	227.011
TVAG_133500	11,288.230	1.944	0	conserved hypothetical protein	1791.01	1950.04	3539.63	3637.05	3916.65	3496.39	8566.83	9089.64	5935.52	22180.5	24218.8	20057.1	11499.9	9928.29	12869.3	19804	20906.1	19801.4
TVAG_242950	17.726	1.94	0.044	conserved hypothetical protein	0	2.77093	0.713491	7.75766	36.9086	12.5281	1.76745	1.64132	2.96095	11.0421	18.3996	9.75957	47.7603	36.5702	80.16	19.9503	12.756	15.6242
TVAG_162650	73.926	1.939	0.004	CAMK family protein kinase	13.8775	36.7149	20.6913	40.0812	62.9617	38.6283	26.5117	23.7992	12.436	143.548	260.047	405.022	29.0715	37.6151	32.7927	41.8006	48.0804	56.9824
TVAG_475070	178.999	1.939	0	CAMK family protein kinase	64.4894	66.5024	49.9444	51.7177	96.6137	58.4645	114	144.436	20.7266	298.138	231.835	143.954	420.498	713.642	336.429	151.052	121.673	137.861
TVAG_070890	11.103	1.936	0.004	ATP-binding cassette transporter	3.26529	2.0782	1.42698	6.46471	2.17109	5.22005	9.72097	4.92397	6.51409	11.0421	28.2127	13.4194	2.07654	6.26918	7.28728	44.6506	15.6997	29.4103
TVAG_148100	321.389	1.934	0.007	conserved hypothetical protein	176.325	153.094	116.299	202.992	259.446	220.286	23.8606	22.9785	25.4642	178.252	150.877	142.734	909.522	1371.91	921.84	296.404	285.539	327.19
TVAG_486120	4.792	1.928	0.029	conserved hypothetical protein	1.63264	1.38547	0.713491	1.29294	4.34219	4.17604	0.883725	1.64132	2.36876	1.57745	8.58647	1.21995	5.19134	0	7.28728	17.1002	17.6622	9.19072
TVAG_160000	17.652	1.919	0.013	conserved hypothetical protein	1.63264	3.46367	3.56746	7.75766	2.17109	14.6161	7.0698	9.84793	15.9891	36.2813	106.718	26.8388	19.7271	24.0319	18.2182	7.6001	3.92493	8.27165
TVAG_RG_DS113350_7	1,401.123	1.917	0	conserved hypothetical protein	262.856	275.708	234.739	756.371	765.31	652.506	843.957	840.357	649.632	2774.73	1923.37	1188.23	666.568	804.545	846.539	4019.5	4797.24	2918.05
TVAG_133220	11.127	1.914	0.017	leucine-rich repeat protein, BspA family	7.34689	9.69827	16.4103	0	1.08555	2.08802	0	0.820661	3.55314	9.4647	28.2127	8.53962	7.26787	18.8075	20.6473	19.9503	21.5871	24.8149
TVAG_166130	6.677	1.914	0.037	conserved hypothetical protein	5.71425	3.46367	4.99444	0	3.25664	1.04401	0.883725	2.46198	2.96095	0	4.90656	1.21995	24.9184	15.673	31.5782	5.70008	5.88739	5.51443
TVAG_122090	468.061	1.914	0.013	conserved hypothetical protein	48.163	41.564	29.2531	312.892	689.322	368.535	99.8609	104.224	74.6159	403.827	407.244	552.636	1138.98	2018.68	1260.7	307.804	242.364	324.432
TVAG_381300	69.949	1.914	0.011	breast cancer suppressor candidate 1,bcsc-1	39.9998	51.955	35.6746	12.9294	11.941	7.30806	29.1629	38.5711	35.5314	137.238	461.216	152.493	17.6505	31.3459	12.1455	52.2507	61.8176	69.8494
TVAG_038370	322.774	1.911	0	ankyrin repeat-containing protein	204.08	205.742	251.862	99.5566	144.378	120.061	72.4654	55.8049	65.7331	900.724	880.727	930.819	268.911	409.586	334	316.354	355.206	193.924
TVAG_475380	26.299	1.909	0.001	conserved hypothetical protein	6.53057	7.62007	9.98888	28.4447	17.3687	17.7482	7.0698	2.46198	4.14533	31.549	29.4393	24.3989	79.9466	77.3199	61.9418	13.3002	12.756	41.3582
TVAG_317980	2,073.027	1.907	0.002	conserved hypothetical protein	405.712	604.064	432.376	1410.6	1920.33	1436.56	585.909	576.925	484.411	7188.44	6351.54	7154.99	793.236	1659.24	840.466	1866.77	2077.27	1525.66
TVAG_397340	84.793	1.906	0.001	sex-determining protein fem-1	59.5915	50.5695	53.5119	16.8083	29.3098	26.1002	32.6978	21.3372	30.2017	339.152	234.288	302.547	82.0231	49.1086	66.8	43.7006	48.0804	40.4392
TVAG_110720	22.689	1.903	0.002	2-deoxyglucose-6-phosphate phosphatase	5.71425	4.1564	7.84841	15.5153	15.1977	22.9682	2.65117	6.56529	6.51409	48.9009	45.3856	36.5984	71.6405	17.7627	65.5855	8.55011	17.6622	9.19072
TVAG_183320	408.392	1.899	0.005	ankyrin repeat-containing protein	105.305	105.988	120.58	309.013	363.658	340.347	76.0003	73.8595	60.4034	1362.92	1386.1	1426.12	376.891	446.157	292.706	160.552	200.171	144.294
TVAG_185510	29.482	1.898	0.021	conserved hypothetical protein	17.1428	9.69827	11.4159	19.3941	6.51328	38.6283	1.76745	4.10331	4.14533	34.7039	69.9184	37.8183	78.9083	56.4226	120.24	3.80005	6.86862	9.19072
TVAG_087600	8.59	1.898	0.001	conserved hypothetical protein	4.08161	3.46367	6.42142	1.29294	1.08555	6.26406	2.65117	1.64132	4.73752	28.3941	28.2127	15.8593	8.30614	10.4486	6.07273	11.4002	7.84986	6.4335
TVAG_231280	20.281	1.897	0.005	conserved hypothetical protein	14.6938	13.1619	13.5563	10.3435	4.34219	8.35207	4.41862	4.10331	4.14533	15.7745	44.159	12.1995	69.5639	53.288	69.2291	5.70008	8.83109	9.19072
TVAG_445230	4.706	1.895	0.007	r2r3-MYB transcription factor	0.816322	2.0782	1.42698	6.46471	3.25664	1.04401	1.76745	0.820661	1.18438	9.4647	13.493	1.21995	8.30614	8.35891	9.71637	2.85004	7.84986	4.59536
TVAG_508070	575.668	1.892	0	AGC family protein kinase	133.877	97.6754	124.861	327.115	288.755	440.572	277.489	283.128	226.216	878.639	1029.15	1457.84	1700.68	755.436	1567.98	249.853	185.453	337.299
TVAG_267540	6.171	1.892	0.018	hypothetical protein	0.816322	1.38547	0	2.58589	6.51328	1.04401	2.65117	4.92397	3.55314	28.3941	17.1729	8.53962	7.26787	5.22432	8.50182	3.80005	6.86862	1.83814
TVAG_219200	70.147	1.887	0.002	conserved hypothetical protein	48.163	74.1225	28.5397	19.3941	14.1121	24.0122	18.5582	18.0545	22.5032	282.363	190.129	132.974	119.401	65.8264	92.3055	16.1502	21.5871	74.4448
TVAG_230070	5.67	1.886	0.013	ankyrin repeat and socs box protein	5.71425	3.46367	1.42698	0	2.17109	1.04401	0.883725	3.28264	2.96095	9.4647	22.0795	14.6394	7.26787	5.22432	8.50182	2.85004	0.981232	10.1098
TVAG_417930	328.925	1.886	0.005	conserved hypothetical protein	244.08	263.239	386.712	73.6977	28.2242	33.4083	61.8607	64.0116	104.225	812.387	695.504	1285.82	526.402	105.531	273.273	344.855	243.346	374.062
TVAG_327930	80.56	1.885	0.026	adenylate cyclase	32.6529	27.0166	43.523	29.7377	34.7375	35.4963	30.0466	23.7992	52.1127	23.6617	36.7992	30.4987	14.5357	22.987	7.28728	385.705	363.056	256.421
TVAG_319570	314.644	1.884	0	conserved hypothetical protein	158.366	178.032	139.844	21.98	54.2773	60.5525	215.629	214.193	162.26	623.093	430.55	716.108	404.924	684.386	400.8	382.855	385.624	430.126
TVAG_027100	158.564	1.884	0	conserved hypothetical protein	71.02	58.1896	72.0626	27.1518	45.593	38.6283	85.7213	96.838	110.739	283.941	393.751	318.406	293.83	245.543	313.353	111.151	154.053	134.184
TVAG_099320	1,708.621	1.884	0.002	fibroblast growth factor, BASic, antisense	155.101	110.145	104.883	1669.19	1567.53	993.897	726.422	696.741	535.932	2932.48	2096.33	3308.49	3592.41	1926.73	4260.63	2286.68	2095.91	1695.69
TVAG_128830	16.516	1.883	0.006	unc-44 ankyrins	6.53057	11.7765	9.27539	1.29294	13.0266	4.17604	6.18607	4.92397	5.9219	3.1549	8.58647	9.75957	39.4542	50.1534	76.5164	14.2502	16.6809	15.6242
TVAG_339630	4,513.452	1.883	0	thioredoxin	3163.25	3756	3183.6	2284.63	1374.3	1459.52	716.701	794.4	595.743	15048.9	10105.1	8538.4	7774.55	3287.14	6320.5	4708.26	4065.24	4065.97
TVAG_072440	334.001	1.882	0	coiled-coil domain-containing protein	106.938	140.625	144.839	202.992	146.549	232.814	87.4887	112.431	110.147	749.289	667.292	760.027	597.004	250.767	473.673	371.455	409.174	448.507
TVAG_302230	112.781	1.878	0.008	Rho-associated protein kinase	48.163	54.0332	78.4841	19.3941	18.4543	11.4841	46.8374	56.6256	99.4879	146.703	304.206	340.365	16.6123	43.8843	19.4327	202.353	241.383	282.155
TVAG_158910	7.395	1.876	0.038	Keratin-associated protein 5-6	0.816322	0	0.713491	5.17177	4.34219	9.39608	2.65117	4.92397	1.18438	17.3519	30.666	10.9795	9.34441	19.8524	7.28728	2.85004	0.981232	4.59536
TVAG_189020	415.518	1.873	0.001	neurobeachin-like protein	195.917	231.373	213.334	166.79	80.3305	97.0929	218.28	214.193	185.948	1372.38	854.967	1205.31	891.872	401.228	712.939	161.502	161.903	113.965
TVAG_229200	7,114.682	1.872	0.002	conserved hypothetical protein	3041.61	2997.46	3125.81	607.683	357.145	690.09	5297.93	5463.14	5901.76	13985.7	14330.8	14977.3	14304.2	9737.08	16736.4	6051.58	5157.36	5301.21
TVAG_386690	295.844	1.871	0.026	conserved hypothetical protein	36.7345	30.4803	32.8206	147.395	247.505	226.55	171.443	123.099	127.913	572.614	558.121	363.544	12.4592	89.8583	31.5782	642.208	1148.04	762.829
TVAG_044810	89.199	1.869	0	conserved hypothetical protein	15.5101	17.3183	14.9833	37.4953	49.9351	102.313	42.4188	24.6198	41.4533	173.519	212.209	254.969	52.9516	38.6599	61.9418	149.152	173.678	142.456
TVAG_057060	242.396	1.868	0.006	alpha-amylase	96.3259	114.301	73.4896	205.578	192.142	171.218	27.3955	32.0058	27.2407	159.322	150.877	187.872	771.433	920.525	804.029	150.102	128.541	150.728
TVAG_214070	91.856	1.864	0.01	ankyrin repeat domain	44.0814	36.7149	46.3769	9.0506	11.941	32.3643	62.7444	54.1636	58.0346	45.746	50.2922	54.8976	340.552	260.171	426.306	30.4004	50.0428	39.5201
TVAG_RG_DS130007_1	8.348	1.862	0.016	hypothetical protein	0.816322	1.38547	4.28095	1.29294	1.08555	3.13203	4.41862	4.92397	10.0672	15.7745	46.6123	17.0792	6.22961	4.17945	7.28728	5.70008	5.88739	10.1098
TVAG_321020	45.537	1.862	0	ankyrin repeat-containing protein	11.4285	11.0837	7.84841	24.5659	46.6785	39.6724	7.0698	11.4893	18.3579	105.689	112.851	117.115	22.8419	45.974	48.5818	70.3009	51.0241	67.0922
TVAG_415390	242.488	1.861	0.005	unc-44 ankyrins	77.5505	75.5079	60.6468	91.7989	66.2183	86.6528	187.35	166.594	129.69	807.654	702.864	623.393	46.722	70.0059	30.3637	418.956	413.099	309.727
TVAG_392360	46.163	1.859	0.002	conserved hypothetical protein	19.5917	10.391	19.2643	18.1012	13.0266	20.8802	22.0931	25.4405	30.2017	86.7597	250.234	141.514	26.995	39.7048	24.2909	17.1002	30.4182	34.9247
TVAG_227940	256.512	1.855	0.004	conserved hypothetical protein	155.917	92.1335	118.44	80.1624	99.8703	74.1247	126.373	145.257	106.594	998.526	836.568	1051.59	164.046	106.576	170.036	101.651	87.3297	102.017
TVAG_368890	1,318.986	1.855	0.029	cysteine synthase	343.671	329.741	397.415	980.051	1409.04	1220.45	134.326	157.567	169.958	2123.25	1686.63	2417.93	4416.79	3851.37	3568.34	173.852	191.34	170.028
TVAG_001570	5,715.689	1.853	0	alcohol dehydrogenase	2026.11	2815.27	1967.81	3620.24	3153.51	2813.6	2149.22	2391.41	1362.63	17555.4	18144.4	11757.8	2929.99	3072.94	2871.19	8746.77	8707.45	6796.54
TVAG_396460	82.378	1.853	0.002	leucine-rich repeat protein, BspA family	13.0611	22.1675	13.5563	56.8895	69.475	76.2127	23.8606	23.7992	24.2798	26.8166	57.652	59.7774	61.2578	119.114	82.5891	231.803	265.914	254.583
TVAG_475360	208.471	1.852	0	ankyrin 2,3/unc44	66.122	76.2007	67.7817	133.173	143.292	143.029	74.2329	73.0388	39.6767	268.166	273.54	251.309	529.516	545.419	408.087	131.102	150.129	378.658
TVAG_025630	35.853	1.85	0.009	conserved hypothetical protein	13.0611	8.3128	9.27539	1.29294	1.08555	4.17604	36.2327	32.0058	33.7548	34.7039	23.3061	15.8593	68.5257	49.1086	85.0182	81.7011	86.3484	61.5778
TVAG_052670	65.291	1.85	0.004	CAMK family protein kinase	20.408	11.0837	13.5563	31.0306	93.357	51.1565	12.3721	13.9512	10.0672	63.098	51.5188	10.9795	184.812	171.358	106.88	114.952	95.1795	119.479
TVAG_404910	30.864	1.848	0.042	DNA repair protein RAD50	12.2448	12.4692	34.2476	12.9294	6.51328	12.5281	3.5349	10.6686	15.3969	1.57745	4.90656	7.31968	95.5206	123.294	149.389	11.4002	18.6434	22.9768
TVAG_131770	425.977	1.847	0.036	conserved hypothetical protein	101.224	124.692	96.3213	222.386	374.514	286.059	203.257	150.181	110.147	651.487	561.801	622.173	15.574	75.2302	9.71637	1318.62	1680.85	1063.37
TVAG_329060	327.798	1.846	0.001	conserved hypothetical protein	43.265	48.4913	47.8039	272.811	305.039	334.083	68.9305	81.2454	84.6831	487.432	912.619	718.548	561.703	205.838	483.389	359.105	411.136	474.241
TVAG_275140	83.604	1.846	0.006	conserved hypothetical protein	68.571	32.5585	44.2365	51.7177	41.2508	49.0684	10.6047	14.7719	14.8047	301.293	244.101	278.148	116.286	44.9291	97.1637	38.0005	20.6059	36.7629
TVAG_251460	198.396	1.845	0.001	conserved hypothetical protein	142.856	108.759	111.305	36.2024	65.1328	66.8166	83.0701	71.3975	91.1972	380.165	392.524	381.843	46.722	83.5891	66.8	439.856	612.289	390.605
TVAG_467740	280.105	1.845	0.043	conserved hypothetical protein	264.488	279.172	217.615	23.273	4.34219	3.13203	103.396	95.1967	106.594	137.238	170.503	151.273	212.845	154.64	290.277	869.261	857.597	1101.05
TVAG_019280	65.662	1.845	0	conserved hypothetical protein	12.2448	19.3965	27.1127	10.3435	27.1387	18.7922	42.4188	49.2397	49.1517	77.295	84.6381	96.3758	114.209	80.4545	97.1637	130.152	107.936	137.861
TVAG_302790	115.502	1.845	0	ankyrin repeat and socs box protein	60.4078	66.5024	72.0626	53.0107	30.3953	37.5843	36.2327	54.9843	40.8611	236.617	318.926	434.301	35.3011	47.0189	72.8728	162.452	183.49	136.023
TVAG_377740	4,191.109	1.843	0.033	conserved hypothetical protein	2139.58	1639.7	1632.47	32.3236	159.575	46.9804	4390.34	4391.36	2008.12	10438	9149.5	5478.78	3163.6	4135.57	4273.99	8168.21	8074.56	6117.34
TVAG_427490	15.438	1.843	0.004	conserved hypothetical protein	2.44896	0	0	12.9294	4.34219	11.4841	9.72097	12.3099	8.29066	26.8166	17.1729	23.179	20.7654	19.8524	18.2182	22.8003	36.3056	31.2484
TVAG_223190	317.723	1.843	0.001	DNA-binding protein eta2	42.4487	18.0111	55.6523	137.052	120.496	100.225	280.141	278.204	214.373	831.316	513.962	530.677	714.328	241.363	612.131	384.755	313.013	330.866
TVAG_359110	24.784	1.842	0.003	conserved hypothetical protein	5.71425	4.1564	3.56746	14.2224	14.1121	19.8362	8.83725	12.3099	14.8047	91.4921	73.5983	54.8976	5.19134	20.8973	10.9309	31.3504	36.3056	23.8959
TVAG_371320	158.268	1.84	0.021	malate dehydrogenase	35.1018	40.1785	42.096	179.719	156.319	132.589	8.83725	10.6686	17.7657	323.377	336.099	480.659	445.417	192.255	279.346	56.0507	32.3807	79.9592
TVAG_437380	205.721	1.838	0.001	conserved hypothetical protein	146.938	99.7536	126.288	65.9401	44.5074	60.5525	93.6748	94.376	76.9847	72.5627	50.2922	80.5165	698.754	316.594	652.211	223.253	278.67	521.114
TVAG_142590	43.834	1.838	0.004	conserved hypothetical protein	24.4896	14.5474	19.9778	19.3941	13.0266	12.5281	24.7443	16.4132	26.6485	119.886	110.397	180.552	47.7603	51.1983	71.6582	7.6001	9.81232	18.3814
TVAG_129850	17.302	1.835	0.043	conserved hypothetical protein	1.63264	3.46367	0.713491	23.273	18.4543	19.8362	1.76745	0	0.59219	14.197	35.5725	35.3784	35.3011	26.1216	41.2946	16.1502	14.7185	22.9768
TVAG_219890	1,511.986	1.835	0	ankyrin repeat and socs box protein	346.12	353.294	321.785	797.746	1275.52	944.828	713.166	705.768	502.177	4644.01	4782.67	3591.52	1127.56	1484.75	1487.82	1566.57	1534.65	1035.79
TVAG_319940	13.457	1.834	0.01	conserved hypothetical protein	4.08161	0.692733	3.56746	0	5.42773	3.13203	12.3721	8.20661	14.8047	25.2392	35.5725	24.3989	15.574	9.40377	2.42909	23.7503	18.6434	34.9247
TVAG_377760	31.339	1.834	0.003	conserved hypothetical protein	11.4285	5.54187	7.13491	5.17177	28.2242	21.9242	16.7908	15.5926	11.8438	104.112	114.077	67.097	10.3827	14.6281	12.1455	41.8006	42.193	34.0057
TVAG_124710	120.727	1.831	0.041	conserved hypothetical protein	33.4692	16.6256	19.9778	115.072	102.041	85.6088	33.5815	36.9297	34.347	255.547	236.741	196.411	3.1148	17.7627	6.07273	306.854	379.737	293.184
TVAG_088740	49.716	1.831	0.005	conserved hypothetical protein	4.89793	13.1619	9.98888	34.9095	42.3363	52.2005	14.1396	4.92397	20.7266	135.661	121.437	134.194	82.0231	87.7685	63.1564	28.5004	11.7748	33.0866
TVAG_229170	360.611	1.83	0.017	prolylcarboxypeptidase	250.611	329.741	224.036	89.213	67.3039	84.5648	119.303	132.126	127.321	1321.9	1117.47	1721.34	116.286	83.5891	86.2328	194.753	183.49	241.716
TVAG_475160	3,296.551	1.827	0	HSP90 co-chaperone	1478.36	1847.52	1606.78	2048.02	1367.79	1378.09	1110.84	1090.66	1116.28	9955.28	6181.03	6355.92	8248	2363.48	6465.03	2482.38	2176.37	2066.07
TVAG_115810	117.264	1.826	0.018	conserved hypothetical protein	18.7754	18.0111	24.9722	12.9294	16.2832	7.30806	114.884	146.078	104.225	179.829	120.211	78.0766	353.011	318.683	385.011	79.8011	77.5173	55.1443
TVAG_509530	261.656	1.825	0.004	ankyrin repeat domain-containing protein	116.734	114.994	96.3213	171.961	173.687	208.802	62.7444	55.8049	36.1236	1026.92	720.037	968.637	118.363	127.473	133.6	190.953	227.646	158.999
TVAG_172120	2,677.705	1.823	0.032	conserved hypothetical protein	246.529	238.3	235.452	1008.5	1064.92	968.841	2358.66	2436.54	2063.19	11136.8	8335.01	9841.31	483.833	805.59	522.255	2146.08	2221.51	2085.37
TVAG_475150	54.941	1.821	0	AGC family protein kinase	18.7754	14.5474	17.8373	16.8083	31.4809	25.0562	24.7443	20.5165	47.3752	69.4078	168.05	85.3962	116.286	68.961	91.091	49.4007	58.8739	64.335
TVAG_127610	1,648.524	1.816	0.027	adenylate cyclase type	706.118	579.818	545.821	632.249	568.826	536.621	1248.7	1199.81	543.63	6972.33	6681.5	5702.03	152.625	354.209	180.967	1122.91	1096.04	849.222
TVAG_321380	20.157	1.816	0.045	cortactin-binding protein	0	0.692733	1.42698	5.17177	8.68437	15.6601	14.1396	12.3099	21.911	45.746	78.5049	67.097	12.4592	20.8973	3.64364	15.2002	10.7936	28.4912
TVAG_185590	540.037	1.814	0.001	conserved hypothetical protein	276.733	244.535	237.593	188.77	398.396	343.479	187.35	155.105	120.807	1998.63	1794.57	1171.15	142.243	264.35	276.917	670.709	889.977	359.357
TVAG_583940	202.111	1.813	0.003	CMGC family protein kinase	62.0404	78.9716	78.4841	108.607	148.72	117.973	73.3491	73.0388	65.7331	83.6048	107.944	70.7569	797.389	585.124	795.528	105.451	136.391	148.89
TVAG_542460	12,399.886	1.81	0.01	multidrug resistance protein 1, 2	3620.39	5306.34	5519.57	12833.7	9563.67	7142.07	1999.87	2138.64	1411.78	19776.5	23661.9	33008.1	3187.48	4147.06	1882.55	29977.6	26588.4	31432.3
TVAG_214900	19.729	1.809	0.001	hypothetical protein	4.08161	13.8547	11.4159	9.0506	13.0266	7.30806	3.5349	4.92397	11.2516	37.8588	35.5725	37.8183	78.9083	21.9421	35.2218	11.4002	7.84986	10.1098
TVAG_420290	338.882	1.809	0	conserved hypothetical protein	79.1832	98.3681	57.7928	162.911	369.086	199.406	157.303	138.692	92.9738	798.189	1048.78	818.584	356.126	586.168	426.306	217.553	229.608	262.855
TVAG_041680	129.512	1.808	0.029	conserved hypothetical protein	26.9386	29.7875	15.6968	82.7483	100.956	92.9168	47.7211	73.0388	48.5596	324.955	267.407	267.168	287.6	270.62	361.935	5.70008	12.756	14.7051
TVAG_433140	230.126	1.807	0	conserved hypothetical protein	109.387	117.765	131.996	45.253	79.2449	45.9364	139.628	125.561	123.175	416.447	493.109	319.626	483.833	456.605	470.029	168.152	191.34	225.173
TVAG_087610	12.401	1.805	0.022	conserved hypothetical protein	4.89793	7.62007	12.8428	0	4.34219	1.04401	5.30235	4.10331	8.29066	39.4362	57.652	21.959	5.19134	10.4486	2.42909	14.2502	6.86862	16.5433
TVAG_158820	524.503	1.804	0	conserved hypothetical protein	151.836	369.227	233.312	213.336	218.195	279.794	250.094	254.405	131.466	1837.73	1079.44	1695.73	837.882	451.381	642.495	247.953	260.027	286.75
TVAG_327550	209.145	1.803	0	Clan CE, family C48, Ulp1-like cysteine peptidase	66.122	109.452	127.001	67.233	93.357	119.017	91.0236	68.9355	95.3425	656.219	569.16	785.645	132.898	118.07	155.462	157.702	173.678	178.3
TVAG_219830	410.841	1.801	0.004	leucine-rich repeat protein, BspA family	136.326	123.307	118.44	93.0919	145.463	139.897	318.141	295.438	278.329	1222.52	879.5	1028.41	63.3343	147.326	89.8764	703.009	1084.26	528.466
TVAG_116370	115.157	1.801	0.021	plastin	17.1428	17.3183	18.5508	102.142	56.4484	102.313	55.6746	49.2397	44.4142	45.746	46.6123	45.138	392.465	430.484	491.891	37.0505	54.949	65.2541
TVAG_376550	113.545	1.798	0.003	leucine-rich repeat protein, BspA family	35.9181	39.4858	32.8206	25.8589	43.4219	29.2323	93.6748	65.6529	90.0128	31.549	49.0656	21.959	342.628	307.19	329.142	155.802	177.603	172.785
TVAG_177690	60.438	1.797	0.001	conserved hypothetical protein	19.5917	24.2457	28.5397	21.98	18.4543	32.3643	26.5117	32.0058	38.4923	175.097	182.769	195.191	87.2145	39.7048	95.9491	25.6503	14.7185	29.4103
TVAG_002900	252.955	1.797	0.004	conserved hypothetical protein	60.4078	92.1335	72.0626	125.415	278.986	116.929	86.605	87.8107	97.7113	643.599	1135.87	534.336	53.9899	195.389	51.0109	266.954	240.402	413.582
TVAG_497190	22.423	1.796	0.031	conserved hypothetical protein	13.0611	13.1619	14.2698	3.87883	3.25664	2.08802	11.4884	13.1306	14.8047	91.4921	77.2782	85.3962	4.15307	5.22432	10.9309	6.65009	18.6434	14.7051
TVAG_343680	9.861	1.795	0.022	conserved hypothetical protein	7.34689	0.692733	0.713491	1.29294	4.34219	1.04401	5.30235	7.38595	11.2516	7.88725	6.13319	4.87979	14.5357	10.4486	7.28728	14.2502	30.4182	42.2773
TVAG_RG_DS117321_2	30.28	1.791	0.012	conserved hypothetical protein	1.63264	2.77093	1.42698	18.1012	4.34219	12.5281	24.7443	39.3917	17.1735	94.647	74.825	68.317	30.1098	19.8524	34.0073	33.2504	27.4745	40.4392
TVAG_256330	52.946	1.791	0.03	protein phosphatase-1	13.8775	17.3183	9.27539	6.46471	10.8555	5.22005	53.9072	52.5223	43.822	47.3235	73.5983	59.7774	4.15307	12.5384	29.1491	152.952	203.115	157.161
TVAG_427480	21.963	1.791	0.009	conserved hypothetical protein	1.63264	0.692733	0.713491	12.9294	10.8555	9.39608	21.2094	18.0545	13.6204	47.3235	26.9861	39.0383	23.8802	21.9421	9.71637	46.5506	54.949	35.8438
TVAG_475810	11.157	1.789	0.022	conserved hypothetical protein	9.79586	6.2346	5.70793	3.87883	3.25664	1.04401	4.41862	0	10.0672	15.7745	39.2524	28.0588	5.19134	3.13459	2.42909	24.7003	17.6622	20.2196
TVAG_104010	161.355	1.788	0.003	conserved hypothetical protein	54.6935	78.9716	59.9333	29.7377	81.416	54.2885	132.559	143.616	16.5813	503.206	590.013	468.459	94.4823	158.819	70.4437	119.702	119.71	127.751
TVAG_483040	1,225.467	1.784	0	Na+ driven multidrug efflux pump	561.629	521.628	500.157	811.968	544.944	694.266	441.862	453.826	435.852	2333.05	2414.03	1596.91	1575.05	1043.82	1497.54	2341.78	2362.81	1927.29
TVAG_273820	74.546	1.784	0.004	conserved hypothetical protein	50.6119	51.955	40.669	11.6365	31.4809	18.7922	37.1164	31.1851	27.2407	342.307	257.594	158.593	50.8751	78.3648	58.2982	33.2504	33.3619	28.4912
TVAG_314800	17.324	1.783	0.003	bromodomain-containing protein	2.44896	5.54187	5.70793	11.6365	16.2832	10.4401	5.30235	4.10331	9.47504	23.6617	66.2385	39.0383	34.2628	17.7627	8.50182	7.6001	9.81232	34.0057
TVAG_TEG_DS113651_2_1	136.079	1.782	0.049	Maverick transposable element c-integrase	48.163	75.5079	22.1182	137.052	128.095	115.885	10.6047	6.56529	8.88285	96.2244	49.0656	31.7186	583.506	343.76	570.837	76.951	75.5549	68.9304
TVAG_276340	517.568	1.781	0	conserved hypothetical protein	177.958	307.574	164.817	301.256	455.93	336.171	118.419	151.002	87.6441	1061.62	1108.88	1695.73	808.81	657.219	958.277	328.704	314.975	281.236
TVAG_033340	94.868	1.78	0	conserved hypothetical protein	53.0609	42.9495	38.5285	41.3742	32.5664	41.7604	45.07	36.1091	53.2971	192.449	192.582	147.614	65.4109	42.8394	46.1528	238.453	209.002	188.41
TVAG_160320	24.044	1.78	0	conserved hypothetical protein	8.16322	4.84913	6.42142	7.75766	6.51328	12.5281	14.1396	13.9512	22.5032	33.1264	53.9721	25.6189	41.5307	25.0767	25.5055	37.0505	34.3431	59.7397
TVAG_104440	6,122.968	1.779	0.023	CAMK family protein kinase	4475.89	4548.49	2846.12	228.851	162.832	192.098	4696.11	4853.39	2858.5	19927.9	16018.7	12844.8	3643.28	4481.42	4423.38	8039.96	8256.09	7715.61
TVAG_101370	78.751	1.778	0.031	BAS1	11.4285	11.0837	19.2643	72.4048	109.64	63.6846	11.4884	18.0545	4.14533	223.998	191.356	279.368	151.587	84.6339	89.8764	28.5004	16.6809	30.3294
TVAG_020600	572.456	1.776	0	conserved hypothetical protein	102.04	108.759	150.547	528.814	639.387	303.807	174.094	187.931	136.796	1277.73	904.033	1035.73	850.341	382.42	864.757	908.212	736.905	1011.9
TVAG_432480	9.542	1.775	0.044	ankyrin repeat-containing protein	8.16322	6.2346	17.1238	0	1.08555	0	3.5349	0.820661	1.18438	6.3098	12.2664	7.31968	12.4592	5.22432	17.0036	27.5504	21.5871	23.8959
TVAG_119800	180.983	1.771	0.047	conserved hypothetical protein	29.3876	50.5695	29.9666	188.77	180.201	219.242	10.6047	13.9512	16.5813	520.558	608.413	696.589	82.0231	54.3329	41.2946	147.252	164.847	203.115
TVAG_125690	729.258	1.77	0.025	vacuolar protein sorting-associated protein	293.876	297.183	296.812	177.133	141.121	127.369	552.328	599.083	490.925	230.308	234.288	224.47	3053.54	2034.35	3463.89	323.004	328.713	258.259
TVAG_202800	35.276	1.769	0.003	leucine-rich repeat protein, BspA family	22.857	24.9384	16.4103	10.3435	27.1387	16.7041	7.95352	12.3099	5.9219	18.9294	18.3996	9.75957	34.2628	39.7048	48.5818	120.652	126.579	73.5257
TVAG_138310	29.218	1.769	0.005	conserved hypothetical protein	13.8775	13.1619	28.5397	2.58589	7.59883	4.17604	15.0233	18.0545	14.8047	77.295	60.1053	106.135	32.1863	39.7048	55.8691	10.4501	9.81232	16.5433
TVAG_159320	16.135	1.767	0	sex-determining protein fem-1	2.44896	5.54187	7.13491	1.29294	13.0266	6.26406	8.83725	11.4893	9.47504	23.6617	18.3996	17.0792	29.0715	53.288	34.0073	22.8003	13.7372	12.867
TVAG_348420	18.205	1.766	0.001	leucine-rich repeat protein, BspA family	7.34689	6.2346	8.5619	6.46471	2.17109	11.4841	10.6047	8.20661	12.436	52.0558	60.1053	34.1585	7.26787	12.5384	12.1455	29.4504	22.5683	23.8959
TVAG_183470	361.546	1.766	0.034	hypothetical protein	146.122	245.92	221.182	60.7683	127.009	152.425	174.977	180.545	168.774	1336.1	1167.76	1321.2	14.5357	52.2432	34.0073	398.055	397.399	308.808
TVAG_249960	95.5	1.762	0.008	hypothetical protein	56.3262	42.9495	72.7761	23.273	22.7965	38.6283	43.3025	41.0331	49.7439	37.8588	42.9324	39.0383	373.776	283.158	382.582	48.4506	43.1742	77.202
TVAG_097570	199.227	1.762	0	conserved hypothetical protein	89.7954	87.2844	74.9166	73.6977	65.1328	57.4205	123.721	114.072	129.097	301.293	209.755	198.851	372.738	125.384	444.524	346.755	342.45	429.206
TVAG_336370	2,072.613	1.76	0	pc-MYB2	430.201	430.187	525.843	1002.03	1487.2	1599.42	1249.59	1447.65	333.403	3878.95	4753.23	3956.29	2368.29	2015.54	2549.33	2909.89	2813.19	3556.81
TVAG_008950	3,029.306	1.759	0	conserved hypothetical protein	1242.44	1570.43	1000.31	830.069	1011.73	971.973	2081.17	2194.45	1531.4	10759.8	9225.55	8856.81	1992.44	2219.29	2238.41	2740.79	2509.99	1550.47
TVAG_274620	1,001.140	1.758	0.041	conserved hypothetical protein	203.264	107.374	154.114	1110.64	930.314	1251.77	91.0236	115.713	149.232	4554.1	3113.21	2748.54	446.455	420.035	398.371	842.661	907.64	476.079
TVAG_256520	37.763	1.757	0.044	leucine-rich repeat protein, BspA family	13.8775	10.391	9.27539	6.46471	5.42773	4.17604	21.2094	34.4678	49.1517	9.4647	11.0397	7.31968	152.625	110.756	160.32	27.5504	18.6434	27.5722
TVAG_185810	757.636	1.757	0.046	conserved hypothetical protein	23.6733	13.8547	14.9833	204.285	220.366	238.034	955.306	968.38	474.344	2266.8	1599.54	1701.83	635.42	399.138	873.259	1193.22	1049.92	805.107
TVAG_126110	50.554	1.752	0	conserved hypothetical protein	24.4896	25.6311	25.6857	24.5659	43.4219	37.5843	6.18607	9.02727	12.436	102.534	109.171	156.153	28.0332	44.9291	49.7964	78.851	58.8739	72.6067
TVAG_010700	8.619	1.75	0.001	conserved hypothetical protein	0.816322	2.77093	1.42698	2.58589	7.59883	8.35207	4.41862	4.10331	4.14533	15.7745	24.5328	7.31968	9.34441	7.31404	10.9309	15.2002	14.7185	13.7861
TVAG_057580	58.91	1.75	0	conserved hypothetical protein	32.6529	28.4021	42.096	34.9095	26.0531	22.9682	14.1396	13.9512	27.8329	77.295	164.37	54.8976	140.166	66.8713	61.9418	78.851	90.2734	82.7165
TVAG_333550	5.447	1.75	0.049	leucine-rich repeat protein, BspA family	4.89793	2.77093	3.56746	0	0	1.04401	1.76745	2.46198	5.32971	0	4.90656	3.65984	10.3827	17.7627	9.71637	7.6001	1.96246	20.2196
TVAG_475370	111.51	1.75	0.001	ankyrin repeat-containing protein	26.9386	37.4076	23.5452	109.9	93.357	89.7848	39.7676	20.5165	21.3188	118.309	130.024	135.414	330.169	295.696	199.186	83.6011	64.7613	187.491
TVAG_098240	26.935	1.749	0	conserved hypothetical protein	11.4285	12.4692	22.1182	11.6365	11.941	11.4841	12.3721	5.74463	11.8438	20.5068	22.0795	23.179	110.056	33.4356	72.8728	31.3504	23.5496	36.7629
TVAG_120860	126.146	1.748	0.001	conserved hypothetical protein	76.7342	54.7259	54.9388	38.7883	46.6785	43.8484	63.6282	50.0603	90.605	306.025	260.047	268.388	36.3394	48.0637	40.08	275.504	357.168	158.999
TVAG_106690	525.749	1.747	0.03	kelch domain containing 3/peas	79.9995	110.837	60.6468	566.309	623.104	519.917	80.4189	91.0934	40.8611	1919.76	1644.92	1507.85	644.764	389.734	480.96	220.403	208.021	273.883
TVAG_367550	60.444	1.745	0.001	conserved hypothetical protein	20.408	13.8547	17.1238	20.6871	22.7965	20.8802	18.5582	32.8264	81.7222	64.6754	73.5983	64.6572	241.916	135.832	137.244	40.8505	35.3244	45.0345
TVAG_479690	30.585	1.742	0.01	conserved hypothetical protein	18.7754	17.3183	13.5563	7.75766	3.25664	10.4401	15.907	12.3099	26.0563	108.844	106.718	87.8361	18.6888	25.0767	4.85818	13.3002	30.4182	29.4103
TVAG_038610	9.953	1.742	0.025	conserved hypothetical protein	5.71425	6.2346	7.13491	2.58589	0	3.13203	3.5349	2.46198	9.47504	14.197	31.8926	3.65984	33.2246	20.8973	21.8618	4.75006	1.96246	6.4335
TVAG_009510	4.406	1.739	0.042	conserved hypothetical protein	2.44896	0.692733	0.713491	1.29294	1.08555	4.17604	0	1.64132	5.9219	3.1549	18.3996	7.31968	3.1148	8.35891	1.21455	4.75006	4.90616	10.1098
TVAG_289280	11.602	1.736	0.036	conserved hypothetical protein	5.71425	6.2346	4.99444	16.8083	8.68437	5.22005	0	0.820661	0.59219	33.1264	29.4393	31.7186	20.7654	4.17945	14.5746	6.65009	14.7185	4.59536
TVAG_485330	6.434	1.735	0.017	conserved hypothetical protein	7.34689	3.46367	2.85397	2.58589	1.08555	3.13203	2.65117	0.820661	2.36876	14.197	24.5328	9.75957	7.26787	10.4486	12.1455	1.90003	0.981232	8.27165
TVAG_393150	14,803.093	1.734	0	ubiquitin protein ligase	8292.19	8756.84	7180.58	6158.29	3675.66	3631.06	8631.34	9073.23	6194.3	48523.9	30398.6	36574	6792.35	5619.28	6120.1	25815.6	23871.4	21146.9
TVAG_035150	494.539	1.732	0.001	WD-repeat protein	195.101	171.105	263.278	342.63	188.885	255.782	173.21	165.774	303.201	1736.77	1103.97	1906.78	474.488	288.382	459.098	257.453	275.726	340.057
TVAG_466230	58.429	1.73	0	conserved hypothetical protein	31.0202	21.4747	22.1182	20.6871	13.0266	20.8802	34.4653	33.6471	45.0064	145.125	171.729	162.253	44.6455	41.7945	25.5055	50.3507	54.949	113.046
TVAG_202440	408.322	1.729	0.001	protein lacX, plasmid	111.836	166.256	114.872	352.973	505.865	217.154	59.2095	68.9355	107.779	869.175	674.651	574.595	635.42	1340.56	380.153	339.154	397.399	433.802
TVAG_071830	10.467	1.727	0.001	conserved hypothetical protein	4.89793	4.84913	4.28095	2.58589	3.25664	4.17604	1.76745	4.92397	11.8438	17.3519	23.3061	17.0792	5.19134	9.40377	6.07273	20.9003	23.5496	22.9768
TVAG_440910	48.181	1.725	0.024	conserved hypothetical protein	19.5917	19.3965	22.1182	3.87883	18.4543	16.7041	34.4653	25.4405	40.2689	153.013	180.316	201.291	32.1863	20.8973	34.0073	13.3002	10.7936	21.1386
TVAG_053460	3.231	1.724	0.038	DNA-binding protein eta2	4.08161	1.38547	2.14047	0	1.08555	0	1.76745	0.820661	1.77657	3.1549	8.58647	3.65984	3.1148	2.08973	4.85818	2.85004	3.92493	12.867
TVAG_402770	129.814	1.721	0	conserved hypothetical protein	97.9586	58.8823	63.5007	60.7683	59.7051	51.1565	45.07	48.419	57.4424	470.08	327.513	372.084	184.812	87.7685	128.742	85.5011	62.7989	74.4448
TVAG_180870	274.145	1.719	0.004	conserved hypothetical protein	172.244	247.999	179.086	95.6778	99.8703	76.2127	83.9538	75.5008	118.438	536.333	369.218	344.025	806.734	568.406	915.768	75.051	73.5924	96.5025
TVAG_458640	159.099	1.718	0.02	conserved hypothetical protein	6.53057	11.0837	14.9833	151.274	159.575	197.318	38.8839	23.7992	65.7331	192.449	271.087	356.224	307.327	182.851	479.746	136.802	126.579	141.537
TVAG_091070	31.009	1.717	0.03	bromodomain-containing protein	11.4285	3.46367	9.98888	29.7377	11.941	30.2763	4.41862	7.38595	22.5032	9.4647	9.81311	6.09973	46.722	16.7178	26.72	124.452	108.917	78.1211
TVAG_364090	28.094	1.715	0.037	conserved hypothetical protein	6.53057	15.2401	13.5563	27.1518	9.76992	22.9682	8.83725	8.20661	6.51409	7.88725	11.0397	8.53962	111.095	94.0377	120.24	7.6001	11.7748	14.7051
TVAG_090030	106.752	1.714	0.004	CMGC family protein kinase	12.2448	24.9384	22.8317	42.6671	61.8762	34.4523	79.5352	82.0661	87.6441	309.18	338.552	323.286	83.0614	121.204	129.956	56.0507	55.9302	56.0634
TVAG_266320	124.006	1.712	0.019	conserved hypothetical protein	105.305	105.988	66.3547	10.3435	21.7109	32.3643	61.8607	59.0876	57.4424	530.023	415.831	358.664	86.1762	106.576	82.5891	36.1005	45.1367	50.5489
TVAG_303810	11.522	1.712	0.045	conserved hypothetical protein	7.34689	6.2346	2.14047	0	0	1.04401	7.0698	9.84793	13.6204	36.2813	39.2524	21.959	6.22961	12.5384	2.42909	8.55011	10.7936	22.0577
TVAG_491130	843.771	1.711	0.021	conserved hypothetical protein	368.977	603.371	683.525	385.297	292.012	570.029	205.908	186.29	258.787	1624.77	3185.58	4375.95	629.19	396.003	355.862	162.452	195.265	708.604
TVAG_386070	654.498	1.708	0.007	conserved hypothetical protein	159.183	173.183	146.979	762.836	598.136	672.342	77.7678	89.4521	82.9066	400.672	318.926	572.155	1397.51	1011.43	1396.73	1541.87	1238.31	1140.57
TVAG_376060	247.995	1.706	0.002	TKL family protein kinase	82.4485	52.6477	67.7817	184.891	159.575	227.594	82.1864	86.1694	104.818	583.656	482.069	519.697	691.486	391.824	473.673	107.351	67.705	98.3407
TVAG_202150	50.108	1.702	0.039	zinc finger protein DHHC domain containing protein	36.7345	29.0948	29.2531	12.9294	9.76992	21.9242	21.2094	18.0545	32.5704	17.3519	25.7594	14.6394	215.96	156.73	214.975	11.4002	7.84986	25.734
TVAG_010240	164.291	1.702	0.042	conserved hypothetical protein	159.183	178.725	148.406	16.8083	44.5074	24.0122	41.5351	35.2884	45.5986	470.08	393.751	511.158	259.567	269.575	287.847	25.6503	22.5683	22.9768
TVAG_302170	74.465	1.701	0.003	conserved hypothetical protein	35.1018	34.6367	28.5397	32.3236	34.7375	38.6283	36.2327	37.7504	36.7158	283.941	263.727	201.291	31.148	38.6599	23.0764	59.8508	56.9115	67.0922
TVAG_407210	290.94	1.701	0	conserved hypothetical protein	119.183	110.837	97.7483	65.9401	75.9883	91.8728	238.606	205.165	225.624	544.22	477.163	392.823	167.161	136.877	159.106	696.359	846.803	585.449
TVAG_008500	6.577	1.7	0.023	ankyrin repeat-containing protein	4.08161	2.0782	6.42142	1.29294	1.08555	0	6.18607	3.28264	2.96095	4.73235	23.3061	3.65984	5.19134	2.08973	8.50182	9.50013	14.7185	19.3005
TVAG_422630	323.636	1.699	0	Co-chaperone protein HscB, mitochondrial precursor	178.774	254.926	215.474	137.052	61.8762	84.5648	114.884	120.637	201.345	894.414	877.047	763.686	497.33	112.845	303.637	386.655	332.638	287.669
TVAG_267940	40.493	1.697	0.001	kinesin-II 95 kDa subunit	10.6122	9.69827	9.27539	23.273	16.2832	21.9242	19.4419	21.3372	40.2689	28.3941	20.8529	15.8593	90.3293	55.3778	82.5891	94.0512	90.2734	79.0402
TVAG_088850	3.29	1.695	0.047	conserved hypothetical protein	1.63264	2.77093	1.42698	1.29294	3.25664	0	0.883725	0	2.36876	7.88725	7.35983	3.65984	9.34441	3.13459	4.85818	4.75006	0	4.59536
TVAG_475260	6.038	1.693	0.039	conserved hypothetical protein	4.89793	2.77093	6.42142	5.17177	3.25664	3.13203	0	0	0.59219	1.57745	3.67992	3.65984	5.19134	11.4935	12.1455	15.2002	15.6997	13.7861
TVAG_258880	30.251	1.69	0.005	Clan CA, family C54, ATG4-like cysteine peptidase	10.6122	9.00553	11.4159	10.3435	26.0531	11.4841	9.72097	18.8752	21.3188	15.7745	47.8389	13.4194	101.75	86.7237	97.1637	11.4002	18.6434	22.9768
TVAG_295200	5.964	1.689	0.029	conserved hypothetical protein	0.816322	1.38547	2.14047	10.3435	7.59883	1.04401	0	2.46198	1.18438	4.73235	8.58647	13.4194	5.19134	3.13459	8.50182	10.4501	9.81232	16.5433
TVAG_156030	166.204	1.689	0.012	conserved hypothetical protein	20.408	33.9439	29.9666	64.6471	92.2715	82.4767	142.28	140.333	101.857	282.363	316.473	562.395	42.569	51.1983	35.2218	365.755	315.957	311.565
TVAG_100660	21.51	1.689	0.041	conserved hypothetical protein	8.97954	5.54187	13.5563	5.17177	11.941	21.9242	10.6047	7.38595	7.10628	6.3098	4.90656	8.53962	8.30614	10.4486	7.28728	81.7011	90.2734	77.202
TVAG_339750	104.437	1.682	0	conserved hypothetical protein	25.306	47.1059	39.9555	25.8589	26.0531	58.4645	68.0468	71.3975	82.9066	287.096	316.473	201.291	102.788	97.1723	88.6619	87.4012	47.0991	206.791
TVAG_237830	336.614	1.682	0.02	Merozoite surface protein 1 precursor	277.549	156.558	355.319	80.1624	26.0531	42.8044	139.628	134.588	225.624	1050.58	935.925	1032.07	120.439	74.1853	102.022	446.506	343.431	515.599
TVAG_255980	9,541.831	1.681	0	conserved hypothetical protein	4865.28	5850.83	4101.15	5408.38	5340.89	5796.34	3569.36	3806.23	2086.28	37131.6	26153.2	17251.3	8218.93	9073.59	7299.42	9565.68	9649.44	6585.15
TVAG_236710	3,548.456	1.68	0.015	CAMK family protein kinase	645.71	690.655	821.942	2769.48	3139.4	2078.62	1936.24	2038.52	1069.49	14293.3	11191.9	8759.21	1013.35	1000.98	840.466	4546.76	3667.85	3368.4
TVAG_210130	481.306	1.678	0.001	AGC family protein kinase	119.183	113.608	107.737	475.803	404.909	429.088	182.047	120.637	112.516	766.641	1111.33	967.417	367.547	296.741	353.433	847.411	1010.67	876.794
TVAG_146990	23.058	1.676	0.045	conserved hypothetical protein	18.7754	20.0893	19.9778	7.75766	0	7.30806	11.4884	5.74463	7.10628	28.3941	138.61	68.317	17.6505	9.40377	7.28728	11.4002	12.756	22.9768
TVAG_501090	55.373	1.671	0	conserved hypothetical protein	17.1428	20.0893	23.5452	25.8589	31.4809	28.1883	22.0931	36.1091	33.7548	83.6048	74.825	111.015	117.324	51.1983	76.5164	107.351	52.9865	83.6355
TVAG_210200	546.042	1.67	0.02	neurobeachin	220.407	198.814	237.593	106.021	135.693	106.489	492.235	463.673	387.884	1380.27	1768.81	1770.14	100.712	111.8	102.022	754.31	859.559	632.321
TVAG_200580	236.279	1.67	0.012	protein tyrosine kinase	31.0202	23.5529	42.096	98.2636	104.212	107.533	216.513	212.551	181.802	105.689	99.3577	143.954	247.108	202.704	267.2	822.711	759.474	587.287
TVAG_304350	47.674	1.669	0.004	serine/threonine protein phosphatase	12.2448	30.4803	18.5508	12.9294	15.1977	17.7482	32.6978	29.5438	34.9392	44.1686	83.4114	140.294	110.056	107.621	111.738	9.50013	16.6809	30.3294
TVAG_340110	280.567	1.669	0.003	conserved hypothetical protein	137.142	126.077	179.086	94.3848	74.9027	84.5648	158.187	194.497	158.115	719.317	705.317	1244.35	197.271	84.6339	115.382	264.103	247.27	265.612
TVAG_012660	851.696	1.668	0.048	inorganic pyrophosphatase	87.3464	94.2117	36.3881	1157.18	1131.14	900.98	89.2562	120.637	53.8893	1359.76	1283.06	945.458	2451.35	1557.89	1876.47	863.561	744.755	577.177
TVAG_189150	21,399.601	1.667	0.006	conserved hypothetical protein	12087.3	19643.8	13407.9	7683.96	7899.52	7119.1	8215.99	8763.84	7413.03	67070	52130.9	96217.2	7703.95	8596.09	7982	18836.8	19126.2	15295.2
TVAG_419950	20.286	1.664	0	conserved hypothetical protein	8.97954	4.1564	14.9833	10.3435	7.59883	13.5721	7.95352	8.20661	11.8438	29.9715	25.7594	20.7391	31.148	24.0319	48.5818	32.3004	24.5308	40.4392
TVAG_097870	563.782	1.663	0.001	conserved hypothetical protein	303.672	166.256	204.059	502.955	452.673	443.704	110.466	132.126	120.807	1563.25	1257.3	1339.5	454.761	289.427	334	955.713	624.064	893.338
TVAG_360900	369.909	1.655	0	bsu-protein phosphatase	68.571	94.2117	87.046	187.477	229.05	276.662	234.187	242.916	184.763	790.302	917.526	1015	533.67	304.055	642.495	298.304	286.52	265.612
TVAG_354620	70.944	1.652	0.005	conserved hypothetical protein	39.1834	62.346	77.7706	20.6871	14.1121	18.7922	25.628	23.7992	24.2798	277.631	169.276	190.312	86.1762	41.7945	46.1528	51.3007	32.3807	75.3639
TVAG_104720	4,133.007	1.651	0	conserved hypothetical protein	1355.09	1697.2	1267.87	2547.1	1830.23	3363.8	2301.22	2086.94	1517.19	12711.1	9511.36	8349.31	3704.54	1965.39	3321.78	6043.98	4929.71	5890.33
TVAG_382250	47.798	1.649	0.017	leucine-rich repeat protein, BspA family	8.97954	11.0837	6.42142	51.7177	61.8762	45.9364	9.72097	6.56529	7.69847	37.8588	30.666	30.4987	137.051	113.89	136.029	44.6506	61.8176	57.9015
TVAG_138380	10.105	1.647	0.011	conserved hypothetical protein	4.08161	6.2346	2.85397	5.17177	10.8555	4.17604	2.65117	4.10331	4.14533	7.88725	60.1053	8.53962	10.3827	12.5384	13.36	8.55011	9.81232	6.4335
TVAG_383560	663.115	1.644	0	chaperone protein DNAj	536.323	540.332	435.943	263.76	154.148	194.186	251.861	287.231	227.401	1437.06	744.57	845.423	1441.12	452.426	1240.05	1069.71	991.044	823.488
TVAG_138350	306.714	1.643	0	AGC family protein kinase	81.6322	198.814	73.4896	222.386	201.912	188.966	119.303	135.409	117.254	829.738	786.276	756.367	444.379	391.824	471.244	148.202	142.279	211.386
TVAG_317600	40.846	1.643	0.038	conserved hypothetical protein	33.4692	27.0166	24.2587	3.87883	7.59883	2.08802	29.1629	25.4405	24.872	9.4647	7.35983	7.31968	66.4491	65.8264	75.3019	128.252	128.541	68.9304
TVAG_242960	31,155.717	1.642	0	pyruvate-flavodoxin oxidoreductase	15531.3	9630.38	6561.27	31021.6	24378.1	21666.3	8719.71	10128.6	8460.61	38043.4	40653.3	37937.9	23506.4	27034.8	23853.7	88465.2	81301	63909.5
TVAG_390590	907.418	1.64	0.004	conserved hypothetical protein	211.427	408.02	332.487	487.439	547.116	695.31	524.932	434.13	326.889	2885.16	2502.34	2405.73	254.376	433.618	221.047	1183.72	1365.88	1113.91
TVAG_177500	20.275	1.64	0.047	ion channel nompc	20.408	22.1675	15.6968	1.29294	5.42773	7.30806	4.41862	8.20661	2.96095	45.746	94.4512	28.0588	3.1148	4.17945	7.28728	22.8003	39.2493	32.1675
TVAG_361410	972.039	1.64	0.048	conserved hypothetical protein	111.836	128.848	110.591	156.446	387.54	299.631	1157.68	1015.16	882.363	2937.21	2833.54	1931.18	134.975	317.639	183.396	1366.12	2197.96	1344.6
TVAG_407200	65.448	1.639	0	conserved hypothetical protein	17.1428	17.3183	22.1182	28.4447	41.2508	41.7604	27.3955	33.6471	57.4424	78.8725	105.491	73.1968	124.592	89.8583	100.807	91.2012	95.1795	132.346
TVAG_078360	1,818.096	1.639	0.007	conserved hypothetical protein	1671.01	1899.47	1596.79	696.896	601.393	696.354	262.466	252.764	275.368	5883.89	3882.31	4767.55	1545.98	777.378	1215.76	2295.23	2292.16	2112.95
TVAG_574700	1,783.956	1.639	0.006	kcs1 protein	210.611	98.3681	298.953	1589.03	1602.27	1197.48	727.305	667.197	1414.74	1993.9	3346.27	4106.34	4092.85	830.666	3584.13	2540.33	2036.06	1774.73
TVAG_390150	623.071	1.638	0.009	conserved hypothetical protein	158.366	116.379	163.39	814.554	506.95	678.606	106.931	90.2727	93.566	957.512	753.156	1307.78	1925.99	543.329	1463.53	597.558	492.579	444.831
TVAG_553420	1,078.209	1.637	0.001	6-phosphogluconate dehydrogenase	433.467	1130.54	274.694	298.67	814.16	275.618	637.165	723.002	134.427	3300.02	2685.11	2298.38	885.642	1748.06	913.339	779.01	903.715	1172.74
TVAG_302220	750.734	1.635	0.008	conserved hypothetical protein	305.304	642.164	383.145	349.095	481.983	609.701	172.326	204.345	143.31	1623.2	1359.12	1836.02	157.817	242.408	200.4	1451.62	1441.43	1909.83
TVAG_399800	49.857	1.633	0.014	conserved hypothetical protein	18.7754	9.69827	12.1294	58.1824	35.823	48.0244	10.6047	19.6959	7.10628	141.97	132.477	189.092	39.4542	32.3908	36.4364	33.2504	24.5308	47.7917
TVAG_248820	1,454.588	1.632	0.001	conserved hypothetical protein	453.875	678.879	318.931	903.767	1274.43	930.212	733.491	707.41	385.516	4213.37	3472.61	2929.09	1727.68	3218.18	1798.74	683.059	678.031	1075.31
TVAG_259370	176.798	1.632	0.041	conserved hypothetical protein	54.6935	38.7931	37.815	169.375	165.003	148.249	42.4188	60.7289	59.8112	711.43	599.826	678.29	80.9849	53.288	72.8728	69.3509	53.9678	85.4737
TVAG_210010	31,522.307	1.631	0	conserved hypothetical protein	12908.5	12306.4	10076.6	26083.8	16633.8	14251.8	14281	20114.4	11797	83581.2	73974.9	112045	23533.4	25666	28680.3	33475.6	25243.2	22748.9
TVAG_466130	118.995	1.631	0.003	conserved hypothetical protein	26.1223	17.3183	24.2587	109.9	68.3894	131.545	42.4188	45.1364	59.8112	80.4499	56.4254	100.036	219.074	90.9031	256.269	241.303	231.571	340.976
TVAG_002400	164.335	1.63	0.004	conserved hypothetical protein	107.754	83.8207	77.7706	32.3236	51.0207	54.2885	109.582	91.914	112.516	515.826	488.202	556.296	72.6787	84.6339	71.6582	152.002	127.56	168.19
TVAG_419640	289.699	1.628	0.018	conserved hypothetical protein	282.447	288.177	260.424	42.6671	82.5015	64.7286	105.163	89.4521	58.0346	989.061	758.063	817.364	99.6737	79.4096	109.309	351.505	398.38	338.218
TVAG_143310	2,577.889	1.626	0.002	Na+ driven multidrug efflux pump	1395.91	1344.6	1223.64	1704.1	1742.3	1909.49	721.119	734.492	577.385	9294.33	6984.48	7475.83	2191.78	1669.69	1844.9	1871.52	2040.96	1675.47
TVAG_119760	2,005.508	1.626	0	r2r3-MYB transcription factor	506.119	824.353	431.662	1400.26	2505.44	1215.23	780.329	769.78	401.505	5492.68	4760.59	4252.73	1773.36	2502.45	2183.75	2425.38	2039.98	1833.55
TVAG_030490	87.254	1.626	0	conserved hypothetical protein	45.714	38.1003	34.2476	31.0306	52.1062	39.6724	35.349	37.7504	68.694	222.42	185.222	231.79	82.0231	70.0059	81.3746	105.451	88.3109	121.317
TVAG_481000	92.092	1.625	0.001	ABC transporter	39.9998	46.4131	47.8039	60.7683	47.7641	40.7164	30.0466	36.1091	55.6658	274.476	222.022	225.69	197.271	70.0059	132.386	48.4506	33.3619	48.7108
TVAG_207580	20.335	1.623	0.021	conserved hypothetical protein	1.63264	2.77093	4.28095	5.17177	14.1121	9.39608	15.907	13.1306	23.0954	9.4647	26.9861	12.1995	82.0231	36.5702	61.9418	12.3502	15.6997	19.3005
TVAG_276320	54.231	1.621	0.001	ankyrin repeat proteins	12.2448	17.3183	9.98888	23.273	53.1918	38.6283	38.8839	25.4405	21.911	36.2813	36.7992	32.9386	148.472	104.486	153.033	76.951	75.5549	70.7685
TVAG_486310	11.098	1.621	0.002	conserved hypothetical protein	6.53057	6.92733	8.5619	1.29294	2.17109	3.13203	3.5349	4.92397	10.0672	22.0843	30.666	21.959	21.8036	16.7178	12.1455	6.65009	5.88739	14.7051
TVAG_053850	11.078	1.619	0.007	conserved hypothetical protein	3.26529	2.77093	1.42698	1.29294	4.34219	2.08802	7.95352	13.9512	11.2516	9.4647	6.13319	12.1995	20.7654	17.7627	23.0764	15.2002	22.5683	23.8959
TVAG_030850	8.791	1.619	0.002	conserved hypothetical protein	4.89793	3.46367	0.713491	1.29294	4.34219	10.4401	6.18607	4.10331	3.55314	18.9294	20.8529	18.2992	7.26787	11.4935	7.28728	7.6001	13.7372	13.7861
TVAG_033020	971.441	1.619	0.001	abca6	451.426	324.199	353.178	1274.84	642.644	693.222	173.21	196.138	188.909	2533.38	1841.18	1685.97	955.206	615.425	750.589	1577.02	1505.21	1724.18
TVAG_187160	865.716	1.618	0.004	conserved hypothetical protein	550.201	442.657	445.932	545.622	591.623	481.288	241.257	251.943	278.329	2107.47	1663.32	2000.71	223.228	308.235	212.546	1669.17	1866.3	1703.04
TVAG_232340	128.223	1.616	0	conserved hypothetical protein	53.8772	29.7875	54.2253	87.9201	102.041	78.3007	53.9072	62.3702	46.1908	337.574	325.059	378.183	149.511	81.4994	103.236	134.902	96.1607	133.265
TVAG_057020	109.015	1.615	0	60S ribosomal protein L22	65.3057	35.3294	63.5007	46.5459	40.1652	54.2885	37.1164	53.343	86.4597	153.013	112.851	134.194	239.84	64.7815	157.891	228.003	231.571	158.08
TVAG_487570	2,429.207	1.614	0	peroxiredoxins, prx-1, prx-2, prx-3	1057.14	2253.46	865.465	1322.68	1881.25	1390.62	790.933	819.84	383.739	7423.48	5966.37	4329.59	3417.98	3753.15	2871.19	1675.82	1802.52	1720.5
TVAG_370160	6.915	1.614	0.027	conserved hypothetical protein	4.08161	5.54187	7.84841	3.87883	0	2.08802	0	1.64132	4.73752	6.3098	26.9861	18.2992	7.26787	5.22432	9.71637	7.6001	5.88739	7.35257
TVAG_337070	2,155.457	1.613	0	conserved hypothetical protein	600.813	798.722	647.85	558.551	914.03	1003.29	1889.4	2009.8	1136.41	2566.51	2402.99	2344.74	1711.06	1638.35	2482.53	5150.97	5668.58	5273.63
TVAG_478770	96.217	1.613	0.012	conserved hypothetical protein	42.4487	49.8768	32.8206	53.0107	49.9351	50.1124	38.0002	45.957	65.1409	36.2813	36.7992	40.2582	67.4874	36.5702	78.9455	388.555	352.262	267.45
TVAG_031920	241.688	1.611	0.001	conserved hypothetical protein	80.8158	71.3515	71.3491	184.891	208.425	194.186	93.6748	74.6802	94.7504	514.249	534.815	666.091	423.613	259.126	460.313	140.602	157.978	119.479
TVAG_139280	540.719	1.611	0	GRIP1-associated protein	295.508	218.904	295.385	197.82	140.036	149.293	383.536	350.422	368.342	858.133	879.5	1095.51	556.511	311.369	434.807	1086.81	941.983	1169.06
TVAG_320220	313.206	1.61	0.024	conserved hypothetical protein	140.407	155.865	230.458	183.598	187.8	282.927	29.1629	31.1851	149.824	686.191	723.717	1603.01	402.848	191.21	276.917	111.151	109.898	141.537
TVAG_158960	324.272	1.609	0.05	C-MYB	35.1018	58.8823	82.765	440.893	306.124	408.208	22.9768	33.6471	53.8893	493.742	1170.21	943.019	251.261	731.404	247.767	151.052	155.035	250.907
TVAG_264080	75.445	1.608	0.018	conserved hypothetical protein	36.7345	18.0111	29.9666	76.2836	79.2449	60.5525	10.6047	13.1306	11.8438	246.082	185.222	213.491	116.286	74.1853	92.3055	40.8505	27.4745	25.734
TVAG_440390	1,303.841	1.604	0	CAMK family protein kinase	468.569	627.616	407.404	460.288	830.443	602.393	734.375	769.78	906.05	2616.99	2660.58	2986.43	1485.76	1031.28	1798.74	1930.43	1720.1	1431.91
TVAG_219460	178.221	1.604	0.007	Clan MA, family M8, leishmanolysin-like metallopeptidase	62.8568	62.346	100.602	147.395	125.923	132.589	51.256	41.0331	71.0628	121.464	80.9582	115.895	670.721	432.573	640.066	115.902	116.767	118.56
TVAG_452080	65.446	1.604	0.003	conserved hypothetical protein	49.7956	40.1785	41.3825	7.75766	26.0531	18.7922	32.6978	32.8264	41.4533	50.4784	72.3717	46.358	53.9899	40.7497	37.6509	181.452	226.665	177.381
TVAG_473860	347.713	1.603	0	conserved hypothetical protein	113.469	157.25	181.94	184.891	240.991	162.865	149.349	187.111	172.919	320.222	504.149	867.382	451.646	881.865	290.277	456.956	477.86	457.698
TVAG_054830	3,838.063	1.601	0.016	phosphoglucomutase	3482.43	4102.37	3156.49	1526.97	1239.69	1018.95	873.12	991.359	739.053	11597.4	8335.01	9674.17	7822.31	4446.94	6701.87	1024.11	1089.17	1263.72
TVAG_058490	1,018.439	1.6	0.003	conserved hypothetical protein	521.629	872.151	619.311	456.409	622.018	774.655	251.861	286.411	143.31	2727.41	2973.37	3016.93	1313.41	917.39	1042.08	461.706	538.696	793.159
TVAG_125710	226.356	1.6	0.003	heat shock protein 70kD	109.387	137.854	136.277	95.6778	67.3039	62.6406	117.535	114.072	168.774	537.91	423.19	486.759	622.961	261.216	510.109	77.901	66.7238	78.1211
TVAG_225100	3,672.298	1.598	0.014	conserved hypothetical protein	1151.01	1212.28	838.352	3599.55	2759.46	2573.48	1430.75	1600.29	1250.7	13611.8	6458.25	4389.37	8399.58	6043.49	8138.67	987.063	901.752	755.477
TVAG_373380	3,002.124	1.598	0	Clan CA, family C19, ubiquitin hydrolase-like cysteine peptidase	1333.87	1366.07	1120.9	1799.78	912.945	997.029	2107.68	2246.97	1535.55	7743.7	8081.1	6080.21	2240.58	1733.43	2358.65	4729.16	4153.56	3497.07
TVAG_372920	86.236	1.597	0.038	conserved hypothetical protein	68.571	49.8768	49.2309	19.3941	14.1121	15.6601	66.2793	49.2397	52.1127	257.124	374.125	308.646	20.7654	26.1216	30.3637	46.5506	47.0991	56.9824
TVAG_440510	1,750.328	1.594	0	conserved hypothetical protein	991.014	1708.97	1402.01	439.601	635.045	793.447	775.91	667.197	424.6	2678.51	3229.74	2742.44	1583.36	1453.41	1514.54	3562.55	3445.11	3458.47
TVAG_080030	278.127	1.594	0.009	leucine-rich repeat protein, BspA family	108.571	82.4353	142.698	146.103	246.419	232.814	112.233	105.865	69.2862	854.978	485.749	325.726	35.3011	145.236	93.52	655.509	730.037	433.802
TVAG_554600	81.453	1.593	0.003	conserved hypothetical protein	84.8974	33.2512	57.0793	51.7177	46.6785	42.8044	12.3721	21.3372	14.8047	272.899	204.849	184.212	87.2145	37.6151	53.44	66.5009	81.4423	113.046
TVAG_311200	21.895	1.593	0.004	conserved hypothetical protein	20.408	7.62007	20.6913	6.46471	2.17109	4.17604	13.2559	7.38595	14.8047	42.5911	41.7057	31.7186	14.5357	10.4486	15.7891	46.5506	58.8739	34.9247
TVAG_306650	114.224	1.591	0.003	prokaryotic DNA topoisomerase	35.9181	15.2401	18.5508	126.708	132.437	108.577	22.9768	16.4132	37.9001	203.491	161.916	150.053	211.807	154.64	208.902	153.902	126.579	170.028
TVAG_249260	10.483	1.587	0.035	conserved hypothetical protein	11.4285	5.54187	6.42142	2.58589	1.08555	1.04401	3.5349	2.46198	11.8438	20.5068	41.7057	25.6189	10.3827	3.13459	3.64364	15.2002	7.84986	14.7051
TVAG_255620	150.36	1.585	0.002	conserved hypothetical protein	115.101	92.1335	102.029	91.7989	35.823	76.2127	45.9537	61.5496	55.0736	459.038	363.085	519.697	98.6354	72.0956	77.7309	145.352	161.903	133.265
TVAG_003130	52.773	1.585	0.042	conserved hypothetical protein	14.6938	33.9439	24.9722	7.75766	21.7109	18.7922	29.1629	26.2612	59.219	86.7597	175.409	270.828	15.574	15.673	8.50182	30.4004	28.4557	81.7974
TVAG_010500	60.722	1.582	0.01	conserved hypothetical protein	28.5713	13.1619	21.4047	46.5459	66.2183	41.7604	16.7908	19.6959	20.1345	186.139	144.743	192.752	89.291	52.2432	81.3746	31.3504	20.6059	20.2196
TVAG_357120	32.565	1.581	0.037	conserved hypothetical protein	11.4285	10.391	10.7024	36.2024	8.68437	27.1442	9.72097	12.3099	21.3188	7.88725	11.0397	15.8593	18.6888	17.7627	17.0036	105.451	117.748	126.832
TVAG_337050	455.697	1.58	0.001	Clan MA, family M8, leishmanolysin-like protein	224.488	268.781	206.913	190.063	223.623	209.846	255.396	252.764	222.663	1571.14	1178.8	1307.78	204.539	192.255	214.975	538.657	502.391	437.478
TVAG_277610	394.861	1.58	0.006	hyaluronan mediated motility receptor	295.508	254.926	247.582	350.387	216.024	162.865	83.9538	93.5554	76.9847	1235.14	948.192	1463.94	257.49	213.152	330.357	346.755	281.614	249.068
TVAG_101840	14,099.858	1.58	0.027	conserved hypothetical protein	10676.7	10147.9	7769.92	8362.75	7548.89	5647.05	5269.65	5955.54	2251.51	4883.78	5631.5	4238.09	50717.3	45722.2	57682.4	7195.39	6996.18	7100.75
TVAG_001480	54.053	1.579	0.038	conserved hypothetical protein	15.5101	10.391	12.1294	53.0107	47.7641	61.5965	17.6745	13.9512	13.0282	75.7176	53.9721	108.575	173.391	91.948	184.611	6.65009	13.7372	19.3005
TVAG_183840	1,191.526	1.579	0	AGC family protein kinase	443.263	545.874	417.392	548.208	846.726	645.198	837.771	828.868	266.485	2482.91	2851.94	1352.92	1051.77	869.326	1566.76	2117.58	1941.86	1832.63
TVAG_469070	146.65	1.578	0.001	conserved hypothetical protein	48.163	42.9495	55.6523	54.3036	49.9351	80.3887	84.8376	120.637	124.36	429.066	314.02	348.905	87.2145	63.7367	58.2982	201.403	199.19	276.641
TVAG_493280	82.091	1.577	0.007	conserved hypothetical protein	53.8772	40.8713	50.6579	43.9601	17.3687	34.4523	24.7443	36.9297	66.9174	208.223	348.365	230.57	56.0664	35.5254	46.1528	57.0008	44.1554	81.7974
TVAG_010920	73.562	1.577	0.009	conserved hypothetical protein	57.1425	81.0498	42.8095	36.2024	23.882	32.3643	18.5582	26.2612	14.2126	28.3941	25.7594	18.2992	205.577	151.505	195.542	134.902	116.767	114.884
TVAG_139290	2,560.241	1.576	0.004	conserved hypothetical protein	1156.73	1390.32	1128.03	1828.22	2922.29	2309.35	314.606	334.009	194.238	3224.31	3260.41	2526.51	4431.33	5116.7	5523.76	3712.65	3406.84	3304.06
TVAG_419690	1,808.924	1.575	0	arp2/3 complex 16 kD subunit	580.405	640.778	492.309	1215.37	1223.41	1227.75	1040.14	1078.35	683.387	3815.85	2948.84	2644.84	3949.57	3789.72	3972.78	1147.62	1150	959.511
TVAG_158530	338.413	1.573	0.003	conserved hypothetical protein	107.754	85.8989	87.7594	164.204	209.511	141.985	265.117	279.845	190.093	1273	897.9	893.001	278.256	215.242	218.618	233.703	332.638	216.901
TVAG_370800	930.649	1.572	0.008	conserved hypothetical protein	554.282	512.623	632.867	532.692	430.962	443.704	359.676	354.526	393.806	3640.75	2329.39	1951.91	1660.19	719.911	1464.74	263.153	218.815	287.669
TVAG_364000	498.928	1.572	0	ankyrin repeat-containing protein	346.12	360.914	326.779	157.739	200.826	214.022	228.885	250.302	173.512	1722.57	1139.55	1398.06	404.924	394.958	402.015	412.305	432.723	414.501
TVAG_055080	131.697	1.571	0	conserved hypothetical protein	57.1425	59.5751	78.4841	91.7989	86.8437	102.313	46.8374	40.2124	34.347	287.096	290.713	319.626	194.156	156.73	263.556	77.901	77.5173	105.693
TVAG_354270	360.532	1.571	0.003	sugar transporter	71.02	92.8263	78.4841	332.286	297.44	287.103	195.303	171.518	109.555	1093.17	1107.65	864.942	303.174	265.395	378.938	317.304	298.295	225.173
TVAG_260170	279.158	1.571	0.011	conserved hypothetical protein	143.673	117.072	127.715	184.891	171.516	173.306	121.07	106.686	119.622	960.667	1260.98	620.953	119.401	144.191	80.16	158.652	170.734	243.554
TVAG_016800	418.577	1.57	0.001	conserved hypothetical protein	174.693	222.367	236.166	186.184	148.72	184.79	244.792	285.59	214.965	154.59	163.143	165.913	753.782	629.008	796.742	1056.41	961.607	954.915
TVAG_428560	11.02	1.57	0.046	small nuclear ribonucleoprotein U)1a,U)2b	8.16322	6.2346	9.98888	2.58589	3.25664	4.17604	3.5349	3.28264	7.69847	42.5911	38.0258	30.4987	5.19134	11.4935	3.64364	0.950013	7.84986	9.19072
TVAG_219900	1,556.741	1.57	0.001	conserved hypothetical protein	469.385	545.874	364.594	1082.19	1075.78	898.892	877.538	908.472	839.133	3533.49	3693.41	2940.07	3022.4	2452.29	3186.97	852.161	685.881	592.801
TVAG_203270	52.916	1.569	0.02	conserved hypothetical protein	25.306	15.9329	25.6857	51.7177	29.3098	27.1442	17.6745	22.9785	25.4642	34.7039	35.5725	10.9795	20.7654	24.0319	37.6509	191.903	188.397	167.271
TVAG_120890	669.091	1.569	0	conserved hypothetical protein	321.631	350.523	291.104	400.812	531.918	433.264	310.187	275.742	123.175	1071.09	1094.16	735.628	1399.58	1238.16	1353	839.811	885.071	388.767
TVAG_240120	10.132	1.568	0.014	transaldolase	6.53057	2.0782	2.85397	9.0506	8.68437	7.30806	4.41862	2.46198	3.55314	12.6196	9.81311	13.4194	26.995	17.7627	35.2218	5.70008	1.96246	11.9479
TVAG_202010	1,117.650	1.568	0.026	conserved hypothetical protein	429.385	255.619	478.039	1290.36	603.564	1151.54	227.117	225.682	413.941	1444.94	1164.08	2194.68	4605.75	774.244	3763.88	402.805	406.23	285.831
TVAG_308010	47.527	1.567	0.011	conserved hypothetical protein	13.0611	8.3128	12.1294	36.2024	29.3098	24.0122	22.0931	30.3645	40.8611	58.3656	143.517	84.1763	17.6505	17.7627	10.9309	105.451	72.6112	128.67
TVAG_193050	204.016	1.567	0.007	TKL family protein kinase	97.9586	69.2733	82.765	133.173	102.041	129.457	111.349	71.3975	129.69	110.421	106.718	104.915	855.532	467.054	721.44	141.552	137.372	100.179
TVAG_252330	4.293	1.567	0.039	conserved hypothetical protein	2.44896	3.46367	1.42698	1.29294	1.08555	0	4.41862	2.46198	2.36876	6.3098	17.1729	7.31968	1.03827	4.17945	2.42909	7.6001	4.90616	7.35257
TVAG_183430	21.978	1.564	0.044	MYB-1	5.71425	7.62007	5.70793	18.1012	41.2508	16.7041	1.76745	0.820661	3.55314	42.5911	73.5983	21.959	17.6505	21.9421	13.36	17.1002	25.512	60.6587
TVAG_224190	23,725.450	1.561	0	conserved hypothetical protein	8435.87	13140.5	10449.1	15896.7	18529.2	16420.2	8632.22	8846.73	7728.08	43159	44398.2	41639.2	26416.6	35100.1	27111.1	35000.4	35677.6	30477.3
TVAG_541670	162.942	1.56	0.01	conserved hypothetical protein	44.0814	36.7149	29.9666	173.254	184.543	143.029	47.7211	50.0603	34.9392	364.391	388.845	286.687	308.365	283.158	323.069	78.851	86.3484	68.9304
TVAG_391510	38.094	1.56	0.006	conserved hypothetical protein	11.4285	18.7038	17.8373	12.9294	22.7965	24.0122	21.2094	22.1578	21.911	124.619	158.236	63.4372	28.0332	41.7945	17.0036	19.9503	12.756	46.8727
TVAG_001470	283.572	1.558	0.029	conserved hypothetical protein	66.9384	47.1059	66.3547	362.024	273.558	268.31	68.9305	66.4735	75.8003	414.869	408.471	430.641	940.67	479.592	853.826	76.001	83.4047	121.317
TVAG_453310	32.396	1.557	0.029	conserved hypothetical protein	19.5917	33.2512	19.2643	9.0506	11.941	16.7041	14.1396	13.1306	10.0672	88.3372	138.61	84.1763	6.22961	8.35891	7.28728	30.4004	43.1742	29.4103
TVAG_432540	255.292	1.557	0	hypothetical protein	106.938	118.457	85.619	93.0919	151.977	160.777	164.373	160.85	123.175	722.472	653.799	479.439	184.812	166.133	180.967	361.005	382.681	298.698
TVAG_516970	20.482	1.556	0.024	conserved hypothetical protein	13.8775	7.62007	3.56746	18.1012	24.9676	13.5721	4.41862	4.10331	4.14533	56.7882	34.3459	57.3375	48.7986	18.8075	32.7927	11.4002	3.92493	10.1098
TVAG_039270	73.644	1.556	0.003	conserved hypothetical protein	31.8365	60.2678	45.6635	47.8389	62.9617	57.4205	9.72097	13.1306	8.29066	126.196	115.304	92.7159	170.276	107.621	200.4	61.7508	61.8176	52.3871
TVAG_044390	55.605	1.555	0	conserved hypothetical protein	20.408	20.0893	27.8262	28.4447	13.0266	37.5843	27.3955	22.1578	56.258	111.999	149.65	81.7364	89.291	30.301	40.08	65.5509	55.9302	123.156
TVAG_142280	5.878	1.553	0.03	DNA-binding protein reb1	4.08161	4.84913	0.713491	6.46471	1.08555	4.17604	0	1.64132	4.14533	9.4647	2.45328	4.87979	16.6123	3.13459	14.5746	11.4002	7.84986	8.27165
TVAG_431720	9.88	1.552	0.016	conserved hypothetical protein	3.26529	3.46367	13.5563	3.87883	5.42773	2.08802	3.5349	2.46198	6.51409	23.6617	31.8926	28.0588	10.3827	7.31404	13.36	6.65009	5.88739	6.4335
TVAG_182700	7,541.101	1.549	0.002	conserved hypothetical protein	3449.77	4187.57	2657.04	6169.92	4362.81	3865.97	3023.22	3282.64	3565.57	26810.3	21743.4	22292.1	5658.56	5558.67	5466.67	4751.96	4464.61	4429.01
TVAG_442350	24,973.502	1.548	0.012	conserved hypothetical protein	3756.71	5327.12	4465.03	29984.6	28192.7	24869.3	5842.3	6446.29	5674.36	63284.1	62698.4	56817.8	30180.4	37845	31809	18415	17731.8	16183
TVAG_339180	238.37	1.547	0.022	conserved hypothetical protein	40.8161	166.256	138.417	95.6778	230.136	228.638	69.8142	80.4248	43.822	656.219	835.341	764.906	61.2578	127.473	100.807	148.202	227.646	274.802
TVAG_453640	4,374.949	1.541	0.001	secretory carrier membrane protein	1757.54	1672.95	1664.58	2451.42	2323.07	2920.09	2432.01	2466.91	2451.67	8762.73	7438.34	6867.08	1603.09	1510.87	1592.27	10668.6	10061.6	10104.3
TVAG_123800	10.906	1.541	0.04	conserved hypothetical protein	5.71425	6.2346	5.70793	2.58589	8.68437	8.35207	6.18607	4.10331	2.36876	36.2813	50.2922	18.2992	5.19134	1.04486	4.85818	9.50013	10.7936	10.1098
TVAG_283580	8.803	1.541	0.003	hypothetical protein	4.08161	6.2346	10.7024	0	2.17109	2.08802	3.5349	4.10331	5.9219	17.3519	15.9463	7.31968	11.4209	8.35891	9.71637	16.1502	18.6434	14.7051
TVAG_400840	2,171.731	1.54	0.029	conserved hypothetical protein	183.672	299.954	297.526	524.935	746.856	749.599	2682.1	2768.91	1747.55	3538.22	3898.26	3071.82	728.864	2163.91	819.819	5400.82	5412.48	4055.86
TVAG_331060	1,181.248	1.538	0.046	conserved hypothetical protein	195.101	174.569	147.693	403.398	827.187	680.694	1182.42	1171.08	664.437	3899.46	3482.43	2336.2	119.401	606.021	221.047	1348.07	2454.06	1349.2
TVAG_455530	27.996	1.534	0.013	conserved hypothetical protein	13.8775	12.4692	2.85397	34.9095	18.4543	26.1002	11.4884	4.10331	7.10628	20.5068	28.2127	17.0792	26.995	18.8075	31.5782	79.8011	83.4047	66.1732
TVAG_301420	6.823	1.532	0.03	conserved hypothetical protein	4.08161	2.77093	0.713491	5.17177	9.76992	4.17604	3.5349	2.46198	0	12.6196	14.7197	6.09973	13.4975	18.8075	3.64364	6.65009	4.90616	9.19072
TVAG_451150	1,330.222	1.532	0.035	TKL family protein kinase	171.428	258.39	172.665	1300.7	1732.53	1265.34	435.676	484.19	333.403	1290.35	1464.61	1831.14	4271.43	2683.21	4599.49	456.956	500.428	692.061
TVAG_473840	743.538	1.53	0	conserved hypothetical protein	249.794	335.283	361.74	261.174	308.295	350.787	569.119	551.484	452.433	1833	1550.47	1567.63	1070.45	423.17	1070.02	835.061	857.597	736.176
TVAG_081610	278.994	1.529	0.012	conserved hypothetical protein	140.407	178.032	145.552	133.173	156.319	172.262	121.954	135.409	108.371	918.076	580.2	832.003	435.034	350.029	429.949	60.8008	61.8176	62.4969
TVAG_458720	134.719	1.529	0.011	low molecular weight protein-tyrosine-phosphatase	33.4692	23.5529	19.9778	128.001	197.57	126.325	18.5582	22.1578	56.258	168.787	263.727	226.91	313.557	141.057	253.84	97.8513	155.035	178.3
TVAG_166220	249.504	1.527	0.021	conserved hypothetical protein	115.101	105.988	109.164	67.233	175.859	125.281	159.07	158.388	139.757	989.061	816.941	832.003	94.4823	121.204	103.236	130.152	145.222	102.936
TVAG_020060	612.195	1.527	0.001	conserved hypothetical protein	506.936	461.36	443.792	239.194	130.266	156.601	283.676	261.791	352.945	1121.57	728.623	1166.27	2003.86	569.451	1342.07	390.455	383.662	476.998
TVAG_433130	13,881.149	1.527	0.001	heat shock protein	7343.63	11563.1	7542.32	8666.59	7522.84	8389.66	4860.48	5472.17	2995.3	47840.9	38456.4	30199.8	12781.1	12849.7	10272.6	10368.4	12124.1	10611.6
TVAG_183450	116.055	1.523	0.014	conserved hypothetical protein	60.4078	52.6477	104.17	37.4953	21.7109	34.4523	64.5119	66.4735	96.5269	214.533	277.22	152.493	22.8419	33.4356	40.08	228.953	278.67	302.375
TVAG_124020	44.918	1.522	0.011	conserved hypothetical protein	7.34689	7.62007	7.13491	31.0306	64.0473	48.0244	18.5582	13.1306	13.6204	75.7176	71.1451	130.534	50.8751	24.0319	27.9346	83.6011	57.8927	76.2829
TVAG_369890	5.19	1.522	0.032	conserved hypothetical protein	4.08161	3.46367	6.42142	1.29294	1.08555	2.08802	1.76745	1.64132	1.77657	6.3098	9.81311	13.4194	5.19134	2.08973	3.64364	2.85004	11.7748	14.7051
TVAG_188190	12.741	1.522	0.003	conserved hypothetical protein	6.53057	13.8547	6.42142	2.58589	7.59883	1.04401	8.83725	8.20661	2.96095	36.2813	22.0795	17.0792	11.4209	20.8973	19.4327	16.1502	20.6059	7.35257
TVAG_421500	134.188	1.522	0.018	conserved hypothetical protein	93.877	112.916	85.619	37.4953	46.6785	49.0684	65.3956	57.4463	74.6159	359.659	282.127	247.649	24.9184	31.3459	21.8618	263.153	275.726	285.831
TVAG_146420	12.997	1.519	0	conserved hypothetical protein	4.08161	8.3128	12.1294	11.6365	5.42773	3.13203	4.41862	3.28264	7.69847	22.0843	18.3996	32.9386	14.5357	21.9421	13.36	15.2002	21.5871	13.7861
TVAG_120830	1,055.268	1.517	0	DNA-binding protein eta2	373.059	733.605	354.605	616.734	809.818	730.806	467.49	521.94	311.492	2195.81	1707.48	1683.53	2486.65	2001.96	2393.87	571.908	523.978	510.085
TVAG_200200	500.402	1.516	0.022	tubulin alpha chain	182.04	218.904	139.131	562.43	430.962	443.704	117.535	141.154	99.4879	181.407	187.676	174.452	1505.49	1388.62	1673.64	537.707	492.579	530.304
TVAG_078750	787.697	1.515	0.008	ankyrin repeat-containing protein	230.203	248.691	151.26	667.158	691.493	551.237	410.932	416.075	308.531	2804.71	2418.93	1877.5	368.585	468.099	380.153	784.71	791.854	608.425
TVAG_011430	72.317	1.515	0.017	ankyrin repeat-containing protein	48.163	56.8041	64.2142	1.29294	8.68437	9.39608	59.2095	44.3157	43.822	134.083	122.664	193.971	57.1047	48.0637	51.0109	129.202	129.523	100.179
TVAG_456530	39.688	1.515	0	hypothetical protein	9.79586	28.4021	20.6913	12.9294	22.7965	18.7922	16.7908	21.3372	31.9782	97.8019	107.944	107.355	45.6838	36.5702	34.0073	28.5004	35.3244	37.6819
TVAG_036110	1,532.431	1.514	0.009	CAMK family protein kinase	321.631	245.92	246.155	1568.34	1860.63	1109.78	745.863	725.464	331.626	4052.47	4948.26	2115.39	1151.44	1167.11	1425.88	2303.78	2139.09	1124.94
TVAG_143020	52.572	1.511	0.002	conserved hypothetical protein	19.5917	8.3128	18.5508	42.6671	35.823	29.2323	31.8141	32.0058	28.4251	138.816	98.1311	128.094	30.1098	16.7178	34.0073	95.0013	72.6112	86.3927
TVAG_116090	170.296	1.511	0.039	DNA repair protein RAD50	138.775	97.6754	156.255	41.3742	22.7965	28.1883	67.1631	68.1149	174.696	353.349	728.623	270.828	42.569	56.4226	48.5818	145.352	167.791	456.779
TVAG_342880	53.612	1.51	0.013	conserved hypothetical protein	25.306	19.3965	22.8317	34.9095	46.6785	51.1565	6.18607	16.4132	29.0173	41.0137	66.2385	41.4782	36.3394	28.2113	21.8618	187.152	165.828	124.994
TVAG_291920	28,210.227	1.509	0	heat shock protein 70kD	14733.8	16445.5	15773.2	13744	7485.93	8268.55	19963.3	20684.8	14907.8	71799.2	45747.5	52521.1	19568.2	11211.4	20313.3	53712.8	50572.7	50331.1
TVAG_292600	65.106	1.507	0.004	conserved hypothetical protein	40.8161	32.5585	45.6635	56.8895	28.2242	34.4523	10.6047	17.2339	38.4923	126.196	89.5446	151.273	218.036	60.6021	119.026	36.1005	29.437	36.7629
TVAG_284390	297.659	1.507	0	leucine-rich repeat protein, BspA family	226.121	181.496	193.356	85.3342	93.357	63.6846	182.047	172.339	193.646	489.009	329.966	370.864	566.894	411.676	637.637	375.255	396.418	388.767
TVAG_278570	143.039	1.502	0.016	leucine-rich repeat protein, BspA family	26.9386	37.4076	31.3936	34.9095	42.3363	37.5843	159.07	155.926	145.086	440.108	293.167	373.304	175.467	181.806	201.615	72.201	102.048	64.335
TVAG_417190	287.314	1.502	0.011	2-deoxyglucose-6-phosphate phosphatase	185.305	295.797	351.751	121.537	84.6726	135.721	48.6048	50.0603	75.2081	594.698	520.095	883.241	676.95	128.518	394.727	251.753	201.153	171.866
TVAG_013880	38.305	1.499	0.009	conserved hypothetical protein	28.5713	20.0893	34.9611	3.87883	3.25664	10.4401	30.0466	21.3372	26.0563	89.9146	107.944	37.8183	38.4159	21.9421	20.6473	70.3009	40.2305	83.6355
TVAG_457350	708.015	1.498	0.016	r2r3-MYB transcription factor	67.7547	26.3239	67.7817	596.047	549.287	435.352	614.189	567.077	408.611	1484.38	1054.91	1025.97	1418.27	865.147	1145.32	911.062	731.999	774.777
TVAG_387650	13.673	1.497	0.029	conserved hypothetical protein	6.53057	9.69827	13.5563	1.29294	8.68437	3.13203	5.30235	4.92397	10.0672	25.2392	53.9721	48.7979	12.4592	8.35891	8.50182	8.55011	7.84986	9.19072
TVAG_224460	17.243	1.496	0.003	cenpa protein	3.26529	6.2346	4.99444	14.2224	11.941	19.8362	2.65117	7.38595	11.8438	15.7745	18.3996	26.8388	36.3394	30.301	44.9382	17.1002	9.81232	28.4912
TVAG_152380	907.536	1.495	0.004	conserved hypothetical protein	430.201	527.863	554.383	281.862	284.413	238.034	728.189	703.306	528.825	2189.5	1643.7	1643.27	437.111	236.139	353.433	2019.73	2002.69	1533.01
TVAG_010690	10.316	1.492	0.001	conserved hypothetical protein	1.63264	4.1564	7.13491	9.0506	2.17109	9.39608	3.5349	9.02727	3.55314	9.4647	22.0795	10.9795	17.6505	11.4935	13.36	20.9003	10.7936	19.3005
TVAG_493290	4,425.728	1.49	0.009	phosphomethylpyrimidine kinase	2031.01	2456.43	1891.47	3809.01	3409.7	3217.64	1307.03	1255.61	1540.29	15489	14053.6	11971.3	4245.48	2697.84	3180.9	2495.68	2381.45	2229.67
TVAG_019190	63.739	1.489	0.001	chaperone protein DNAj	30.2039	21.4747	54.2253	62.0612	28.2242	22.9682	15.0233	15.5926	52.1127	69.4078	125.117	67.097	87.2145	49.1086	55.8691	101.651	79.4798	210.467
TVAG_580290	60.817	1.488	0.027	conserved hypothetical protein	20.408	24.9384	22.1182	24.5659	30.3953	26.1002	35.349	26.2612	76.9847	157.745	107.944	75.6367	9.34441	17.7627	12.1455	101.651	130.504	194.843
TVAG_237410	70.432	1.487	0	calcium/calmodulin-dependent protein kinase kinase	31.0202	43.6422	44.2365	28.4447	57.534	43.8484	30.9304	36.1091	18.9501	52.0558	99.3577	69.5369	61.2578	115.98	88.6619	157.702	172.697	115.803
TVAG_014160	349.315	1.486	0	60S ribosomal protein L12	302.039	266.702	315.363	193.941	127.009	177.482	65.3956	75.5008	129.69	591.544	668.518	578.255	649.956	202.704	363.149	476.906	488.654	614.859
TVAG_250370	12.403	1.486	0.008	hypothetical protein	6.53057	6.92733	14.9833	6.46471	4.34219	3.13203	4.41862	2.46198	8.29066	36.2813	33.1192	14.6394	17.6505	15.673	10.9309	6.65009	6.86862	23.8959
TVAG_047220	11.553	1.485	0.019	RAB	2.44896	1.38547	12.1294	7.75766	5.42773	7.30806	4.41862	3.28264	10.0672	28.3941	24.5328	43.9181	11.4209	9.40377	8.50182	8.55011	9.81232	9.19072
TVAG_161290	333.204	1.485	0.026	conserved hypothetical protein	232.652	317.965	197.637	146.103	188.885	183.746	106.047	108.327	96.5269	1339.25	1113.79	962.538	213.883	234.049	178.538	118.752	127.56	131.427
TVAG_166380	36.783	1.484	0.009	equilibrative nucleoside transporter	22.857	20.782	30.6801	19.3941	16.2832	27.1442	7.0698	8.20661	21.3188	96.2244	74.825	146.394	28.0332	15.673	17.0036	43.7006	34.3431	32.1675
TVAG_379470	11.367	1.484	0.006	conserved hypothetical protein	3.26529	6.2346	4.28095	11.6365	5.42773	8.35207	4.41862	4.10331	6.51409	22.0843	17.1729	30.4987	18.6888	20.8973	23.0764	3.80005	5.88739	8.27165
TVAG_459080	1,255.942	1.483	0.008	Clan AA, family A2, retrotansposon aspartic peptidase	1111.83	1286.41	941.095	385.297	311.552	341.391	599.165	584.311	393.214	3593.43	2222.67	2258.12	766.241	294.652	545.331	2483.33	2425.61	2063.32
TVAG_286390	143.608	1.482	0.013	conserved hypothetical protein	53.8772	69.9661	91.3269	85.3342	64.0473	74.1247	81.3027	58.2669	102.449	496.897	386.391	527.017	123.554	88.8134	109.309	54.1507	51.0241	67.0922
TVAG_362440	323.204	1.48	0.017	phospholipid-transporting ATPase	85.7138	58.8823	57.0793	139.638	65.1328	106.489	244.792	272.459	503.953	856.555	867.234	692.93	326.016	127.473	183.396	392.355	323.807	513.761
TVAG_402480	73.533	1.479	0.014	hypothetical protein	40.8161	56.1114	65.6412	31.0306	30.3953	52.2005	19.4419	15.5926	37.308	227.153	171.729	243.989	119.401	36.5702	75.3019	33.2504	23.5496	44.1154
TVAG_354290	69.885	1.473	0	conserved hypothetical protein	32.6529	29.7875	22.1182	47.8389	65.1328	64.7286	20.3257	26.2612	26.6485	67.8303	148.423	82.9564	118.363	161.954	115.382	77.901	69.6675	79.9592
TVAG_565650	30.379	1.473	0.042	sugar transporter	13.0611	14.5474	9.98888	15.5153	44.5074	19.8362	11.4884	8.20661	8.29066	67.8303	100.584	39.0383	11.4209	7.31404	2.42909	71.2509	50.0428	51.468
TVAG_248830	98.977	1.473	0.017	conserved hypothetical protein	22.857	24.2457	5.70793	81.4554	113.982	86.6528	42.4188	43.495	52.1127	282.363	219.568	181.772	86.1762	211.062	51.0109	57.0008	58.8739	160.838
TVAG_121610	21.603	1.467	0.004	apoptosis inducing factor	11.4285	22.8602	17.8373	2.58589	11.941	5.22005	10.6047	11.4893	7.69847	48.9009	68.6918	42.6981	29.0715	22.987	23.0764	16.1502	10.7936	24.8149
TVAG_149310	40.324	1.466	0.001	conserved hypothetical protein	13.0611	15.2401	12.8428	14.2224	34.7375	24.0122	22.0931	24.6198	32.5704	36.2813	65.0119	47.5779	29.0715	28.2113	23.0764	105.451	104.011	93.7453
TVAG_379460	658.382	1.466	0.011	WD-repeat protein	336.324	522.321	377.437	170.668	153.062	151.381	493.118	475.163	468.422	2247.87	1816.65	1888.48	475.527	352.119	312.138	438.906	441.554	729.743
TVAG_158760	2,189.106	1.465	0	conserved hypothetical protein	756.73	1086.9	816.234	1481.71	1571.87	1147.37	1390.98	1443.54	781.098	5779.78	4283.42	3962.39	3250.82	2188.99	2825.03	2292.38	2266.65	2078.02
TVAG_297090	575.746	1.465	0	histidine acid phosphatase	295.508	282.635	257.57	398.226	374.514	378.975	281.024	261.791	226.216	1175.2	1541.89	1112.59	356.126	362.568	291.491	1083.01	1064.64	619.454
TVAG_014020	1,024.506	1.464	0.041	conserved hypothetical protein	393.467	605.449	520.849	1086.07	627.446	936.476	257.164	248.66	230.954	5125.13	2218.99	3098.66	785.969	399.138	625.491	432.256	416.042	432.883
TVAG_302460	1,607.773	1.463	0	cysteine desulfurylase	1006.52	1203.97	1082.37	1045.99	674.125	768.391	560.281	565.435	795.311	4497.31	3629.62	3556.14	2516.76	1330.11	1990.64	1286.32	1126.45	1304.16
TVAG_317070	394.768	1.462	0.006	S-adenosylmethionine synthetase	128.162	232.066	194.07	224.972	174.773	192.098	229.768	256.046	259.379	840.781	1031.6	1765.26	411.154	214.197	246.553	280.254	218.815	205.872
TVAG_184320	3,574.441	1.462	0	heat shock protein	911.831	793.18	949.657	2828.96	2394.72	1408.37	2758.1	2922.37	2167.41	8043.42	5381.26	5469.02	7926.13	3290.28	7741.52	2988.74	2878.93	3486.04
TVAG_273590	329.33	1.459	0	conserved hypothetical protein	93.877	180.111	152.687	271.518	206.254	234.902	148.466	203.524	91.7894	542.643	533.588	769.786	551.32	399.138	567.193	331.554	388.568	261.016
TVAG_191100	21.401	1.455	0.014	conserved hypothetical protein	4.89793	6.92733	12.1294	24.5659	13.0266	21.9242	4.41862	6.56529	9.47504	33.1264	45.3856	29.2787	53.9899	28.2113	58.2982	6.65009	9.81232	16.5433
TVAG_391920	359.273	1.453	0.021	Rab7g protein	94.6933	92.1335	109.164	359.438	350.632	457.276	87.4887	84.5281	95.9347	925.963	706.544	1232.15	477.603	379.285	461.528	171.002	161.903	219.658
TVAG_486330	18.281	1.452	0.044	conserved hypothetical protein	11.4285	7.62007	4.28095	3.87883	2.17109	10.4401	10.6047	13.1306	23.6876	15.7745	18.3996	9.75957	44.6455	56.4226	69.2291	13.3002	7.84986	6.4335
TVAG_064670	183.146	1.451	0.003	carbon catabolite repressor protein	98.7749	108.759	126.288	100.85	103.127	80.3887	92.7911	73.8595	97.1191	686.191	482.069	463.58	172.352	129.563	119.026	84.5511	98.1232	179.219
TVAG_298260	99.467	1.45	0	conserved hypothetical protein	77.5505	47.1059	62.7872	63.3542	36.9086	40.7164	42.4188	46.7777	60.9955	274.476	212.209	136.634	238.802	77.3199	81.3746	95.9513	60.8364	134.184
TVAG_450590	235.622	1.449	0.001	conserved hypothetical protein	93.877	96.2899	94.1809	87.9201	155.233	149.293	177.629	168.236	114.293	504.784	531.135	644.132	145.357	126.428	103.236	375.255	395.437	278.479
TVAG_283600	184.407	1.447	0.037	protein phosphatase 2A, regulatory subunit	113.469	107.374	179.086	65.9401	40.1652	53.2445	112.233	89.4521	129.097	88.3372	72.3717	111.015	852.418	357.343	681.36	75.051	90.2734	101.098
TVAG_051010	10.685	1.444	0.02	Clan CA, family C40, NlpC/P60 superfamily cysteine peptidase	8.97954	15.9329	7.84841	1.29294	2.17109	3.13203	4.41862	1.64132	5.32971	12.6196	9.81311	3.65984	24.9184	14.6281	13.36	26.6004	16.6809	19.3005
TVAG_281060	797.894	1.443	0	conserved hypothetical protein	816.322	773.783	695.654	174.547	278.986	266.222	299.583	292.976	261.156	1190.97	1019.34	996.696	857.609	1236.07	1110.1	1447.82	1524.83	1119.43
TVAG_456590	79.326	1.443	0.008	synaptotagmin	61.2241	57.4969	44.2365	46.5459	41.2508	50.1124	24.7443	25.4405	32.5704	157.745	121.437	121.995	222.189	124.339	212.546	21.8503	23.5496	38.601
TVAG_214840	2,202.881	1.442	0.007	CMGC family protein kinase	915.913	823.66	745.599	1973.03	2973.31	1842.68	474.56	516.196	402.689	4558.83	4163.21	3639.1	3929.84	4164.83	4360.22	1467.77	1366.86	1333.57
TVAG_167500	2,449.361	1.441	0	bsu-protein phosphatase	614.69	844.442	725.621	2335.05	1892.11	2163.19	1071.96	1190.78	1033.37	4128.19	3939.96	4480.86	2866.66	2145.1	3622.99	3716.45	3559.91	3757.17
TVAG_492750	74.576	1.439	0.01	AP-3 complex subunit beta-1	31.0202	40.1785	47.0904	65.9401	33.6519	33.4083	23.8606	35.2884	50.9283	170.365	132.477	175.672	205.577	94.0377	133.6	19.0003	24.5308	25.734
TVAG_391100	2,023.795	1.439	0	Clan MA, family M8, leishmanolysin-like metallopeptidase	871.015	768.934	776.992	1052.46	1049.72	1041.92	1489.96	1492.78	1270.84	2965.61	2861.75	2886.39	3204.09	2432.44	4380.87	2788.29	2797.49	2296.76
TVAG_237490	25.669	1.439	0.001	conserved hypothetical protein	10.6122	19.3965	22.8317	14.2224	15.1977	13.5721	7.95352	9.84793	10.6594	36.2813	44.159	71.9768	34.2628	11.4935	15.7891	27.5504	39.2493	56.9824
TVAG_284540	628.114	1.437	0.036	conserved hypothetical protein	217.958	137.854	162.676	528.814	539.517	512.609	289.862	368.477	292.542	2432.43	1855.9	2027.55	255.414	210.018	222.262	472.156	372.868	407.149
TVAG_181760	27.558	1.436	0	conserved hypothetical protein	13.0611	14.5474	17.1238	5.17177	10.8555	6.26406	20.3257	22.1578	21.911	45.746	55.1987	62.2173	36.3394	26.1216	43.7237	29.4504	23.5496	42.2773
TVAG_350530	219.851	1.435	0.011	conserved hypothetical protein	129.795	133.698	190.502	86.6272	40.1652	38.6283	130.791	133.768	182.987	446.418	532.361	871.042	168.199	146.281	75.3019	215.653	209.002	226.092
TVAG_051070	5.85	1.434	0.026	conserved hypothetical protein	4.08161	4.1564	7.13491	5.17177	0	3.13203	0.883725	2.46198	1.18438	6.3098	12.2664	10.9795	8.30614	6.26918	15.7891	3.80005	7.84986	5.51443
TVAG_494450	81.907	1.433	0.015	conserved hypothetical protein	59.5915	76.8934	87.046	33.6165	30.3953	52.2005	17.6745	21.3372	18.9501	138.816	83.4114	152.493	294.868	90.9031	193.113	32.3004	39.2493	51.468
TVAG_296060	66.841	1.433	0	conserved hypothetical protein	33.4692	34.6367	26.3992	21.98	27.1387	30.2763	46.8374	52.5223	50.9283	108.844	148.423	86.6162	57.1047	44.9291	38.8655	108.301	102.048	183.814
TVAG_090110	49.528	1.432	0.014	multidrug resistance pump	25.306	23.5529	49.2309	27.1518	27.1387	40.7164	13.2559	12.3099	22.5032	31.549	45.3856	84.1763	200.386	58.5124	146.96	19.0003	29.437	34.9247
TVAG_337060	45.274	1.431	0.001	conserved hypothetical protein	13.8775	11.7765	13.5563	41.3742	53.1918	38.6283	15.0233	19.6959	15.3969	78.8725	109.171	98.8157	71.6405	39.7048	57.0837	47.5006	51.0241	38.601
TVAG_089600	1,469.721	1.431	0.004	6-phosphogluconolactonase	455.507	466.21	452.354	1608.42	1631.58	1381.22	356.141	392.276	416.902	3375.74	3522.91	2104.41	2954.91	1176.52	1925.06	1583.67	1691.64	959.511
TVAG_317860	8.767	1.429	0.042	conserved hypothetical protein	3.26529	6.2346	6.42142	1.29294	7.59883	2.08802	4.41862	4.92397	5.9219	14.197	7.35983	7.31968	32.1863	21.9421	19.4327	0.950013	4.90616	7.35257
TVAG_189010	31.202	1.429	0.005	conserved hypothetical protein	14.6938	22.8602	16.4103	14.2224	20.6254	24.0122	10.6047	11.4893	16.5813	82.0274	50.2922	54.8976	61.2578	48.0637	76.5164	13.3002	12.756	11.0289
TVAG_019260	56.949	1.428	0	conserved hypothetical protein	12.2448	18.0111	14.9833	37.4953	44.5074	32.3643	28.2792	31.1851	59.219	67.8303	88.318	86.6162	93.4441	83.5891	86.2328	77.901	60.8364	102.017
TVAG_362010	72.508	1.428	0	DNA double-strand break repair Rad50 ATPase	66.122	57.4969	60.6468	19.3941	23.882	21.9242	29.1629	44.3157	29.0173	165.632	114.077	71.9768	73.717	61.6469	64.3709	83.6011	118.729	199.439
TVAG_260370	46.361	1.427	0.012	Rab11	27.7549	36.7149	22.1182	14.2224	14.1121	17.7482	38.0002	31.1851	23.0954	107.267	133.704	125.654	37.3776	72.0956	81.3746	19.9503	13.7372	18.3814
TVAG_030500	486.735	1.427	0	conserved hypothetical protein	236.733	220.982	161.963	266.346	372.343	298.587	284.559	315.134	219.702	982.751	721.264	862.502	454.761	310.324	444.524	1034.56	809.516	764.668
TVAG_310770	30.095	1.427	0.003	conserved hypothetical protein	12.2448	15.2401	14.9833	14.2224	6.51328	9.39608	22.0931	27.0818	24.2798	25.2392	24.5328	52.4577	101.75	21.9421	77.7309	28.5004	30.4182	33.0866
TVAG_119480	188.354	1.426	0	amino acid transporter	153.468	198.814	179.8	78.8695	71.6461	53.2445	44.1862	54.1636	83.4988	247.66	253.914	192.752	390.389	337.491	338.858	266.954	229.608	215.063
TVAG_429330	65.876	1.426	0.018	conserved hypothetical protein	13.0611	32.5585	18.5508	20.6871	32.5664	38.6283	46.8374	53.343	64.5487	138.816	209.755	217.15	28.0332	36.5702	20.6473	71.2509	62.7989	79.9592
TVAG_256340	76.264	1.426	0.012	bsu-protein phosphatase	15.5101	24.2457	19.2643	40.0812	31.4809	34.4523	66.2793	86.9901	54.4815	52.0558	94.4512	92.7159	47.7603	33.4356	52.2255	218.503	214.89	193.924
TVAG_251610	32.134	1.42	0.002	conserved hypothetical protein	8.97954	15.2401	9.27539	19.3941	18.4543	45.9364	14.1396	16.4132	10.6594	45.746	106.718	57.3375	26.995	36.5702	34.0073	41.8006	43.1742	27.5722
TVAG_395110	21.862	1.418	0.016	Rab21	18.7754	16.6256	7.13491	7.75766	10.8555	12.5281	7.95352	11.4893	13.0282	59.9431	72.3717	47.5779	35.3011	16.7178	27.9346	13.3002	6.86862	7.35257
TVAG_137440	32.667	1.416	0	tRNA-Gly (anticodon: CCC)	9.79586	15.9329	14.9833	20.6871	24.9676	17.7482	22.0931	17.2339	17.1735	66.2529	50.2922	37.8183	73.717	57.4675	59.5128	26.6004	38.2681	17.4624
TVAG_498910	652.882	1.415	0.007	CMGC family protein kinase	218.774	329.741	216.188	579.238	652.414	516.785	235.071	249.481	209.043	823.429	532.361	616.073	2015.28	1685.36	1752.59	441.756	348.337	329.947
TVAG_151720	42.662	1.415	0	conserved hypothetical protein	18.7754	20.782	27.8262	37.4953	37.9941	20.8802	15.0233	12.3099	20.1345	55.2107	63.7852	76.8566	68.5257	91.948	58.2982	45.6006	28.4557	68.0113
TVAG_465440	296.423	1.414	0	ankyrin 2,3/unc44	202.448	233.451	184.794	82.7483	137.864	91.8728	166.14	183.828	169.958	553.685	553.214	588.014	218.036	304.055	269.629	478.806	490.616	426.449
TVAG_236230	561.59	1.414	0.019	conserved hypothetical protein	271.019	307.574	250.435	177.133	326.75	228.638	417.118	398.021	382.555	140.393	271.087	267.168	338.475	624.828	400.8	1764.17	1877.1	1665.36
TVAG_299970	4.971	1.413	0.045	tRNA-Ile (anticodon: TAT)	0.816322	3.46367	2.85397	3.87883	3.25664	2.08802	3.5349	4.10331	1.18438	1.57745	1.22664	2.43989	6.22961	10.4486	7.28728	12.3502	10.7936	11.9479
TVAG_468410	143.626	1.412	0.03	conserved hypothetical protein	114.285	56.1114	81.338	46.5459	46.6785	39.6724	108.698	114.072	97.7113	454.305	466.123	501.398	106.942	60.6021	91.091	76.001	52.0053	71.6876
TVAG_485240	2,290.774	1.41	0.017	r2r3-MYB transcription factor	527.344	1004.46	560.091	2252.31	2561.89	2606.89	763.538	692.638	307.346	6456.5	6125.83	4718.75	2297.69	3323.71	2205.62	1460.17	1303.08	2066.07
TVAG_329640	65.954	1.409	0.001	polyq enhancer protein	30.2039	38.1003	65.6412	33.6165	64.0473	36.5403	16.7908	15.5926	24.872	85.1823	96.9045	39.0383	107.98	43.8843	64.3709	136.802	129.523	158.08
TVAG_132290	27.529	1.408	0.041	conserved hypothetical protein	8.97954	9.00553	11.4159	16.8083	16.2832	21.9242	15.907	11.4893	23.6876	82.0274	83.4114	45.138	4.15307	7.31404	4.85818	53.2007	28.4557	51.468
TVAG_RG_DS113246_33	213.372	1.406	0.025	conserved hypothetical protein	84.0811	103.217	158.395	139.638	180.201	202.538	52.1397	59.9083	72.8393	238.195	197.489	517.257	78.9083	73.1404	49.7964	593.758	648.594	390.605
TVAG_402320	634.44	1.406	0.001	serine/threonine-protein kinase ripk4	372.243	343.596	403.123	509.419	617.676	529.313	106.931	121.458	127.321	946.47	905.259	1028.41	585.583	948.736	638.851	1081.11	1133.32	1021.09
TVAG_143450	196.469	1.405	0.011	conserved hypothetical protein	123.265	191.194	139.844	76.2836	157.404	109.621	57.4421	49.2397	64.5487	645.177	456.31	369.644	73.717	98.2172	66.8	236.553	273.764	347.409
TVAG_125390	80.411	1.404	0.006	CAMK family protein kinase	30.2039	9.00553	16.4103	68.526	54.2773	70.9926	40.6513	36.1091	71.655	126.196	107.944	51.2377	243.993	95.0826	190.684	66.5009	53.9678	113.965
TVAG_057570	43.173	1.403	0.038	paramyosin	18.7754	30.4803	16.4103	14.2224	17.3687	17.7482	19.4419	32.0058	45.5986	110.421	149.65	97.5957	38.4159	78.3648	59.5128	8.55011	7.84986	14.7051
TVAG_335920	21.655	1.401	0.002	conserved hypothetical protein	9.79586	12.4692	14.9833	7.75766	6.51328	7.30806	13.2559	17.2339	16.5813	45.746	44.159	23.179	11.4209	12.5384	14.5746	38.0005	37.2868	56.9824
TVAG_293360	497.597	1.401	0	conserved hypothetical protein	217.958	297.183	254.003	424.085	375.599	312.159	199.722	199.421	180.618	1214.64	1176.35	813.704	824.384	651.995	852.611	382.855	297.313	282.155
TVAG_009350	116.54	1.401	0.047	conserved hypothetical protein	48.9793	109.452	38.5285	76.2836	127.009	78.3007	35.349	32.0058	30.2017	452.728	406.017	297.667	61.2578	87.7685	49.7964	68.4009	66.7238	31.2484
TVAG_124920	27.817	1.4	0.044	conserved hypothetical protein	20.408	23.5529	18.5508	16.8083	17.3687	22.9682	6.18607	6.56529	4.73752	143.548	57.652	48.7979	9.34441	14.6281	9.71637	19.0003	32.3807	28.4912
TVAG_483980	549.474	1.4	0.04	conserved hypothetical protein	492.242	647.706	497.304	43.9601	61.8762	100.225	352.606	375.863	144.494	1564.83	1211.92	803.945	317.71	189.12	331.571	955.713	1115.66	683.789
TVAG_099480	26.396	1.399	0.01	conserved hypothetical protein	9.79586	6.92733	7.13491	14.2224	31.4809	21.9242	15.0233	9.02727	15.3969	69.4078	65.0119	71.9768	21.8036	31.3459	32.7927	20.9003	9.81232	21.1386
TVAG_206420	2,014.831	1.399	0.002	conserved hypothetical protein	1290.6	1061.27	1136.59	996.859	1222.33	953.18	1261.07	1240.02	808.339	3689.65	3454.22	2580.19	811.925	878.73	924.27	4960.02	5338.88	3658.82
TVAG_452600	72.939	1.396	0.014	ankyrin repeat and FYVE domain containing protein	50.6119	45.0277	59.2198	21.98	28.2242	20.8802	29.1629	45.1364	59.8112	153.013	300.527	131.754	30.1098	43.8843	21.8618	68.4009	75.5549	127.751
TVAG_562180	41.181	1.396	0.028	conserved hypothetical protein	22.857	18.0111	14.9833	42.6671	34.7375	31.3203	8.83725	18.0545	13.0282	143.548	115.304	123.215	43.6072	26.1216	19.4327	20.9003	22.5683	22.0577
TVAG_230850	42.438	1.396	0.016	conserved hypothetical protein	64.4894	42.9495	42.096	14.2224	7.59883	13.5721	8.83725	6.56529	8.88285	67.8303	83.4114	52.4577	64.3726	49.1086	97.1637	43.7006	59.8552	36.7629
TVAG_397330	614.446	1.396	0.001	conserved hypothetical protein	427.752	544.488	591.484	407.277	302.868	317.379	126.373	119.817	207.266	1247.76	848.834	1038.17	1343.52	704.238	1365.15	513.007	503.372	451.264
TVAG_088650	28.793	1.395	0	conserved hypothetical protein	22.0407	12.4692	14.2698	16.8083	17.3687	11.4841	11.4884	23.7992	13.6204	12.6196	58.8787	19.5191	35.3011	34.4805	71.6582	37.0505	39.2493	66.1732
TVAG_345840	1,056.072	1.393	0.041	suppression of tumorigenicity	225.305	278.479	191.216	1047.28	1266.83	1476.23	261.582	232.247	265.301	785.57	1470.74	947.898	546.129	709.462	644.924	3191.09	2880.9	2588.11
TVAG_122430	9.441	1.392	0.007	conserved hypothetical protein	4.89793	4.1564	1.42698	6.46471	3.25664	9.39608	3.5349	2.46198	11.2516	11.0421	11.0397	15.8593	25.9567	12.5384	14.5746	8.55011	8.83109	14.7051
TVAG_108520	810.987	1.391	0	sugar transporter	399.998	469.673	502.298	628.37	426.62	537.665	326.978	330.726	406.242	1735.19	1408.18	1815.28	1635.27	670.802	1665.14	571.908	557.34	510.085
TVAG_274660	57.141	1.391	0.002	leucine-rich repeat protein, BspA family	26.1223	45.7204	34.2476	23.273	14.1121	19.8362	32.6978	32.8264	53.2971	70.9852	208.529	102.475	86.1762	84.6339	70.4437	35.1505	25.512	62.4969
TVAG_411100	1,150.610	1.389	0.004	ankyrin repeat-containing protein	745.302	435.037	473.045	346.509	259.446	310.071	1164.75	1032.39	956.386	2101.16	1695.21	1620.09	708.098	718.866	725.084	2771.19	2823.99	1824.36
TVAG_472660	359.006	1.387	0	conserved hypothetical protein	159.999	151.016	123.434	165.497	154.148	204.626	253.629	283.128	290.173	793.457	626.812	667.311	636.458	458.695	606.058	295.454	295.351	296.86
TVAG_064660	224.064	1.387	0.027	conserved hypothetical protein	119.183	174.569	140.558	74.9907	74.9027	108.577	136.977	156.746	127.913	894.414	566.707	701.469	128.745	77.3199	57.0837	178.602	146.204	168.19
TVAG_450660	81.732	1.387	0.008	conserved hypothetical protein	26.1223	18.0111	14.9833	76.2836	71.6461	108.577	30.9304	31.1851	30.7939	171.942	214.662	179.332	99.6737	51.1983	112.953	89.3012	90.2734	53.3062
TVAG_347480	25.844	1.386	0.037	amylase	5.71425	4.84913	1.42698	27.1518	35.823	29.2323	4.41862	7.38595	14.2126	44.1686	67.4651	36.5984	33.2246	30.301	26.72	27.5504	14.7185	54.2252
TVAG_605460	1,122.481	1.385	0.027	peroxisomal long-chain fatty acid import protein	209.795	208.513	170.524	849.463	1036.7	814.327	828.934	810.813	665.029	4030.38	2844.58	2744.88	562.741	529.746	531.971	1143.82	1162.76	1059.69
TVAG_449840	149.382	1.384	0.007	conserved hypothetical protein	28.5713	22.8602	29.9666	151.274	187.8	140.941	63.6282	63.1909	58.6268	279.209	287.033	265.948	109.018	167.178	109.309	227.053	261.989	235.282
TVAG_165520	493.78	1.384	0.001	conserved hypothetical protein	272.651	347.752	263.992	117.658	259.446	173.306	411.816	343.857	270.039	1219.37	1159.17	1251.66	353.011	285.248	408.087	661.209	663.313	426.449
TVAG_267980	46.98	1.382	0.001	CAMK family protein kinase	14.6938	26.3239	32.1071	45.253	26.0531	40.7164	17.6745	18.8752	14.8047	45.746	46.6123	25.6189	48.7986	60.6021	47.3673	138.702	114.804	80.8783
TVAG_275520	8,406.863	1.382	0.029	conserved hypothetical protein	4950.17	3458.82	3048.04	2500.55	3211.05	2663.27	8104.64	8227.13	5804.64	2952.99	2328.16	1421.24	12977.3	10373.4	14569.7	23245.9	20625.5	20861.1
TVAG_077310	902.288	1.382	0.02	conserved hypothetical protein	532.242	392.087	525.13	592.168	579.682	525.137	463.072	456.288	438.22	3468.81	2555.09	2471.61	908.484	631.098	767.593	317.304	326.75	290.427
TVAG_459630	59.019	1.381	0	conserved hypothetical protein	10.6122	20.0893	14.2698	31.0306	32.5664	43.8484	51.256	56.6256	34.9392	72.5627	117.757	100.036	87.2145	106.576	97.1637	60.8008	57.8927	67.0922
TVAG_118330	1,264.791	1.38	0	AGC family protein kinase	697.955	445.428	634.294	580.531	408.166	467.716	929.678	979.049	1174.9	1943.42	1754.09	1968.99	1145.21	806.635	1405.23	2487.13	2504.1	2433.7
TVAG_359160	160.738	1.379	0.004	conserved hypothetical protein	75.1016	148.245	124.148	25.8589	49.9351	49.0684	153.768	123.92	52.1127	258.702	321.379	518.477	128.745	115.98	112.953	249.853	202.134	182.895
TVAG_324990	2,400.518	1.378	0.013	Clan CA, family C40, NlpC/P60 superfamily cysteine peptidase	1319.18	1361.91	1130.88	2115.25	1606.61	1754.98	996.841	1063.58	653.777	8368.37	4927.41	6180.25	1055.92	873.506	725.084	3366.84	3403.89	2305.03
TVAG_126230	226.071	1.378	0.007	conserved hypothetical protein	99.5912	212.669	143.412	137.052	214.938	211.934	32.6978	39.3917	39.6767	290.251	435.457	411.122	234.648	627.963	262.342	195.703	199.19	281.236
TVAG_094480	7,785.522	1.376	0.001	conserved hypothetical protein	2589.37	2196.66	2258.2	6628.92	5817.44	5041.52	5285.56	5601.83	3561.43	17538.1	11271.6	10407.4	3871.7	6037.22	4829.04	16092.3	16810.5	14300.8
TVAG_191970	391.145	1.374	0.015	conserved hypothetical protein	219.59	144.781	120.58	248.245	375.599	251.606	213.861	183.007	203.121	1315.59	1129.73	1169.93	187.926	252.857	214.975	304.954	313.994	190.248
TVAG_458810	22.392	1.373	0	conserved hypothetical protein	12.2448	11.7765	6.42142	14.2224	17.3687	10.4401	19.4419	13.1306	8.88285	31.549	29.4393	34.1585	35.3011	20.8973	30.3637	37.0505	37.2868	33.0866
TVAG_291610	13.768	1.371	0.05	conserved hypothetical protein	5.71425	11.0837	8.5619	5.17177	7.59883	2.08802	9.72097	8.20661	10.0672	41.0137	38.0258	30.4987	2.07654	2.08973	6.07273	20.9003	19.6246	19.3005
TVAG_180610	46.873	1.37	0.001	leucine-rich repeat protein, BspA family	12.2448	18.0111	37.1016	20.6871	23.882	33.4083	27.3955	26.2612	35.5314	72.5627	120.211	103.695	91.3675	60.6021	59.5128	22.8003	19.6246	58.8206
TVAG_430050	762.137	1.366	0.002	AGC family protein kinase	298.774	333.897	248.295	583.117	584.024	751.687	372.048	424.282	239.245	1757.28	2304.85	1848.22	680.065	434.663	716.582	829.361	690.787	621.292
TVAG_110640	229.157	1.366	0	conserved hypothetical protein	79.1832	128.156	124.148	174.547	141.121	139.897	131.675	144.436	90.605	361.236	339.779	279.368	655.147	281.068	620.633	156.752	137.372	139.699
TVAG_460780	474.612	1.365	0.046	conserved hypothetical protein	475.915	375.461	506.579	80.1624	65.1328	66.8166	281.908	315.134	220.887	522.136	502.922	561.175	211.807	180.761	196.756	1516.22	1423.77	1039.47
TVAG_485290	164.961	1.363	0.043	zinc phosphodiesterase	37.5508	43.6422	42.8095	135.759	141.121	117.973	111.349	111.61	90.605	63.098	49.0656	56.1175	111.095	225.691	100.807	529.157	537.715	464.131
TVAG_439100	233.363	1.361	0.008	conserved hypothetical protein	261.223	268.088	238.306	51.7177	35.823	37.5843	100.745	105.865	75.8003	430.644	402.338	500.178	256.452	255.992	315.782	314.454	332.638	216.901
TVAG_176430	1,006.269	1.36	0.001	CMGC family protein kinase	293.876	311.037	216.188	727.927	1574.04	644.154	412.699	512.092	389.069	1255.65	1237.68	1036.95	1571.94	2156.6	1852.18	1533.32	1083.28	1304.16
TVAG_149100	308.328	1.359	0	serine/threonine protein kinase	101.224	139.932	131.282	81.4554	133.522	137.809	312.838	311.031	206.082	703.543	679.558	536.776	233.61	251.812	282.989	484.506	439.592	382.334
TVAG_047900	1,042.792	1.358	0	conserved hypothetical protein	448.161	494.612	462.342	836.534	661.098	487.552	688.421	701.665	487.964	2374.06	1768.81	1515.17	1454.61	655.129	1195.11	1471.57	1560.16	1507.28
TVAG_219870	582.334	1.358	0	conserved hypothetical protein	360.814	271.551	231.171	200.406	188.885	196.274	498.421	498.962	493.294	1091.6	1175.12	979.617	512.904	371.971	575.695	1012.71	988.101	834.517
TVAG_303520	243.579	1.358	0.001	heat shock protein	118.367	125.385	123.434	267.639	192.142	199.406	74.2329	75.5008	57.4424	227.153	203.622	203.731	388.312	245.543	348.575	570.008	548.509	415.42
TVAG_029500	104.124	1.358	0.006	conserved hypothetical protein	57.9588	41.564	34.2476	137.052	95.5281	96.0489	27.3955	22.9785	15.9891	151.435	123.891	150.053	100.712	121.204	76.5164	230.853	220.777	170.028
TVAG_029490	184.748	1.358	0	leucine-rich repeat protein, BspA family	135.509	107.374	102.029	124.122	144.378	113.797	72.4654	70.5768	63.9565	353.349	295.62	401.362	113.171	122.249	104.451	350.555	373.849	276.641
TVAG_172660	423.276	1.357	0	conserved hypothetical protein	306.121	175.954	203.345	149.981	211.682	98.1369	358.792	386.531	247.535	684.613	575.294	789.305	280.332	423.17	349.789	797.061	922.358	658.974
TVAG_093420	555.26	1.357	0	conserved hypothetical protein	377.957	318.657	469.477	385.297	185.628	263.09	253.629	222.399	328.665	1479.65	1002.16	1141.87	885.642	211.062	681.36	633.658	596.589	557.877
TVAG_099030	309.509	1.357	0.007	conserved hypothetical protein	89.7954	92.8263	107.024	287.033	263.788	266.222	143.163	141.974	173.512	725.627	639.079	784.425	498.368	406.452	518.611	154.852	129.523	148.89
TVAG_125360	7,355.679	1.357	0.003	disulfide oxidoreductase	2410.6	3483.06	2213.96	9107.49	7227.57	7352.96	1672.89	1724.21	1995.09	9983.68	8979	6141.21	14943.8	8932.54	12993.2	12140.2	12415.5	8685.23
TVAG_240020	92.868	1.355	0.016	breast cancer suppressor candidate 1,bcsc-1	18.7754	20.782	13.5563	32.3236	81.416	32.3643	84.8376	71.3975	114.293	100.957	65.0119	79.2965	101.75	84.6339	119.026	134.902	228.627	287.669
TVAG_441630	5,609.399	1.354	0.037	conserved hypothetical protein	2215.5	2339.36	1846.52	6865.53	6246.24	6057.34	947.353	915.858	954.018	17877.2	13274.7	14773.6	4186.29	3577.61	4731.87	5363.77	4831.59	3964.88
TVAG_010210	537.985	1.353	0.002	DNAse2-prov protein	179.591	139.239	131.996	580.531	526.49	508.433	224.466	242.916	192.462	843.936	815.715	725.868	1026.85	1017.7	1269.2	428.456	434.686	395.201
TVAG_200190	17,775.099	1.353	0.046	actin	4759.97	5455.28	3703.73	25178.8	22575	19302.7	3206.15	3541.97	2278.75	25102	22654.8	27357.3	41432.1	38710.1	41513.2	13038.9	11122.3	9018.85
TVAG_169930	518.434	1.353	0.016	conserved hypothetical protein	326.529	378.232	356.032	224.972	225.794	200.45	306.652	327.444	277.737	1697.34	1367.7	1717.68	198.309	268.53	214.975	456.006	431.742	355.681
TVAG_101870	1,387.070	1.351	0.033	seryl-tRNA synthetase	788.567	568.734	511.573	1847.62	1431.84	1036.7	256.28	245.378	345.839	1397.62	1399.59	1146.75	5558.88	1457.58	4224.19	1065.91	906.658	777.535
TVAG_384140	62.484	1.351	0.004	conserved hypothetical protein	26.1223	21.4747	50.6579	43.9601	32.5664	28.1883	22.0931	31.1851	59.8112	88.3372	127.57	87.8361	167.161	63.7367	171.251	37.0505	36.3056	29.4103
TVAG_121930	160.584	1.351	0.043	leucine rich repeat-containing protein	67.7547	49.1841	65.6412	67.233	26.0531	77.2567	143.163	135.409	182.394	53.6333	38.0258	53.6776	203.5	158.819	253.84	323.004	395.437	596.478
TVAG_050460	110.023	1.348	0.048	eggshell protein precursor	72.6526	59.5751	67.0682	89.213	84.6726	97.0929	32.6978	29.5438	26.6485	58.3656	71.1451	54.8976	362.355	325.997	397.157	39.9005	47.0991	64.335
TVAG_030410	24.862	1.348	0	exm2 protein	11.4285	15.9329	14.9833	9.0506	13.0266	15.6601	14.1396	9.84793	20.7266	42.5911	53.9721	62.2173	40.4924	18.8075	26.72	21.8503	14.7185	41.3582
TVAG_494730	1,673.844	1.347	0	lipid A export ATP-binding/permease protein msba	1093.05	1428.42	1018.15	1071.85	488.496	919.772	933.213	1015.98	532.971	1708.38	1440.07	1577.39	2248.89	1176.52	2040.44	3613.85	4083.89	3737.86
TVAG_034610	166.214	1.346	0.009	conserved hypothetical protein	93.0607	85.8989	65.6412	80.1624	85.7582	80.3887	113.117	103.403	136.204	416.447	511.508	558.735	100.712	113.89	111.738	129.202	117.748	88.2309
TVAG_490100	300.242	1.344	0.004	conserved hypothetical protein	168.979	230.68	237.593	55.5965	81.416	77.2567	211.21	225.682	236.876	692.5	587.56	795.405	285.524	138.967	287.847	484.506	321.844	284.912
TVAG_094470	208.61	1.343	0.001	CAMK family protein kinase	174.693	102.525	174.805	166.79	127.009	124.237	59.2095	50.881	81.7222	406.982	358.179	314.746	639.573	195.389	316.997	160.552	161.903	138.78
TVAG_177590	22.542	1.341	0.002	conserved hypothetical protein	7.34689	13.1619	10.7024	3.87883	10.8555	11.4841	17.6745	16.4132	21.911	45.746	51.5188	26.8388	17.6505	28.2113	13.36	35.1505	19.6246	54.2252
TVAG_269320	15.376	1.34	0.049	conserved hypothetical protein	7.34689	5.54187	15.6968	2.58589	1.08555	3.13203	11.4884	12.3099	17.7657	28.3941	38.0258	43.9181	8.30614	11.4935	14.5746	9.50013	8.83109	36.7629
TVAG_421410	306.682	1.338	0.006	r2r3-MYB transcription factor	99.5912	49.8768	58.5063	398.226	337.605	209.846	157.303	151.002	104.818	452.728	787.502	503.838	455.799	386.599	477.317	298.304	369.924	221.496
TVAG_440430	48.676	1.338	0.029	conserved hypothetical protein	19.5917	46.4131	29.9666	11.6365	51.0207	20.8802	24.7443	37.7504	5.9219	97.8019	104.264	184.212	16.6123	72.0956	30.3637	34.2005	36.3056	52.3871
TVAG_075430	511.24	1.336	0.001	conserved hypothetical protein	338.773	367.841	492.309	254.71	96.6137	205.67	241.257	213.372	398.544	921.231	1062.27	1267.52	1042.42	296.741	714.153	460.756	392.493	435.64
TVAG_178590	136.721	1.335	0	conserved hypothetical protein	56.3262	66.5024	146.979	86.6272	54.2773	69.9486	58.3258	49.2397	109.555	156.168	246.554	132.974	419.46	137.922	244.124	145.352	150.129	130.508
TVAG_359170	908.547	1.332	0	serine/threonine protein kinase	356.733	605.449	612.889	460.288	639.387	537.665	570.886	588.414	277.145	1148.38	1549.24	2217.86	1377.78	1256.97	1148.96	1121.01	953.758	931.02
TVAG_038120	26.598	1.331	0.003	conserved hypothetical protein	7.34689	15.2401	8.5619	6.46471	13.0266	26.1002	24.7443	22.1578	11.8438	66.2529	53.9721	64.6572	30.1098	29.2562	31.5782	21.8503	23.5496	22.0577
TVAG_035990	46.293	1.33	0.002	conserved hypothetical protein	28.5713	23.5529	31.3936	23.273	33.6519	26.1002	24.7443	14.7719	30.2017	111.999	101.811	150.053	33.2246	32.3908	30.3637	51.3007	35.3244	50.5489
TVAG_546550	101.449	1.328	0.01	conserved hypothetical protein	61.2241	33.2512	57.7928	106.021	80.3305	90.8288	20.3257	43.495	27.8329	285.518	226.928	274.488	94.4823	62.6918	59.5128	111.151	86.3484	103.855
TVAG_121630	8,713.822	1.327	0.005	conserved hypothetical protein	6313.43	4430.72	7757.08	4998.52	1683.68	1984.66	5408.39	5569.01	6551.99	21436	17565.5	21477.2	16526.1	4174.23	10681.9	8092.21	7346.48	4851.78
TVAG_024690	29,949.010	1.327	0.004	isoleucyl tRNA synthetase	11650.5	10880.1	10060.9	44765.6	25338.8	20829	9987.85	11309.5	8819.48	52284.6	39002.2	56111.4	65859.4	45965.6	62479.9	21939.6	21124.9	20672.7
TVAG_199580	1,604.079	1.326	0.001	conserved hypothetical protein	1140.4	1416.64	1382.75	755.079	522.148	720.366	599.165	732.03	964.085	2971.92	2230.03	3190.16	1426.58	688.565	1040.87	3464.7	2952.53	2675.42
TVAG_050760	1,526.586	1.325	0	hect E3 ubiquitin ligase	904.484	1417.33	1135.16	823.604	670.868	703.662	688.421	671.301	823.736	2484.48	2515.84	2585.07	2220.85	1097.11	1876.47	2303.78	2010.54	2545.83
TVAG_229110	1,680.090	1.324	0.003	conserved hypothetical protein	822.852	856.911	966.781	561.137	528.661	525.137	1530.61	1554.33	1282.09	3817.43	3585.47	3966.05	858.647	869.326	1102.81	2685.69	2567.88	2159.82
TVAG_103340	108.62	1.323	0.015	DNA-binding protein eta2	60.4078	72.737	46.3769	74.9907	99.8703	82.4767	30.9304	53.343	38.4923	61.5205	53.9721	39.0383	94.4823	103.441	122.669	280.254	326.75	313.403
TVAG_215160	177.479	1.322	0.001	conserved hypothetical protein	59.5915	101.139	80.6245	104.728	233.393	152.425	56.5584	68.1149	57.4424	290.251	285.807	286.687	273.064	486.906	201.615	140.602	137.372	178.3
TVAG_175670	11.409	1.321	0.023	beta-amylase	0.816322	7.62007	7.84841	10.3435	7.59883	9.39608	6.18607	6.56529	2.96095	12.6196	24.5328	10.9795	29.0715	21.9421	24.2909	4.75006	5.88739	11.9479
TVAG_437430	605.653	1.321	0.006	conserved hypothetical protein	199.182	203.664	154.114	508.126	515.635	449.968	410.048	412.792	263.524	612.05	580.2	489.198	1412.04	1748.06	1670	390.455	354.225	528.466
TVAG_462990	23.585	1.321	0	ubiquitin	18.7754	22.1675	17.8373	11.6365	15.1977	13.5721	8.83725	7.38595	5.9219	36.2813	33.1192	21.959	44.6455	20.8973	35.2218	36.1005	37.2868	37.6819
TVAG_302870	232.12	1.32	0.003	conserved hypothetical protein	60.4078	41.564	44.95	143.517	194.313	244.298	162.605	160.85	143.31	313.912	273.54	710.009	223.228	331.222	298.778	214.703	279.651	337.299
TVAG_228560	39.536	1.32	0.046	conserved hypothetical protein	12.2448	11.7765	12.1294	49.1318	51.0207	48.0244	7.95352	3.28264	9.47504	86.7597	85.8647	62.2173	80.9849	34.4805	72.8728	24.7003	27.4745	31.2484
TVAG_209800	132.767	1.32	0.004	conserved hypothetical protein	66.122	70.6588	50.6579	138.345	102.041	134.677	38.8839	55.8049	29.0173	115.154	77.2782	85.3962	254.376	156.73	193.113	350.555	209.984	261.016
TVAG_078320	457.473	1.319	0	ankyrin repeat and FYVE domain containing protein	222.856	224.446	234.739	306.427	298.525	188.966	296.931	276.563	305.57	1001.68	1024.24	720.988	373.776	332.267	432.378	744.81	774.192	475.16
TVAG_464750	36.862	1.319	0.026	conserved hypothetical protein	18.7754	18.0111	32.8206	28.4447	20.6254	36.5403	6.18607	8.20661	20.7266	25.2392	33.1192	31.7186	115.248	82.5442	102.022	19.0003	13.7372	50.5489
TVAG_399260	116.599	1.318	0.037	conserved hypothetical protein	53.0609	37.4076	42.8095	73.6977	69.475	58.4645	90.1399	93.5554	81.7222	380.165	289.487	409.902	48.7986	30.301	37.6509	107.351	86.3484	108.45
TVAG_027810	24.864	1.318	0.035	conserved hypothetical protein	17.1428	7.62007	4.99444	12.9294	14.1121	21.9242	20.3257	16.4132	13.0282	23.6617	26.9861	14.6394	84.0997	56.4226	76.5164	8.55011	9.81232	18.3814
TVAG_408340	96.861	1.317	0.021	conserved hypothetical protein	88.979	65.8097	125.574	33.6165	30.3953	25.0562	37.1164	35.2884	56.258	201.914	218.342	240.329	58.143	40.7497	26.72	151.052	149.147	158.999
TVAG_224560	23.416	1.316	0.028	conserved hypothetical protein	11.4285	13.8547	14.9833	6.46471	4.34219	2.08802	25.628	20.5165	20.7266	22.0843	29.4393	30.4987	17.6505	13.5832	13.36	57.0008	75.5549	42.2773
TVAG_201990	4,228.264	1.316	0	ubiquitin protein ligase E3a	2558.35	3087.51	2213.96	2763.02	1956.16	2034.77	2561.03	2802.56	1832.83	5722.99	4126.41	4870.03	10432.5	6280.67	8815.18	4921.06	4753.09	4376.62
TVAG_373870	50.678	1.316	0.034	conserved hypothetical protein	13.8775	13.1619	9.98888	29.7377	52.1062	49.0684	31.8141	30.3645	31.3861	157.745	160.69	118.335	48.7986	49.1086	43.7237	29.4504	23.5496	19.3005
TVAG_302340	78.255	1.314	0	conserved hypothetical protein	57.1425	38.1003	45.6635	53.0107	55.3629	42.8044	33.5815	35.2884	43.2299	111.999	123.891	109.795	258.529	90.9031	145.746	58.9008	55.9302	48.7108
TVAG_478890	9.294	1.313	0.008	conserved hypothetical protein	4.08161	2.0782	2.85397	2.58589	6.51328	2.08802	7.95352	8.20661	10.6594	18.9294	12.2664	9.75957	17.6505	12.5384	17.0036	9.50013	8.83109	13.7861
TVAG_580280	7,367.261	1.313	0	Rab6	2791.82	2547.87	2351.67	7049.12	5207.37	6386.2	4316.99	4709.77	2698.61	14104	13749.4	11712.7	13555.6	8184.42	13700.1	6598.79	6010.05	6936.23
TVAG_134260	1,965.666	1.313	0.001	thioredoxin	1032.65	1585.67	981.764	1920.02	1302.66	1657.89	640.7	617.137	418.086	5079.39	3553.57	3835.51	2557.25	1469.08	2703.58	2109.98	2001.71	1915.35
TVAG_483010	112.68	1.311	0.009	conserved hypothetical protein	26.9386	43.6422	52.7984	56.8895	61.8762	141.985	68.9305	77.1421	53.2971	64.6754	60.1053	56.1175	236.725	175.537	383.797	155.802	180.547	131.427
TVAG_475790	32.767	1.311	0.01	hypothetical protein	12.2448	33.2512	14.9833	10.3435	13.0266	14.6161	25.628	27.0818	17.7657	33.1264	55.1987	64.6572	19.7271	12.5384	15.7891	67.4509	69.6675	82.7165
TVAG_248850	39.018	1.31	0.004	conserved hypothetical protein	5.71425	10.391	16.4103	5.17177	30.3953	29.2323	32.6978	39.3917	31.9782	63.098	63.7852	73.1968	40.4924	45.974	34.0073	57.0008	47.0991	76.2829
TVAG_100120	49.414	1.309	0	conserved hypothetical protein	25.306	29.7875	42.096	28.4447	37.9941	34.4523	14.1396	13.9512	29.6095	53.6333	91.9979	70.7569	123.554	48.0637	89.8764	52.2507	52.9865	50.5489
TVAG_457860	723.981	1.309	0.017	conserved hypothetical protein	260.407	648.398	305.374	405.984	481.983	487.552	440.979	451.364	264.709	2616.99	2201.82	1726.22	477.603	504.669	410.517	500.657	434.686	411.744
TVAG_165180	64.07	1.308	0.02	conserved hypothetical protein	44.8977	33.9439	22.1182	14.2224	15.1977	13.5721	66.2793	67.2942	53.2971	45.746	53.9721	45.138	137.051	192.255	174.895	52.2507	69.6675	51.468
TVAG_057590	132.166	1.307	0	guanylate cyclase	97.9586	64.4242	135.563	76.2836	67.3039	69.9486	45.9537	57.4463	68.694	208.223	311.566	203.731	222.189	123.294	137.244	173.852	146.204	169.109
TVAG_487910	204.579	1.307	0.027	long-chain-fatty-acid CoA ligase	86.5301	65.8097	76.3436	221.093	84.6726	169.13	65.3956	70.5768	220.295	582.079	630.492	479.439	105.903	146.281	54.6546	187.152	217.834	218.739
TVAG_306380	1,690.540	1.307	0.007	hypothetical protein	401.63	554.187	479.466	2254.89	1074.69	1963.78	714.933	727.106	591.005	3020.82	3435.82	2194.68	1173.24	1197.41	1139.24	3262.34	3094.81	3149.66
TVAG_114560	1,764.616	1.306	0	conserved hypothetical protein	728.159	910.252	610.035	1300.7	1313.51	1338.42	1103.77	1235.92	605.81	4016.19	3676.24	2631.42	2293.53	1802.39	2120.6	2183.13	2173.43	1719.58
TVAG_088070	102.579	1.306	0.032	conserved hypothetical protein	66.9384	53.3405	62.0738	28.4447	41.2508	43.8484	74.2329	73.8595	87.0519	231.885	177.863	165.913	26.995	29.2562	18.2182	191.903	232.552	240.797
TVAG_003650	133.615	1.304	0.035	Clan CA, family C1, papain-like cysteine peptidase	139.591	132.312	117.726	58.1824	73.8172	98.1369	28.2792	19.6959	25.4642	44.1686	62.5586	154.933	355.088	203.748	433.593	166.252	133.448	158.08
TVAG_297410	11.992	1.304	0.01	TKL family protein kinase	7.34689	4.84913	4.28095	12.9294	9.76992	7.30806	2.65117	6.56529	7.10628	23.6617	28.2127	12.1995	17.6505	28.2113	18.2182	9.50013	10.7936	4.59536
TVAG_439830	840.404	1.3	0.001	CAMK family protein kinase	234.284	334.59	290.391	727.927	808.732	724.542	486.932	488.293	276.553	1413.39	1573.78	1016.22	679.027	515.118	864.757	1648.27	1574.88	1469.6
TVAG_035440	2,059.507	1.3	0.001	TKL family protein kinase	998.361	1634.16	1780.87	727.927	868.437	994.941	1465.22	1450.93	786.428	3904.19	4515.26	5877.7	1286.41	1198.46	1653	2718.94	2562.98	2646.93
TVAG_302600	1,503.549	1.299	0.034	conserved hypothetical protein	402.447	335.283	348.897	1654.97	1411.21	1338.42	905.818	981.511	441.774	5292.34	4628.11	3086.46	825.423	989.486	1121.03	1137.16	1074.45	1089.1
TVAG_264280	101.571	1.299	0.009	leucine-rich repeat protein, BspA family	113.469	112.223	97.7483	43.9601	34.7375	34.4523	26.5117	25.4405	38.4923	156.168	160.69	111.015	222.189	216.287	217.404	79.8011	84.386	53.3062
TVAG_465990	334.354	1.299	0.001	neurobeachin-like protein	143.673	133.698	136.277	214.628	144.378	144.073	288.978	322.52	210.227	750.866	614.546	683.17	511.866	436.753	603.629	248.903	261.989	168.19
TVAG_019690	126.768	1.297	0	inorganic pyrophosphatase	51.4283	51.2623	43.523	118.951	140.036	89.7848	63.6282	67.2942	37.308	108.844	161.916	120.775	239.84	193.3	314.567	168.152	154.053	157.161
TVAG_061910	10.423	1.296	0.016	conserved hypothetical protein	7.34689	7.62007	7.84841	5.17177	2.17109	4.17604	2.65117	4.10331	11.8438	14.197	24.5328	17.0792	19.7271	15.673	18.2182	7.6001	2.9437	14.7051
TVAG_456990	110.117	1.295	0.009	DNA-binding protein eta2	44.0814	63.0387	39.9555	91.7989	77.0738	183.746	23.8606	19.6959	32.5704	82.0274	142.29	170.792	275.141	134.787	187.04	141.552	140.316	132.346
TVAG_421220	38.333	1.294	0.042	conserved hypothetical protein	20.408	30.4803	31.3936	33.6165	34.7375	35.4963	7.0698	4.92397	2.96095	45.746	28.2127	25.6189	29.0715	40.7497	34.0073	103.551	101.067	80.8783
TVAG_258320	538.213	1.293	0.019	adaptin, alpha/gamma/epsilon	334.692	300.646	367.448	602.511	411.422	465.628	94.5585	94.376	136.796	1369.23	1202.11	1272.4	856.571	451.381	754.233	332.504	330.675	310.646
TVAG_172150	85.382	1.291	0.016	peptidyl-prolyl cis-trans isomerase	37.5508	21.4747	32.1071	46.5459	18.4543	49.0684	59.2095	61.5496	118.438	238.195	256.368	146.394	95.5206	36.5702	69.2291	77.901	64.7613	107.531
TVAG_427520	174.639	1.291	0	CAMK family protein kinase	90.6117	164.871	141.985	98.2636	106.384	92.9168	88.3725	85.3487	42.6377	304.448	212.209	389.163	305.251	214.197	359.506	142.502	140.316	164.514
TVAG_260860	73.47	1.29	0.015	glycine-rich cell wall structural protein 1.0 precursor	64.4894	69.2733	52.0849	55.5965	56.4484	52.2005	9.72097	13.9512	10.0672	190.871	132.477	108.575	104.865	123.294	98.3782	58.9008	71.6299	49.6299
TVAG_407880	261.702	1.29	0.023	ankyrin 2,3/unc44	191.019	163.485	127.715	111.193	147.634	109.621	165.256	198.6	152.193	788.725	625.586	514.817	49.8368	101.352	81.3746	369.555	496.503	316.161
TVAG_064470	410.324	1.29	0.004	leucine-rich repeat protein, BspA family	275.1	279.864	254.003	72.4048	138.95	122.149	308.42	315.134	376.633	700.388	561.801	265.948	317.71	351.074	298.778	943.362	928.246	875.875
TVAG_216180	95.301	1.29	0.008	conserved hypothetical protein	60.4078	54.0332	63.5007	50.4248	31.4809	32.3643	63.6282	55.8049	84.6831	246.082	266.181	268.388	111.095	81.4994	83.8037	52.2507	50.0428	59.7397
TVAG_052020	3,025.859	1.289	0	PIKK family atypical protein kinase	1611.42	1279.48	1414.85	2885.85	1758.59	1466.83	1900.89	1898.19	1599.5	5920.17	4582.72	4912.72	3564.37	3051	3902.34	4857.41	4557.82	3301.31
TVAG_031010	1,859.072	1.289	0	triadin	1172.24	1199.81	1196.53	1181.75	830.443	570.029	1108.19	1285.98	1172.54	2847.3	2345.33	2353.28	2759.72	1757.46	1918.98	3237.64	3042.8	3483.28
TVAG_005750	6,658.581	1.288	0.01	ctl2	3724.06	2589.44	2061.99	2183.78	1405.78	1471.01	7874.87	8786	4723.9	7882.52	6231.33	5926.5	14299	7565.86	19072	8714.46	6207.27	9134.65
TVAG_488500	91.964	1.287	0.042	conserved hypothetical protein	39.9998	45.7204	31.3936	28.4447	41.2508	50.1124	94.5585	78.7835	71.0628	66.2529	55.1987	41.4782	37.3776	61.6469	52.2255	270.754	376.793	212.306
TVAG_124900	89.85	1.286	0.011	adenylate cyclase	58.7751	54.7259	44.2365	106.021	66.2183	85.6088	21.2094	19.6959	15.3969	157.745	85.8647	90.276	196.233	189.12	211.331	76.001	73.5924	65.2541
TVAG_071900	61.098	1.284	0.002	conserved hypothetical protein	24.4896	42.9495	40.669	21.98	31.4809	30.2763	50.3723	32.8264	43.2299	153.013	114.077	154.933	85.1379	49.1086	103.236	47.5006	44.1554	30.3294
TVAG_154300	77.665	1.282	0	serine/threonine protein kinase	44.8977	60.9605	58.5063	31.0306	37.9941	75.1687	31.8141	27.0818	40.2689	70.9852	72.3717	52.4577	110.056	90.9031	99.5928	172.902	177.603	143.375
TVAG_165230	22.552	1.282	0	conserved hypothetical protein	12.2448	9.00553	15.6968	12.9294	8.68437	9.39608	15.907	9.84793	23.6876	26.8166	31.8926	14.6394	50.8751	21.9421	44.9382	29.4504	28.4557	39.5201
TVAG_180440	101.45	1.281	0.001	conserved hypothetical protein	61.2241	27.7093	52.7984	121.537	74.9027	102.313	29.1629	25.4405	39.6767	167.21	149.65	180.552	187.926	65.8264	119.026	139.652	149.147	132.346
TVAG_475750	591.563	1.281	0.001	conserved hypothetical protein	124.897	150.323	115.586	562.43	433.133	517.829	439.211	462.032	300.832	937.005	994.804	769.786	681.104	469.144	793.099	924.362	932.17	1040.39
TVAG_490130	342.684	1.281	0.024	PAP-associated domain-containing protein	130.611	112.916	169.097	100.85	61.8762	111.709	297.815	336.471	475.528	779.26	618.226	711.229	259.567	92.9929	229.549	527.257	593.645	559.715
TVAG_442250	11.983	1.281	0.013	Rab9	4.89793	3.46367	8.5619	10.3435	7.59883	6.26406	7.0698	6.56529	8.29066	12.6196	40.4791	29.2787	14.5357	17.7627	4.85818	11.4002	8.83109	12.867
TVAG_278540	1,421.645	1.279	0.014	inositol monophosphatase	519.18	441.271	418.819	1693.75	1558.85	1699.65	381.769	389.814	367.75	3453.04	3218.7	2105.63	2335.06	1814.93	1479.32	1381.32	1218.69	1112.08
TVAG_024960	1,612.270	1.279	0.026	adenylate cyclase type IX	314.284	211.284	179.086	1267.08	1309.17	785.095	1560.66	1563.36	1281.5	2829.94	2578.39	3295.08	775.586	1213.09	1455.03	3079.94	3321.47	2000.82
TVAG_008720	15,124.610	1.278	0.001	conserved hypothetical protein	6239.96	6164.63	5213.48	12701.9	10000.1	8356.25	11271.9	11902	7629.18	25687.2	24795.3	22642.2	32584	26577.1	32998	9826.93	9840.78	7812.11
TVAG_186120	257.371	1.278	0.002	CAMK family protein kinase	59.5915	78.2789	57.7928	221.093	235.564	244.298	151.117	144.436	161.668	487.432	601.053	500.178	269.95	157.774	346.146	345.805	271.801	298.698
TVAG_498000	300.292	1.278	0.046	Ribose-phosphate pyrophosphokinase	143.673	164.178	156.968	302.549	257.275	271.442	108.698	96.838	77.5769	285.518	142.29	174.452	1146.25	523.477	1089.45	148.202	149.147	167.271
TVAG_289380	284.375	1.278	0	conserved hypothetical protein	137.958	108.066	135.563	159.032	135.693	181.658	204.14	195.317	238.06	176.674	250.234	213.491	495.254	374.061	568.408	536.757	524.959	483.432
TVAG_358280	102.628	1.277	0.011	ankyrin repeat-containing protein	44.8977	48.4913	72.0626	69.8189	83.5871	92.9168	41.5351	36.1091	50.9283	105.689	99.3577	121.995	328.093	235.094	257.484	55.1007	48.0804	56.0634
TVAG_028300	31.885	1.276	0.017	conserved hypothetical protein	7.34689	11.0837	26.3992	23.273	18.4543	10.4401	20.3257	11.4893	37.9001	77.295	96.9045	67.097	38.4159	26.1216	24.2909	20.9003	16.6809	39.5201
TVAG_162880	75.053	1.276	0.038	pre-mRNA cleavage complex II protein Clp1	31.0202	33.9439	51.3714	64.6471	49.9351	46.9804	26.5117	29.5438	60.4034	223.998	208.529	233.01	92.4058	51.1983	68.0146	24.7003	22.5683	32.1675
TVAG_019760	33.82	1.275	0.044	conserved hypothetical protein	7.34689	8.3128	9.98888	33.6165	29.3098	33.4083	18.5582	16.4132	21.3188	113.576	98.1311	80.5165	36.3394	18.8075	29.1491	18.0502	15.6997	20.2196
TVAG_442260	1,042.953	1.275	0	leucine-rich repeat-containing protein	446.528	656.711	413.825	583.117	838.042	730.806	651.305	649.964	519.35	2142.18	1983.48	1942.15	627.114	1061.58	980.139	1595.07	1533.67	1418.13
TVAG_036480	534.874	1.275	0.006	CAMK family protein kinase	302.855	351.909	371.016	137.052	123.752	135.721	473.676	476.804	440.589	1175.2	1257.3	1147.97	780.777	522.432	846.539	352.455	378.756	352.924
TVAG_252470	180.082	1.274	0.028	conserved hypothetical protein	142.856	142.01	124.148	84.0413	175.859	140.941	49.4886	41.8537	46.783	537.91	418.284	291.567	50.8751	110.756	64.3709	259.353	329.694	230.687
TVAG_245980	979.284	1.274	0.039	breast cancer suppressor candidate 1,bcsc-1	835.097	1227.52	725.621	244.366	244.248	285.015	547.909	521.94	524.68	447.996	426.87	528.237	790.122	844.25	862.328	3066.64	2784.74	2719.53
TVAG_133950	4,619.978	1.274	0.001	2-deoxyglucose-6-phosphate phosphatase	3958.34	3636.85	3560.32	3088.84	2307.87	2776.02	1583.63	1560.08	1856.51	12362.5	11080.2	7768.62	6715.51	4083.33	4938.34	4389.06	4329.2	3164.36
TVAG_281140	75.965	1.273	0.008	conserved hypothetical protein	33.4692	30.4803	38.5285	16.8083	18.4543	22.9682	61.8607	70.5768	104.818	165.632	201.169	134.194	67.4874	89.8583	72.8728	64.6009	70.6487	102.936
TVAG_031880	1,100.760	1.271	0	Clan CA, family C19, ubiquitin hydrolase-like cysteine peptidase	506.119	633.851	592.911	867.565	658.927	773.611	628.328	636.012	506.322	2616.99	2437.33	2981.55	1169.09	994.71	1283.78	776.16	777.136	973.297
TVAG_031930	221.947	1.271	0.001	ankyrin	139.591	157.943	164.103	143.517	124.838	153.469	95.4422	118.175	72.8393	667.261	542.174	441.621	223.228	194.345	134.815	190.953	198.209	232.525
TVAG_278640	167.65	1.27	0.02	conserved hypothetical protein	112.652	50.5695	73.4896	153.86	148.72	128.413	70.698	78.7835	67.5096	563.15	456.31	419.662	170.276	91.948	108.095	117.802	85.3672	120.398
TVAG_172670	215.086	1.27	0	conserved hypothetical protein	159.999	107.374	70.6356	142.224	158.49	76.2127	174.094	149.36	98.3035	287.096	245.328	325.726	262.682	351.074	309.709	355.305	327.732	270.207
TVAG_424960	1,505.024	1.268	0.033	conserved hypothetical protein	1005.71	1020.4	910.415	1321.39	1871.48	1028.35	294.28	300.362	195.423	1785.67	1420.45	2132.47	3279.89	4007.05	3848.9	1054.51	867.409	746.286
TVAG_273370	891.199	1.267	0	2-deoxyglucose-6-phosphate phosphatase	353.467	360.221	327.493	899.888	861.924	696.354	463.955	452.184	296.687	1829.84	1042.64	1310.22	1435.92	840.07	988.64	1616.92	1633.75	631.402
TVAG_159880	92.14	1.267	0.007	conserved hypothetical protein	67.7547	74.8152	133.423	19.3941	21.7109	26.1002	31.8141	30.3645	79.3534	115.154	114.077	198.851	143.281	65.8264	127.527	142.502	116.767	149.809
TVAG_071350	371.235	1.265	0	conserved hypothetical protein	193.468	243.149	185.508	305.134	360.402	279.794	117.535	123.92	157.522	496.897	385.165	445.28	568.971	504.669	533.186	644.108	619.157	518.356
TVAG_364040	258.561	1.265	0	conserved hypothetical protein	166.53	222.367	199.778	87.9201	154.148	187.922	120.187	116.534	110.739	470.08	496.789	681.95	159.893	215.242	189.469	419.906	366.981	287.669
TVAG_245000	13.09	1.264	0.01	CK1 family protein kinase	10.6122	4.84913	4.99444	5.17177	6.51328	13.5721	4.41862	4.10331	14.8047	20.5068	18.3996	15.8593	23.8802	18.8075	7.28728	17.1002	9.81232	34.9247
TVAG_209300	121.479	1.264	0.003	conserved hypothetical protein	79.1832	49.1841	79.1975	77.5766	58.6195	75.1687	93.6748	62.3702	66.9174	367.546	258.821	268.388	123.554	154.64	171.251	54.1507	61.8176	84.5546
TVAG_303720	12.977	1.263	0.018	conserved hypothetical protein	4.08161	4.84913	6.42142	6.46471	9.76992	13.5721	9.72097	9.84793	4.73752	15.7745	35.5725	18.2992	7.26787	9.40377	4.85818	17.1002	25.512	30.3294
TVAG_425570	47.072	1.263	0.02	conserved hypothetical protein	27.7549	21.4747	31.3936	36.2024	36.9086	50.1124	8.83725	9.84793	26.6485	135.661	93.2246	117.115	71.6405	32.3908	65.5855	34.2005	22.5683	25.734
TVAG_389590	27.176	1.263	0.041	RING finger	17.1428	22.1675	14.2698	23.273	17.3687	11.4841	8.83725	16.4132	12.436	85.1823	85.8647	74.4167	15.574	12.5384	15.7891	10.4501	14.7185	31.2484
TVAG_064220	27.822	1.262	0.004	conserved hypothetical protein	13.0611	18.0111	17.1238	12.9294	3.25664	26.1002	18.5582	16.4132	20.7266	44.1686	55.1987	69.5369	45.6838	21.9421	46.1528	14.2502	25.512	32.1675
TVAG_129580	133.086	1.261	0.002	hypothetical protein	67.7547	36.7149	65.6412	42.6671	53.1918	57.4205	109.582	109.148	161.076	217.688	338.552	215.931	201.424	179.717	208.902	86.4511	89.2921	154.404
TVAG_198700	107.476	1.26	0.006	cortactin-binding protein	87.3464	90.0553	104.883	34.9095	22.7965	55.3325	44.1862	50.881	76.9847	290.251	231.835	265.948	104.865	66.8713	87.4473	117.802	101.067	101.098
TVAG_483570	36.302	1.259	0.001	conserved hypothetical protein	24.4896	11.7765	9.98888	31.0306	31.4809	19.8362	20.3257	25.4405	18.9501	77.295	91.9979	71.9768	36.3394	35.5254	34.0073	39.9005	36.3056	36.7629
TVAG_354000	251.656	1.258	0	conserved hypothetical protein	103.673	154.48	175.519	134.466	186.714	117.973	134.326	138.692	189.501	343.884	385.165	585.574	227.381	171.358	208.902	349.605	316.938	605.668
TVAG_117170	143.936	1.257	0.001	conserved hypothetical protein	54.6935	33.9439	34.9611	59.4754	103.127	67.8606	155.536	139.512	114.885	203.491	252.688	228.13	104.865	148.371	197.971	214.703	269.839	206.791
TVAG_575690	18.673	1.257	0.024	leucine-rich repeat protein, BspA family	8.16322	16.6256	11.4159	6.46471	5.42773	5.22005	10.6047	18.0545	15.9891	17.3519	36.7992	30.4987	62.2961	21.9421	38.8655	11.4002	9.81232	9.19072
TVAG_RG_DS113240_9	82.053	1.256	0.043	conserved hypothetical protein	111.836	67.1951	94.1809	32.3236	18.4543	29.2323	23.8606	21.3372	36.7158	70.9852	71.1451	48.7979	253.337	196.434	217.404	42.7506	49.0616	91.9072
TVAG_183420	36.442	1.254	0.03	hypothetical protein	8.16322	9.69827	7.13491	7.75766	26.0531	51.1565	29.1629	32.8264	21.911	61.5205	68.6918	117.115	18.6888	26.1216	41.2946	43.7006	50.0428	34.9247
TVAG_183030	10.188	1.253	0.031	Clan S-, family S54, Rhomboid-like serine peptidase	4.08161	7.62007	4.99444	1.29294	6.51328	9.39608	4.41862	4.10331	10.6594	22.0843	34.3459	9.75957	20.7654	7.31404	13.36	7.6001	5.88739	9.19072
TVAG_482100	46.447	1.25	0.013	CMGC family protein kinase	20.408	27.7093	29.2531	11.6365	26.0531	18.7922	27.3955	36.1091	49.7439	25.2392	19.6262	26.8388	58.143	59.5572	51.0109	125.402	112.842	110.289
TVAG_166790	475.48	1.249	0.002	ankyrin repeat-containing protein	335.508	426.724	597.192	257.296	141.121	143.029	162.605	147.719	321.559	825.006	793.635	834.443	961.436	292.562	555.048	625.108	593.645	545.01
TVAG_401220	2,640.552	1.248	0.004	protein disulfide isomerase	1158.36	1486.61	1662.43	3046.17	1540.39	2927.4	648.654	681.149	929.738	3686.5	2875.24	3740.36	6622.07	2063.61	6349.65	3028.64	3054.58	2028.39
TVAG_045290	435.197	1.248	0.012	nuclear lim interactor-interacting factor	91.428	130.234	105.597	474.51	404.909	544.973	183.815	208.448	178.249	918.076	1237.68	712.449	411.154	342.715	495.535	488.306	481.785	423.692
TVAG_151080	767.815	1.248	0	Clan ME, family M16, insulinase-like metallopeptidase	593.466	539.639	859.757	385.297	231.221	324.687	348.187	301.183	509.283	1036.38	891.766	1327.3	1395.43	396.003	846.539	1414.57	1335.46	1084.5
TVAG_148590	6,458.054	1.247	0.005	MYB	1655.5	2513.24	1610.35	4763.2	6019.36	4779.47	5212.21	5735.6	2162.68	10792.9	9047.69	7829.62	11525.8	13820.4	15177	4789.01	4741.31	4069.65
TVAG_127400	79.413	1.247	0.001	CAMK family protein kinase	48.9793	44.3349	70.6356	29.7377	30.3953	38.6283	51.256	64.8322	42.6377	201.914	168.05	161.033	119.401	95.0826	87.4473	64.6009	60.8364	49.6299
TVAG_276080	514.673	1.244	0.019	CAMK family protein kinase	381.222	297.183	312.509	389.176	488.496	384.195	171.443	156.746	168.774	1858.24	1378.74	828.344	334.322	246.588	234.407	631.758	612.289	389.686
TVAG_138300	1,894.651	1.244	0.001	conserved hypothetical protein	842.444	587.438	737.037	1061.51	1656.54	1268.47	1547.4	1542.84	882.363	3094.96	4071.21	3744.02	911.599	1530.73	1287.42	3098.94	3339.13	2899.67
TVAG_267310	615.506	1.242	0	arm-domain protein	289.794	347.059	315.363	385.297	366.915	226.55	524.932	495.679	338.733	1575.87	975.178	891.781	1050.73	339.581	1039.65	657.409	615.233	643.35
TVAG_250820	134.644	1.242	0.003	conserved hypothetical protein	46.5303	64.4242	55.6523	60.7683	168.26	119.017	98.0934	86.9901	21.3188	290.251	290.713	224.47	173.391	196.434	139.673	145.352	124.616	117.641
TVAG_245970	938.686	1.241	0.026	conserved hypothetical protein	760.812	985.067	637.148	301.256	267.044	371.667	579.723	585.131	534.747	418.024	372.898	485.539	968.704	823.352	967.993	2624.88	2630.68	2581.67
TVAG_259170	181.193	1.24	0.035	conserved hypothetical protein	62.8568	54.7259	50.6579	177.133	302.868	210.89	41.5351	34.4678	37.308	143.548	233.061	128.094	237.763	244.498	250.196	418.006	343.431	290.427
TVAG_493430	988.957	1.239	0.008	conserved hypothetical protein	270.202	166.256	204.772	850.756	480.897	553.325	929.678	981.511	861.636	722.472	826.755	914.96	2259.27	1859.86	1830.32	1267.32	1416.9	1404.34
TVAG_373880	220.649	1.238	0.006	serine/threonine protein kinase	129.795	119.15	84.9055	155.153	224.708	193.142	91.9073	97.6587	86.4597	566.304	713.904	367.204	117.324	217.332	129.956	243.203	228.627	204.953
TVAG_135110	135.117	1.237	0.001	CMGC family protein kinase	49.7956	66.5024	45.6635	86.6272	89.0148	80.3887	99.8609	102.583	104.225	141.97	103.038	167.133	194.156	428.394	302.422	142.502	100.086	127.751
TVAG_180450	149.384	1.237	0.005	conserved hypothetical protein	70.2037	41.564	68.4952	191.356	98.7848	187.922	47.7211	45.957	51.5205	182.984	207.302	336.705	240.878	97.1723	159.106	212.803	260.027	188.41
TVAG_153430	1,930.247	1.237	0.001	conserved hypothetical protein	786.934	772.398	622.878	1833.39	1829.15	1884.44	894.329	955.249	772.215	5110.94	3778.05	3190.16	1956.1	1749.1	2053.8	2264.83	2122.4	2168.09
TVAG_150550	522.953	1.236	0	DNAj/HSP40	288.978	304.11	438.084	378.832	257.275	223.418	284.559	329.906	299.056	1101.06	772.782	744.167	1110.95	341.67	964.35	595.658	514.166	464.131
TVAG_360820	451.425	1.235	0.002	conserved hypothetical protein	147.754	290.948	194.07	277.983	308.295	270.398	326.978	311.851	294.318	795.035	1332.13	1269.96	446.455	320.773	467.6	439.856	302.219	329.028
TVAG_381290	4,902.180	1.235	0.024	heat shock protein	2070.19	3442.19	2061.99	5149.79	4992.43	4995.58	1282.28	1254.79	1067.72	13174.9	12023.5	12317.8	5575.5	4465.75	4439.17	3104.64	3462.77	3358.29
TVAG_308070	1,383.038	1.234	0	myo inositol monophosphatase	773.056	971.212	639.288	1210.19	1068.18	1085.77	592.095	679.507	409.795	3164.36	2350.24	2443.55	1619.7	1054.27	1714.94	1788.87	1796.64	1533.01
TVAG_213210	34,383.648	1.232	0.002	conserved hypothetical protein	20414.6	21945.1	18408.8	16951.8	17667.3	14651.6	26742.4	27246.8	20738.5	97297.1	86356.6	80600.6	22389.2	24631.6	23842.8	34468.4	35483.3	29069.3
TVAG_078950	531.824	1.232	0.011	NADPH cytochrome P450	169.795	279.864	126.288	557.258	551.458	520.961	242.141	234.709	177.065	1012.72	956.778	962.538	1108.87	703.193	1036.01	343.905	307.126	282.155
TVAG_106680	25.559	1.231	0.02	conserved hypothetical protein	24.4896	23.5529	19.9778	10.3435	11.941	9.39608	9.72097	12.3099	14.2126	67.8303	41.7057	57.3375	51.9134	35.5254	34.0073	9.50013	8.83109	17.4624
TVAG_072060	736.848	1.231	0.019	hypothetical protein	399.998	468.288	654.985	267.639	194.313	165.997	562.049	556.408	691.085	2129.56	1360.34	2250.8	806.734	306.145	614.56	636.508	614.251	583.611
TVAG_288500	2,451.441	1.231	0.002	STE family protein kinase	925.709	958.05	909.702	2541.93	1765.1	2632.99	1037.49	1098.04	1317.03	6699.43	3693.41	4024.6	1893.8	1355.19	2052.58	3765.85	3474.54	3980.5
TVAG_306340	398.748	1.229	0.002	hypothetical protein	193.468	410.098	396.701	179.719	231.221	203.582	220.047	228.144	81.7222	801.344	825.528	592.894	632.305	496.31	818.604	322.054	269.839	273.883
TVAG_265490	278.417	1.229	0.03	ankyrin repeat-containing protein	38.3671	36.0221	42.096	165.497	238.82	231.77	228.885	219.116	297.871	591.544	448.95	603.873	428.805	429.439	391.084	217.553	206.059	195.762
TVAG_254840	1,247.993	1.228	0	60S ribosomal protein L12	1129.79	1199.81	1000.31	527.521	383.198	484.42	647.77	664.735	681.018	2211.58	1943	1577.39	2716.11	1294.59	1999.14	1410.77	1363.91	1228.8
TVAG_319030	605.259	1.227	0	protein phosphatase 2C	445.712	382.389	462.342	492.611	273.558	268.31	353.49	348.781	232.731	1457.56	1159.17	1517.61	505.636	474.368	553.833	636.508	698.637	631.402
TVAG_055190	1,409.401	1.226	0	PIKK family atypical protein kinase	1084.89	1372.3	1029.57	680.088	427.705	481.288	875.771	913.396	728.393	3077.6	2173.6	2999.85	1715.22	995.755	1114.95	2053.93	1941.86	1703.04
TVAG_479680	1,804.784	1.226	0.014	2-nitropropane dioxygenase precursor	1426.11	2342.82	1421.99	1031.77	821.759	862.352	633.63	699.203	486.188	5836.56	3304.57	3334.11	3048.35	1775.22	2361.08	1133.36	1047.96	919.072
TVAG_187740	377.143	1.226	0.009	pten	166.53	112.916	131.996	377.539	496.095	312.159	149.349	147.719	141.533	274.476	300.527	212.271	977.01	378.241	692.291	688.759	615.233	613.94
TVAG_076160	86.282	1.225	0.016	hypothetical protein	10.6122	25.6311	13.5563	96.9707	91.1859	87.6968	43.3025	48.419	49.7439	132.506	172.956	123.215	144.319	135.832	153.033	76.001	74.5736	73.5257
TVAG_131900	672.231	1.222	0.04	AGC family protein kinase	222.856	227.909	188.362	881.787	702.349	727.674	243.908	241.274	196.607	1375.54	1307.6	736.848	289.677	356.298	261.127	1373.72	1599.41	1167.22
TVAG_321730	252.935	1.222	0	conserved hypothetical protein	146.122	248.691	196.21	118.951	98.7848	129.457	145.815	132.126	146.271	440.108	507.828	380.623	320.825	310.324	299.993	273.604	304.182	352.924
TVAG_492770	22.335	1.222	0	M protein, serotype 6 precursor	10.6122	15.9329	17.8373	14.2224	7.59883	11.4841	10.6047	12.3099	19.5423	15.7745	34.3459	26.8388	44.6455	32.3908	23.0764	22.8003	32.3807	49.6299
TVAG_RG_DS113601_7	107.444	1.22	0.005	conserved hypothetical protein	48.163	24.9384	41.3825	108.607	39.0797	63.6846	56.5584	59.0876	139.165	201.914	170.503	208.611	84.0997	52.2432	106.88	168.152	169.753	191.167
TVAG_360100	517.389	1.219	0	conserved hypothetical protein	270.202	407.327	354.605	333.579	298.525	341.391	258.048	295.438	238.06	955.934	944.512	1255.32	463.067	614.38	394.727	567.157	624.064	696.656
TVAG_320440	64.108	1.217	0.02	conserved hypothetical protein	33.4692	21.4747	25.6857	40.0812	45.593	79.3447	28.2792	37.7504	36.7158	47.3235	80.9582	91.496	34.2628	26.1216	36.4364	175.752	170.734	142.456
TVAG_219280	1,870.416	1.217	0.004	dullard protein	326.529	623.46	585.776	1616.18	1764.01	2316.66	1056.05	1106.25	735.5	2960.87	3790.31	3500.03	2305.99	3254.75	1785.38	1938.03	1698.51	2303.19
TVAG_421140	79.837	1.216	0	conserved hypothetical protein	39.9998	31.173	35.6746	42.6671	32.5664	48.0244	63.6282	76.3215	62.7721	63.098	78.5049	86.6162	101.75	96.1274	122.669	158.652	158.96	137.861
TVAG_233300	45.778	1.215	0.005	conserved hypothetical protein	15.5101	18.0111	23.5452	21.98	41.2508	21.9242	21.2094	29.5438	54.4815	45.746	112.851	59.7774	102.788	50.1534	72.8728	23.7503	31.3994	77.202
TVAG_101680	48.435	1.215	0.015	conserved hypothetical protein	43.265	42.9495	76.3436	14.2224	19.5398	19.8362	10.6047	14.7719	19.5423	75.7176	80.9582	71.9768	117.324	27.1665	59.5128	69.3509	62.7989	45.9536
TVAG_164010	162.347	1.215	0.005	conserved hypothetical protein	98.7749	119.15	117.013	80.1624	198.655	146.161	27.3955	52.5223	41.4533	206.646	219.568	169.573	128.745	218.376	156.676	323.954	330.675	286.75
TVAG_266840	122	1.213	0.012	conserved hypothetical protein	91.428	76.2007	101.316	63.3542	82.5015	77.2567	43.3025	47.5983	77.5769	335.997	417.057	164.693	156.778	118.07	95.9491	70.3009	46.1179	130.508
TVAG_188320	224.157	1.213	0.011	conserved hypothetical protein	81.6322	54.7259	61.3603	208.164	196.484	181.658	114.884	165.774	151.601	571.037	500.469	534.336	326.016	156.73	250.196	193.803	132.466	153.485
TVAG_305340	1,296.354	1.212	0	conserved hypothetical protein	973.872	1122.23	791.975	786.109	732.744	620.142	726.422	709.051	570.279	3542.95	2464.32	2309.36	1659.15	975.903	1576.48	1409.82	1315.83	1047.74
TVAG_296230	2,843.690	1.211	0	conserved hypothetical protein	1602.44	2169.64	1522.59	2004.06	1201.7	1531.56	1872.61	2003.23	1532.59	7112.72	4713.97	5110.36	5411.45	2338.4	4648.07	2306.63	2173.43	1930.97
TVAG_191490	81.087	1.211	0	leucine-rich repeat protein, BspA family	63.6731	42.2567	42.096	71.1118	52.1062	75.1687	20.3257	30.3645	44.4142	100.957	193.809	95.1558	142.243	125.384	131.171	67.4509	59.8552	102.017
TVAG_123810	2,041.768	1.21	0.003	AMP dependent ligase/synthetase	1059.59	855.526	943.236	2239.38	1632.66	1790.48	784.747	824.764	961.124	5145.64	4305.5	4469.88	1567.78	1093.97	1599.56	2472.88	2594.38	2410.73
TVAG_257390	42.45	1.209	0	conserved hypothetical protein	20.408	17.3183	27.8262	21.98	23.882	18.7922	30.0466	26.2612	43.822	29.9715	77.2782	39.0383	79.9466	87.7685	38.8655	42.7506	48.0804	90.069
TVAG_403800	300.944	1.209	0.006	conserved hypothetical protein	287.345	313.808	321.785	113.779	128.095	170.174	92.7911	87.8107	118.438	739.824	471.029	517.257	533.67	481.682	375.295	239.403	220.777	204.034
TVAG_531540	34.467	1.206	0.001	conserved hypothetical protein	29.3876	19.3965	27.8262	21.98	9.76992	26.1002	15.907	13.9512	22.5032	59.9431	58.8787	65.8771	78.9083	16.7178	36.4364	51.3007	33.3619	32.1675
TVAG_235810	12.405	1.206	0.043	conserved hypothetical protein	4.89793	10.391	2.85397	14.2224	17.3687	10.4401	5.30235	0.820661	2.36876	29.9715	19.6262	20.7391	19.7271	12.5384	15.7891	11.4002	14.7185	10.1098
TVAG_408160	4,189.973	1.203	0	ral	2213.05	2320.66	2368.79	3893.05	2913.61	3309.51	2025.5	2265.02	1533.18	6912.38	6908.43	7103.75	8440.08	5324.62	8773.88	3217.69	2822.02	3074.29
TVAG_306330	628.742	1.203	0.001	hypothetical protein	338.773	548.645	604.327	310.306	327.835	366.447	357.025	408.689	164.037	1287.2	1295.33	969.857	937.556	823.352	1175.68	503.507	477.86	420.935
TVAG_369480	775.922	1.203	0.001	ubiquitin-activating enzyme E1	241.631	236.222	229.744	822.312	464.614	437.44	646.003	677.866	475.528	1665.79	1254.85	1327.3	838.92	599.752	736.015	1156.17	1078.37	1078.07
TVAG_360440	1,195.236	1.203	0.003	carmil	741.22	631.773	600.76	742.149	642.644	487.552	941.167	989.717	739.053	1511.2	1357.89	1417.58	3372.29	2091.82	3133.53	709.659	709.431	694.818
TVAG_493000	694.653	1.203	0.004	adenylate kinase 1	531.425	570.12	568.653	678.795	452.673	493.816	133.442	134.588	224.44	1263.54	1004.62	1187.01	1353.9	443.022	869.615	855.961	931.189	806.945
TVAG_295890	230.842	1.203	0.016	valacyclovir hydrolase	188.57	231.373	221.896	60.7683	79.2449	67.8606	144.931	155.105	106.594	738.246	468.576	556.296	188.965	154.64	187.04	225.153	222.74	157.161
TVAG_416980	27.464	1.202	0.039	conserved hypothetical protein	20.408	22.8602	19.2643	25.8589	23.882	20.8802	7.95352	7.38595	1.77657	42.5911	57.652	85.3962	37.3776	24.0319	36.4364	25.6503	14.7185	20.2196
TVAG_306580	77.756	1.202	0.044	conserved hypothetical protein	44.0814	27.0166	34.2476	90.506	77.0738	90.8288	21.2094	22.9785	17.1735	212.956	195.036	213.491	70.6022	63.7367	59.5128	61.7508	43.1742	54.2252
TVAG_202140	16.14	1.201	0.007	CMGC family protein kinase	7.34689	11.0837	14.9833	7.75766	6.51328	9.39608	5.30235	9.02727	15.9891	11.0421	12.2664	13.4194	44.6455	25.0767	31.5782	17.1002	17.6622	30.3294
TVAG_137250	1,937.557	1.201	0.018	heat shock protein 70 (HSP70)-4	370.61	332.512	346.043	2825.08	2191.72	1433.42	1015.4	1165.34	894.207	4063.51	2826.18	2580.19	2632.01	1570.43	2488.6	2668.59	2539.43	2932.76
TVAG_380250	138.834	1.201	0.046	Clan CE, family C48, Ulp1-like cysteine peptidase	30.2039	46.4131	24.9722	128.001	167.174	100.225	88.3725	78.7835	94.1582	280.786	426.87	396.483	60.2195	95.0826	68.0146	171.002	124.616	117.641
TVAG_135160	530.342	1.2	0.031	conserved hypothetical protein	140.407	162.1	176.232	149.981	131.351	140.941	593.863	768.139	630.682	675.148	1227.87	1096.73	1016.46	576.765	702.008	381.905	413.099	562.472
TVAG_067060	72.504	1.199	0.003	conserved hypothetical protein	32.6529	28.4021	52.0849	28.4447	36.9086	37.5843	49.4886	35.2884	93.566	94.647	176.636	112.235	115.248	54.3329	47.3673	72.201	71.6299	166.352
TVAG_489440	1,173.762	1.199	0.034	conserved hypothetical protein	986.933	1096.6	846.914	403.398	594.88	412.384	714.933	725.464	627.129	3965.71	2741.54	3456.11	501.483	726.18	443.309	993.713	907.64	983.407
TVAG_234440	7,826.068	1.199	0.001	ubiquitin-protein ligase E3a	7266.08	7327.04	5508.15	3643.51	2308.96	2214.34	5186.58	5517.3	3775.21	20967.5	14716	15217.6	8661.23	6495.92	8442.31	8342.06	7803.74	7475.73
TVAG_228270	329.13	1.199	0	hypothetical protein	195.917	164.871	251.862	252.124	230.136	157.645	129.024	178.904	238.06	421.179	375.351	411.122	888.757	220.466	395.942	495.907	432.723	484.351
TVAG_094580	89.536	1.197	0.001	conserved hypothetical protein	27.7549	33.2512	47.0904	41.3742	26.0531	60.5525	78.6515	91.0934	82.9066	111.999	181.543	115.895	126.669	76.275	87.4473	138.702	107.936	176.462
TVAG_494720	3,620.765	1.197	0.011	ABC transporter	3853.85	4770.16	3567.46	2147.58	996.532	1339.46	1159.45	1206.37	756.818	6598.47	4414.67	5336.05	4376.3	2245.41	3654.57	5959.43	6405.48	6385.71
TVAG_021680	1,342.016	1.196	0	CAMK family protein kinase	744.485	1024.55	729.188	744.735	817.417	805.975	894.329	970.842	608.771	2859.92	3116.89	2126.37	948.977	1256.97	1014.15	1963.68	1825.09	1703.96
TVAG_332980	19.657	1.195	0.019	DNA double-strand break repair Rad50 ATPase	14.6938	9.69827	17.8373	12.9294	6.51328	6.26406	12.3721	9.84793	17.1735	18.9294	30.666	29.2787	23.8802	9.40377	9.71637	27.5504	23.5496	73.5257
TVAG_411400	39.895	1.194	0.002	conserved hypothetical protein	22.857	37.4076	28.5397	23.273	23.882	26.1002	18.5582	11.4893	24.872	97.8019	105.491	62.2173	46.722	39.7048	42.5091	33.2504	27.4745	45.9536
TVAG_488690	44.758	1.194	0.002	conserved hypothetical protein	11.4285	12.4692	13.5563	32.3236	26.0531	43.8484	35.349	31.1851	39.6767	37.8588	65.0119	68.317	97.5972	55.3778	92.3055	56.0507	42.193	45.0345
TVAG_306640	21.346	1.194	0.015	conserved hypothetical protein	4.89793	6.92733	4.28095	31.0306	17.3687	26.1002	12.3721	8.20661	8.29066	25.2392	31.8926	17.0792	39.4542	32.3908	36.4364	22.8003	24.5308	34.9247
TVAG_253000	102.958	1.193	0	conserved hypothetical protein	58.7751	87.2844	49.2309	56.8895	102.041	61.5965	51.256	40.2124	58.0346	89.9146	101.811	185.432	138.09	171.358	150.604	131.102	156.016	163.595
TVAG_413760	86.971	1.192	0.016	fk506-binding protein	68.571	53.3405	76.3436	49.1318	61.8762	21.9242	43.3025	44.3157	56.8502	157.745	99.3577	103.695	277.217	59.5572	231.978	47.5006	39.2493	73.5257
TVAG_195720	18.033	1.192	0.017	conserved hypothetical protein	8.97954	4.84913	7.84841	10.3435	6.51328	28.1883	14.1396	8.20661	10.0672	28.3941	31.8926	32.9386	31.148	29.2562	37.6509	10.4501	11.7748	11.9479
TVAG_353260	13.165	1.19	0.033	conserved hypothetical protein	7.34689	9.00553	13.5563	5.17177	7.59883	10.4401	7.95352	4.10331	6.51409	20.5068	36.7992	35.3784	5.19134	9.40377	7.28728	14.2502	9.81232	26.6531
TVAG_223510	112.305	1.188	0.039	TKL family protein kinase	101.224	97.6754	109.878	25.8589	19.5398	36.5403	68.0468	68.1149	87.6441	351.771	252.688	267.168	66.4491	55.3778	57.0837	121.602	108.917	125.913
TVAG_513730	195.222	1.188	0.016	conserved hypothetical protein	149.387	162.792	153.401	95.6778	250.761	144.073	48.6048	37.7504	30.2017	225.575	347.139	303.767	182.735	190.165	133.6	392.355	386.605	279.398
TVAG_315330	327.857	1.185	0	CAMK family protein kinase	199.999	180.111	257.57	227.558	209.511	236.99	144.047	146.078	200.16	610.473	843.928	533.117	450.608	297.786	521.04	294.504	263.951	283.993
TVAG_276130	4,769.942	1.184	0	conserved hypothetical protein	3310.18	3984.6	2950.29	4023.64	3268.58	3223.9	1951.26	2064.78	1457.38	11357.6	7104.69	6904.9	7084.1	4413.5	6036.29	5791.28	5491.96	5439.99
TVAG_118120	608.443	1.183	0.005	conserved hypothetical protein	468.569	548.645	575.788	533.985	258.36	441.616	157.303	164.953	198.384	1468.61	1014.43	1138.21	1040.34	389.734	810.102	616.558	574.021	552.362
TVAG_084870	207.373	1.183	0.001	conserved hypothetical protein	108.571	87.9771	104.17	131.88	73.8172	119.017	126.373	139.512	248.72	320.222	345.912	450.16	159.893	104.486	216.189	285.004	339.506	371.305
TVAG_437320	117.857	1.182	0.004	conserved hypothetical protein	99.5912	92.8263	96.3213	59.4754	60.7906	78.3007	50.3723	51.7016	59.219	80.4499	88.318	115.895	314.595	216.287	344.931	101.651	119.71	90.9881
TVAG_299980	163.845	1.181	0.023	bcl-6 corepressor	48.9793	50.5695	56.3658	148.688	184.543	227.594	54.7909	39.3917	94.1582	135.661	177.863	126.874	133.937	213.152	159.106	327.754	370.906	398.877
TVAG_493020	300.208	1.18	0.004	conserved hypothetical protein	189.387	180.111	273.267	169.375	85.7582	95.0048	191.768	167.415	300.832	268.166	263.727	428.201	914.714	374.061	700.793	247.953	260.027	293.184
TVAG_041990	7,295.008	1.179	0.007	conserved hypothetical protein	1904.48	1913.33	2325.27	7424.08	5544.97	5946.68	5210.44	6199.27	3760.4	14872.2	14382.3	12005.5	5187.18	4119.9	5388.94	13133	11195.9	10796.3
TVAG_412780	17,253.163	1.178	0.011	glyceraldehyde 3-phosphate dehydrogenase	18061.9	15272	10225.8	5214.44	4199.98	3604.96	13756.1	15165	9690	18811.1	16812.3	16113.1	42154.7	34943.4	39459.4	17910.6	16628.9	12533.4
TVAG_314810	1,623.901	1.178	0.008	conserved hypothetical protein	733.057	1080.66	717.059	695.603	696.921	780.919	1540.33	1503.45	1211.03	3150.17	1815.43	3173.08	909.522	735.584	838.037	3812.4	3190.97	2646.01
TVAG_440440	299.492	1.178	0.005	conserved hypothetical protein	71.8363	80.3571	71.3491	192.648	218.195	320.511	269.536	262.612	166.405	518.981	518.868	457.48	500.445	516.163	466.386	245.103	235.496	278.479
TVAG_315940	1,367.144	1.177	0.009	conserved hypothetical protein	1691.42	1706.2	1210.79	593.461	788.107	665.034	284.559	292.976	312.084	2454.51	1900.06	1838.46	1819.04	1736.56	1918.98	1964.63	1782.9	1648.81
TVAG_003730	221.498	1.174	0.034	conserved hypothetical protein	76.7342	90.0553	92.7539	175.84	92.2715	134.677	173.21	166.594	221.479	414.869	439.137	545.316	502.522	228.825	400.8	87.4012	75.5549	68.9304
TVAG_027060	846.635	1.174	0	biotin synthase	527.344	517.472	618.597	720.169	627.446	626.406	356.141	337.292	349.392	1727.31	1934.41	1927.52	943.785	599.752	947.346	897.762	820.31	760.991
TVAG_455710	1,816.646	1.174	0	ubiquitin-activating enzyme E1b	657.139	663.639	612.176	2103.62	1344.99	1176.6	1242.52	1299.93	945.135	3934.16	2712.1	2419.15	2316.37	1877.62	2002.79	2718.94	2324.54	2348.23
TVAG_452770	35.38	1.174	0.039	hypothetical protein	21.2244	18.0111	19.9778	10.3435	5.42773	10.4401	41.5351	23.7992	43.2299	100.957	85.8647	34.1585	31.148	25.0767	13.36	52.2507	41.2117	58.8206
TVAG_039290	23.808	1.173	0.016	leucine-rich repeat protein, BspA family	26.1223	22.1675	24.2587	7.75766	3.25664	24.0122	7.95352	8.20661	7.10628	45.746	33.1192	18.2992	25.9567	26.1216	34.0073	45.6006	42.193	26.6531
TVAG_421130	20.655	1.172	0.002	conserved hypothetical protein	19.5917	20.0893	16.4103	6.46471	7.59883	5.22005	12.3721	13.1306	11.8438	28.3941	31.8926	26.8388	39.4542	16.7178	15.7891	26.6004	41.2117	32.1675
TVAG_094180	590.866	1.172	0.043	conserved hypothetical protein	231.019	249.384	231.171	566.309	572.083	682.782	281.908	269.997	184.763	1646.86	1632.66	1615.21	482.794	572.585	541.688	276.454	240.402	357.519
TVAG_212100	9,778.070	1.171	0.009	CAMK family protein kinase	7516.69	10140.2	5271.27	3799.96	6411.24	4814.97	5966.02	6496.35	3712.44	26643.1	22814.3	18365.1	4438.59	6711.16	4277.63	13562.4	12707	12356.9
TVAG_407690	72.471	1.17	0	CMGC family protein kinase	36.7345	32.5585	44.95	67.233	66.2183	65.7726	18.5582	26.2612	45.5986	86.7597	109.171	81.7364	123.554	71.0507	100.807	101.651	83.4047	142.456
TVAG_305320	312.936	1.17	0.001	CAMK family protein kinase	146.122	139.932	136.277	256.003	320.236	317.379	142.28	146.078	131.466	402.25	299.3	296.447	683.18	417.945	759.091	324.904	360.112	353.843
TVAG_081730	154.898	1.17	0.002	TKL family protein kinase	99.5912	100.446	86.3325	93.0919	89.0148	52.2005	87.4887	103.403	144.494	356.504	288.26	243.989	338.475	161.954	240.48	100.701	94.1983	107.531
TVAG_381350	373.286	1.168	0.008	ankyrin repeat-containing protein	100.408	225.138	122.721	256.003	339.776	313.203	273.071	297.079	142.718	711.43	831.661	1143.09	286.562	263.306	354.647	342.005	354.225	362.114
TVAG_094600	518.94	1.168	0.001	conserved hypothetical protein	274.284	369.92	212.62	469.338	564.484	461.452	173.21	167.415	186.54	992.216	782.596	958.878	707.06	669.758	746.946	601.358	553.415	449.426
TVAG_078140	84.383	1.167	0.031	CAMK family protein kinase	30.2039	29.0948	44.95	23.273	29.3098	29.2323	87.4887	77.1421	115.477	246.082	214.662	78.0766	97.5972	60.6021	51.0109	97.8513	58.8739	147.971
TVAG_282180	3,056.111	1.166	0.001	Clan S-, family S54, Rhomboid-like serine peptidase	1802.44	1420.1	1152.29	1739.01	1417.72	1368.7	2849.13	3105.38	2101.09	4229.14	3221.15	3185.28	7267.87	3756.28	8228.55	3199.64	2343.18	2623.03
TVAG_028610	980.337	1.165	0.001	conserved hypothetical protein	711.016	761.314	475.185	479.682	724.06	526.181	695.491	681.969	386.7	2004.94	1405.73	1768.92	585.583	756.481	638.851	1961.78	2010.54	1071.64
TVAG_303880	2,487.781	1.164	0	MYB3r3	1099.59	2310.27	981.764	1175.28	2511.96	1667.28	1594.24	1731.59	743.198	5188.23	4880.8	3891.63	1778.55	3139.81	2045.3	3668	3346.98	3025.58
TVAG_469010	402.099	1.164	0.033	conserved hypothetical protein	231.835	329.741	352.465	268.932	232.307	313.203	143.163	182.187	178.841	1085.29	572.84	683.17	930.288	529.746	806.459	150.102	130.504	116.722
TVAG_036790	4,508.455	1.163	0	conserved hypothetical protein	2899.57	2700.27	1993.49	2143.7	2510.87	2651.78	3665.69	3848.9	2635.84	10698.3	7676.31	8241.96	5104.12	6043.49	5558.98	4742.46	4470.49	3566
TVAG_288470	19.261	1.163	0.028	regulator of telomere elongation helicase 1 rtel1	13.0611	9.00553	9.27539	5.17177	7.59883	6.26406	11.4884	11.4893	32.5704	12.6196	17.1729	13.4194	58.143	24.0319	26.72	27.5504	21.5871	39.5201
TVAG_467410	443.386	1.162	0.023	conserved hypothetical protein	283.264	468.288	572.22	221.093	173.687	333.039	120.187	114.893	177.065	790.302	781.369	1473.7	585.583	205.838	453.026	420.856	370.906	435.64
TVAG_004680	57.658	1.16	0	conserved hypothetical protein	28.5713	37.4076	29.9666	29.7377	44.5074	22.9682	33.5815	40.2124	52.1127	115.154	103.038	109.795	38.4159	64.7815	54.6546	85.5011	93.217	54.2252
TVAG_423490	4,885.262	1.16	0	eukaryotic translation initiation factor 2 gamma subunit	2933.04	3163.02	3278.49	5251.93	3887.34	3619.58	1550.94	1760.32	1741.63	5816.06	5067.25	4849.29	10132.5	6993.27	8858.9	6211.18	6236.71	6583.31
TVAG_586240	5,485.350	1.159	0.008	inositol polyphosphate multikinase	1163.26	1963.9	1297.84	3957.7	5400.59	4315.93	4765.93	5322.81	2346.85	11423.9	11908.2	10764.8	4734.5	4829.36	6010.79	7537.4	5563.59	5428.96
TVAG_098470	282.897	1.158	0.004	conserved hypothetical protein	143.673	89.3626	103.456	217.214	204.083	221.33	177.629	219.116	199.568	741.401	583.88	636.812	215.96	153.595	225.906	362.905	301.238	295.022
TVAG_246220	305.028	1.158	0.023	protein C9orf41	254.692	356.758	258.997	118.951	124.838	196.274	102.512	112.431	171.735	720.894	551.987	679.51	628.152	199.569	521.04	205.203	162.885	124.075
TVAG_449850	5,984.391	1.158	0.027	unc-44 ankyrins	1364.07	1419.41	1852.22	8415.76	5729.52	5866.29	3153.13	3072.55	2459.36	11001.1	8576.66	11533.4	14205.6	5590.02	11099.7	4495.46	4715.8	3168.96
TVAG_056530	156.588	1.158	0.005	conserved hypothetical protein	146.122	133.005	112.732	93.0919	82.5015	72.0366	82.1864	81.2454	68.1018	348.616	186.449	213.491	334.322	272.709	329.142	96.9013	80.461	85.4737
TVAG_303670	351.104	1.158	0.017	conserved hypothetical protein	253.876	552.109	282.543	227.558	147.634	177.482	114	120.637	78.7612	782.415	710.224	638.032	533.67	463.919	512.538	292.604	230.59	201.277
TVAG_027750	541.464	1.158	0.003	conserved hypothetical protein	277.549	262.546	437.37	245.659	153.062	264.134	361.443	437.412	576.201	429.066	428.097	612.413	1578.17	437.798	1107.67	749.56	717.281	670.922
TVAG_093310	389.794	1.157	0.032	brix domain containing protein	231.835	288.87	453.067	272.811	134.608	316.335	135.21	105.045	233.915	321.8	347.139	324.506	1448.38	415.856	1129.53	380.005	281.614	195.762
TVAG_295160	4,121.760	1.157	0	chromosome region maintenance protein	3842.43	3298.8	4112.56	2738.45	1269	1418.81	2061.73	2210.86	2013.45	7844.66	5718.59	7156.21	6236.87	2493.04	5203.12	6311.88	5857.96	4403.27
TVAG_413010	137.107	1.156	0.041	conserved hypothetical protein	84.0811	71.3515	118.44	56.8895	54.2773	59.5085	100.745	89.4521	129.097	64.6754	67.4651	91.496	449.57	268.53	466.386	116.852	85.3672	93.7453
TVAG_317920	151.583	1.155	0.001	multiple ankyrin repeats single kh domain protein	112.652	96.9827	100.602	67.233	102.041	97.0929	108.698	76.3215	84.0909	211.378	125.117	197.631	109.018	130.608	93.52	366.705	405.249	243.554
TVAG_300500	105.146	1.154	0.01	conserved hypothetical protein	80.8158	74.1225	82.0515	33.6165	74.9027	64.7286	65.3956	70.5768	39.0845	347.039	233.061	174.452	85.1379	68.961	44.9382	114.002	113.823	125.913
TVAG_108550	1,773.168	1.154	0	Clan CF, family C15, pyroglutamyl peptidase I-like cysteine peptidase	1571.42	1488.68	1100.2	720.169	704.52	689.046	1307.03	1360.66	950.465	3497.21	2774.66	2796.12	1477.45	1455.49	2036.79	2664.79	2683.67	2638.65
TVAG_107940	180.983	1.152	0.011	conserved hypothetical protein	110.203	87.2844	109.878	56.8895	108.555	82.4767	146.698	139.512	168.182	443.263	372.898	375.743	65.4109	141.057	98.3782	256.503	338.525	156.242
TVAG_249880	42.797	1.151	0.021	Clan CD, family C50, separase-like cysteine peptidase	22.857	19.3965	23.5452	20.6871	23.882	19.8362	25.628	26.2612	56.8502	42.5911	42.9324	29.2787	34.2628	17.7627	41.2946	109.251	85.3672	128.67
TVAG_182580	583.14	1.151	0	conserved hypothetical protein	364.896	551.416	543.68	292.205	209.511	312.159	361.443	307.748	313.861	1124.72	1031.6	1208.97	829.576	445.112	728.728	631.758	598.552	640.593
TVAG_319930	164.319	1.15	0	ribosomal RNA methyltransferase	94.6933	108.066	110.591	90.506	68.3894	123.193	114.884	95.1967	113.108	186.139	185.222	248.869	248.146	109.711	174.895	295.454	285.539	305.132
TVAG_490200	59.439	1.149	0.01	FYVE and coiled-coil domain-containing protein	43.265	29.0948	49.2309	60.7683	15.1977	14.6161	26.5117	30.3645	62.7721	137.238	103.038	53.6776	86.1762	42.8394	41.2946	82.6511	57.8927	133.265
TVAG_480710	107.296	1.148	0.049	MYB119	31.0202	33.2512	22.8317	21.98	35.823	38.6283	126.373	128.844	160.483	130.928	213.435	140.294	192.08	142.101	256.269	86.4511	80.461	90.069
TVAG_455110	11,981.780	1.148	0	conserved hypothetical protein	5924.86	5887.54	4767.55	9847.05	7230.83	6124.16	9632.6	10122	7540.94	22089	13488.1	17006.1	18107.4	14336.6	17043.7	16392.5	15194.4	14936.8
TVAG_132940	285.781	1.147	0.008	CMGC family protein kinase	102.04	96.9827	94.8944	192.648	222.537	245.342	209.443	233.888	203.121	468.503	408.471	348.905	605.31	511.983	691.077	157.702	132.466	218.739
TVAG_127050	2,392.098	1.146	0.001	conserved hypothetical protein	1705.3	1835.05	2000.63	1920.02	1398.18	1811.36	870.469	919.961	937.436	3547.68	2655.67	3005.95	6289.82	3356.1	4963.85	1943.73	2026.24	1870.31
TVAG_134220	64.472	1.145	0.039	conserved hypothetical protein	46.5303	35.3294	31.3936	76.2836	80.3305	57.4205	9.72097	13.1306	13.0282	59.9431	50.2922	60.9973	113.171	182.851	119.026	60.8008	79.4798	70.7685
TVAG_224110	939.744	1.145	0.005	conserved hypothetical protein	515.915	511.237	385.285	795.16	696.921	652.506	615.956	599.083	494.478	2676.93	1928.28	2447.21	837.882	695.879	907.266	803.711	793.817	557.877
TVAG_216290	1,632.967	1.145	0.001	protein phosphatase 2A, regulatory subunit	673.465	683.728	518.708	1679.53	1597.92	1590.03	838.655	807.53	766.886	2971.92	2654.45	2322.78	2588.4	2084.5	3303.57	1562.77	1415.92	1332.65
TVAG_496260	48.139	1.143	0.027	bromodomain-containing protein	31.0202	24.2457	34.2476	20.6871	41.2508	29.2323	22.9768	13.9512	52.7049	28.3941	31.8926	32.9386	43.6072	32.3908	46.1528	116.852	133.448	130.508
TVAG_437310	22.715	1.142	0.012	hypothetical protein	24.4896	22.1675	22.8317	11.6365	2.17109	8.35207	12.3721	6.56529	15.3969	26.8166	36.7992	31.7186	49.8368	32.3908	37.6509	24.7003	25.512	17.4624
TVAG_098290	2,280.536	1.142	0.005	AGC family protein kinase	900.403	829.202	677.103	2437.2	2502.19	2486.83	1101.12	1127.59	744.383	2796.82	2481.49	1638.39	3672.35	4811.6	4700.29	2869.04	2930.94	2342.71
TVAG_047890	8,876.375	1.141	0.028	succinate thiokinase a subunit	5168.13	2997.46	1827.96	9583.29	13977.5	8016.95	2894.2	3275.26	2104.64	15957.5	17987.4	8145.58	6881.64	16550.6	8622.06	14513.3	13930.6	7340.63
TVAG_093950	334.297	1.141	0	conserved hypothetical protein	199.182	235.529	279.689	256.003	118.325	188.966	213.861	197.779	187.132	567.882	472.256	596.554	733.017	244.498	655.855	308.754	298.295	263.774
TVAG_354280	89.478	1.137	0.045	mus musculus adult male testis cDNA, riken full-length enriched library, clone:4	21.2244	20.782	14.2698	64.6471	111.811	53.2445	84.8376	88.6314	45.0064	94.647	115.304	54.8976	141.204	243.453	224.691	93.1012	88.3109	50.5489
TVAG_212040	2,887.721	1.137	0	sua5 protein	1046.52	1221.29	1167.99	2293.68	1654.37	2133.95	2201.36	2507.12	2024.7	4801.76	4013.56	3979.46	4119.85	4951.61	3857.4	3539.75	3233.16	3231.46
TVAG_484370	288.918	1.136	0	conserved hypothetical protein	153.468	198.122	135.563	212.043	193.227	194.186	187.35	212.551	139.757	539.488	484.522	405.022	547.167	432.573	513.753	222.303	235.496	193.924
TVAG_452020	30,002.134	1.136	0.016	conserved hypothetical protein	19412.1	27997.5	13328	26108.4	20640.6	14679.8	17179.6	18571.6	10984.5	22530.7	14048.7	14012.3	30065.1	31784.7	29149.1	82280.6	75896.3	71368.7
TVAG_332440	33.176	1.136	0.001	sucrose transport protein	13.0611	18.0111	17.8373	19.3941	28.2242	12.5281	28.2792	21.3372	28.4251	28.3941	38.0258	21.959	83.0614	36.5702	61.9418	38.0005	45.1367	56.9824
TVAG_057070	947.01	1.135	0	conserved hypothetical protein	690.608	561.807	632.867	549.501	534.089	607.613	581.491	625.344	547.776	2266.8	1359.12	1649.37	733.017	671.847	846.539	1456.37	1358.03	1374.01
TVAG_441600	74.781	1.134	0	CK1 family protein kinase	39.9998	40.8713	24.9722	34.9095	78.1594	83.5207	30.9304	40.2124	49.1517	77.295	107.944	109.795	131.86	92.9929	132.386	112.101	86.3484	72.6067
TVAG_317210	4,889.610	1.134	0	DNAj/HSP40	2411.41	2882.46	2306.72	4256.37	3695.2	2725.91	3182.29	3525.56	2565.96	11794.6	8571.75	7040.31	6734.2	3386.4	6088.52	5923.33	5334.96	5587.04
TVAG_306050	154.846	1.133	0.043	bsu-protein phosphatase	62.8568	91.4408	77.0571	108.607	265.959	137.809	40.6513	55.8049	34.347	111.999	89.5446	92.7159	368.585	364.657	359.506	177.652	155.035	193.005
TVAG_494460	31.53	1.133	0.008	cyclins	15.5101	9.00553	24.2587	23.273	14.1121	27.1442	18.5582	15.5926	30.2017	58.3656	36.7992	62.2173	56.0664	26.1216	18.2182	27.5504	25.512	79.0402
TVAG_421230	38.787	1.132	0.025	conserved hypothetical protein	12.2448	22.1675	7.13491	16.8083	26.0531	39.6724	31.8141	34.4678	27.8329	104.112	99.3577	73.1968	23.8802	27.1665	26.72	49.4007	41.2117	34.9247
TVAG_407770	496.208	1.132	0.01	conserved hypothetical protein	342.039	344.981	345.33	196.527	198.655	191.054	410.932	375.863	391.437	1126.3	1067.18	1389.52	243.993	331.222	306.066	534.857	606.401	529.385
TVAG_108530	863.752	1.13	0.001	protein phosphatase, caeel	349.386	482.142	450.927	439.601	825.015	607.613	666.328	660.632	394.398	1668.94	1535.75	1900.68	1117.18	1146.22	1558.26	640.308	470.01	634.159
TVAG_226490	460.871	1.13	0	conserved hypothetical protein	251.427	330.434	179.086	224.972	289.841	309.027	365.862	377.504	272.999	959.089	983.764	771.006	302.136	345.85	342.502	701.109	661.35	627.726
TVAG_202110	10.81	1.129	0.047	Rabx37 protein	8.16322	5.54187	12.8428	2.58589	5.42773	13.5721	4.41862	1.64132	6.51409	17.3519	7.35983	9.75957	25.9567	9.40377	24.2909	6.65009	14.7185	18.3814
TVAG_380000	107.025	1.128	0.015	conserved hypothetical protein	57.1425	49.1841	56.3658	59.4754	68.3894	76.2127	97.2097	59.0876	81.7222	167.21	220.795	120.775	43.6072	41.7945	53.44	227.053	222.74	224.253
TVAG_497920	361.669	1.128	0	conserved hypothetical protein	195.917	236.915	170.524	168.083	195.398	143.029	326.978	334.009	270.039	586.811	477.163	622.173	545.09	694.834	456.669	338.204	364.037	384.172
TVAG_252200	2,564.012	1.127	0.001	S-adenosylmethionine synthetase	1880.8	2109.37	1800.14	2358.33	1160.45	1823.88	1110.84	1188.32	1061.8	5336.51	4202.46	3794.03	5836.1	2153.46	4229.05	2238.23	2235.25	1633.19
TVAG_360400	5,576.799	1.126	0.019	conserved hypothetical protein	3238.35	4006.08	3511.09	5822.12	4959.86	5063.44	1854.05	1887.52	1193.85	14954.2	13921.1	11552.9	4667.01	4510.68	4671.14	5169.97	4665.76	4733.22
TVAG_277460	15.968	1.126	0.024	conserved hypothetical protein	12.2448	12.4692	12.8428	10.3435	6.51328	7.30806	14.1396	6.56529	7.69847	12.6196	14.7197	8.53962	39.4542	26.1216	52.2255	14.2502	13.7372	15.6242
TVAG_190630	135.758	1.125	0.001	conserved hypothetical protein	65.3057	93.519	76.3436	128.001	89.0148	69.9486	86.605	83.7074	75.8003	255.547	214.662	236.67	227.381	200.614	278.131	79.8011	82.4235	100.179
TVAG_130750	684.453	1.124	0.02	conserved hypothetical protein	119.183	151.709	189.789	468.045	563.399	584.645	706.98	729.568	363.012	1309.28	1313.73	1086.97	518.096	424.215	650.997	1209.37	1105.85	825.326
TVAG_136330	846.591	1.123	0.011	sulfite reductase	613.874	152.401	226.89	1045.99	636.13	536.621	524.049	445.619	614.101	1187.82	1014.43	1250.44	1639.42	1319.66	1849.75	945.262	885.071	351.085
TVAG_303000	91.923	1.123	0.007	conserved hypothetical protein	57.9588	58.8823	69.9222	50.4248	57.534	56.3765	45.9537	61.5496	60.4034	271.321	158.236	200.071	124.592	73.1404	149.389	56.0507	55.9302	46.8727
TVAG_037060	12.771	1.122	0.048	conserved hypothetical protein	8.16322	13.8547	4.99444	5.17177	6.51328	9.39608	8.83725	3.28264	11.2516	18.9294	51.5188	10.9795	15.574	6.26918	18.2182	16.1502	8.83109	11.9479
TVAG_404390	24.848	1.122	0.008	conserved hypothetical protein	17.9591	20.782	9.98888	19.3941	15.1977	22.9682	12.3721	10.6686	12.436	22.0843	19.6262	14.6394	70.6022	31.3459	58.2982	25.6503	26.4933	36.7629
TVAG_433490	133.293	1.121	0.032	protein arginine N-methyltransferase	127.346	112.916	184.081	71.1118	30.3953	66.8166	30.9304	48.419	82.9066	118.309	166.823	131.754	249.184	43.8843	156.676	179.552	244.327	353.843
TVAG_224490	5,046.077	1.121	0.01	conserved hypothetical protein	1789.38	1745.69	1238.62	5722.56	5473.33	5283.73	2704.2	2766.45	1892.05	5066.77	4023.38	3212.12	6881.64	7846.92	7632.21	10168.9	9806.43	7574.99
TVAG_190620	33.721	1.12	0.036	Antiviral helicase SLH1	13.8775	9.69827	22.1182	14.2224	5.42773	7.30806	34.4653	35.2884	47.9674	15.7745	34.3459	34.1585	50.8751	52.2432	63.1564	57.0008	52.9865	56.0634
TVAG_483430	53.289	1.118	0.013	conserved hypothetical protein	34.2855	35.3294	64.9277	38.7883	14.1121	37.5843	16.7908	11.4893	48.5596	50.4784	98.1311	67.097	138.09	64.7815	61.9418	58.9008	33.3619	84.5546
TVAG_120850	98.504	1.118	0.002	Clan CA, family C19, ubiquitin hydrolase-like cysteine peptidase	41.6324	38.7931	46.3769	86.6272	45.593	78.3007	67.1631	63.1909	91.7894	154.59	264.954	161.033	113.171	117.025	55.8691	110.201	81.4423	155.323
TVAG_211830	508.61	1.118	0.008	conserved hypothetical protein	321.631	362.3	355.319	210.75	204.083	278.75	395.909	398.021	359.459	1261.96	1081.9	1378.54	297.983	327.042	313.353	542.457	556.359	509.166
TVAG_010950	4,137.174	1.117	0.037	conserved hypothetical protein	3410.59	4757	2125.49	1267.08	1278.77	1799.87	3303.36	3462.37	2096.35	4487.84	3070.28	2933.97	2873.92	2065.7	2661.07	11220.6	10615	11039.9
TVAG_386520	12.563	1.117	0.012	conserved hypothetical protein	11.4285	9.69827	8.5619	7.75766	9.76992	8.35207	4.41862	5.74463	5.32971	20.5068	38.0258	12.1995	17.6505	9.40377	19.4327	14.2502	9.81232	13.7861
TVAG_431370	2,560.745	1.117	0.043	conserved hypothetical protein	1000.81	728.756	661.407	2269.11	2761.63	2482.65	1506.75	1548.59	1587.66	6901.34	7220	5345.8	2021.51	3212.96	2987.78	1265.42	1427.69	1163.54
TVAG_024800	2,277.940	1.116	0.007	protein transport protein sec7	1206.52	872.844	970.348	2364.79	2080.99	2239.4	1055.17	1164.52	990.141	2495.53	2789.38	1862.86	6133.05	3638.21	5731.44	1913.33	1858.45	1635.95
TVAG_203620	10,161.273	1.116	0	rubisco subunit binding-protein alpha subunit, ruba	4546.91	4702.27	4371.56	12379.9	9711.3	7468.84	4714.67	5205.45	4636.25	20385.4	19813.9	16307	11134.4	10581.3	9897.34	12835.6	12326.2	11884.5
TVAG_340440	659.516	1.115	0	conserved hypothetical protein	399.998	604.064	482.32	270.225	305.039	292.323	468.374	492.397	431.706	1198.86	1311.28	1449.3	649.956	598.707	648.568	742.91	661.35	863.927
TVAG_458820	191.032	1.115	0.002	conserved hypothetical protein	138.775	175.262	129.855	72.4048	123.752	66.8166	136.977	138.692	101.857	427.489	277.22	413.562	101.75	182.851	125.098	267.904	340.488	217.82
TVAG_171680	153.624	1.115	0.049	conserved hypothetical protein	88.979	45.0277	46.3769	208.164	170.431	193.142	39.7676	26.2612	57.4424	323.377	217.115	192.752	119.401	105.531	111.738	325.854	295.351	198.519
TVAG_053710	29.122	1.114	0.023	synaptonemal complex protein	17.1428	14.5474	31.3936	7.75766	7.59883	12.5281	19.4419	24.6198	29.6095	15.7745	57.652	48.7979	33.2246	19.8524	15.7891	54.1507	49.0616	65.2541
TVAG_440420	34.445	1.114	0.027	ubiquitin-protein ligase	17.9591	22.8602	13.5563	27.1518	45.593	25.0562	21.2094	15.5926	7.69847	70.9852	60.1053	81.7364	32.1863	71.0507	42.5091	14.2502	28.4557	22.0577
TVAG_240110	31.239	1.114	0.001	leucine-rich repeat protein, BspA family	22.857	25.6311	22.8317	15.5153	28.2242	14.6161	17.6745	16.4132	13.6204	48.9009	52.7455	56.1175	19.7271	26.1216	38.8655	49.4007	32.3807	60.6587
TVAG_425870	273.573	1.11	0.007	chromodomain helicase DNA binding protein	115.918	74.8152	142.698	305.134	127.009	138.853	166.14	163.312	325.704	258.702	618.226	411.122	324.978	162.999	193.113	485.456	410.155	499.975
TVAG_423180	222.804	1.11	0.013	serine/threonine-protein kinase TNNI3K	100.408	101.832	97.0348	138.345	138.95	136.765	223.582	170.697	161.668	555.262	442.817	553.856	120.439	119.114	104.451	307.804	301.238	236.201
TVAG_143490	1,388.174	1.11	0	glycogen debranching enzyme	963.259	879.079	836.925	1130.03	855.411	828.943	849.259	874.004	695.231	3699.12	2223.9	2265.44	1541.83	1174.43	1389.44	1645.42	1719.12	1416.29
TVAG_321720	151.503	1.109	0	conserved hypothetical protein	93.877	139.932	97.7483	104.728	71.6461	113.797	73.3491	89.4521	78.169	265.012	255.141	174.452	273.064	231.96	230.764	136.802	120.692	176.462
TVAG_281590	1,252.529	1.108	0.024	conserved hypothetical protein	676.731	477.293	398.128	2031.21	1150.68	963.621	470.141	605.648	373.08	2493.95	1684.18	2051.95	2227.08	2089.73	2467.96	917.712	704.525	761.91
TVAG_211950	46.063	1.108	0	conserved hypothetical protein	26.1223	26.3239	21.4047	32.3236	53.1918	31.3203	20.3257	22.9785	30.7939	56.7882	53.9721	46.358	56.0664	81.4994	68.0146	75.051	83.4047	43.1964
TVAG_467580	1,357.678	1.108	0.04	conserved hypothetical protein	574.69	658.097	564.372	1111.93	1517.59	1247.59	877.538	897.803	297.871	3254.28	3124.25	2037.31	453.723	771.109	507.68	2193.58	2476.63	1872.15
TVAG_496810	145.595	1.107	0.021	conserved hypothetical protein	191.836	103.217	132.709	99.5566	97.6992	86.6528	34.4653	53.343	30.7939	351.771	287.033	319.626	118.363	92.9929	145.746	165.302	143.26	166.352
TVAG_300470	1,802.942	1.107	0.028	heat shock protein	478.364	398.322	544.394	2147.58	1851.94	785.095	1585.4	1660.2	840.317	2310.96	1833.83	1843.34	4513.35	2269.44	4910.41	1435.47	1387.46	1657.09
TVAG_322510	17.228	1.106	0.041	conserved hypothetical protein	10.6122	6.92733	14.2698	11.6365	11.941	7.30806	10.6047	8.20661	17.1735	12.6196	22.0795	20.7391	11.4209	6.26918	10.9309	38.0005	32.3807	56.9824
TVAG_455720	1,221.429	1.106	0.001	ubiquitin-activating enzyme E1 X	506.119	383.082	394.561	1099	754.455	743.335	1043.68	1173.55	878.217	2355.13	1835.05	1795.76	1123.41	966.499	1029.94	2088.13	1985.03	1830.79
TVAG_329600	57.793	1.104	0.001	conserved hypothetical protein	22.857	24.2457	43.523	31.0306	48.8496	50.1124	26.5117	24.6198	58.6268	82.0274	85.8647	90.276	53.9899	53.288	43.7237	89.3012	102.048	109.37
TVAG_191760	299.941	1.103	0.043	conserved hypothetical protein	124.081	130.927	124.861	257.296	157.404	187.922	262.466	232.247	238.652	126.196	105.491	118.335	685.257	497.355	321.855	419.906	344.412	1064.29
TVAG_013650	150.598	1.101	0.042	hypothetical protein	67.7547	82.4353	109.164	89.213	104.212	99.1809	129.024	111.61	69.2862	287.096	355.725	358.664	49.8368	38.6599	51.0109	221.353	252.177	234.363
TVAG_375620	32.424	1.101	0.009	conserved hypothetical protein	26.1223	39.4858	33.5341	9.0506	6.51328	11.4841	20.3257	10.6686	26.0563	42.5911	38.0258	56.1175	59.1813	31.3459	57.0837	36.1005	43.1742	36.7629
TVAG_087990	109.493	1.1	0.001	PHD finger protein	53.8772	60.2678	58.5063	43.9601	46.6785	69.9486	89.2562	94.376	108.963	111.999	249.008	152.493	104.865	84.6339	81.3746	173.852	143.26	243.554
TVAG_136150	486.85	1.099	0.004	conserved hypothetical protein	516.732	529.248	478.753	155.153	194.313	192.098	264.234	247.019	209.043	1042.69	813.262	800.285	647.879	693.789	715.368	426.556	501.41	335.461
TVAG_201890	17.538	1.098	0.048	zinc finger protein DHHC domain containing protein	8.16322	6.2346	14.9833	12.9294	11.941	11.4841	8.83725	9.02727	17.1735	4.73235	44.159	8.53962	33.2246	22.987	34.0073	12.3502	10.7936	44.1154
TVAG_151330	55.451	1.096	0.003	Rho-associated protein kinase	43.265	31.173	42.8095	25.8589	26.0531	32.3643	37.1164	31.1851	46.783	77.295	145.97	98.8157	92.4058	34.4805	60.7273	50.3507	31.3994	90.069
TVAG_191980	25.093	1.095	0.028	CAMK family protein kinase	8.16322	13.1619	9.98888	24.5659	18.4543	27.1442	14.1396	9.02727	20.1345	34.7039	84.6381	37.8183	17.6505	20.8973	12.1455	24.7003	27.4745	46.8727
TVAG_155020	6,763.363	1.094	0.035	heat shock protein	2495.49	2107.99	2035.59	7299.95	4093.6	3443.14	5709.74	5919.43	5725.88	16856.6	14063.4	16837.7	3598.64	3169.07	3189.4	8061.81	7685.01	9448.06
TVAG_397510	298.698	1.094	0	ankyrin	175.509	238.993	209.053	164.204	128.095	122.149	255.396	223.22	196.607	457.46	326.286	358.664	622.961	407.497	666.786	302.104	254.139	267.45
TVAG_421120	24.679	1.094	0.003	conserved hypothetical protein	15.5101	19.3965	12.8428	10.3435	24.9676	15.6601	14.1396	11.4893	17.7657	26.8166	22.0795	10.9795	44.6455	39.7048	38.8655	56.0507	36.3056	26.6531
TVAG_404750	24.258	1.093	0.011	cyclin A	19.5917	11.0837	14.9833	7.75766	7.59883	12.5281	14.1396	20.5165	29.6095	39.4362	18.3996	14.6394	33.2246	25.0767	55.8691	38.9505	24.5308	48.7108
TVAG_096130	433.304	1.093	0.026	conserved hypothetical protein	148.571	169.72	170.524	461.581	439.646	485.464	231.536	253.584	130.282	929.118	1058.59	833.223	581.43	427.349	671.644	213.753	242.364	351.085
TVAG_297610	90.427	1.092	0.001	casein kinase II beta chain	46.5303	76.8934	64.2142	46.5459	46.6785	50.1124	68.0468	61.5496	58.0346	141.97	171.729	141.514	63.3343	45.974	81.3746	147.252	156.016	159.918
TVAG_094110	5,204.000	1.092	0.003	lim domain	2426.11	2426.65	1722.37	5144.62	3712.57	4316.98	3787.64	3952.3	2421.46	11791.4	9983.61	9382.61	7771.43	5024.75	8291.71	3961.55	3429.41	4124.79
TVAG_307780	963.114	1.092	0.028	SNAP190	288.161	271.551	244.728	1110.64	1178.9	1196.43	431.258	413.613	402.097	1921.33	1930.73	1961.67	1243.84	1077.25	1316.57	811.311	742.793	793.159
TVAG_414070	190.177	1.092	0.027	conserved hypothetical protein	205.713	207.82	205.486	37.4953	71.6461	50.1124	104.279	105.865	103.041	389.63	268.634	243.989	133.937	127.473	114.167	369.555	415.061	269.288
TVAG_083370	1,487.225	1.092	0.015	conserved hypothetical protein	1297.95	1531.63	1551.84	394.348	321.322	467.716	1034.84	994.641	953.425	2771.58	2372.32	3145.02	1571.94	812.904	1150.18	2367.43	2261.74	1769.21
TVAG_001460	71.949	1.091	0.047	conserved hypothetical protein	34.2855	33.9439	38.5285	65.9401	75.9883	82.4767	22.0931	31.1851	30.2017	113.576	83.4114	68.317	179.62	189.12	142.102	23.7503	38.2681	42.2773
TVAG_433990	657.906	1.091	0.039	chaperone protein DNAj	511.834	615.147	542.967	290.912	312.637	335.127	401.211	390.635	380.778	2180.04	1495.27	1707.92	404.924	230.915	366.793	618.458	533.79	522.952
TVAG_139210	2,224.042	1.091	0	conserved hypothetical protein	1615.5	1680.57	1193.67	1631.69	1204.96	1608.82	1327.35	1601.11	926.185	3553.99	3502.05	2870.53	4814.45	2500.36	4856.97	1962.73	1682.81	1499.01
TVAG_452590	421.172	1.09	0.006	beta lactamase domain	248.978	462.746	196.21	232.73	226.879	470.848	209.443	202.703	171.735	982.751	792.409	840.543	245.031	366.747	256.269	531.057	562.246	581.772
TVAG_372900	268.366	1.09	0.006	conserved hypothetical protein	184.489	196.736	251.862	102.142	107.469	103.357	188.233	166.594	241.021	375.433	672.198	752.707	248.146	234.049	173.68	302.104	276.707	253.664
TVAG_425960	174.049	1.089	0.034	conserved hypothetical protein	51.4283	58.1896	67.7817	175.84	201.912	168.085	86.605	95.1967	98.3035	214.533	537.268	128.094	342.628	322.863	205.258	79.8011	93.217	205.872
TVAG_490930	222.466	1.088	0.01	zinc finger protein DHHC domain containing protein	133.877	216.133	146.979	67.233	156.319	103.357	179.396	169.056	107.779	320.222	441.59	414.782	106.942	142.101	111.738	388.555	371.887	426.449
TVAG_209660	75.217	1.088	0.046	conserved hypothetical protein	44.8977	38.1003	38.5285	34.9095	33.6519	24.0122	70.698	73.0388	75.2081	22.0843	30.666	28.0588	142.243	110.756	157.891	137.752	146.204	145.213
TVAG_273960	2,680.249	1.088	0.009	alpha-glucosidase	1701.21	1637.62	1600.36	1418.36	1191.93	998.073	2321.54	2491.53	2077.4	2009.67	1783.53	2342.3	2741.03	2021.81	2293.06	6924.64	7150.24	5540.16
TVAG_481030	429.557	1.087	0.006	conserved hypothetical protein	294.692	400.4	321.071	236.609	165.003	140.941	334.932	316.775	261.748	1134.19	744.57	738.068	752.744	221.511	636.422	358.155	313.013	361.195
TVAG_070040	1,113.818	1.087	0.002	CAMK family protein kinase	561.629	540.332	468.05	1313.63	1128.97	976.149	536.421	507.989	386.7	1960.77	1914.78	1833.58	1630.08	1258.02	2008.86	1104.86	997.913	919.991
TVAG_438910	120.106	1.086	0.021	conserved hypothetical protein	62.8568	130.234	77.7706	98.2636	85.7582	70.9926	61.8607	61.5496	42.6377	241.35	214.662	362.324	172.352	129.563	162.749	80.7511	52.0053	54.2252
TVAG_RG_DS113210_27	335.378	1.085	0.023	hypothetical protein	260.407	179.418	278.975	177.133	94.4426	56.3765	291.629	292.155	302.609	454.305	358.179	557.515	309.404	128.518	258.698	702.059	732.98	601.992
TVAG_303040	46.962	1.085	0.001	conserved hypothetical protein	22.0407	25.6311	27.8262	27.1518	40.1652	41.7604	23.8606	32.0058	30.2017	91.4921	60.1053	57.3375	93.4441	68.961	92.3055	33.2504	23.5496	54.2252
TVAG_093960	273.665	1.084	0.001	protein phosphatase-1	227.754	172.491	236.166	182.305	148.72	134.677	130.791	139.512	204.898	558.417	423.19	501.398	555.473	274.799	473.673	198.553	190.359	172.785
TVAG_323000	80.76	1.084	0.038	transcription initiation factor tfiid	55.5099	65.8097	125.574	50.4248	41.2508	52.2005	15.0233	14.7719	45.0064	82.0274	80.9582	98.8157	253.337	58.5124	138.458	107.351	108.917	59.7397
TVAG_484420	232.92	1.083	0.007	conserved hypothetical protein	105.305	241.071	156.255	143.517	150.891	162.865	133.442	137.05	112.516	616.783	450.176	597.774	170.276	138.967	187.04	229.903	190.359	268.369
TVAG_210320	26,769.552	1.082	0.016	adenosylhomocysteinase	16020.3	17875.3	13696.9	33708.3	26408.1	22044.3	8775.38	10137.6	5926.04	35133	36448.3	63699.5	48508.9	47268.6	38441.6	20662.8	19725.7	17371.4
TVAG_195690	67.541	1.08	0.008	conserved hypothetical protein	22.857	31.8657	29.2531	45.253	81.416	72.0366	37.1164	30.3645	40.8611	140.393	138.61	101.256	113.171	98.2172	93.52	50.3507	44.1554	45.0345
TVAG_335250	25,855.693	1.079	0	conserved hypothetical protein	13217.9	12688.1	9694.21	25754.1	23756.1	16962	16804	19018	11640.7	41313.4	33460.3	32510.3	38813.6	46458.8	42899	28726.5	27835.6	23849.9
TVAG_479640	608.995	1.077	0.006	conserved hypothetical protein	316.733	387.238	385.285	612.855	510.207	627.45	190.001	199.421	296.687	968.554	1003.39	905.2	1353.9	833.801	1061.51	483.556	476.879	349.247
TVAG_452130	89.97	1.077	0.015	hypothetical protein	85.7138	97.6754	82.0515	19.3941	26.0531	43.8484	50.3723	45.957	68.1018	105.689	127.57	153.713	63.3343	74.1853	57.0837	131.102	213.909	173.705
TVAG_013990	2,449.839	1.076	0	conserved hypothetical protein	1191.01	1323.81	1137.31	1860.54	1884.51	1409.41	1916.8	1974.51	1486.99	4491	4648.96	5307.99	3027.59	3018.61	3303.57	2077.68	2107.69	1929.13
TVAG_107680	29.135	1.074	0.032	ankyrin repeat-containing protein	12.2448	14.5474	9.98888	11.6365	29.3098	38.6283	24.7443	13.9512	14.8047	52.0558	35.5725	34.1585	21.8036	21.9421	9.71637	61.7508	56.9115	60.6587
TVAG_438170	318.627	1.074	0.003	conserved hypothetical protein	115.101	138.547	181.94	314.185	307.21	320.511	121.954	154.284	194.83	552.107	553.214	629.492	492.139	223.601	581.768	300.204	275.726	278.479
TVAG_003180	1,079.116	1.073	0	UBX domain-containing protein	443.263	667.102	532.265	879.201	835.871	1096.21	660.142	670.48	476.121	1758.86	1869.4	1638.39	736.132	1010.38	822.248	1714.77	1718.14	1895.13
TVAG_024830	194.944	1.072	0.02	O-linked N-acetylglucosamine transferase, ogt	214.693	211.284	254.716	102.142	59.7051	110.665	57.4421	54.1636	65.1409	255.547	315.246	356.224	403.886	156.73	230.764	179.552	180.547	300.536
TVAG_008790	1,837.969	1.071	0.003	conserved hypothetical protein	1340.4	1470.67	1304.26	1777.8	1126.8	1431.34	757.352	727.926	733.723	4129.76	3137.74	2941.29	3546.72	1498.33	2862.69	1624.52	1500.3	1171.82
TVAG_140960	75.838	1.07	0.01	phosphatidylcholine-sterol acyltransferase	39.1834	58.1896	45.6635	43.9601	54.2773	81.4327	32.6978	31.1851	55.0736	48.9009	51.5188	56.1175	95.5206	87.7685	65.5855	177.652	135.41	204.953
TVAG_182160	77.652	1.069	0	hypothetical protein	49.7956	39.4858	45.6635	50.4248	40.1652	42.8044	63.6282	48.419	69.2862	178.252	128.797	98.8157	110.056	95.0826	59.5128	67.4509	66.7238	143.375
TVAG_101330	3,521.059	1.068	0	hypothetical protein	2102.84	2165.48	1941.41	2152.75	1731.45	2319.79	2787.27	2881.34	2387.71	6180.45	5573.85	5309.21	2843.81	1829.56	2925.84	6321.38	5918.79	6006.13
TVAG_464760	1,535.436	1.067	0.006	protein phosphatase 2A, caeel	638.363	602.678	570.08	1201.14	1516.51	1415.68	1086.98	1089.02	808.339	4011.45	3216.25	3082.8	1124.44	1636.26	1366.36	1462.07	1491.47	1317.95
TVAG_446600	74.33	1.067	0.014	conserved hypothetical protein	66.9384	70.6588	103.456	40.0812	24.9676	50.1124	26.5117	19.6959	29.0173	82.0274	71.1451	81.7364	179.62	109.711	131.171	79.8011	106.954	64.335
TVAG_487990	622.016	1.066	0	conserved hypothetical protein	222.039	288.87	254.003	509.419	521.062	682.782	418.885	425.923	299.648	667.261	832.888	936.919	720.558	670.802	829.535	1005.11	954.739	955.835
TVAG_078590	119.804	1.066	0.049	prokaryotic DNA topoisomerase	75.1016	96.2899	79.1975	103.435	56.4484	88.7408	57.4421	54.9843	84.6831	285.518	287.033	292.787	215.96	96.1274	150.604	52.2507	42.193	37.6819
TVAG_104870	30.393	1.065	0.018	mannosyl-oligosaccharide alpha-1,2-mannosidase	19.5917	11.0837	17.8373	9.0506	8.68437	13.5721	30.0466	25.4405	40.2689	29.9715	67.4651	43.9181	37.3776	27.1665	18.2182	46.5506	39.2493	61.5778
TVAG_342380	446.513	1.063	0.022	DNA-binding protein eta2	184.489	322.814	199.778	360.731	573.169	443.704	194.419	200.241	122.583	1146.81	899.126	1055.25	345.743	364.657	369.222	459.806	401.324	393.363
TVAG_022090	102.726	1.062	0.037	serine threonine-protein kinase	42.4487	42.9495	48.5174	65.9401	57.534	53.2445	101.628	85.3487	100.08	301.293	312.793	90.276	158.855	114.935	104.451	52.2507	54.949	61.5778
TVAG_018420	83.889	1.06	0.017	conserved hypothetical protein	38.3671	54.0332	38.5285	58.1824	68.3894	70.9926	51.256	50.881	59.219	157.745	172.956	102.475	35.3011	41.7945	44.9382	209.003	152.091	103.855
TVAG_285730	3,468.404	1.06	0.014	conserved hypothetical protein	1462.03	1242.07	1511.89	1878.65	1791.15	1619.26	3981.18	4098.38	2653.01	8835.3	8342.37	5227.47	2308.07	3073.99	2266.34	4013.8	4132.95	3993.37
TVAG_287950	361.086	1.06	0	conserved hypothetical protein	248.978	298.568	237.593	214.628	160.661	193.142	243.908	224.04	283.067	530.023	536.041	486.759	710.175	622.739	573.266	317.304	262.97	355.681
TVAG_016980	2,874.574	1.06	0.026	MYB45	1711.83	1777.55	747.739	1556.7	1519.77	1984.66	2796.1	2783.68	1897.38	2430.85	1984.7	2527.73	2209.43	2121.07	1858.26	8355.36	7550.58	5928.93
TVAG_475940	337.113	1.06	0.006	leucine-rich repeat protein, BspA family	263.672	232.758	213.334	137.052	242.077	158.689	242.141	240.454	236.284	637.29	490.656	491.638	152.625	224.646	184.611	699.209	687.844	533.062
TVAG_110840	752.244	1.057	0.025	conserved hypothetical protein	446.528	501.539	448.786	575.36	463.528	495.904	552.328	572.001	339.917	1839.31	1074.54	1016.22	1860.58	868.282	1547.33	335.354	318.9	283.993
TVAG_053290	197.519	1.057	0.032	conserved hypothetical protein	94.6933	99.0609	73.4896	147.395	252.932	151.381	113.117	128.023	95.3425	162.477	203.622	248.869	476.565	451.381	528.328	104.501	100.086	124.075
TVAG_218200	1,023.583	1.056	0.001	small GTPase rabh	454.691	458.59	388.139	1163.65	1054.07	998.073	505.49	547.381	415.125	2000.21	1197.2	1196.77	1620.74	1140.99	1779.31	1309.12	1193.18	1001.79
TVAG_437440	1,162.409	1.055	0.004	Clan MA, family M8, leishmanolysin-like metallopeptidase	423.671	578.432	416.679	836.534	1101.83	903.068	912.004	1014.34	612.324	1539.59	1532.07	1256.54	2229.16	2648.73	2274.84	782.81	791.854	1068.88
TVAG_324060	479.368	1.055	0.007	RAB	387.753	410.098	361.74	190.063	167.174	221.33	386.188	416.896	259.971	1096.33	951.872	1132.11	584.545	264.35	451.811	433.206	415.061	498.137
TVAG_473870	51.974	1.054	0.038	conserved hypothetical protein	18.7754	40.1785	40.669	55.5965	52.1062	36.5403	16.7908	27.9025	16.5813	41.0137	52.7455	153.713	74.7553	146.281	43.7237	40.8505	45.1367	32.1675
TVAG_031870	478.006	1.054	0.04	ubiquitin	231.835	189.116	205.486	665.865	513.464	494.86	119.303	122.278	257.01	365.968	391.298	664.871	1518.99	540.194	892.691	438.906	469.029	522.952
TVAG_463040	161.678	1.053	0.025	conserved hypothetical protein	86.5301	91.4408	88.4729	107.314	133.522	127.369	113.117	103.403	96.5269	134.083	121.437	98.8157	89.291	153.595	100.807	441.756	510.241	312.484
TVAG_010140	896.594	1.053	0	cdp-diacylglycerol--glycerol-3-phosphate 3-phosphatidyltransferase	490.609	640.086	435.23	676.209	746.856	824.767	501.072	509.63	425.784	1607.42	1620.39	1271.18	1369.47	670.802	1168.39	1141.92	948.851	1090.02
TVAG_053780	131.688	1.053	0.027	Clan CA, family C19, ubiquitin hydrolase-like cysteine peptidase	146.122	130.234	154.828	58.1824	29.3098	48.0244	51.256	45.1364	106.002	242.927	175.409	306.207	197.271	59.5572	150.604	167.202	126.579	175.543
TVAG_338060	5,875.104	1.052	0	Clan CA, family C19, ubiquitin hydrolase-like cysteine peptidase	3302.84	3172.03	2732.67	4514.96	2755.12	2411.66	5512.67	5907.94	4090.25	12278.9	8101.95	11450.4	6994.81	5272.38	6761.38	7840.45	6593.88	6057.6
TVAG_267750	127.33	1.052	0.012	conserved hypothetical protein	65.3057	73.4297	61.3603	21.98	42.3363	49.0684	140.512	135.409	154.562	119.886	196.262	220.81	231.534	169.268	134.815	157.702	140.316	177.381
TVAG_206620	97.941	1.051	0.009	coiled-coil domain-containing protein	36.7345	37.4076	49.2309	34.9095	32.5664	39.6724	110.466	105.865	124.952	175.097	160.69	151.273	90.3293	126.428	105.666	105.451	123.635	152.566
TVAG_277930	3,406.668	1.051	0.002	conserved hypothetical protein	1617.13	1524.01	1071.66	3810.3	3493.29	2957.68	1923.87	2051.65	1511.27	6533.8	7076.48	3460.99	3125.19	4206.62	3573.19	4804.21	4933.63	3645.04
TVAG_349600	162.565	1.051	0.002	protein disulfide isomerase	102.857	112.916	135.563	38.7883	73.8172	73.0806	116.652	132.126	163.444	356.504	240.421	291.567	203.5	110.756	156.676	251.753	216.852	148.89
TVAG_088050	15,963.752	1.051	0.012	chaperonin	9994.22	10260.1	7707.85	19985	14866.6	14542	5547.14	6208.3	4439.65	38926.7	31322.2	30914.7	16310.1	16040.7	14952.3	15528	15686	14116
TVAG_392320	212.83	1.051	0	groes chaperonin	91.428	121.921	108.451	137.052	149.805	153.469	170.559	194.497	119.622	391.207	385.165	318.406	267.873	225.691	340.073	247.003	242.364	166.352
TVAG_005970	535.369	1.05	0.021	conserved hypothetical protein	366.528	595.058	497.304	447.358	307.21	441.616	135.21	146.898	200.16	1235.14	949.418	1067.45	955.206	327.042	624.277	491.156	426.836	422.773
TVAG_034170	1,422.778	1.05	0.004	conserved hypothetical protein	566.527	830.587	716.345	868.857	541.688	716.19	1406.89	1540.38	1151.22	2239.98	2048.49	2546.03	1312.37	636.322	1297.14	2332.28	2314.73	2543.99
TVAG_300270	2,762.909	1.05	0.005	conserved hypothetical protein	1826.11	1935.5	1584.66	2889.73	2634.62	2549.47	1042.79	1057.83	678.649	2779.47	2951.29	3080.36	2723.38	2715.6	2810.46	5869.18	5744.13	4859.13
TVAG_230870	32.982	1.049	0.028	histidinol-phosphate aminotransferase	20.408	13.8547	18.5508	41.3742	15.1977	28.1883	15.907	17.2339	23.6876	47.3235	66.2385	64.6572	24.9184	14.6281	23.0764	28.5004	34.3431	95.5835
TVAG_114870	1,229.167	1.049	0.001	Clan SC, family S28, unassigned serine peptidase	507.752	678.879	714.918	1060.21	1117.03	1118.13	623.91	711.513	678.057	1684.72	1875.53	1721.34	2052.66	2478.42	2403.59	1006.06	918.433	773.858
TVAG_322730	25.731	1.049	0.009	AGC family protein kinase	14.6938	11.0837	16.4103	24.5659	16.2832	28.1883	9.72097	10.6686	20.1345	23.6617	49.0656	23.179	44.6455	34.4805	65.5855	22.8003	17.6622	30.3294
TVAG_238920	940.886	1.048	0	conserved hypothetical protein	675.098	637.315	819.088	768.008	552.543	804.931	378.234	396.379	487.964	1629.51	1278.16	1337.06	2172.06	842.16	1520.61	962.363	927.264	747.205
TVAG_231160	23,291.199	1.047	0	26S proteasome regulatory subunit	13669.3	16867.4	10728.8	25866.6	19225	18290	11583.9	12941	7542.72	50492.6	33516.7	31684.4	28379	22995.4	26412.7	30657.9	28981.7	29406.6
TVAG_350090	97.444	1.047	0.021	conserved hypothetical protein	39.9998	45.7204	34.9611	59.4754	49.9351	48.0244	102.512	84.5281	106.002	156.168	141.063	172.012	236.725	162.999	128.742	50.3507	38.2681	96.5025
TVAG_443210	5,232.631	1.046	0	conserved hypothetical protein	3846.51	3478.21	3045.89	3772.81	2382.78	2805.25	3957.32	4375.76	3063.4	12215.8	9263.58	8956.85	3765.8	3775.09	4114.88	7469.95	7228.74	6668.78
TVAG_164680	347.486	1.046	0	kinesin eg-5	155.101	160.714	205.486	258.589	192.142	178.526	284.559	292.155	313.861	362.813	350.819	522.137	507.713	277.934	440.88	596.608	600.514	554.2
TVAG_293780	19.795	1.045	0.031	conserved hypothetical protein	11.4285	5.54187	13.5563	6.46471	7.59883	14.6161	20.3257	18.8752	17.7657	17.3519	35.5725	15.8593	15.574	14.6281	14.5746	47.5006	44.1554	34.9247
TVAG_143380	11.527	1.045	0.047	CK1 family protein kinase	8.97954	2.77093	9.27539	3.87883	6.51328	3.13203	8.83725	9.84793	13.0282	20.5068	28.2127	28.0588	10.3827	14.6281	10.9309	9.50013	9.81232	9.19072
TVAG_088250	8,413.435	1.045	0.008	conserved hypothetical protein	3383.65	4130.77	3350.56	11035.3	7471.82	10724.1	3126.62	3328.6	2883.96	15249.2	14798.2	12420.3	11966	8100.83	11766.5	9832.63	8844.83	9028.04
TVAG_398000	82.265	1.044	0.032	conserved hypothetical protein	37.5508	11.7765	29.2531	76.2836	46.6785	63.6846	60.0933	83.7074	74.6159	134.083	149.65	186.652	160.931	77.3199	120.24	62.7008	41.2117	64.335
TVAG_142720	356.298	1.044	0.029	Clan SB, family S8, subtilisin-like serine peptidase	100.408	69.2733	64.9277	276.69	328.921	281.883	341.118	311.851	319.782	749.289	505.375	425.761	506.675	629.008	631.564	312.554	311.051	247.23
TVAG_286450	2,871.758	1.044	0.001	chromodomain-helicase-DNA-binding protein	2151.01	1733.22	1789.44	2959.55	1694.54	1633.87	1666.7	1754.57	1502.39	2552.31	2199.36	3007.17	7071.64	4347.68	6359.36	3395.34	3056.54	2816.95
TVAG_088750	51.455	1.044	0.023	conserved hypothetical protein	35.1018	36.7149	30.6801	15.5153	24.9676	34.4523	34.4653	49.2397	40.2689	52.0558	69.9184	76.8566	121.477	101.352	121.455	27.5504	27.4745	26.6531
TVAG_402150	92.398	1.043	0	bsu-protein phosphatase	62.8568	60.9605	74.9166	34.9095	54.2773	56.3765	58.3258	53.343	84.6831	160.9	125.117	168.353	142.243	55.3778	85.0182	120.652	118.729	146.132
TVAG_100050	23.522	1.043	0.049	conserved hypothetical protein	10.6122	22.1675	28.5397	3.87883	9.76992	8.35207	17.6745	10.6686	24.2798	63.098	45.3856	40.2582	31.148	13.5832	36.4364	19.0003	13.7372	24.8149
TVAG_119710	2,368.622	1.043	0.003	Clan ME, family M16, insulinase-like metallopeptidase	1813.87	2262.47	1787.3	2121.72	1456.8	1642.23	1009.21	1098.04	742.014	5429.58	4323.9	4246.63	3701.42	1643.57	2957.42	2324.68	2061.57	2012.77
TVAG_077410	52.587	1.042	0.009	synaptonemal complex protein	42.4487	22.8602	39.242	34.9095	42.3363	50.1124	24.7443	22.1578	31.9782	29.9715	65.0119	39.0383	51.9134	130.608	87.4473	62.7008	43.1742	125.913
TVAG_024440	292.035	1.041	0.027	conserved hypothetical protein	102.04	89.3626	104.17	276.69	463.528	372.711	111.349	105.045	97.1191	272.899	315.246	284.247	475.527	422.125	489.462	480.706	425.855	368.548
TVAG_416260	254.964	1.04	0.006	conserved hypothetical protein	124.897	135.083	180.513	143.517	150.891	201.494	159.07	191.214	213.188	642.022	466.123	653.891	259.567	170.313	306.066	193.803	184.472	213.225
TVAG_345920	26.247	1.04	0.035	ankyrin repeat-containing protein	31.8365	26.3239	17.8373	3.87883	15.1977	11.4841	17.6745	11.4893	17.1735	69.4078	44.159	42.6981	18.6888	15.673	14.5746	38.9505	44.1554	31.2484
TVAG_334760	139.087	1.04	0.034	conserved hypothetical protein	49.7956	68.5806	59.9333	99.5566	138.95	143.029	91.9073	96.0173	73.4315	80.4499	98.1311	98.8157	105.903	156.73	150.604	174.802	273.764	543.171
TVAG_315830	256.607	1.038	0.039	adenylate and guanylate cyclases	117.55	81.0498	101.316	149.981	123.752	83.5207	279.257	256.867	318.598	405.405	390.071	320.846	153.664	125.384	155.462	613.708	558.321	384.172
TVAG_212020	30,592.727	1.038	0.014	transketolase	22163.1	25737.8	19342.8	37354.4	28743.1	22818.9	8231.01	9511.46	6459.01	65642.4	50666.3	48090.3	44053.7	40039.2	37987.4	28191.6	25979.1	29657.5
TVAG_440810	1,417.377	1.037	0	2-deoxyglucose-6-phosphate phosphatase	823.668	622.075	537.259	1190.8	1008.47	973.017	1103.77	1170.26	929.146	3678.61	1886.57	2012.91	1933.25	956.05	1336	1920.93	1697.53	1732.45
TVAG_236670	20.577	1.035	0.003	casein kinase II beta chain	13.0611	8.3128	8.5619	20.6871	13.0266	16.7041	6.18607	11.4893	23.6876	33.1264	28.2127	32.9386	34.2628	27.1665	18.2182	23.7503	21.5871	29.4103
TVAG_047130	109.292	1.035	0	ubiquitin	87.3464	76.8934	50.6579	108.607	61.8762	79.3447	44.1862	56.6256	80.5378	160.9	120.211	209.831	137.051	87.7685	168.822	119.702	142.279	174.624
TVAG_297650	1,757.817	1.033	0.018	grpe protein	1305.3	1442.27	895.432	1301.99	1368.87	919.772	1144.42	1194.06	816.037	864.442	713.904	808.824	3160.49	2978.91	3833.11	3333.59	3450.01	2109.27
TVAG_411070	24.98	1.033	0.017	conserved hypothetical protein	13.8775	20.0893	14.2698	18.1012	14.1121	24.0122	15.907	9.02727	18.3579	11.0421	56.4254	52.4577	49.8368	34.4805	36.4364	18.0502	28.4557	14.7051
TVAG_465180	91.724	1.032	0.001	CMGC family protein kinase	57.9588	51.955	45.6635	81.4554	65.1328	90.8288	30.9304	47.5983	71.655	121.464	126.344	115.895	197.271	88.8134	189.469	102.601	81.4423	84.5546
TVAG_163440	140.742	1.031	0	40S ribosomal protein S5	57.9588	72.737	58.5063	146.103	104.212	127.369	103.396	100.941	63.9565	194.026	177.863	181.772	246.069	233.005	244.124	160.552	126.579	134.184
TVAG_236700	130.569	1.03	0.012	conserved hypothetical protein	92.2443	96.9827	174.805	36.2024	40.1652	45.9364	94.5585	81.2454	108.371	140.393	165.596	273.268	169.238	81.4994	109.309	233.703	210.965	195.762
TVAG_120570	324.9	1.029	0.009	conserved hypothetical protein	219.59	241.764	308.228	241.78	187.8	196.274	162.605	182.187	182.394	400.672	333.646	423.321	799.466	516.163	855.04	203.303	183.49	210.467
TVAG_058390	3,973.083	1.029	0.013	conserved hypothetical protein	3543.65	3512.16	3024.49	1739.01	1343.91	1356.17	3074.48	3129.18	2794.54	8510.34	5443.82	7658.82	2762.83	1999.87	2364.72	7130.79	6550.71	5576.01
TVAG_440920	1,538.464	1.029	0	tuberin	985.3	749.538	784.127	1307.17	811.989	726.63	1216	1407.43	1119.24	2904.08	2553.86	2970.57	1959.21	1569.38	2092.66	1591.27	1597.45	1346.44
TVAG_011160	854.896	1.029	0.006	AGC family protein kinase	552.65	466.902	522.989	881.787	695.835	602.393	503.723	491.576	344.062	2610.68	1743.05	1256.54	662.415	651.995	591.484	1029.81	870.353	909.881
TVAG_252600	131.534	1.029	0.045	conserved hypothetical protein	88.1627	128.156	103.456	62.0612	58.6195	91.8728	82.1864	87.8107	75.8003	219.265	273.54	292.787	53.9899	43.8843	40.08	219.453	200.171	246.311
TVAG_098200	1,267.186	1.029	0	conserved hypothetical protein	935.504	784.867	672.822	691.724	699.092	811.195	904.934	959.353	1042.25	1610.58	1327.22	1390.74	2622.66	1355.19	2974.42	1385.12	1237.33	1404.34
TVAG_368970	2,409.159	1.027	0	peptidylprolyl isomerase	1292.24	1316.19	1158	1992.42	1753.16	1270.56	1746.24	1815.3	1930.54	3806.39	3254.27	3334.11	3677.54	1678.05	3312.07	3035.29	2991.78	4000.72
TVAG_397480	225.373	1.026	0.048	conserved hypothetical protein	63.6731	48.4913	54.9388	219.8	230.136	225.506	156.419	148.54	190.093	171.942	192.582	234.23	543.014	446.157	568.408	186.202	213.909	162.676
TVAG_079860	125.721	1.025	0	Clan SB, family S8, subtilisin-like serine peptidase	57.1425	60.9605	77.0571	94.3848	61.8762	72.0366	113.117	96.838	110.739	200.336	206.075	185.432	170.276	170.313	262.342	120.652	105.973	97.4216
TVAG_298100	44.527	1.025	0.01	conserved hypothetical protein	42.4487	41.564	57.0793	29.7377	10.8555	34.4523	14.1396	13.1306	20.1345	39.4362	57.652	50.0178	63.3343	60.6021	81.3746	56.0507	70.6487	58.8206
TVAG_369470	4,248.201	1.024	0.002	ubiquitin-activating enzyme E1	1646.52	1636.24	1510.46	3865.9	2451.16	2112.03	4132.3	4601.45	3251.71	8775.35	5977.41	5733.75	4568.38	3411.48	4351.72	6695.69	6127.79	5618.29
TVAG_184340	2,040.981	1.022	0.009	conserved hypothetical protein	2316.72	2091.36	2646.34	765.422	927.057	903.068	743.212	751.725	972.968	3389.94	2886.28	3502.47	3685.85	1754.33	2732.73	2416.83	2476.63	1774.73
TVAG_149500	151.485	1.022	0.017	conserved hypothetical protein	54.6935	56.1114	104.17	173.254	116.153	163.909	54.7909	58.2669	119.622	222.42	433.004	176.892	134.975	135.832	108.095	164.352	171.716	278.479
TVAG_420150	148.616	1.021	0.005	Ribonucleoprotein RB97D	117.55	119.15	134.136	124.122	106.384	90.8288	53.0235	59.9083	77.5769	230.308	257.594	245.209	376.891	122.249	217.404	112.101	101.067	129.589
TVAG_354040	409.254	1.02	0.012	centractin	170.611	125.385	133.423	413.742	349.546	330.951	297.815	352.064	259.379	971.709	727.397	868.602	458.914	459.74	523.469	327.754	298.295	297.779
TVAG_172200	8,510.568	1.02	0	conserved hypothetical protein	3403.24	3641.01	2885.36	8898.03	6378.67	4899.54	7267.75	7532.03	5696.87	16260.4	8669.88	11600.5	9845.89	8573.11	9932.56	13226.1	12287	12192.4
TVAG_066680	488.961	1.018	0.036	ankyrin repeat-containing protein	303.672	391.394	278.262	177.133	180.201	240.122	509.909	481.728	345.839	933.85	766.649	1343.16	222.189	247.633	222.262	797.061	754.567	605.668
TVAG_296140	9,749.502	1.018	0.002	Clan CA, family C19, ubiquitin hydrolase-like cysteine peptidase	6562.41	6955.74	5004.43	11551.2	8163.31	7916.72	4311.69	4559.59	3001.22	20379.1	14662	13386.5	16414	12963.6	13992.8	8771.47	8546.53	8348.85
TVAG_058690	50.826	1.016	0.033	TKL family protein kinase	37.5508	37.4076	38.5285	15.5153	21.7109	27.1442	36.2327	39.3917	46.783	167.21	105.491	80.5165	62.2961	52.2432	46.1528	24.7003	24.5308	51.468
TVAG_084770	1,073.942	1.016	0	conserved hypothetical protein	705.302	966.363	461.629	775.766	616.591	702.618	858.98	768.139	540.077	1859.81	1110.11	955.218	1975.82	1542.22	2065.94	1228.37	1226.54	971.459
TVAG_418030	279.644	1.016	0.016	AGC family protein kinase	275.1	265.317	288.251	147.395	209.511	163.909	105.163	93.5554	116.069	593.121	386.391	400.142	568.971	380.33	500.393	182.402	189.378	168.19
TVAG_184870	4,807.795	1.015	0.003	hypothetical protein	5030.99	4521.47	5909.14	3114.7	1756.41	1880.26	2067.03	2203.47	2162.68	6368.16	5695.28	7295.28	9612.28	5419.71	7486.46	5773.23	6118.96	4124.79
TVAG_465870	229.989	1.014	0.032	zinc phosphodiesterase	129.795	145.474	183.367	210.75	136.779	155.557	129.908	114.072	165.221	364.391	244.101	426.981	531.593	502.579	411.731	113.051	84.386	90.069
TVAG_353240	1,369.970	1.014	0	ankyrin repeat-containing protein	602.445	617.225	519.422	1477.83	1325.45	1164.07	889.027	883.852	691.085	2187.92	2676.53	2078.79	1864.73	1403.25	2035.58	1305.32	1357.04	1579.88
TVAG_010580	22.928	1.013	0.033	conserved hypothetical protein	15.5101	13.8547	9.27539	10.3435	16.2832	10.4401	16.7908	15.5926	28.4251	20.5068	29.4393	28.0588	11.4209	19.8524	15.7891	37.0505	45.1367	68.9304
TVAG_171020	79.827	1.013	0.001	conserved hypothetical protein	51.4283	70.6588	77.0571	43.9601	42.3363	42.8044	42.4188	41.0331	61.5877	187.717	116.531	142.734	117.324	80.4545	77.7309	70.3009	55.9302	114.884
TVAG_239400	127.108	1.011	0.003	conserved hypothetical protein	75.9179	62.346	111.305	65.9401	55.3629	69.9486	98.0934	77.1421	140.349	222.42	201.169	224.47	209.73	52.2432	194.327	150.102	137.372	139.699
TVAG_331750	103.631	1.011	0	conserved hypothetical protein	55.5099	54.0332	62.0738	84.0413	56.4484	64.7286	78.6515	80.4248	82.3144	135.661	164.37	150.053	150.549	188.075	206.473	78.851	77.5173	95.5835
TVAG_210390	1,818.206	1.009	0	3-hydroxy-3-methylglutaryl-coenzyme A reductase	908.566	1150.63	756.301	1700.22	1232.1	1323.8	1418.38	1510.02	864.597	3997.26	3029.8	3118.18	2575.94	1890.16	2559.05	1432.62	1511.1	1748.99
TVAG_159640	101.104	1.009	0.015	conserved hypothetical protein	73.4689	55.4187	67.0682	106.021	77.0738	79.3447	56.5584	40.2124	49.1517	239.772	219.568	229.35	119.401	106.576	100.807	72.201	74.5736	53.3062
[truncated: 1,587 more rows]
