# Supplementary material for: Dissecting the Transcriptomes of Multiple Metronidazole-Resistant and Sensitive Trichomonas vaginalis Strains Identified Distinct Genes and Pathways Associated with Drug Resistance and Cell Death
Source: Biomedicines. 2021 Dec 2;9(12):1817. doi: 10.3390/biomedicines9121817 (PMC8698965; doi:10.3390/biomedicines9121817)
Supplement: Supplementary file 1 [file biomedicines-09-01817-s001.zip › biomedicines-1449287-supplementary/Supplementary Table S10.xlsx]

## Sheet: Table S8
SupplementaryTable S10 Identification of uniquely upregulated genes in each MTZ-R strain
Uniquely upregulated genes in the MTZ-R Tv-50142 strain
Gene ID	baseMean	MTZ-R/MTZ-S (log2FoldChange)	padj	TrichDB Annotation	30001_1	30001_2	30001_3	30236_1	30236_2	30236_3	50148_1	50148_2	50148_3	50142_1	50142_2	50142_3	50143_1	50143_2	50143_3	30238_1	30238_2	30238_3
TVAG_162060	57.173	24.28	0	ATP-binding cassette transporter	0	0	0	0	0	0	0	0	0	235.04	302.98	489.198	0	0	0	1.90003	0	0
TVAG_RG_DS116398_3	678.638	13.835	0	hypothetical protein	0	0	0	0	0	0	0	0.820661	0	4937.42	3825.89	3447.57	0	0	0	3.80005	0	0
TVAG_420740	162.239	7.939	0.002	conserved hypothetical protein	0.816322	0	0	0	0	0	3.5349	0.820661	6.51409	886.527	886.86	1132.11	0	0	1.21455	1.90003	0	0
TVAG_RG_DS118332_1	11.862	7.228	0	conserved hypothetical protein	0	0	0	0	0	0	0	0	0	56.7882	79.7315	69.5369	3.1148	3.13459	1.21455	0	0	0
TVAG_293220	16.964	7.097	0.005	conserved hypothetical protein	0	0	0	0	0	0	0.883725	0	0.59219	129.351	90.7713	81.7364	0	1.04486	0	0	0.981232	0
TVAG_493400	21.606	6.734	0	conserved hypothetical protein	0	0	0	1.29294	0	3.13203	0	0	0	111.999	122.664	143.954	0	1.04486	0	0.950013	2.9437	0.919072
TVAG_221850	23.194	6.186	0.024	leucine-rich repeat protein, BspA family	0	0	0	0	0	0	0.883725	1.64132	2.96095	151.435	136.157	120.775	0	0	3.64364	0	0	0
TVAG_419340	10.157	6.015	0.004	conserved hypothetical protein	0.816322	0	0	0	1.08555	0	0.883725	0	0	67.8303	60.1053	50.0178	0	2.08973	0	0	0	0
TVAG_088910	7.568	5.912	0	conserved hypothetical protein	0	0	0	0	1.08555	0	0	0.820661	0	39.4362	42.9324	39.0383	4.15307	1.04486	4.85818	0.950013	0.981232	0.919072
TVAG_024550	5.91	5.894	0.003	ABC transporter	0	0	0	0	0	0	0	0	0.59219	12.6196	52.7455	32.9386	0	0	0	3.80005	0	3.67629
TVAG_088900	5.712	5.824	0	reverse transcriptases	0	0	0	1.29294	0	0	0	0	0	36.2813	24.5328	25.6189	2.07654	3.13459	6.07273	0	1.96246	1.83814
TVAG_539130	9.493	5.534	0.001	conserved hypothetical protein	0	0	0	1.29294	2.17109	0	0	0.820661	0	47.3235	78.5049	32.9386	1.03827	0	1.21455	1.90003	0	3.67629
TVAG_219650	4.625	5.526	0.001	leucine-rich repeat protein, BspA family	0	0	0	0	0	0	0.883725	0	0	23.6617	31.8926	19.5191	0	4.17945	1.21455	0	0.981232	0.919072
TVAG_099010	8.602	5.515	0	ankyrin repeat-containing protein	0	0.692733	0.713491	0	0	0	0	0	1.18438	45.746	61.3319	35.3784	1.03827	3.13459	0	0.950013	0.981232	3.67629
TVAG_069050	12.522	5.329	0.007	conserved hypothetical protein	0	1.38547	0	2.58589	0	0	1.76745	0	0	102.534	68.6918	43.9181	0	2.08973	2.42909	0	0	0
TVAG_604220	6.338	5.319	0.021	conserved hypothetical protein	0	0.692733	0	0	1.08555	1.04401	0	0	0	37.8588	36.7992	36.5984	0	0	0	0	0	0
TVAG_TEG_DS113585_1_9	16.976	5.318	0.006	Maverick transposable element conserved hypothetical protein	2.44896	0.692733	2.14047	0	1.08555	1.04401	0	0	0	85.1823	159.463	52.4577	0	1.04486	0	0	0	0
TVAG_502050	3.747	5.205	0	conserved hypothetical protein	0	0	0	1.29294	0	0	0	0	0	14.197	13.493	25.6189	3.1148	4.17945	3.64364	0	0.981232	0.919072
TVAG_045720	3.634	4.505	0.002	ankyrin repeat-containing protein	0.816322	0	0.713491	0	0	0	0	0	0.59219	12.6196	28.2127	10.9795	2.07654	0	0	0.950013	2.9437	5.51443
TVAG_523600	3.675	4.316	0.026	conserved hypothetical protein	0	0	0	0	0	0	0	0	2.36876	22.0843	22.0795	10.9795	0	0	0	1.90003	4.90616	1.83814
TVAG_221840	5.879	4.224	0.015	conserved hypothetical protein	0.816322	0	0	1.29294	1.08555	0	1.76745	0	0.59219	29.9715	35.5725	31.7186	0	2.08973	0	0	0	0.919072
TVAG_604430	8.125	4.171	0.003	conserved hypothetical protein	0	0.692733	0.713491	0	0	1.04401	0.883725	1.64132	2.36876	39.4362	35.5725	52.4577	0	0	0	2.85004	4.90616	3.67629
TVAG_430110	5.636	4.147	0.002	conserved hypothetical protein	0.816322	1.38547	0	0	0	1.04401	0	0	1.77657	18.9294	40.4791	23.179	6.22961	1.04486	0	1.90003	0.981232	3.67629
TVAG_465210	15.363	4.105	0.004	conserved hypothetical protein	5.71425	2.0782	2.85397	0	0	1.04401	2.65117	0	0.59219	61.5205	80.9582	101.256	0	0	0	4.75006	3.92493	9.19072
TVAG_191700	7.31	4.068	0.003	sugar transporter	2.44896	2.0782	1.42698	1.29294	0	0	0	0	0	39.4362	41.7057	34.1585	1.03827	2.08973	1.21455	0.950013	0.981232	2.75722
TVAG_091830	2.707	4.041	0.037	modulator of drug activity B	0	0	0	0	0	0	0.883725	1.64132	0	17.3519	11.0397	12.1995	0	0	0	2.85004	0	2.75722
TVAG_496730	4.335	3.914	0.005	conserved hypothetical protein	0	0	2.14047	0	0	0	1.76745	0	0.59219	23.6617	19.6262	18.2992	2.07654	3.13459	4.85818	0.950013	0	0.919072
TVAG_489945	6.521	3.885	0.001	leucine-rich repeat protein, BspA family	0.816322	2.0782	1.42698	0	0	0	0	0	2.36876	34.7039	20.8529	31.7186	4.15307	2.08973	0	5.70008	6.86862	4.59536
TVAG_535540	25.345	3.764	0.028	caldesmon	8.16322	9.69827	7.13491	1.29294	0	4.17604	0	0	0.59219	157.745	118.984	142.734	1.03827	0	0	1.90003	0	2.75722
TVAG_135570	10.334	3.712	0.021	conserved hypothetical protein	0.816322	0.692733	0	0	1.08555	1.04401	3.5349	4.10331	1.77657	48.9009	42.9324	78.0766	0	0	1.21455	0	0	1.83814
TVAG_370170	15.185	3.683	0.005	conserved hypothetical protein	2.44896	1.38547	4.28095	1.29294	2.17109	1.04401	3.5349	1.64132	1.77657	80.4499	73.5983	93.9359	0	0	0	1.90003	2.9437	0.919072
TVAG_128190	4.063	3.625	0.003	conserved hypothetical protein	0	0	0	0	0	0	1.76745	0.820661	2.36876	20.5068	17.1729	14.6394	1.03827	2.08973	6.07273	2.85004	1.96246	1.83814
TVAG_080800	6.822	3.557	0.001	conserved hypothetical protein	0.816322	3.46367	1.42698	0	0	2.08802	0	0.820661	0.59219	28.3941	36.7992	25.6189	5.19134	4.17945	1.21455	0	3.92493	8.27165
TVAG_349220	6.82	3.412	0.02	conserved hypothetical protein	0	0	0	2.58589	6.51328	2.08802	0	0	0	26.8166	39.2524	32.9386	5.19134	2.08973	2.42909	0.950013	0.981232	0.919072
TVAG_325210	11.891	3.348	0.004	conserved hypothetical protein	1.63264	3.46367	3.56746	2.58589	2.17109	1.04401	0.883725	2.46198	1.18438	70.9852	63.7852	47.5779	6.22961	0	3.64364	0	0.981232	1.83814
TVAG_439060	6.726	3.191	0.004	ankyrin repeat-rich membrane-spanning protein	4.08161	2.77093	3.56746	0	1.08555	0	0	0	0	18.9294	38.0258	24.3989	2.07654	2.08973	1.21455	6.65009	8.83109	7.35257
TVAG_369180	12.229	3.184	0.014	multidrug resistance pump	4.08161	3.46367	4.99444	5.17177	1.08555	3.13203	0	0	0	39.4362	99.3577	40.2582	5.19134	6.26918	1.21455	0.950013	0	5.51443
TVAG_475600	3.634	2.922	0.006	leucine-rich repeat protein, BspA family	0.816322	0	0.713491	0	1.08555	1.04401	0.883725	1.64132	1.18438	18.9294	11.0397	13.4194	3.1148	5.22432	2.42909	0.950013	2.9437	0
TVAG_505220	4.667	2.882	0.029	conserved hypothetical protein	1.63264	1.38547	1.42698	2.58589	2.17109	1.04401	0	0	0	22.0843	29.4393	15.8593	1.03827	1.04486	2.42909	0.950013	0	0.919072
TVAG_228310	10.18	2.862	0.009	alcohol dehydrogenase	4.08161	3.46367	4.99444	2.58589	1.08555	0	0.883725	1.64132	2.96095	58.3656	40.4791	43.9181	5.19134	5.22432	0	0.950013	0.981232	6.4335
TVAG_360540	7.211	2.628	0.019	conserved hypothetical protein	0.816322	1.38547	0	1.29294	2.17109	2.08802	1.76745	4.10331	4.14533	42.5911	26.9861	23.179	5.19134	7.31404	4.85818	1.90003	0	0
TVAG_411310	5.113	2.54	0.039	conserved hypothetical protein	0	0.692733	0.713491	0	0	0	0	1.64132	9.47504	14.197	14.7197	29.2787	7.26787	3.13459	2.42909	2.85004	1.96246	3.67629
TVAG_512040	11.62	2.41	0.02	conserved hypothetical protein	0.816322	0.692733	0	2.58589	2.17109	6.26406	7.95352	4.10331	8.29066	48.9009	49.0656	51.2377	7.26787	8.35891	4.85818	2.85004	0.981232	2.75722
TVAG_045660	9.571	2.382	0.035	conserved hypothetical protein	0	0.692733	0.713491	2.58589	2.17109	4.17604	1.76745	8.20661	7.10628	45.746	34.3459	47.5779	2.07654	3.13459	7.28728	0.950013	0.981232	2.75722
TVAG_343510	5.466	2.327	0.046	conserved hypothetical protein	3.26529	2.0782	1.42698	0	2.17109	5.22005	0.883725	0	1.18438	25.2392	29.4393	10.9795	0	0	2.42909	4.75006	1.96246	7.35257
TVAG_044320	7.105	2.283	0.036	ion channel nompc	0	2.0782	1.42698	0	1.08555	0	4.41862	2.46198	9.47504	18.9294	42.9324	12.1995	8.30614	4.17945	7.28728	0	3.92493	9.19072
TVAG_099520	7.137	1.956	0.011	conserved hypothetical protein	4.08161	3.46367	3.56746	0	0	2.08802	4.41862	1.64132	5.9219	18.9294	29.4393	18.2992	4.15307	8.35891	1.21455	6.65009	9.81232	6.4335
Uniquely upregulated genes in the MTZ-R Tv-50143 strain
TVAG_RG_DS113224_13	148.413	25.617	0	conserved hypothetical protein	0	0	0	0	0	0	0	0	0	0	2.45328	2.43989	777.662	783.648	1105.24	0	0	0
TVAG_RG_DS114031_7	41.677	23.843	0	conserved hypothetical protein	0	0	0	0	0	0	0	0	0	0	0	0	258.529	173.447	318.211	0	0	0
TVAG_478620	21.849	22.925	0	ABC transporter	0	0	0	0	0	0	0	0	0	0	0	0	152.625	96.1274	144.531	0	0	0
TVAG_354310	26.169	22.194	0	conserved hypothetical protein	0	0	0	0	0	0	0	0	0	0	1.22664	0	240.878	115.98	112.953	0	0	0
TVAG_146780	1,044.972	10.621	0.004	conserved hypothetical protein	0	0	0	7.75766	4.34219	0	0	0	0	0	0	0	8378.82	5839.74	4578.84	0	0	0
TVAG_127890	163.864	9.838	0	conserved hypothetical protein	0	0	0	2.58589	0	0	0.883725	0	0	1.57745	1.22664	0	677.989	1208.91	1055.44	0.950013	0	0
TVAG_425070	33.396	9.797	0.011	leucine-rich repeat protein, BspA family	0	0	0	0	0	0	0	0	0.59219	0	0	0	181.697	188.075	230.764	0	0	0
TVAG_156990	65.016	9.612	0.002	conserved hypothetical protein	0	0.692733	0.713491	0	0	0	0	0	0	0	0	0	422.575	323.908	421.447	0.950013	0	0
TVAG_496640	89.273	9.536	0.002	conserved hypothetical protein	0	0	0	1.29294	0	1.04401	0	0	0	0	0	0	457.876	543.329	602.415	0.950013	0	0
TVAG_489210	31.789	9.535	0.004	conserved hypothetical protein	0	0	0.713491	0	0	0	0	0	0	3.1549	0	0	182.735	160.909	224.691	0	0	0
TVAG_209400	281.78	8.779	0.002	conserved hypothetical protein	0	0	0	6.46471	2.17109	3.13203	0	0	0	3.1549	0	1.21995	1966.48	1221.45	1867.97	0	0	0
TVAG_081020	36.042	8.189	0	ankyrin repeat-containing protein	0	0.692733	0	0	0	0	0.883725	0	0	0	3.67992	0	172.352	195.389	272.058	0.950013	0	2.75722
TVAG_095820	19.543	7.951	0.011	conserved hypothetical protein	0	0	0	0	0	0	0	0	0	0	6.13319	1.21995	113.171	131.653	99.5928	0	0	0
TVAG_576920	68.126	7.659	0.021	conserved hypothetical protein	2.44896	2.0782	1.42698	0	0	0	0	0	0	0	0	0	294.868	463.919	461.528	0	0	0
TVAG_242270	41.543	7.562	0	conserved hypothetical protein	0	0	0	0	0	2.08802	0	0	1.77657	0	1.22664	0	226.342	226.735	282.989	1.90003	1.96246	2.75722
TVAG_075800	17.044	7.427	0	conserved hypothetical protein	0	0	0	1.29294	0	0	0	0	0	3.1549	1.22664	0	113.171	89.8583	97.1637	0	0	0.919072
TVAG_506660	64.508	7.402	0	leucine-rich repeat protein, BspA family	0	0	0	1.29294	2.17109	0	0.883725	0.820661	1.77657	1.57745	8.58647	4.87979	424.651	314.504	397.157	0.950013	0.981232	0.919072
TVAG_055020	85.034	7.056	0	conserved hypothetical protein	0	0	0	0	2.17109	0	3.5349	3.28264	2.36876	1.57745	0	0	524.325	370.927	612.131	3.80005	0.981232	5.51443
TVAG_RG_DS114347_1	10.858	6.443	0.001	conserved hypothetical protein	0	0	0	2.58589	0	0	0	0	0	0	4.90656	0	53.9899	67.9161	63.1564	1.90003	0.981232	0
TVAG_399920	11.927	6.27	0.001	Clan MA, family M8, leishmanolysin-like metallopeptidase	0	0	0	1.29294	0	0	0	0	1.18438	0	1.22664	1.21995	72.6787	36.5702	99.5928	0	0	0.919072
TVAG_180990	11.684	6.243	0.001	conserved hypothetical protein	0	0	0	0	0	0	0.883725	0	1.18438	0	3.67992	2.43989	60.2195	74.1853	66.8	0	0	0.919072
TVAG_138400	24.818	6.204	0.006	Basic proline-rich peptide IB-1	0.816322	0.692733	0	2.58589	1.08555	1.04401	0	0	0	0	2.45328	0	152.625	97.1723	188.255	0	0	0
TVAG_021060	16.735	6.017	0	conserved hypothetical protein	1.63264	0.692733	0.713491	0	0	0	0	0	1.18438	0	1.22664	0	96.5589	122.249	74.0873	0	1.96246	0.919072
TVAG_209390	4.828	5.935	0.009	conserved hypothetical protein	0	0	0	0	0	0	0	0	0	1.57745	0	0	33.2246	29.2562	21.8618	0	0.981232	0
TVAG_168760	5.999	5.918	0.002	conserved hypothetical protein	0	0.692733	0	0	0	0	0	0	0	3.1549	1.22664	1.21995	37.3776	30.301	34.0073	0	0	0
TVAG_514870	4.088	5.694	0.03	conserved hypothetical protein	0	0	0	0	0	0	0	0	0	0	0	1.21995	25.9567	20.8973	25.5055	0	0	0
TVAG_153730	9.444	5.623	0.015	conserved hypothetical protein	0	2.0782	0.713491	0	0	0	0	0	0	0	0	0	62.2961	62.6918	41.2946	0	0	0.919072
TVAG_432990	73.448	5.539	0	conserved hypothetical protein	4.08161	1.38547	2.85397	2.58589	1.08555	4.17604	3.5349	3.28264	4.73752	7.88725	9.81311	8.53962	419.46	359.433	474.888	4.75006	5.88739	3.67629
TVAG_167680	18.146	5.336	0.003	conserved hypothetical protein	0	0.692733	0.713491	2.58589	2.17109	2.08802	0	0	0	0	0	0	94.4823	75.2302	145.746	0.950013	1.96246	0
TVAG_RG_DS113259_10	3.146	5.315	0.048	conserved hypothetical protein	0	0	0	0	0	0	0	0	0	0	0	0	12.4592	10.4486	32.7927	0	0	0.919072
TVAG_RG_DS113564_7	4.51	5.166	0.002	hypothetical protein	0	0	0	0	0	0	0.883725	0.820661	0	0	0	0	21.8036	16.7178	31.5782	1.90003	1.96246	5.51443
TVAG_233920	16.238	5.109	0.001	conserved hypothetical protein	0.816322	0.692733	0	2.58589	2.17109	0	0	1.64132	0.59219	1.57745	1.22664	0	118.363	74.1853	87.4473	0	0.981232	0
TVAG_336040	8.846	5.045	0.001	conserved hypothetical protein	0.816322	2.77093	0.713491	0	0	0	0	0	0	1.57745	1.22664	1.21995	53.9899	38.6599	53.44	0.950013	2.9437	0.919072
TVAG_168990	20.006	5.005	0	ankyrin repeat domain-containing protein	1.63264	0.692733	0.713491	2.58589	2.17109	1.04401	1.76745	0	0.59219	1.57745	2.45328	3.65984	124.592	76.275	138.458	0	0.981232	0.919072
TVAG_093820	17.393	4.874	0.004	leucine-rich repeat protein, BspA family	3.26529	4.84913	0.713491	0	0	0	0	0	1.18438	0	0	0	91.3675	96.1274	108.095	1.90003	0.981232	4.59536
TVAG_159040	23.215	4.454	0	Proline-rich protein MP-2 precursor	0	0	0	3.87883	5.42773	4.17604	0	4.10331	1.18438	7.88725	7.35983	2.43989	161.97	94.0377	117.811	1.90003	2.9437	2.75722
TVAG_373630	39.57	4.388	0	guanylate cyclase	4.08161	2.77093	5.70793	0	1.08555	0	8.83725	2.46198	7.10628	6.3098	4.90656	3.65984	230.495	185.986	244.124	1.90003	0.981232	1.83814
TVAG_129480	6.644	4.22	0.002	conserved hypothetical protein	0	0	0	1.29294	1.08555	1.04401	0.883725	0.820661	1.18438	1.57745	6.13319	1.21995	25.9567	42.8394	32.7927	0	0	2.75722
TVAG_107020	5.323	4.162	0.013	conserved hypothetical protein	0.816322	2.0782	0	0	1.08555	1.04401	0	0	0	1.57745	0	0	28.0332	37.6151	20.6473	0.950013	1.96246	0
TVAG_014190	9.624	3.982	0	conserved hypothetical protein	1.63264	0.692733	1.42698	0	0	0	2.65117	1.64132	1.77657	9.4647	8.58647	6.09973	34.2628	49.1086	47.3673	1.90003	2.9437	3.67629
TVAG_203810	16.243	3.798	0.003	conserved hypothetical protein	4.08161	2.77093	2.14047	2.58589	0	1.04401	2.65117	0	4.14533	0	1.22664	0	92.4058	60.6021	105.666	1.90003	1.96246	9.19072
TVAG_136210	9.004	3.539	0.015	alanine aminotransferase	1.63264	1.38547	1.42698	0	0	0	1.76745	0.820661	5.32971	0	6.13319	0	44.6455	70.0059	24.2909	0.950013	0	3.67629
TVAG_TEG_DS113189_4_1	5.625	3.504	0.008	Fot1A transposable element protein	0.816322	0.692733	0	0	0	1.04401	3.5349	0.820661	1.18438	0	2.45328	0	30.1098	28.2113	26.72	2.85004	0.981232	1.83814
TVAG_159990	9.989	3.411	0.007	conserved hypothetical protein	0	0.692733	1.42698	2.58589	0	0	4.41862	3.28264	2.96095	3.1549	3.67992	4.87979	50.8751	50.1534	49.7964	0	0.981232	0.919072
TVAG_178750	3.094	3.366	0.048	ankyrin	0	1.38547	0.713491	0	1.08555	1.04401	0	0	0.59219	1.57745	0	1.21995	16.6123	15.673	15.7891	0	0	0
TVAG_348540	20.617	3.236	0.01	leucine-rich repeat protein, BspA family	3.26529	2.77093	2.14047	0	1.08555	2.08802	6.18607	8.20661	9.47504	1.57745	3.67992	0	78.9083	135.832	109.309	2.85004	0.981232	2.75722
TVAG_101170	11.539	2.995	0.003	conserved hypothetical protein	0.816322	5.54187	3.56746	0	1.08555	1.04401	1.76745	0.820661	7.69847	3.1549	6.13319	7.31968	43.6072	68.961	44.9382	4.75006	0.981232	5.51443
TVAG_547520	11.232	2.667	0.033	threonine synthase	0	0	0.713491	0	2.17109	2.08802	8.83725	8.20661	5.32971	1.57745	0	2.43989	59.1813	37.6151	52.2255	6.65009	6.86862	8.27165
TVAG_166130	6.677	1.914	0.037	conserved hypothetical protein	5.71425	3.46367	4.99444	0	3.25664	1.04401	0.883725	2.46198	2.96095	0	4.90656	1.21995	24.9184	15.673	31.5782	5.70008	5.88739	5.51443
Uniquely upregulated genes in the MTZ-R Tv-30238 strain
TVAG_542730	45.737	23.973	0	conserved hypothetical protein	0	0	0	0	0	0	0	0	0	0	0	0	0	0	0	328.704	320.863	173.705
TVAG_245560	43.313	23.897	0	Inorganic phosphate transporter	0	0	0	0	0	0	0	0	0	0	0	0	0	0	0	280.254	295.351	204.034
TVAG_489330	28.646	23.32	0	leucine-rich repeat protein, BspA family	0	0	0	0	0	0	0	0	0	0	3.67992	0	0	0	0	181.452	197.228	133.265
TVAG_604680	28.524	23.313	0	conserved hypothetical protein	0	0	0	0	0	0	0	0	0	0	0	0	0	1.04486	0	190.003	170.734	151.647
TVAG_204860	13.609	22.281	0	conserved hypothetical protein	0	0	0	0	0	0	0	0	0	0	0	0	0	0	0	88.3512	78.4986	78.1211
TVAG_489340	32.691	8.371	0	leucine-rich repeat protein, BspA family	0	0.692733	0	0	0	0	0	0	0	1.57745	3.67992	0	0	2.08973	0	208.053	205.078	167.271
TVAG_602280	24.641	8.201	0.004	conserved hypothetical protein	0	0	0	0	0	0	0	0.820661	0.59219	0	3.67992	0	0	0	0	160.552	164.847	113.046
TVAG_201680	23.131	7.873	0	conserved hypothetical protein	0	0	0	0	0	0	0	0.820661	0	7.88725	4.90656	0	3.1148	2.08973	2.42909	142.502	128.541	124.075
TVAG_413460	36.957	7.52	0.006	conserved hypothetical protein	0	0.692733	0.713491	0	0	0	0.883725	0	1.18438	0	0	0	0	0	0	251.753	233.533	176.462
TVAG_292940	18.821	6.931	0	conserved hypothetical protein	0.816322	0	0	0	0	0	0	0.820661	0.59219	1.57745	2.45328	0	5.19134	4.17945	9.71637	114.002	130.504	68.9304
TVAG_RG_DS113224_9	9.057	6.846	0	hypothetical protein	0	0	0	0	0	0	0	0	0	1.57745	4.90656	0	2.07654	1.04486	1.21455	64.6009	48.0804	39.5201
TVAG_331910	17.029	6.774	0.02	conserved hypothetical protein	0	0	0	0	0	0	1.76745	0.820661	0	0	1.22664	0	0	0	0	92.1512	103.029	107.531
TVAG_316370	34.897	6.208	0	conserved hypothetical protein	0	1.38547	1.42698	1.29294	0	0	0.883725	0.820661	2.36876	1.57745	4.90656	1.21995	1.03827	0	0	244.153	194.284	172.785
TVAG_241640	20.015	6.171	0.001	ATP-binding cassette transporter	0	0	0	1.29294	2.17109	1.04401	0	0.820661	0	0	0	0	0	1.04486	1.21455	128.252	118.729	105.693
TVAG_076190	7.039	6.151	0.003	conserved hypothetical protein	0	0	0	0	0	0	0	0.820661	0	0	0	0	1.03827	1.04486	0	44.6506	45.1367	34.0057
TVAG_069070	17.508	5.739	0.001	conserved hypothetical protein	0.816322	0	0	0	1.08555	1.04401	0	1.64132	1.18438	0	4.90656	0	0	1.04486	0	106.401	106.954	90.069
TVAG_545670	4.942	5.639	0.007	conserved hypothetical protein	0	0	0	0	0	0	0	0.820661	0	0	1.22664	1.21995	0	0	0	32.3004	30.4182	22.9768
TVAG_298690	7.626	5.604	0.007	conserved hypothetical protein	0	0	0	0	0	0	0	2.46198	0	0	3.67992	3.65984	0	0	0	42.7506	46.1179	38.601
TVAG_291760	4.792	5.59	0.018	r2r3-MYB transcription factor	0	0	0	0	0	1.04401	0	0	0	0	0	1.21995	0	0	0	31.3504	18.6434	34.0057
TVAG_313630	5.533	5.477	0	conserved hypothetical protein	0	0.692733	0.713491	0	0	0	0	0	0	0	1.22664	0	1.03827	3.13459	8.50182	30.4004	23.5496	30.3294
TVAG_453560	67.374	5.071	0.001	conserved hypothetical protein	8.16322	5.54187	6.42142	1.29294	0	0	0.883725	4.10331	8.29066	1.57745	2.45328	0	1.03827	0	1.21455	446.506	451.367	273.883
TVAG_056610	4.212	5.067	0.01	ankyrin repeat-containing protein	0	0	0	0	0	1.04401	0	0.820661	0	0	0	1.21995	1.03827	0	0	31.3504	27.4745	12.867
TVAG_493710	3.075	4.947	0.033	conserved hypothetical protein	0	0	0	0	0	0	0.883725	0	0	0	0	0	0	3.13459	0	23.7503	14.7185	12.867
TVAG_566780	14.065	4.85	0	conserved hypothetical protein	1.63264	0.692733	1.42698	0	0	2.08802	2.65117	0	0	4.73235	4.90656	4.87979	1.03827	2.08973	1.21455	87.4012	81.4423	56.9824
TVAG_292090	18.072	4.818	0.002	conserved hypothetical protein	0	0.692733	2.14047	1.29294	1.08555	0	2.65117	0.820661	2.36876	0	0	0	1.03827	2.08973	0	105.451	112.842	92.8262
TVAG_503320	16.442	4.723	0.004	conserved hypothetical protein	0	0	0	2.58589	0	1.04401	2.65117	4.10331	0.59219	0	3.67992	1.21995	0	1.04486	0	112.101	96.1607	70.7685
TVAG_418400	26.266	4.566	0.007	conserved hypothetical protein	0	0.692733	0	0	3.25664	0	3.5349	9.84793	1.77657	3.1549	2.45328	2.43989	0	0	0	146.302	155.035	144.294
TVAG_145620	62.67	4.494	0.003	sugar transporter	1.63264	3.46367	3.56746	1.29294	6.51328	9.39608	7.95352	8.20661	5.9219	0	0	1.21995	0	2.08973	0	429.406	470.01	177.381
TVAG_054800	6.209	4.448	0.037	Circumsporozoite protein precursor	0	0	0	0	0	0	0.883725	3.28264	0.59219	0	2.45328	0	0	0	0	42.7506	32.3807	29.4103
TVAG_056600	8.121	4.303	0.002	conserved hypothetical protein	0	1.38547	0	0	0	1.04401	2.65117	0	1.77657	1.57745	1.22664	0	5.19134	2.08973	1.21455	57.9508	47.0991	22.9768
TVAG_498040	6.747	4.24	0.045	conserved hypothetical protein	0	0	0	0	0	0	5.30235	0.820661	0	6.3098	2.45328	0	0	0	0	48.4506	32.3807	25.734
TVAG_105950	11.624	4.14	0.021	hypothetical protein	0	0	0	0	0	0	4.41862	4.92397	1.77657	0	0	0	4.15307	5.22432	1.21455	55.1007	73.5924	58.8206
TVAG_306160	14.595	4.136	0.019	conserved hypothetical protein	0	9.69827	0	0	0	0	0.883725	3.28264	0	0	1.22664	2.43989	5.19134	2.08973	0	74.101	90.2734	73.5257
TVAG_399100	7.305	4.086	0.004	conserved hypothetical protein	0.816322	0	0	0	3.25664	2.08802	0.883725	0	0.59219	0	1.22664	0	4.15307	1.04486	2.42909	28.5004	45.1367	41.3582
TVAG_280490	3.04	3.987	0.036	conserved hypothetical protein	0	0.692733	0	0	0	0	0	0.820661	1.18438	0	0	0	1.03827	0	1.21455	17.1002	22.5683	10.1098
TVAG_215240	11.165	3.904	0.018	conserved hypothetical protein	3.26529	1.38547	2.85397	0	2.17109	2.08802	0	0.820661	0	0	2.45328	1.21995	0	0	0	74.101	77.5173	33.0866
TVAG_049460	9.076	3.501	0.027	conserved hypothetical protein	3.26529	5.54187	2.14047	0	1.08555	1.04401	0	0	0	3.1549	7.35983	0	0	0	1.21455	46.5506	45.1367	46.8727
TVAG_133460	3.093	3.423	0.033	conserved hypothetical protein	0.816322	0.692733	1.42698	0	0	1.04401	0	0	0.59219	0	0	0	2.07654	2.08973	0	12.3502	23.5496	11.0289
TVAG_223700	8.375	3.3	0.001	MYB37	4.08161	4.1564	1.42698	0	0	0	1.76745	0.820661	1.18438	4.73235	4.90656	0	4.15307	9.40377	4.85818	35.1505	38.2681	35.8438
TVAG_157970	6.132	3.217	0.02	conserved hypothetical protein	0.816322	0.692733	0	0	0	0	1.76745	1.64132	5.32971	4.73235	3.67992	6.09973	0	1.04486	0	25.6503	45.1367	13.7861
TVAG_215150	17.787	2.982	0.013	conserved hypothetical protein	5.71425	6.92733	1.42698	2.58589	6.51328	6.26406	0	4.92397	1.77657	9.4647	7.35983	7.31968	0	1.04486	0	94.0512	105.973	58.8206
TVAG_276350	7.424	2.963	0.016	conserved hypothetical protein	0.816322	0.692733	0.713491	0	0	3.13203	2.65117	4.10331	2.96095	1.57745	1.22664	2.43989	0	3.13459	1.21455	40.8505	45.1367	22.9768
TVAG_453570	5.876	2.876	0.037	conserved hypothetical protein	0	0.692733	2.14047	0	0	3.13203	0.883725	0.820661	4.73752	3.1549	1.22664	3.65984	0	1.04486	0	41.8006	17.6622	24.8149
TVAG_RG_DS113187_23	16.188	2.813	0.011	conserved hypothetical protein	4.08161	8.3128	3.56746	0	0	3.13203	2.65117	8.20661	5.9219	3.1549	2.45328	4.87979	2.07654	4.17945	2.42909	69.3509	97.142	69.8494
TVAG_489140	15.082	2.799	0.034	conserved hypothetical protein	4.89793	0.692733	4.28095	3.87883	0	1.04401	7.95352	9.02727	2.36876	0	0	0	7.26787	3.13459	8.50182	50.3507	70.6487	97.4216
TVAG_278320	8.745	2.593	0.003	conserved hypothetical protein	2.44896	2.77093	2.14047	2.58589	2.17109	1.04401	1.76745	3.28264	4.14533	1.57745	6.13319	1.21995	8.30614	4.17945	2.42909	29.4504	28.4557	53.3062
TVAG_273300	4.817	2.512	0.047	conserved hypothetical protein	0	0.692733	0	3.87883	3.25664	3.13203	0.883725	0	1.77657	0	2.45328	1.21995	2.07654	1.04486	2.42909	15.2002	13.7372	34.9247
TVAG_124780	6.488	2.459	0.012	conserved hypothetical protein	1.63264	1.38547	2.85397	0	5.42773	4.17604	0	1.64132	1.18438	0	6.13319	3.65984	4.15307	1.04486	9.71637	21.8503	21.5871	30.3294
TVAG_275830	7.04	2.425	0.039	ankyrin repeat-containing protein	0.816322	0	0	3.87883	4.34219	1.04401	4.41862	1.64132	4.14533	1.57745	6.13319	2.43989	0	2.08973	2.42909	28.5004	26.4933	36.7629
