# Supplementary material for: Dissecting the Transcriptomes of Multiple Metronidazole-Resistant and Sensitive Trichomonas vaginalis Strains Identified Distinct Genes and Pathways Associated with Drug Resistance and Cell Death
Source: Biomedicines. 2021 Dec 2;9(12):1817. doi: 10.3390/biomedicines9121817 (PMC8698965; doi:10.3390/biomedicines9121817)
Supplement: Supplementary file 1 [file biomedicines-09-01817-s001.zip › biomedicines-1449287-supplementary/Supplementary Table S11.xlsx]

## Sheet: Table S9
Supplementary Table S11 Identification of uniquely upregulated genes in each MTZ-R strain treated with MTZ
Uniquely upregulated genes in the MTZ-R Tv-50142 strain treated with MTZ
Gene ID	baseMean	MTZ-R_MTZ/MTZ-S_MTZ (log2FoldChange)	padj	TrichDB Annotation	30001_1_MTZ	30001_2_MTZ	30001_3_MTZ	30236_1_MTZ	30236_2_MTZ	30236_3_MTZ	50148_1_MTZ	50148_2_MTZ	50148_3_MTZ	50142_1_MTZ	50142_2_MTZ	50142_3_MTZ	50143_1_MTZ	50143_2_MTZ	50143_3_MTZ	30238_1_MTZ	30238_2_MTZ	30238_3_MTZ
TVAG_162060	115.657	24.806	0	ATP-binding cassette transporter	0	0	0	0	0	0	0	0	0	510.814	692.933	878.085	0	0	0	0	0	0
TVAG_RG_DS116398_3	196.069	11.174	0	hypothetical protein	0	0	1.65183	0	0	0	0	0	0	1105.41	1110.41	1308.28	0	0	0	1.63586	1.84294	0
TVAG_420740	79.68	9.615	0	conserved hypothetical protein	0	0	0	0	0	0	0	0	2.43722	332.08	567.402	529.61	0	0.565117	0.692293	0	0	1.4445
TVAG_RG_DS118332_1	9.267	6.253	0.045	conserved hypothetical protein	0	0	0	0	0	0	0	0	0	39.0981	54.5165	70.7562	0.741524	1.69535	0	0	0	0
TVAG_408440	14.537	5.446	0	leucine-rich repeat protein, BspA family	0	0	0	0	4.46109	0	0	0	0	91.9059	68.8629	58.3739	5.19066	5.08605	5.53835	4.36228	9.2147	8.66699
TVAG_539130	12.32	5.263	0	conserved hypothetical protein	1.09596	0.95035	0	0	0.892219	0	0	0	2.43722	53.3156	82.492	56.605	5.19066	2.82558	2.07688	2.18114	7.37176	4.3335
TVAG_482720	5.532	4.801	0.003	conserved hypothetical protein	0	0	0	1.6864	0.892219	0	0	0	0	25.8961	25.1063	34.6706	2.96609	2.82558	5.53835	0	0	0
TVAG_505220	4.869	4.774	0.002	conserved hypothetical protein	0	0.95035	0	0	0	0	0	0	0	14.7253	32.2795	25.4722	0.741524	0	1.38459	3.27171	7.37176	1.4445
TVAG_396960	8.194	4.652	0	leucine-rich repeat protein, BspA family	0	0	3.30366	0	0	0	1.42098	0	2.43722	56.3622	38.0181	18.7504	2.22457	5.08605	2.76917	4.36228	5.52882	7.22249
TVAG_278210	3.395	4.458	0.005	conserved hypothetical protein	1.09596	0	0	0	0	0	0	0	0	18.7874	17.2157	12.0286	0.741524	5.65117	4.15376	0	0	1.4445
TVAG_043320	23.665	4.387	0	conserved hypothetical protein	0	5.22693	3.30366	0	3.56888	1.93977	1.42098	2.80267	0	108.662	144.899	124.177	2.96609	6.21629	6.92293	5.45285	5.52882	2.889
TVAG_029650	20.308	4.296	0.004	conserved hypothetical protein	4.38385	2.37588	4.95549	0	0	0	0	1.40134	4.87445	75.6573	154.942	103.304	0	0.565117	0	2.18114	3.68588	7.22249
TVAG_535540	9.032	4.117	0.004	caldesmon	5.47981	0.95035	0	0	0	1.93977	0	0	0	42.6525	38.0181	59.789	2.96609	0	2.76917	3.27171	1.84294	2.889
TVAG_396240	3.39	4.077	0.01	conserved hypothetical protein	0	0	0	0	0	0	0	2.80267	0	13.7097	17.9331	15.5664	1.48305	6.21629	2.76917	0.545285	0	0
TVAG_229240	29.811	3.914	0.002	conserved hypothetical protein	3.28788	1.9007	1.65183	5.05919	3.56888	1.93977	1.42098	5.60534	9.7489	159.439	178.613	151.065	2.22457	0	2.76917	1.09057	0	7.22249
TVAG_496730	3.229	3.87	0.018	conserved hypothetical protein	0	0.95035	1.65183	0	0	0	0	0	0	18.7874	15.7811	12.3823	2.96609	2.82558	2.76917	0	0	0
TVAG_166360	3.942	3.618	0.006	conserved hypothetical protein	1.09596	0	3.30366	0	0.892219	0	0	0	0	10.1553	16.4984	21.2269	2.22457	7.34652	0.692293	0.545285	5.52882	1.4445
TVAG_009390	5.045	3.418	0.003	rolling pebbles	0	0.95035	1.65183	0	1.78444	0	0	2.80267	0	21.834	17.9331	21.9344	4.44914	5.08605	0.692293	3.27171	5.52882	2.889
TVAG_094330	3.356	3.326	0.034	hypothetical protein	3.28788	0	0	0	0	1.93977	0	0	0	14.7253	15.7811	12.7361	3.70762	0.565117	0.692293	0	5.52882	1.4445
TVAG_231610	7.897	2.99	0.032	conserved hypothetical protein	0	4.75175	3.30366	0	0.892219	0	0	0	7.31167	43.1602	32.2795	34.3168	0	5.08605	2.07688	0.545285	5.52882	2.889
TVAG_436710	7.898	2.731	0.036	hypothetical protein	5.47981	2.37588	0	0	0	5.81932	0	2.80267	2.43722	34.0204	27.9756	48.468	2.22457	1.69535	0.692293	0.545285	1.84294	5.77799
TVAG_232130	5.915	2.135	0.009	conserved hypothetical protein	4.38385	2.37588	4.95549	3.37279	2.67666	0	1.42098	0	0	20.3107	15.0638	17.3353	9.63981	7.34652	4.84605	3.27171	3.68588	5.77799
TVAG_129930	6.202	1.595	0.048	hypothetical protein	6.57577	0.95035	0	1.6864	1.78444	3.87955	2.84197	8.40801	2.43722	22.3418	12.9118	10.2597	4.44914	8.47675	4.84605	9.26985	1.84294	8.66699
Uniquely upregulated genes in the MTZ-R Tv-50143 strain treated with MTZ
TVAG_RG_DS113224_13	31.06	22.973	0	conserved hypothetical protein	0	0	0	0	0	0	0	0	0	0	0	0	125.317	296.686	137.074	0	0	0
TVAG_478620	17.263	22.158	0	ABC transporter	0	0	0	0	0	0	0	0	0	0	0	0	78.6015	100.591	131.536	0	0	0
TVAG_252960	15.865	22.036	0	conserved hypothetical protein	0	0	0	0	0	0	0	0	0	0	0	0	89.7243	141.844	53.9989	0	0	0
TVAG_146780	558.81	11.082	0.004	conserved hypothetical protein	0	0	0	0	0.892219	3.87955	0	0	0	0	0	0	3078.06	3539.89	3435.85	0	0	0
TVAG_081020	37.548	8.964	0.002	ankyrin repeat-containing protein	0	0.95035	0	0	0	0	0	0	0	1.5233	0	0	216.525	248.086	207.688	1.09057	0	0
TVAG_209400	58.831	8.68	0.002	conserved hypothetical protein	0	0	0	1.6864	0.892219	0	0	0	0	0	0	0.353781	356.673	358.284	339.224	0	1.84294	0
TVAG_075800	24.43	7.649	0.024	conserved hypothetical protein	0	0	0	0	0	0	0	0	0	0	0	0	137.182	187.054	110.767	0	1.84294	2.889
TVAG_047140	19.63	6.977	0.005	conserved hypothetical protein	0	0	0	0	0	0	1.42098	0	0	0	0.717322	0	116.419	66.1187	162.689	1.63586	0	4.3335
TVAG_222590	30.538	6.885	0.004	ABC transporter	2.19192	0	0	0	0	0	1.42098	0	0	0	0	0	127.542	196.661	215.303	3.27171	1.84294	1.4445
TVAG_127890	22.658	6.825	0.01	conserved hypothetical protein	0	0	0	0	0	0	1.42098	1.40134	0	0	0.717322	0	105.296	171.23	126.69	1.09057	0	0
TVAG_168990	109.341	6.521	0.001	ankyrin repeat domain-containing protein	2.19192	0.95035	9.91099	1.6864	0	0	4.26295	0	2.43722	1.01553	0	0.707562	777.858	483.175	681.217	2.72643	0	0
TVAG_330580	13.137	6.034	0.017	conserved hypothetical protein	0	0	0	0	0	0	0	2.80267	0	0	0	0	96.3981	40.1233	92.7673	1.09057	1.84294	1.4445
TVAG_242270	8.652	5.405	0.03	conserved hypothetical protein	0	0	0	0	0	0	0	0	4.87445	0	0	0.353781	35.5931	74.5954	37.3838	1.09057	1.84294	0
TVAG_055020	21.933	5.16	0.011	conserved hypothetical protein	0	0.95035	1.65183	0	3.56888	0	0	4.20401	0	0	0	1.76891	91.2074	168.97	117.69	1.09057	3.68588	0
TVAG_156990	21.823	5.068	0.027	conserved hypothetical protein	3.28788	5.7021	1.65183	0	0	0	0	0	0	0	0	0	102.33	157.668	115.613	3.27171	1.84294	1.4445
TVAG_RG_DS114422_1	8.898	4.773	0.004	conserved hypothetical protein	2.19192	0.95035	1.65183	0	0	0	0	0	0	1.01553	2.86929	3.53781	65.9956	20.3442	61.6141	0	0	0
TVAG_021060	9.787	4.645	0.004	conserved hypothetical protein	1.09596	0.95035	1.65183	0	0.892219	0	0	0	2.43722	1.01553	0	0	52.6482	67.814	42.2299	1.09057	0	4.3335
TVAG_233920	7.825	4.572	0.019	conserved hypothetical protein	0	0	0	1.6864	0.892219	1.93977	0	1.40134	0	1.01553	0	0	43.7499	36.1675	53.9989	0	0	0
TVAG_262340	4.496	4.471	0.024	conserved hypothetical protein	0	0	1.65183	0	0.892219	0	0	0	0	0	0	0	21.5042	19.214	32.5378	0	3.68588	1.4445
TVAG_239300	5.542	4.368	0.044	conserved hypothetical protein	2.19192	0.95035	0	0	0	0	0	0	0	1.5233	0	0	25.9533	43.514	25.6149	0	0	0
TVAG_506660	49.455	4.365	0.001	leucine-rich repeat protein, BspA family	2.19192	3.8014	1.65183	6.74558	3.56888	3.87955	7.10491	9.80935	2.43722	3.0466	5.02125	4.59916	278.813	281.993	275.533	0	0	0
TVAG_344690	4.164	3.809	0.016	conserved hypothetical protein	0	0	0	0	3.56888	0	0	0	0	0	2.86929	1.41512	17.7966	23.1698	16.615	1.09057	5.52882	2.889
TVAG_373680	3.836	3.544	0.039	conserved hypothetical protein	1.09596	0	1.65183	0	0.892219	0	1.42098	0	0	0.507767	0	1.06134	17.7966	26.5605	16.615	0	0	1.4445
TVAG_250700	9.945	3.331	0.012	conserved hypothetical protein	0	0	0	3.37279	0	0	2.84197	4.20401	7.31167	1.01553	3.58661	4.24537	39.3007	71.2047	34.6147	2.18114	3.68588	1.4445
TVAG_475300	10.932	3.282	0.005	conserved hypothetical protein	3.28788	2.85105	6.60733	3.37279	1.78444	0	0	0	0	7.10874	2.15197	4.59916	57.0973	58.7722	42.9222	1.09057	3.68588	1.4445
TVAG_159250	7.941	3.208	0.009	conserved hypothetical protein	0	0.475175	1.65183	0	0.892219	3.87955	1.42098	4.20401	2.43722	5.07767	1.43464	6.36806	37.8177	31.0814	42.9222	3.27171	0	0
TVAG_288820	10.222	3.139	0.012	conserved hypothetical protein	4.38385	4.75175	3.30366	1.6864	1.78444	1.93977	0	0	0	5.58544	3.58661	8.49075	51.9066	46.3396	49.1528	1.09057	0	0
TVAG_241690	7.708	3.042	0.008	ankyrin repeat domain protein	3.28788	1.9007	3.30366	5.05919	0	0	0	1.40134	0	6.09321	3.58661	2.83025	16.3135	67.814	17.9996	2.18114	5.52882	1.4445
TVAG_006570	8.699	2.883	0.048	ABC transporter	0	2.37588	4.95549	0	0	0	1.42098	5.60534	4.87445	4.56991	8.60787	3.53781	39.3007	44.6442	36.6915	0	0	0
TVAG_217860	11.13	2.578	0.019	tankyrase	2.19192	0.95035	4.95549	0	7.13775	1.93977	2.84197	4.20401	4.87445	8.63204	3.58661	9.19831	36.3347	70.0745	40.153	3.27171	0	0
TVAG_166130	11.241	2.437	0.043	conserved hypothetical protein	1.09596	6.65245	9.91099	0	1.78444	0	1.42098	1.40134	9.7489	4.06214	2.15197	2.83025	43.7499	57.6419	51.922	2.18114	0	5.77799
TVAG_090780	5.67	2.026	0.031	conserved hypothetical protein	9.86365	2.37588	1.65183	0	1.78444	1.93977	1.42098	0	0	8.63204	5.73858	7.4294	17.7966	19.7791	13.8459	2.18114	1.84294	5.77799
Uniquely upregulated genes in the MTZ-R Tv-30238 strain treated with MTZ
TVAG_024330	23.064	22.56	0	conserved hypothetical protein	0	0	0	0	0	0	0	0	0	0	0	0	0	0	0	209.935	93.99	111.226
TVAG_552740	51.076	22.32	0	conserved hypothetical protein	0	0	0	0	0	0	0	0	0	0	0	0	0.741524	0	0	301.543	388.861	228.231
TVAG_542730	18.676	22.266	0	conserved hypothetical protein	0	0	0	0	0	0	0	0	0	0	0	0	0	0	0	144.501	84.7753	106.893
TVAG_245560	24.056	7.333	0.035	Inorganic phosphate transporter	0	0.475175	0	0	0	0	0	0	0	0	0	5.30672	0	0	0	58.8908	213.781	154.561
TVAG_470500	24.565	6.556	0.009	conserved hypothetical protein	0	0	0	0	0	0	1.42098	0	4.87445	1.01553	0.717322	0.707562	0	0	0	115.055	189.823	128.56
TVAG_049460	13.606	6.438	0.03	conserved hypothetical protein	0	0	1.65183	0	0	0	0	0	0	0	0	0	0	0.565117	0.692293	56.7097	108.734	76.5584
TVAG_317110	19.761	6.422	0.045	conserved hypothetical protein	0	0.95035	1.65183	0	0	0	0	1.40134	0	0	0	0	0	0	0	107.421	114.262	130.005
TVAG_489340	16.25	5.951	0.034	leucine-rich repeat protein, BspA family	2.19192	0	0	0	0	0	0	0	2.43722	0	0.717322	0.353781	0	0	0	31.6266	117.948	137.227
TVAG_428750	7.272	5.537	0.001	conserved hypothetical protein	0	0	0	1.6864	0	0	0	0	0	0	0	0.707562	9.63981	1.13023	3.46147	71.4324	11.0576	31.779
TVAG_241640	19.521	5.502	0.036	ATP-binding cassette transporter	0	0	1.65183	0	0	0	4.26295	1.40134	0	0.507767	1.43464	0	0	0	0	66.5248	145.592	130.005
TVAG_197660	16.306	5.393	0.02	ankyrin	1.09596	1.9007	0	0	2.67666	0	0	0	0	0.507767	0	0	0	0.565117	0.692293	123.234	105.048	57.7799
TVAG_069070	33.333	5.207	0.001	conserved hypothetical protein	0	0.95035	0	1.6864	0.892219	7.7591	1.42098	1.40134	2.43722	0.507767	0	0.707562	2.96609	0.565117	0	164.676	204.566	209.452
TVAG_105560	32.233	5.034	0.017	conserved hypothetical protein	3.28788	0	0	1.6864	2.67666	0	4.26295	2.80267	2.43722	1.01553	0	1.41512	0	0	0	59.9814	291.185	209.452
TVAG_387220	8.473	5.008	0.002	conserved hypothetical protein	0	0	0	0	0	5.81932	0	0	0	3.0466	1.43464	1.06134	1.48305	0.565117	0.692293	34.8983	64.5029	39.0015
TVAG_RG_DS116092_1	5.91	4.947	0.015	conserved hypothetical protein	0	0.475175	0	0	0	1.93977	0	0	0	0	0	0.707562	0	0.565117	0	14.1774	55.2882	33.2235
TVAG_RG_DS113239_7	4.777	4.905	0.012	conserved hypothetical protein	0	0	0	0	0	0	1.42098	0	0	0.507767	0	0	1.48305	0	1.38459	20.7208	25.8012	34.668
TVAG_TEG_DS113277_1_1	7.77	4.473	0.02	Kolobok-3_Kolobok/PhamA4 transposable element protein	0	0.95035	1.65183	0	0	0	0	1.40134	2.43722	0	0	0	0.741524	0	0.692293	12.5416	84.7753	34.668
TVAG_247650	28.448	4.339	0.042	conserved hypothetical protein	0	0	0	5.05919	0.892219	0	4.26295	7.00668	7.31167	0.507767	0	2.12269	0	0	1.38459	99.2419	234.053	150.228
TVAG_RG_DS114388_2	3.199	4.318	0.011	conserved hypothetical protein	1.09596	0	0	0	0	0	0	0	0	0	2.15197	3.53781	0.741524	1.13023	0	18.5397	20.2723	10.1115
TVAG_418400	12.714	4.254	0.014	conserved hypothetical protein	1.09596	0	0	6.74558	0.892219	0	0	2.80267	0	1.5233	2.86929	1.06134	0	0	0	79.6117	57.1312	75.1139
TVAG_225110	15.523	4.172	0.013	conserved hypothetical protein	0	0	4.95549	0	0	0	2.84197	2.80267	4.87445	2.53884	2.15197	8.49075	0	0	0	100.878	71.8747	78.0029
TVAG_413460	13.23	4.111	0.002	conserved hypothetical protein	1.09596	0.95035	0	1.6864	0.892219	5.81932	1.42098	1.40134	0	0.507767	0	0.707562	2.96609	2.26047	2.07688	56.7097	90.3041	69.3359
TVAG_062350	11.73	4.032	0.023	conserved hypothetical protein	2.19192	2.85105	1.65183	5.05919	0	0	0	0	0	0	1.43464	0	1.48305	0	0.692293	45.804	112.419	37.557
TVAG_111230	7.153	3.994	0.033	conserved hypothetical protein	0	0	3.30366	3.37279	0.892219	0	0	0	0	0.507767	0	0	0	1.69535	2.07688	10.3604	71.8747	34.668
TVAG_259040	5.895	3.908	0.048	conserved hypothetical protein	4.38385	0	0	0	0	0	0	1.40134	0	1.01553	3.58661	0.353781	0	0	0	14.7227	58.9741	21.6675
TVAG_RG_DS113361_14	3.169	3.525	0.037	conserved hypothetical protein	0	0	0	1.6864	0.892219	1.93977	0	0	0	0	0	0.707562	0.741524	1.69535	0.692293	15.8133	18.4294	14.445
TVAG_105950	9.025	3.192	0.016	hypothetical protein	3.28788	0.475175	3.30366	0	0	1.93977	1.42098	1.40134	4.87445	0.507767	0	0.353781	4.44914	2.26047	4.15376	34.353	53.4453	46.224
TVAG_292930	11.865	2.881	0.019	conserved hypothetical protein	2.19192	2.85105	1.65183	5.05919	5.35331	1.93977	1.42098	0	4.87445	0.507767	0.717322	1.06134	2.22457	2.82558	1.38459	73.6135	75.5606	30.3345
TVAG_237100	4.128	2.612	0.015	conserved hypothetical protein	1.09596	0.95035	0	0	0.892219	5.81932	0	0	2.43722	3.0466	2.15197	6.01428	2.22457	4.52094	2.07688	13.0868	18.4294	11.556
