# Supplementary material for: Dissecting the Transcriptomes of Multiple Metronidazole-Resistant and Sensitive Trichomonas vaginalis Strains Identified Distinct Genes and Pathways Associated with Drug Resistance and Cell Death
Source: Biomedicines. 2021 Dec 2;9(12):1817. doi: 10.3390/biomedicines9121817 (PMC8698965; doi:10.3390/biomedicines9121817)
Supplement: Supplementary file 1 [file biomedicines-09-01817-s001.zip › biomedicines-1449287-supplementary/Supplementary Table S12.xlsx]

## Sheet: Table S10
Supplementary Table S12 Identification of uniquely upregulated genes in each MTZ-S strain
Uniquely upregulated genes in the MTZ-S Tv-30001 strain
Gene ID	baseMean	MTZ-R/MTZ-S (log2FoldChange)	padj	TrichDB Annotation	30001_1	30001_2	30001_3	30236_1	30236_2	30236_3	50148_1	50148_2	50148_3	50142_1	50142_2	50142_3	50143_1	50143_2	50143_3	30238_1	30238_2	30238_3
TVAG_125830	101.242	-25.399	0	sugar transporter	540.405	607.527	673.536	0	0	0	0.883725	0	0	0	0	0	0	0	0	0	0	0
TVAG_196960	101.87	-25.3	0	CAMK family protein kinase	511.017	707.281	614.316	0	0	1.04401	0	0	0	0	0	0	0	0	0	0	0	0
TVAG_149630	46.704	-9.213	0.019	serine/threonine-protein kinase	311.019	234.837	293.245	0	0	0	0	0	0	1.57745	0	0	0	0	0	0	0	0
TVAG_041480	141.971	-9.172	0.001	AGC family protein kinase	968.974	915.101	662.834	0	0	0	0	0	4.14533	0	2.45328	0	0	1.04486	0	0	0	0.919072
TVAG_465820	25.56	-8.741	0.01	conserved hypothetical protein	162.448	170.412	125.574	0	0	0	0	0	0.59219	0	0	0	0	1.04486	0	0	0	0
TVAG_053020	22.771	-7.47	0	conserved hypothetical protein	154.285	128.848	115.586	0	0	1.04401	2.65117	4.10331	1.77657	1.57745	0	0	0	0	0	0	0	0
TVAG_233740	22.161	-7.225	0.042	conserved hypothetical protein	125.714	167.641	102.743	0	0	0	0	0	0	1.57745	0	1.21995	0	0	0	0	0	0
TVAG_304500	242.428	-7.091	0	glycerol-3-phosphate dehydrogenase	1414.69	1463.05	1447.67	1.29294	2.17109	3.13203	0	0	0	1.57745	4.90656	4.87979	2.07654	0	1.21455	5.70008	4.90616	6.4335
TVAG_345450	158.025	-6.607	0	50S ribosomal protein L14p	1084.07	1000.31	713.491	6.46471	2.17109	2.08802	1.76745	0.820661	4.14533	6.3098	7.35983	0	1.03827	3.13459	3.64364	2.85004	2.9437	1.83814
TVAG_295070	47.5	-6.463	0	conserved hypothetical protein	289.794	235.529	307.515	3.87883	1.08555	6.26406	0.883725	0	0.59219	0	2.45328	0	0	4.17945	0	0	0.981232	1.83814
TVAG_049920	10.468	-6.345	0.003	conserved hypothetical protein	75.9179	51.2623	57.7928	0	0	1.04401	0	0	1.18438	0	0	1.21995	0	0	0	0	0	0
TVAG_049860	18.919	-6.249	0.01	conserved hypothetical protein	112.652	103.217	119.153	0	0	0	0.883725	0	0.59219	0	1.22664	0	0	0	0	0	0.981232	1.83814
TVAG_189570	50.579	-6.194	0.022	conserved hypothetical protein	328.978	284.713	283.97	0	0	0	0	0	0.59219	0	0	0	4.15307	4.17945	0	2.85004	0.981232	0
TVAG_239160	16.606	-6.014	0.002	conserved hypothetical protein	112.652	103.217	74.9166	0	0	0	1.76745	1.64132	0	0	2.45328	1.21995	1.03827	0	0	0	0	0
TVAG_363420	5.291	-5.693	0.004	conserved hypothetical protein	36.7345	22.8602	30.6801	0	0	0	1.76745	0.820661	2.36876	0	0	0	0	0	0	0	0	0
TVAG_422460	8.917	-5.452	0.011	conserved hypothetical protein	38.3671	56.1114	62.0738	0	0	0	0	0	0.59219	0	1.22664	1.21995	0	0	0	0	0	0.919072
TVAG_068370	18.998	-4.919	0.004	conserved hypothetical protein	119.183	110.837	98.4618	0	0	0	0.883725	1.64132	0	1.57745	2.45328	1.21995	0	0	0	1.90003	1.96246	1.83814
TVAG_339610	4.765	-4.874	0.002	conserved hypothetical protein	16.3264	18.0111	29.2531	0	0	0	7.0698	4.92397	8.29066	0	0	0	0	0	0	0	0.981232	0.919072
TVAG_RG_DS120400_1	4.557	-4.798	0.018	conserved hypothetical protein	22.857	36.7149	17.8373	0	0	0	1.76745	0	0.59219	0	1.22664	0	1.03827	0	0	0	0	0
TVAG_453330	37.51	-4.448	0.01	conserved hypothetical protein	213.876	211.284	216.901	1.29294	0	0	0	0.820661	1.18438	7.88725	9.81311	3.65984	0	0	0	1.90003	1.96246	4.59536
TVAG_438220	3.619	-4.447	0.007	conserved hypothetical protein	18.7754	18.0111	19.9778	1.29294	1.08555	0	0	0.820661	2.36876	1.57745	1.22664	0	0	0	0	0	0	0
TVAG_322110	5.548	-4.386	0.011	conserved hypothetical protein	29.3876	22.1675	28.5397	0	0	0	5.30235	3.28264	5.9219	1.57745	3.67992	0	0	0	0	0	0	0
TVAG_330190	31.932	-4.188	0.001	conserved hypothetical protein	169.795	205.742	151.974	1.29294	0	0	7.95352	4.10331	3.55314	9.4647	6.13319	2.43989	0	2.08973	3.64364	0.950013	1.96246	3.67629
TVAG_288920	8.37	-4.169	0.004	conserved hypothetical protein	57.9588	45.7204	22.8317	0	0	0	6.18607	5.74463	4.14533	0	2.45328	2.43989	1.03827	0	1.21455	0	0	0.919072
TVAG_392590	5.989	-3.953	0.002	ankyrin repeat small protein	29.3876	30.4803	26.3992	1.29294	1.08555	0	4.41862	4.10331	4.14533	0	0	1.21995	1.03827	2.08973	1.21455	0	0	0.919072
TVAG_549130	19.591	-3.92	0.01	conserved hypothetical protein	125.714	120.536	82.0515	0	1.08555	0	0	0.820661	0.59219	1.57745	1.22664	3.65984	4.15307	6.26918	1.21455	1.90003	0	1.83814
TVAG_491510	9.693	-3.908	0	leucine-rich repeat protein, BspA family	38.3671	47.7986	36.3881	6.46471	4.34219	5.22005	7.95352	8.20661	8.88285	0	3.67992	1.21995	0	3.13459	0	0	0.981232	1.83814
TVAG_368220	15.548	-3.747	0.018	conserved hypothetical protein	92.2443	80.3571	81.338	1.29294	0	0	2.65117	1.64132	1.18438	0	0	0	0	7.31404	2.42909	0.950013	2.9437	5.51443
TVAG_486160	8.844	-3.563	0.029	leucine-rich repeat protein, BspA family	50.6119	43.6422	49.2309	0	1.08555	2.08802	0	0	0	1.57745	3.67992	1.21995	3.1148	1.04486	0	0	0.981232	0.919072
TVAG_263850	6.066	-3.514	0.009	ankyrin repeat-cotaining protein	31.0202	34.6367	24.2587	0	0	0	1.76745	3.28264	5.32971	1.57745	1.22664	0	1.03827	1.04486	1.21455	0.950013	0	1.83814
TVAG_367060	9.4	-3.327	0.017	tankyrase	48.163	46.4131	34.9611	5.17177	8.68437	6.26406	0	3.28264	0.59219	1.57745	8.58647	3.65984	0	0	0	0	0	1.83814
TVAG_122870	9.421	-3.257	0.002	conserved hypothetical protein	39.1834	40.8713	47.8039	0	2.17109	3.13203	7.95352	6.56529	5.9219	1.57745	2.45328	0	1.03827	2.08973	1.21455	0	3.92493	3.67629
TVAG_105680	12.968	-3.049	0.042	conserved hypothetical protein	53.8772	72.0443	69.2087	0	0	0	5.30235	2.46198	5.32971	1.57745	4.90656	7.31968	0	0	0	5.70008	2.9437	2.75722
TVAG_192320	13.109	-2.635	0.019	conserved hypothetical protein	55.5099	66.5024	66.3547	2.58589	0	1.04401	2.65117	3.28264	4.73752	9.4647	4.90656	1.21995	3.1148	3.13459	4.85818	2.85004	0.981232	2.75722
TVAG_178490	7.137	-2.624	0.03	conserved hypothetical protein	37.5508	22.1675	31.3936	0	0	2.08802	3.5349	9.02727	4.14533	4.73235	4.90656	3.65984	2.07654	1.04486	1.21455	0	0	0.919072
TVAG_033450	8.572	-2.555	0.02	ankyrin repeat-containing protein	49.7956	36.0221	33.5341	1.29294	2.17109	1.04401	2.65117	4.10331	0.59219	6.3098	3.67992	3.65984	2.07654	2.08973	2.42909	0.950013	0.981232	0.919072
TVAG_256180	3.958	-2.548	0.019	myotrophin	13.0611	15.9329	11.4159	1.29294	0	0	5.30235	5.74463	8.29066	0	1.22664	1.21995	1.03827	1.04486	0	2.85004	0.981232	1.83814
TVAG_382850	5.299	-2.5	0.033	conserved hypothetical protein	17.1428	18.0111	16.4103	0	0	3.13203	8.83725	9.02727	7.69847	6.3098	2.45328	2.43989	2.07654	0	0	0	0	1.83814
TVAG_438320	13.99	-2.48	0.018	conserved hypothetical protein	71.8363	69.2733	57.0793	1.29294	5.42773	3.13203	1.76745	1.64132	1.77657	6.3098	3.67992	6.09973	6.22961	6.26918	2.42909	2.85004	1.96246	2.75722
TVAG_302560	9.656	-2.465	0.017	conserved hypothetical protein	53.0609	33.2512	41.3825	3.87883	2.17109	4.17604	1.76745	4.92397	2.96095	0	3.67992	0	2.07654	3.13459	1.21455	3.80005	5.88739	6.4335
TVAG_272460	4.126	-2.191	0.041	conserved hypothetical protein	14.6938	12.4692	19.9778	1.29294	2.17109	1.04401	3.5349	2.46198	2.96095	1.57745	2.45328	3.65984	2.07654	0	0	0.950013	2.9437	0
TVAG_404150	8.978	-2.078	0.047	conserved hypothetical protein	32.6529	39.4858	24.9722	1.29294	6.51328	0	7.0698	9.02727	8.88285	6.3098	6.13319	6.09973	4.15307	1.04486	6.07273	1.90003	0	0
TVAG_476370	4.577	-2.066	0.034	conserved hypothetical protein	13.0611	12.4692	14.9833	0	2.17109	2.08802	6.18607	9.02727	6.51409	1.57745	3.67992	1.21995	0	0	0	2.85004	1.96246	4.59536
TVAG_455900	7.138	-1.73	0.041	ankyrin repeat domain protein	22.857	18.7038	27.1127	2.58589	1.08555	1.04401	6.18607	9.84793	8.88285	1.57745	6.13319	6.09973	2.07654	2.08973	3.64364	0.950013	3.92493	3.67629
Uniquely upregulated genes in the MTZ-S Tv-30236 strain
TVAG_163280	5.295	-3.958	0.028	leucine-rich repeat protein, BspA family	0	0	0	25.8589	28.2242	32.3643	0.883725	0.820661	1.18438	1.57745	0	2.43989	0	1.04486	0	0	0	0.919072
TVAG_559030	6.503	-3.874	0.043	conserved hypothetical protein	0	0	0	37.4953	30.3953	27.1442	8.83725	4.10331	1.77657	0	0	0	1.03827	6.26918	0	0	0	0
TVAG_383650	6.427	-3.797	0.001	conserved hypothetical protein	5.71425	5.54187	4.99444	27.1518	35.823	20.8802	3.5349	3.28264	1.18438	0	1.22664	0	0	4.17945	1.21455	0.950013	0	0
TVAG_RG_DS114314_4	4.325	-3.407	0.034	hypothetical protein	0	0	0	12.9294	17.3687	15.6601	9.72097	9.02727	6.51409	0	2.45328	0	1.03827	3.13459	0	0	0	0
TVAG_014130	5.23	-3.01	0.022	hypothetical protein	0.816322	2.0782	1.42698	16.8083	35.823	22.9682	1.76745	0.820661	1.18438	1.57745	2.45328	1.21995	3.1148	2.08973	0	0	0	0
TVAG_063370	9.458	-2.248	0.04	r2r3-MYB transcription factor	3.26529	2.0782	1.42698	47.8389	24.9676	51.1565	5.30235	3.28264	1.18438	4.73235	4.90656	3.65984	5.19134	2.08973	7.28728	0.950013	0	0.919072
Uniquely upregulated genes in the MTZ-S Tv-50148 strain
TVAG_184640	43.943	-24.2	0	modulator of drug activity B	0	0	0	0	0	0	234.187	253.584	303.201	0	0	0	0	0	0	0	0	0
TVAG_417240	94.665	-10.693	0.003	conserved hypothetical protein	0.816322	0	0	0	0	0	625.677	622.882	453.617	0	0	0	0	0	0	0	0.981232	0
TVAG_184660	144.405	-9.821	0.011	modulator of drug activity B	0	0	0	0	0	0	818.329	803.427	974.744	0	0	0	0	0	0	0.950013	0	1.83814
TVAG_011570	29.881	-9.094	0.021	modulator of drug activity B	0	0	0	0	0	0	165.256	171.518	200.16	0	0	0	0	0	0	0	0	0.919072
TVAG_RG_DS114593_2	29.548	-9.078	0.021	hypothetical protein	0	0	0	0	0	0	183.815	185.469	161.668	0	0	0	0	0	0	0	0	0.919072
TVAG_310880	78.05	-8.894	0.006	conserved hypothetical protein	0	0	0	0	0	0	461.304	520.299	420.455	0	0	0	0	0	0	0.950013	0.981232	0.919072
TVAG_100350	71.355	-8.786	0.02	conserved hypothetical protein	0	0	0	0	0	0	478.979	457.929	344.654	0	0	0	0	0	0	0	0.981232	1.83814
TVAG_040950	20.48	-8.486	0.033	ankyrin repeat-containing protein	0	0	0	0	0	0	144.931	121.458	101.264	0	0	0	0	0	0	0	0.981232	0
TVAG_036350	67	-8.241	0.004	hypothetical protein	0	1.38547	0	0	0	0	410.932	397.2	392.622	0	0	0	1.03827	0	0	0	0.981232	1.83814
TVAG_148730	19.556	-8.203	0.041	MYB45	0	0	0	0	0	0	145.815	132.126	72.8393	0	1.22664	0	0	0	0	0	0	0
TVAG_146660	74.902	-7.991	0	CAMK family protein kinase	4.08161	2.0782	2.85397	1.29294	0	1.04401	466.607	479.266	386.108	0	0	0	1.03827	1.04486	0	0	0.981232	1.83814
TVAG_310890	265.619	-7.767	0	conserved hypothetical protein	1.63264	3.46367	2.14047	3.87883	2.17109	0	1702.05	1665.94	1378.03	1.57745	8.58647	1.21995	0	0	0	2.85004	3.92493	3.67629
TVAG_RG_DS113305_5	22.253	-7.653	0.03	hypothetical protein	0	0	0	0	0	0	132.559	177.263	88.8285	0	0	0	0	0	0	0	0.981232	0.919072
TVAG_310900	164.842	-7.523	0	conserved hypothetical protein	1.63264	2.0782	1.42698	2.58589	2.17109	0	975.632	1074.25	891.246	1.57745	8.58647	1.21995	0	0	0	0.950013	1.96246	1.83814
TVAG_544170	21.739	-7.079	0.007	conserved hypothetical protein	0	0.692733	0.713491	0	0	0	143.163	137.871	106.594	0	1.22664	0	0	1.04486	0	0	0	0
TVAG_206210	47.883	-7.034	0.003	Clan MA, family M8, leishmanolysin-like metallopeptidase	0	0.692733	0	0	0	1.04401	294.28	369.297	190.093	0	2.45328	0	2.07654	1.04486	0	0	0	0.919072
TVAG_112720	22.597	-6.805	0.026	ankyrin repeat-containing protein	0	0	0.713491	0	0	0	154.652	145.257	102.449	0	2.45328	1.21995	0	0	0	0	0	0
TVAG_133410	13.791	-6.745	0.045	leucine-rich repeat protein, BspA family	0.816322	0	0	0	0	0	98.9771	89.4521	58.0346	0	0	0	0	0	0	0.950013	0	0
TVAG_517100	10.266	-6.646	0.034	conserved hypothetical protein	0.816322	0	1.42698	0	0	0	70.698	65.6529	46.1908	0	0	0	0	0	0	0	0	0
TVAG_036360	76.312	-6.6	0.007	hypothetical protein	1.63264	0	0	0	0	0	498.421	466.956	392.622	1.57745	0	3.65984	3.1148	0	0	3.80005	0	1.83814
TVAG_559250	27.138	-6.227	0.016	conserved hypothetical protein	0	0	0	0	0	0	170.559	168.236	143.31	0	1.22664	0	2.07654	0	1.21455	0.950013	0	0.919072
TVAG_168480	82.729	-5.868	0	conserved hypothetical protein	3.26529	3.46367	7.84841	6.46471	3.25664	5.22005	564.7	558.049	312.084	0	2.45328	2.43989	6.22961	4.17945	0	4.75006	1.96246	2.75722
TVAG_RG_DS113479_4	7.222	-5.807	0.002	hypothetical protein	1.63264	0.692733	2.85397	0	0	0	45.9537	38.5711	39.0845	0	0	0	0	0	1.21455	0	0	0
TVAG_RG_DS123093_1	6.995	-5.763	0.005	conserved hypothetical protein	0	2.77093	2.14047	0	0	0	45.07	41.8537	33.1626	0	0	0	0	0	0	0	0	0.919072
TVAG_123020	23.08	-5.757	0	alpha-mannosidase 2c1	9.79586	6.92733	3.56746	9.0506	7.59883	2.08802	135.21	133.768	100.08	0	0	0	1.03827	1.04486	2.42909	0.950013	0.981232	0.919072
TVAG_RG_DS122292_1	4.963	-5.6	0.018	hypothetical protein	0.816322	0	0	0	0	1.04401	30.0466	25.4405	31.9782	0	0	0	0	0	0	0	0	0
TVAG_205270	5.987	-5.537	0.024	leucine-rich repeat protein, BspA family	0	0	0.713491	0	0	0	27.3955	25.4405	53.2971	0	0	0	0	0	0	0	0	0.919072
TVAG_RG_DS113777_4	23.014	-5.527	0.003	hypothetical protein	0.816322	0	0	0	0	0	144.931	150.181	109.555	0	1.22664	3.65984	1.03827	0	0	0.950013	0.981232	0.919072
TVAG_RG_DS113180_38	7.486	-5.527	0.015	conserved hypothetical protein	0	0	0.713491	0	0	0	35.349	44.3157	52.1127	0	1.22664	0	1.03827	0	0	0	0	0
TVAG_374740	41.865	-5.436	0.001	conserved hypothetical protein	4.08161	3.46367	4.28095	0	0	0	265.117	265.074	194.238	4.73235	7.35983	2.43989	0	0	0	0.950013	0	1.83814
TVAG_323960	8.692	-5.416	0.012	conserved hypothetical protein	0	0.692733	0	0	0	0	44.1862	64.0116	44.4142	0	0	1.21995	0	0	0	0.950013	0.981232	0
TVAG_168490	46.039	-5.4	0	conserved hypothetical protein	3.26529	4.1564	3.56746	2.58589	4.34219	0	299.583	325.802	166.405	1.57745	1.22664	1.21995	2.07654	4.17945	1.21455	0.950013	1.96246	4.59536
TVAG_RG_DS113263_1	4.188	-5.354	0.049	hypothetical protein	0	0	0.713491	0	0	0	25.628	22.9785	26.0563	0	0	0	0	0	0	0	0	0
TVAG_RG_DS113413_2	5.225	-5.334	0.015	hypothetical protein	0	0	0.713491	1.29294	0	0	35.349	31.1851	24.2798	0	1.22664	0	0	0	0	0	0	0
TVAG_RG_DS113390_3	8.137	-5.312	0.001	hypothetical protein	3.26529	2.0782	3.56746	0	1.08555	0	54.7909	38.5711	39.0845	1.57745	2.45328	0	0	0	0	0	0	0
TVAG_184970	6.36	-5.289	0.003	gcn4-complementing protein	0	0	0	7.75766	6.51328	6.26406	28.2792	26.2612	37.308	0	0	0	0	2.08973	0	0	0	0
TVAG_RG_DS125658_1	6.338	-5.28	0.009	hypothetical protein	0	0.692733	1.42698	0	0	0	40.6513	41.0331	27.8329	0	1.22664	1.21995	0	0	0	0	0	0
TVAG_601400	11.362	-5.264	0.001	conserved hypothetical protein	0.816322	2.0782	0	7.75766	3.25664	2.08802	74.2329	57.4463	52.1127	0	0	0	0	0	0	3.80005	0	0.919072
TVAG_175560	6.198	-5.242	0.039	conserved hypothetical protein	0	0	0	0	0	0	38.0002	39.3917	31.3861	1.57745	0	0	0	0	1.21455	0	0	0
TVAG_RG_DS113417_4	7.705	-5.238	0.006	hypothetical protein	0.816322	2.0782	0	0	0	0	48.6048	48.419	35.5314	0	0	0	1.03827	0	1.21455	0	0.981232	0
TVAG_RG_DS113544_1	3.843	-5.232	0.013	hypothetical protein	0.816322	0.692733	0.713491	0	0	0	20.3257	27.0818	19.5423	0	0	0	0	0	0	0	0	0
TVAG_RG_DS113235_6	6.109	-5.221	0.009	hypothetical protein	0.816322	0	2.14047	0	0	0	32.6978	37.7504	33.7548	1.57745	1.22664	0	0	0	0	0	0	0
TVAG_RG_DS113276_10	6.047	-5.218	0.037	conserved hypothetical protein	0.816322	0	0	0	0	0	31.8141	45.957	28.4251	0	0	0	0	0	0	0	0	1.83814
TVAG_RG_DS113542_3	21.773	-5.215	0.042	hypothetical protein	0	0.692733	1.42698	0	0	0	142.28	123.92	113.108	3.1549	3.67992	3.65984	0	0	0	0	0	0
TVAG_RG_DS140754_1	7.561	-5.207	0.025	hypothetical protein	0	0	0	1.29294	0	0	52.1397	44.3157	34.9392	0	2.45328	0	0	0	0	0.950013	0	0
TVAG_398150	3.77	-5.204	0.014	conserved hypothetical protein	0.816322	0.692733	0.713491	0	0	0	30.0466	17.2339	18.3579	0	0	0	0	0	0	0	0	0
TVAG_269220	4.737	-5.195	0.035	conserved hypothetical protein	0	0	0.713491	0	0	0	30.0466	32.8264	20.7266	0	0	0	0	0	0	0.950013	0	0
TVAG_430810	4.678	-5.172	0.036	serine/threonine-protein kinase ripk4	0	0	0	1.29294	0	0	30.0466	23.7992	27.8329	0	1.22664	0	0	0	0	0	0	0
TVAG_137240	25.505	-5.142	0.004	conserved hypothetical protein	0	0.692733	0	0	0	0	172.326	169.056	104.225	3.1549	2.45328	1.21995	0	0	1.21455	0.950013	1.96246	1.83814
TVAG_RG_DS113471_3	4.544	-5.136	0.033	hypothetical protein	0	0	2.14047	0	0	0	23.8606	31.1851	23.6876	0	0	0	0	0	0	0	0	0.919072
TVAG_112730	12.042	-5.077	0.001	rolling pebbles	0.816322	2.0782	1.42698	1.29294	0	1.04401	57.4421	84.5281	62.1799	0	1.22664	0	0	0	0	1.90003	0.981232	1.83814
TVAG_RG_DS113187_37	5.387	-5.048	0.024	conserved hypothetical protein	0	1.38547	0	0	0	0	27.3955	29.5438	36.7158	0	0	0	0	0	0	0.950013	0.981232	0
TVAG_RG_DS113235_23	5.367	-5.04	0.027	hypothetical protein	0	0	0	1.29294	0	0	38.8839	29.5438	24.872	0	0	0	1.03827	0	0	0	0.981232	0
TVAG_143200	26.55	-4.97	0	conserved hypothetical protein	7.34689	9.00553	3.56746	5.17177	0	1.04401	158.187	155.105	123.175	4.73235	4.90656	0	1.03827	0	3.64364	0	0.981232	0
TVAG_148650	30.505	-4.938	0.001	conserved hypothetical protein	0.816322	0.692733	2.14047	0	0	1.04401	174.977	196.138	155.746	3.1549	6.13319	1.21995	2.07654	0	1.21455	0	0.981232	2.75722
TVAG_RG_DS113305_6	15.33	-4.914	0.005	hypothetical protein	0	0.692733	0.713491	0	0	0	96.326	97.6587	71.655	1.57745	2.45328	0	1.03827	0	0	0.950013	1.96246	0.919072
TVAG_RG_DS131925_1	6.184	-4.913	0.02	conserved hypothetical protein	0.816322	0	0	0	0	1.04401	33.5815	37.7504	34.9392	0	1.22664	0	0	0	0	0	1.96246	0
TVAG_RG_DS113556_8	9.831	-4.758	0.01	hypothetical protein	0.816322	1.38547	0.713491	1.29294	0	0	60.977	58.2669	47.3752	0	2.45328	0	0	0	0	0	0	3.67629
TVAG_347060	3.356	-4.695	0.001	conserved hypothetical protein	2.44896	3.46367	1.42698	1.29294	0	1.04401	14.1396	16.4132	18.9501	0	1.22664	0	0	0	0	0	0	0
TVAG_003000	10.967	-4.685	0.009	leucine-rich repeat protein, BspA family	4.08161	2.0782	1.42698	0	1.08555	0	68.0468	59.0876	53.8893	1.57745	6.13319	0	0	0	0	0	0	0
TVAG_284330	26.432	-4.674	0.042	conserved hypothetical protein	0	0	0	1.29294	0	1.04401	159.954	146.898	148.64	0	0	1.21995	1.03827	6.26918	8.50182	0	0	0.919072
TVAG_539730	5.193	-4.649	0.047	conserved hypothetical protein	0.816322	0	0	0	0	0	30.9304	32.8264	25.4642	0	2.45328	0	0	0	0	0	0.981232	0
TVAG_RG_DS113375_12	5.153	-4.642	0.031	hypothetical protein	0	0	0.713491	0	0	0	29.1629	27.0818	32.5704	0	1.22664	0	0	1.04486	0	0.950013	0	0
TVAG_RG_DS113781_2	4.939	-4.578	0.005	hypothetical protein	0.816322	0.692733	2.14047	0	1.08555	0	22.9768	35.2884	22.5032	0	1.22664	1.21995	0	0	0	0.950013	0	0
TVAG_038770	3.855	-4.557	0.025	conserved hypothetical protein	0	0.692733	0.713491	0	0	1.04401	25.628	20.5165	18.9501	0	0	0	0	0	0	0	0	1.83814
TVAG_RG_DS113658_6	6.039	-4.53	0.022	hypothetical protein	0	0	2.85397	0	0	0	28.2792	37.7504	35.5314	0	0	1.21995	1.03827	1.04486	0	0	0.981232	0
TVAG_RG_DS113495_8	2.998	-4.525	0.037	conserved hypothetical protein	0	0	1.42698	0	1.08555	0	17.6745	19.6959	13.0282	0	0	0	0	1.04486	0	0	0	0
TVAG_368530	14.693	-4.485	0.014	conserved hypothetical protein	0.816322	0	0	0	0	2.08802	96.326	76.3215	77.5769	0	2.45328	0	2.07654	1.04486	4.85818	0	0	0.919072
TVAG_RG_DS113413_1	2.87	-4.458	0.044	hypothetical protein	0.816322	0	0.713491	0	0	0	15.907	16.4132	16.5813	0	1.22664	0	0	0	0	0	0	0
TVAG_RG_DS113305_2	8.324	-4.441	0.032	conserved hypothetical protein	0	0.692733	0	0	0	0	52.1397	48.419	42.0455	0	0	0	2.07654	1.04486	2.42909	0	0.981232	0
TVAG_RG_DS113339_4	8.296	-4.425	0.023	hypothetical protein	0.816322	0	0	0	0	0	46.8374	50.0603	45.0064	0	2.45328	0	0	1.04486	1.21455	0	0.981232	0.919072
TVAG_RG_DS114329_4	4.411	-4.411	0.025	hypothetical protein	0.816322	0	0.713491	0	0	0	25.628	22.9785	26.0563	0	0	0	1.03827	0	1.21455	0.950013	0	0
TVAG_RG_DS123642_1	2.777	-4.409	0.047	hypothetical protein	0.816322	0	0	0	0	1.04401	14.1396	15.5926	17.1735	0	1.22664	0	0	0	0	0	0	0
TVAG_RG_DS113826_2	2.742	-4.389	0.043	hypothetical protein	0	0	0	1.29294	0	2.08802	15.907	16.4132	12.436	0	1.22664	0	0	0	0	0	0	0
TVAG_RG_DS114900_1	7.583	-4.378	0.034	hypothetical protein	0	0.692733	0	0	0	0	46.8374	46.7777	36.1236	0	0	0	2.07654	2.08973	0	0	0.981232	0.919072
TVAG_RG_DS113471_4	5.361	-4.338	0.05	conserved hypothetical protein	0	0	0	1.29294	0	0	27.3955	32.0058	30.7939	1.57745	2.45328	0	0	0	0	0	0.981232	0
TVAG_162610	5.226	-4.328	0.022	conserved hypothetical protein	0.816322	0	0.713491	0	0	0	40.6513	28.7231	18.9501	0	0	1.21995	1.03827	1.04486	0	0	0	0.919072
TVAG_RG_DS118655_1	2.587	-4.306	0.025	conserved hypothetical protein	0.816322	0	1.42698	0	1.08555	0	15.0233	13.9512	13.0282	0	1.22664	0	0	0	0	0	0	0
TVAG_RG_DS136124_1	3.258	-4.295	0.025	hypothetical protein	2.44896	0.692733	1.42698	0	0	0	17.6745	15.5926	18.3579	0	2.45328	0	0	0	0	0	0	0
TVAG_322840	2.487	-4.253	0.031	conserved hypothetical protein	0.816322	0	0.713491	1.29294	0	0	14.1396	13.1306	13.6204	0	0	0	0	1.04486	0	0	0	0
TVAG_027330	3.152	-4.248	0.012	ankyrin repeat-cotaining protein	1.63264	4.1564	1.42698	0	0	0	18.5582	13.1306	15.3969	0	0	1.21995	0	0	1.21455	0	0	0
TVAG_016780	35.508	-4.185	0.008	ion channel nompc	3.26529	2.0782	2.85397	0	0	0	223.582	224.861	149.232	3.1549	9.81311	2.43989	1.03827	0	0	6.65009	0.981232	9.19072
TVAG_RG_DS132706_1	2.985	-4.169	0.04	hypothetical protein	0	0	0.713491	0	2.17109	0	16.7908	18.8752	13.0282	0	1.22664	0	0	0	0	0	0	0.919072
TVAG_RG_DS119170_1	4.682	-4.166	0.042	hypothetical protein	0	0.692733	0	0	0	0	23.8606	33.6471	21.911	0	1.22664	0	0	1.04486	0	0	0.981232	0.919072
TVAG_404880	7.652	-4.122	0.003	conserved hypothetical protein	6.53057	3.46367	7.84841	0	0	1.04401	36.2327	42.6744	32.5704	0	2.45328	0	0	0	1.21455	0.950013	0	2.75722
TVAG_423840	4.61	-4.109	0.039	conserved hypothetical protein	1.63264	0	0.713491	0	0	0	25.628	32.8264	17.1735	1.57745	2.45328	0	0	0	0	0	0.981232	0
TVAG_TEG_DS113836_1_1	8.021	-4.104	0.018	Ip transposable element protein	0	0	0	1.29294	1.08555	3.13203	46.8374	39.3917	45.0064	0	0	0	1.03827	0	0	2.85004	0.981232	2.75722
TVAG_474920	12.367	-4.089	0.004	conserved hypothetical protein	4.89793	3.46367	2.14047	2.58589	0	0	98.0934	63.1909	36.1236	1.57745	0	0	1.03827	0	0	3.80005	2.9437	2.75722
TVAG_RG_DS113332_15	5.169	-4.062	0.02	hypothetical protein	3.26529	0.692733	2.14047	0	0	0	33.5815	27.0818	21.3188	0	0	0	0	0	1.21455	1.90003	0	1.83814
TVAG_RG_DS113397_17	5.386	-4.001	0.035	hypothetical protein	0.816322	0.692733	0	1.29294	0	0	30.0466	31.1851	27.2407	0	3.67992	0	0	1.04486	0	0.950013	0	0
TVAG_RG_DS113456_8	3.311	-3.976	0.027	hypothetical protein	0.816322	0.692733	0.713491	0	0	0	21.2094	18.0545	14.8047	0	1.22664	0	1.03827	1.04486	0	0	0	0
TVAG_059240	11.219	-3.963	0.008	serine/threonine-protein kinase ripk4	0	1.38547	0.713491	2.58589	0	0	57.4421	68.9355	58.6268	3.1549	1.22664	0	1.03827	2.08973	0	2.85004	0.981232	0.919072
TVAG_050930	17.151	-3.961	0.007	conserved hypothetical protein	0	0.692733	0.713491	0	2.17109	4.17604	98.0934	106.686	77.5769	1.57745	1.22664	1.21995	9.34441	0	2.42909	0	0.981232	1.83814
TVAG_354570	10.476	-3.918	0.001	conserved hypothetical protein	4.08161	1.38547	0.713491	9.0506	4.34219	9.39608	50.3723	42.6744	55.0736	0	0	0	0	6.26918	2.42909	0.950013	0	1.83814
TVAG_RG_DS113236_6	8.09	-3.912	0.035	conserved hypothetical protein	0	0	0	1.29294	0	0	53.0235	52.5223	29.6095	1.57745	2.45328	1.21995	0	1.04486	0	0	1.96246	0.919072
TVAG_RG_DS113403_4	10.793	-3.875	0.012	conserved hypothetical protein	0	1.38547	0.713491	0	0	1.04401	59.2095	56.6256	62.7721	1.57745	4.90656	1.21995	0	1.04486	0	0.950013	0.981232	1.83814
TVAG_RG_DS113344_17	6.235	-3.845	0.007	hypothetical protein	3.26529	2.77093	2.85397	0	0	0	31.8141	33.6471	30.7939	0	1.22664	0	1.03827	1.04486	0	0.950013	0.981232	1.83814
TVAG_205340	14.449	-3.815	0.019	tankyrase	2.44896	2.0782	0	0	0	0	93.6748	68.1149	76.3925	0	4.90656	2.43989	1.03827	1.04486	6.07273	0.950013	0	0.919072
TVAG_494870	10.728	-3.79	0.029	conserved hypothetical protein	0.816322	0	1.42698	0	0	0	74.2329	60.7289	42.6377	3.1549	4.90656	1.21995	1.03827	1.04486	0	1.90003	0	0
TVAG_138320	3.663	-3.77	0.038	conserved hypothetical protein	1.63264	0	0.713491	1.29294	0	0	23.8606	15.5926	18.3579	0	2.45328	0	0	1.04486	0	0	0.981232	0
TVAG_RG_DS126677_1	2.827	-3.738	0.038	hypothetical protein	0.816322	0	0.713491	0	0	1.04401	12.3721	19.6959	13.0282	0	1.22664	0	0	1.04486	0	0.950013	0	0
TVAG_RG_DS123946_1	3.553	-3.731	0.02	conserved hypothetical protein	1.63264	1.38547	3.56746	0	0	3.13203	12.3721	18.8752	18.3579	0	3.67992	0	0	0	0	0.950013	0	0
TVAG_RG_DS113484_12	4.102	-3.691	0.024	hypothetical protein	1.63264	0.692733	4.28095	0	0	0	22.9768	23.7992	15.3969	0	1.22664	0	1.03827	0	0	0.950013	0	1.83814
TVAG_RG_DS113859_6	5.931	-3.63	0.027	hypothetical protein	0.816322	2.0782	0.713491	0	0	0	30.9304	30.3645	33.7548	0	2.45328	2.43989	0	1.04486	1.21455	0.950013	0	0
TVAG_RG_DS113593_1	5.948	-3.627	0.031	hypothetical protein	0	1.38547	2.14047	1.29294	0	0	27.3955	36.9297	30.2017	0	0	0	1.03827	0	0	1.90003	2.9437	1.83814
TVAG_195740	20.172	-3.561	0.002	conserved hypothetical protein	3.26529	3.46367	4.99444	1.29294	0	2.08802	114.884	105.865	98.8957	3.1549	3.67992	3.65984	5.19134	3.13459	0	2.85004	3.92493	2.75722
TVAG_RG_DS113206_29	11.728	-3.546	0.047	hypothetical protein	0.816322	0.692733	0.713491	0	0	0	77.7678	66.4735	47.9674	0	7.35983	0	1.03827	0	3.64364	0.950013	0	3.67629
TVAG_113260	5.895	-3.505	0.025	unc-44 ankyrins	1.63264	2.0782	0.713491	0	2.17109	0	34.4653	28.7231	27.8329	0	2.45328	0	0	4.17945	0	0.950013	0	0.919072
TVAG_040240	2.984	-3.461	0.022	conserved hypothetical protein	5.71425	4.84913	4.28095	0	0	0	12.3721	11.4893	10.6594	0	1.22664	0	2.07654	1.04486	0	0	0	0
TVAG_046690	10.779	-3.383	0.041	conserved hypothetical protein	0.816322	0	0	0	1.08555	0	69.8142	77.9628	27.2407	3.1549	3.67992	2.43989	0	2.08973	0	0.950013	2.9437	1.83814
TVAG_RG_DS113253_7	5.54	-3.308	0.031	hypothetical protein	4.08161	0.692733	0	0	0	1.04401	25.628	28.7231	30.2017	1.57745	1.22664	2.43989	1.03827	2.08973	0	0	0.981232	0
TVAG_271270	6.8	-3.287	0.043	conserved hypothetical protein	0.816322	2.77093	1.42698	0	0	0	44.1862	37.7504	24.2798	0	1.22664	0	5.19134	0	0	0.950013	1.96246	1.83814
TVAG_344330	6.679	-3.212	0.027	conserved hypothetical protein	1.63264	2.77093	2.14047	0	0	0	39.7676	34.4678	27.8329	0	2.45328	2.43989	1.03827	0	0	0.950013	1.96246	2.75722
TVAG_393950	15.359	-3.203	0.004	conserved hypothetical protein	3.26529	1.38547	5.70793	2.58589	1.08555	2.08802	68.9305	71.3975	92.9738	1.57745	6.13319	0	5.19134	4.17945	2.42909	3.80005	0.981232	2.75722
TVAG_416800	4.915	-3.128	0.029	conserved hypothetical protein	8.16322	8.3128	7.13491	0	0	0	18.5582	24.6198	12.436	0	3.67992	0	1.03827	2.08973	2.42909	0	0	0
TVAG_345270	3.668	-2.988	0.035	ankyrin repeat-containing protein	0.816322	1.38547	0.713491	1.29294	5.42773	1.04401	20.3257	13.9512	13.0282	3.1549	1.22664	3.65984	0	0	0	0	0	0
TVAG_RG_DS113198_12	7.126	-2.726	0.025	hypothetical protein	0	2.0782	0.713491	1.29294	2.17109	1.04401	37.1164	33.6471	33.1626	1.57745	4.90656	2.43989	1.03827	1.04486	1.21455	0.950013	2.9437	0.919072
