# Supplementary material for: Dissecting the Transcriptomes of Multiple Metronidazole-Resistant and Sensitive Trichomonas vaginalis Strains Identified Distinct Genes and Pathways Associated with Drug Resistance and Cell Death
Source: Biomedicines. 2021 Dec 2;9(12):1817. doi: 10.3390/biomedicines9121817 (PMC8698965; doi:10.3390/biomedicines9121817)
Supplement: Supplementary file 1 [file biomedicines-09-01817-s001.zip › biomedicines-1449287-supplementary/Supplementary Table S13.xlsx]

## Sheet: MTZ R Down (2610 genes)
	Entrez Gene ID	baseMean	log2FoldChange	padj	Product	30001_1_MTZ	30001_2_MTZ	30001_3_MTZ	30236_1_MTZ	30236_2_MTZ	30236_3_MTZ	50148_1_MTZ	50148_2_MTZ	50148_3_MTZ	50142_1_MTZ	50142_2_MTZ	50142_3_MTZ	50143_1_MTZ	50143_2_MTZ	50143_3_MTZ	30238_1_MTZ	30238_2_MTZ	30238_3_MTZ
TVAG_369140	4753772	342,846.169	-2.17	0.047	conserved hypothetical protein	254697	217726	155166	1.15933e+06	461026	805998	593552	494348	907254	702.75	929.649	2120.21	85683.8	17874.1	64592.4	314529	411333	224365
TVAG_569800	4732808	49,709.958	-8.158	0	conserved hypothetical protein	946.911	616.777	584.748	3389.65	1211.63	2393.68	253196	194976	434340	3.0466	3.58661	5.30672	226.165	54.2512	209.073	705.054	1234.77	681.803
TVAG_044510	4760271	183,435.921	-2.149	0.001	heat shock protein 70 (HSP70)-4	119403	107219	113291	741613	319985	604721	170278	187083	330882	12233.1	15909.5	28951.3	91604.9	41464.3	80477.7	129810	112825	94096.1
TVAG_318870	4763400	153,800.315	-1.289	0.019	spermatogenesis associated factor	88217.2	87289.2	113296	466830	208706	315949	161425	177957	344918	24286.5	34610.1	49406.6	139115	64558.4	121295	88890.2	155419	126238
TVAG_410120	4769002	78,965.803	-3.247	0	conserved hypothetical protein	64605.8	127484	143551	214995	74386.1	104983	157466	131263	267159	4068.23	4643.94	7730.83	2656.14	2815.98	2127.42	18143.3	47597.6	45708.3
TVAG_061930	4769242	64,818.874	-1.263	0.02	glucose-6-phosphate isomerase	72321.4	60466	88683.5	83108.9	41604.2	58069.1	121596	124063	173586	23006.4	21637.3	25523.5	20434.2	16530.8	20027.4	27075.6	96312.1	92693.5
TVAG_463940	4771236	75,725.744	-1.416	0.025	translation factor	60694.3	56126.3	96774.2	159204	55447.8	96757.9	114730	135519	216318	13558.4	15601.8	19933.8	21430.8	17549.7	21385.6	30089.4	130875	101067
TVAG_291920	4775256	54,955.632	-1.152	0.034	heat shock protein 70kD	39989.4	39085.1	39335.1	91051.9	44032.8	70138.4	101771	93251.9	163496	11318.6	11941.3	15994.4	35428.5	26710.8	31661.3	70636.3	58262.7	45095.8
TVAG_139320	4770518	62,790.395	-1.099	0.015	heat shock protein	67347.9	56806.7	77940	104204	51782.6	78941.1	95571	88160.8	149826	12452	15383	22311.6	40968.4	35659.4	41521.7	49743.7	78940.5	62666.7
TVAG_461020	4772678	18,901.877	-1.704	0.037	ABC transporter	7844.89	4564.53	6275.31	8236.35	6625.62	12362.2	82812	81086.9	50516.3	4377.97	4154.73	4825.93	5928.48	4258.16	6034.72	31190.3	8457.26	10682.1
TVAG_161100	4770266	76,017.783	-1.354	0.008	heat shock protein 70kD	68671.8	58394.8	67216.3	226925	90781.5	174894	81841.5	84067.5	130803	10872.8	14158.5	23867.5	58676.8	31774.8	52872.5	67137.2	67718.9	57645.6
TVAG_205970	4771413	23,353.428	-3.122	0	conserved hypothetical protein	5914.9	7569.54	10880.6	4929.33	3954.31	3926.1	81391.1	84877.5	173608	3798.61	3992.61	6045.41	7708.88	6763.88	7437.31	1742.73	3029.79	2790.77
TVAG_379560	4769327	21,193.237	-8.107	0	conserved hypothetical protein	40.5506	73.177	112.325	26.9823	18.7366	25.2171	73427.9	81982.3	224393	360.515	261.823	637.514	9.63981	5.65117	6.92293	11.9963	75.5606	8.66699
TVAG_075420	4754510	77,918.803	-1.25	0.001	alkyl hydroperoxide reductase, subunit C	93303.6	85088.7	116894	204285	102183	148042	71252.3	71758.2	94622.8	27595.1	31380	34058.2	46891	23626.4	39514	49656.4	87416.2	74972.4
TVAG_351330	4772069	21,111.367	-2.49	0.003	conserved hypothetical protein	21553.2	13384.3	10637.8	32741.4	13932	34623	65869.7	64803.4	65044.6	356.453	365.834	605.673	5465.77	2443.57	4571.21	23334.9	11116.6	9155.23
TVAG_231160	4758599	60,693.672	-1.149	0.026	26S proteasome regulatory subunit	55518.1	52702.6	64401.6	138455	64507.4	96197.3	64192.9	66322.4	150650	11686.3	14098.2	18603.2	35968.3	26547.5	34737.9	38758.9	85868.1	73270.8
TVAG_461850	4753162	19,661.583	-2.589	0.002	conserved hypothetical protein	5615.71	4429.11	4942.28	7232.95	3756.24	6381.86	63559.1	60651.2	146899	2931.34	2963.98	4454.46	4991.94	5238.63	4409.22	6889.68	9013.82	9548.14
TVAG_317210	4750376	42,235.712	-1.399	0.013	DNAj/HSP40	47485.8	43532.2	50400.7	89869.7	39529.8	68728.2	57780	52139.5	101720	4715.13	5628.11	9268.01	25278.5	11900.8	20904.5	35413.6	55290.1	40658.3
TVAG_171670	4760911	63,423.049	-1.088	0.024	heat shock protein	64464.5	52830.9	67229.5	183451	70104.3	137468	51898.6	60696	88178.8	12239.7	16357.1	27025.3	64876.6	30093.6	57789.9	47431.6	60295.5	49183.7
TVAG_306540	5463637	27,878.084	-1.164	0.045	acc synthase	20626	26663.5	32741	32313	25752.1	29358.5	49014	39604.5	90925.5	3953.48	5025.56	7459.12	17690.5	10787.5	13832	28458.4	36845.9	30754.8
TVAG_182000	4757149	12,329.198	-1.93	0.015	conserved hypothetical protein	4686.33	5568.1	5259.43	2914.09	4208.6	3831.06	40633	36821.5	71866.4	3675.73	3935.23	3098.77	9994.25	7777.7	9128.58	3885.16	2607.76	2033.85
TVAG_402580	5465533	22,908.768	-1.405	0.015	ribonucleoside-diphosphate reductase alpha chain	24366.5	21431.4	32404	21405.4	8018.37	19677.1	40091.6	40254.8	91690.8	7898.83	7818.09	6836.11	8235.36	6181.25	9535.65	8806.36	33547.1	24159.2
TVAG_310980	4753283	23,671.104	-4.105	0.009	conserved hypothetical protein	17253.7	28114.7	18847.4	73570.7	49343.3	52201.3	35435.1	37655.3	90252.8	2.03107	4.30393	5.6605	3.70762	140.149	0.692293	9528.32	7286.99	6433.8
TVAG_402810	5465555	6,764.176	-6.544	0	ubiquilin	54.7981	212.878	85.8952	777.428	744.111	837.983	30890.7	27610.5	59248.9	3.55437	0.717322	0.707562	86.0167	10.1721	35.9993	303.724	508.652	342.346
TVAG_088250	4747809	19,497.350	-1.027	0.044	conserved hypothetical protein	8878.38	14689.1	11660.3	34709.4	21174.1	31637.7	29215.4	26855.2	56585	4450.07	5846.89	8415.04	20749.3	10475.6	18666.3	16888.6	16149.7	13906.2
TVAG_402820	5465556	5,442.780	-7.026	0	hypothetical protein	32.8788	127.347	36.3403	435.09	464.846	376.316	29147.2	20098	46504.7	1.01553	0.717322	1.06134	47.4575	14.1279	31.8455	173.946	276.441	200.785
TVAG_434490	4774623	10,653.895	-8.145	0	ankyrin repeat-containing protein	51.5102	95.9854	72.6806	18278.8	7738.21	16893.5	26906.3	29310.3	91746.9	0	0	0	79.343	108.502	50.5374	141.774	158.493	137.227
TVAG_267310	4757774	17,754.877	-1.813	0.004	arm-domain protein	18806.7	24920.6	21169.9	37857.9	16843.3	23389.8	26616.4	21475.5	57684.2	1075.96	1356.46	3519.77	6586.95	2837.45	4880.67	12853.5	21286	16426.8
TVAG_296070	4748527	14,832.744	-2.043	0.002	myosin heavy chain, cardiac muscle alpha isoform	9818.72	19037.9	34123.5	9386.48	3312.81	14166.2	25783.7	19978.8	79236.6	4447.53	4935.18	6426.08	2759.95	2897.35	2934.63	2590.65	19162.9	5990.34
TVAG_047900	4759764	23,554.586	-1.308	0.046	conserved hypothetical protein	34740.9	36302.4	31644.1	45085.8	21574.7	31529.1	25761	25222.6	50160.5	1501.98	1819.13	3200.3	15566.8	8336.04	12385.8	29629.7	27579.6	21941.9
TVAG_006480	4769527	15,894.616	-1.417	0.001	axonemal dynein gamma heavy chain	19943.2	21026.5	33872.5	12271.9	9521.76	14125.4	25665.8	25722.9	45995.3	5488.46	6742.11	5393.39	7303.27	6134.91	7712.15	7574.56	18355.7	13253.3
TVAG_158760	4769603	19,899.163	-1.239	0.001	conserved hypothetical protein	15823.5	18658.2	13746.5	43493.8	27444.7	43431.6	25294.9	23294.4	40382.4	6008.41	8498.12	10506.9	19900.3	10855.3	16136	14264.7	11083.4	9361.8
TVAG_075430	4754511	14,851.381	-1.583	0.04	conserved hypothetical protein	7839.41	7187.98	5447.74	52219.2	17575.8	39753.7	24827.4	25896.7	19690.3	1168.88	1042.99	1505.34	6234.73	3275.42	5266.28	18966.7	16905.3	12520.9
TVAG_128250	4767947	27,490.985	-1.104	0.009	26S protease regulatory subunit S10b	23482.1	26376.5	34377.9	74810.2	38424.3	44384	24064.3	22578.3	49219.7	7967.89	9650.85	12729	23874.1	16876.1	21677.1	9948.73	29302.8	25093.8
TVAG_363950	4767096	9,308.700	-2.435	0.011	multiple ankyrin repeats single kh domain protein	10009.4	16356	20986.5	5376.23	3113.84	6591.35	23247.3	23019.7	32710	551.435	643.438	939.289	183.898	117.544	134.305	10126.5	6888.91	6560.91
TVAG_529190	4741109	10,538.407	-1.664	0.023	conserved hypothetical protein	7279.38	3828.96	7325.87	4322.23	3431.47	4217.07	22097.7	20769.2	70918.3	5285.86	6294.5	5097.63	2125.95	4333.32	2315.72	3157.75	9480.09	7410.28
TVAG_123670	4743013	14,698.405	-2.149	0.022	conserved hypothetical protein	4932.92	4837.76	7178.86	45718.2	26441.8	41257.1	21874.6	20058.7	43582.4	2496.69	2569.45	4171.43	223.199	295.556	168.92	10187	16343.2	12233.5
TVAG_388670	4772524	27,603.100	-1.168	0.015	26S proteasome subunit S9	21096.2	25045.1	34116.9	87977.6	39978.5	54003.3	20307.3	19793.9	41491.3	8725.47	9698.91	12073.5	16226.8	14055.6	15794.7	11013.7	33873.3	31584
TVAG_269900	4746584	6,618.248	-1.9	0.039	AGC family protein kinase	364.955	435.736	307.241	8651.21	5930.58	8247.92	19461.8	20175	30384.9	712.905	847.157	1187.29	4019.8	2538.51	3658.08	5516.65	3477.63	3211.12
TVAG_497260	4765999	13,388.359	-1.377	0.001	axonmeal dynein heavy chain	18509.7	19770.6	36824.3	8379.7	6856.7	13663.8	19296.9	19594.9	31096.5	6564.42	7661	6895.19	7796.38	7542.05	9211.66	2590.65	11402.3	7333.72
TVAG_158860	4769613	18,371.880	-1.081	0.006	ubiquitin-conjugating enzyme E2	15624	24239.2	18100.8	33528.9	20977.8	28336.2	18978.6	18419.2	46321.9	4612.56	6781.56	7976	20544.7	9591.73	15638.9	13040.5	15279.8	12701.5
TVAG_253650	5463766	26,070.499	-1.287	0.007	malate dehydrogenase	60877.4	38747.2	66246.7	34269.2	17676.6	44500.4	18735.7	20976.6	30804.1	17076.2	7780.08	5772.29	19498.4	22501.3	23713.8	5251.1	19151.8	15690.1
TVAG_102390	4767410	9,276.398	-1.149	0.014	utp-glucose-1-phosphate uridylyltransferase	7267.32	6065.14	8971.1	15256.8	7219.84	11997.5	17721.1	16775.4	23819	3630.54	4011.98	3860.11	12073.5	7097.87	9690.03	2495.23	3783.56	5239.2
TVAG_041990	4761404	10,790.830	-1.161	0.018	conserved hypothetical protein	6752.22	6523.21	6561.08	21617.9	11472.2	19754.7	17625.9	17906.3	26012.5	2796.27	3293.23	3704.09	7863.86	4530.54	7710.07	13204.6	9327.12	7579.28
TVAG_147790	4748825	12,540.502	-1.149	0.017	cysteine/methionine metabolism pyridoxal-5-phosphate enzymes	15845.4	14158.8	21108.8	22137.3	11291.9	17306.7	17344.5	19260	17133.7	6028.21	9505.24	10866.4	2923.83	2411.35	2467.33	6142.09	16357.9	13439.6
TVAG_173120	5466602	3,165.273	-3.527	0.002	abca9	515.102	235.212	241.167	185.503	101.713	343.34	17034.7	17494.3	16275.8	42.1447	38.7354	66.5109	1273.94	412.535	1058.52	999.508	429.405	226.786
TVAG_031860	4761533	5,112.294	-1.676	0.036	conserved hypothetical protein	3378.85	2883.84	4554.1	2280.01	1299.96	1625.53	16820.2	15176.5	22064.2	1390.77	969.102	833.508	1173.09	1535.42	1471.12	1162.55	6964.47	6438.13
TVAG_072120	5469113	9,665.993	-1.348	0.027	conserved hypothetical protein	11144.8	10925.7	17539.1	13393.4	6057.27	9070.39	16150.9	15972.4	24667.1	2905.44	2862.83	3871.07	1794.49	2188.13	1848.42	3578.71	16346.9	13670.7
TVAG_042000	4761392	4,128.712	-2.626	0	DNA polymerase theta	1550.79	1666.91	1121.59	4334.04	1768.38	4541.01	15549.8	15278.8	18145.1	1079.01	831.376	1021.01	1495.65	1447.26	1928.04	1210.53	774.035	573.466
TVAG_392380	4773122	4,310.218	-2.533	0.007	ubiquitin 1	4301.65	4734.65	6594.11	915.713	871.698	1109.55	15481.6	14580.9	17567.5	1815.27	1351.43	1215.59	2169.7	2802.41	1915.58	40.8964	40.5447	75.1139
TVAG_351340	4772070	6,146.751	-1.833	0.011	conserved hypothetical protein	5172.94	5214.1	3391.21	7797.89	4486.08	8519.49	15274.1	11521.8	25020.5	236.112	392.375	508.03	3264.93	1873.36	2778.17	6828.61	4400.94	3960.82
TVAG_069570	4764465	22,316.249	-1.889	0.002	ubiquitin 1	23399.9	35417.2	36880.4	72515	35503.2	67799	15248.6	15095.2	14445.4	1566.46	1933.18	2767.63	15972.4	6612.43	12123.4	16722.8	13318.9	14371.3
TVAG_079450	4766592	7,826.905	-1.687	0	CAMK family protein kinase	10494.9	9969.18	10272.7	12378.1	4656.49	9568.91	14913.2	15016.7	20219.2	1731.99	1671.36	2051.22	4125.84	2318.11	3157.55	7863.56	5831.06	4644.06
TVAG_280090	4755496	12,325.117	-1.618	0	conserved hypothetical protein	9464.72	9950.64	16298.6	19162.5	15198.1	18241.6	14405.9	13663	50955	3194.87	3784.59	3405.5	8612.05	9790.09	9215.81	5079.33	6584.83	4844.85
TVAG_454270	4775616	10,460.140	-1.251	0.015	heat shock protein	14066.7	10963.7	14022.4	21201.4	8604.56	12963.5	13966.8	13200.6	23585	1537.01	1768.92	2534.49	10293.8	5813.92	9183.96	3765.2	11343.3	9467.24
TVAG_193820	4761155	9,421.623	-1.063	0.036	Circumsporozoite protein precursor	3625.44	4645.79	5864	22132.3	12600.8	21995.1	13242.1	12850.2	17728.4	3178.62	3244.45	3231.79	7544.26	5496.33	7487.85	10253.5	7817.76	6650.47
TVAG_340750	4774189	5,206.108	-2.286	0	phosphatidylcholine-sterol acyltransferase	7202.66	6514.18	10584.9	3194.03	1995.89	2894.14	13038.9	13452.8	18888.5	1238.95	1317	1359.23	1548.3	1565.37	1694.73	2975.08	1916.66	2328.53
TVAG_158850	4769612	6,487.526	-1.661	0	conserved hypothetical protein	7179.64	10138.8	6395.89	10575.4	5018.73	9811.38	12871.3	13157.1	13568	1688.33	1833.48	2333.89	5557.72	3796.46	4714.52	3902.06	2086.21	2146.53
TVAG_479220	4748706	5,618.683	-1.8	0.003	heat shock protein	6228.35	4554.08	6911.26	10197.6	5339.04	6360.52	12408	11022.9	15556.8	2516.49	2736.58	3667.65	4432.09	3428.56	4494.37	416.598	414.662	450.684
TVAG_476100	5468240	7,056.781	-1.711	0.042	glyceraldehyde 3-phosphate dehydrogenase	19941	6930.43	14582.4	8892.36	4001.6	6123.87	12108.2	13621	11104	358.484	279.756	262.859	1500.84	913.794	1538.97	5488.84	7850.93	11522.8
TVAG_218800	4744748	4,513.420	-5.625	0	conserved hypothetical protein	4801.41	6411.06	3559.7	104.557	96.3596	54.3137	11335.2	10301.2	42963.4	49.2534	90.3826	561.451	77.1184	89.2885	120.459	100.333	388.861	137.227
TVAG_062880	5464197	7,589.578	-1.787	0	tubulin	11442.9	6093.65	10968.2	16066.3	5829.76	11041.2	11099.3	12679.3	20689.6	2267.69	2146.23	2427.29	2355.82	2385.92	2506.1	2506.68	7681.38	6425.13
TVAG_427660	4757412	3,031.971	-1.792	0.004	conserved hypothetical protein	3383.23	2832.99	1486.65	2959.62	1150.96	3852.39	11069.5	11276.5	4338.26	1058.69	791.924	1022.07	2793.32	1894.27	2517.87	1406.29	333.572	407.349
TVAG_312450	4765741	4,007.909	-1.695	0	signal recognition particle 54 kD protein	6061.76	5073.45	7458.02	2369.39	2392.04	3311.2	11043.9	10082.6	7328.73	1528.38	1900.9	2392.62	1296.18	1582.33	1799.96	2005.01	2106.48	2409.42
TVAG_028620	4771896	2,604.847	-3.32	0	protein transport protein sec23	229.056	239.013	374.966	809.47	750.356	861.26	10898.9	10243.8	18213.4	436.172	492.083	560.036	651.799	505.215	717.216	170.129	350.159	384.237
TVAG_332450	4755928	4,466.356	-1.92	0.005	ankyrin repeat-containing protein	5028.27	4101.24	3946.23	1885.39	811.919	1507.2	10526.6	11950.6	23828.7	1516.19	1555.15	2592.15	806.778	1083.89	641.756	3048.15	2384.77	3179.34
TVAG_RG_DS114334_2		6,388.180	-1.614	0.03	RNA lariat debranching enzyme	2008.9	4424.36	2646.23	11182.5	6033.18	12982.9	10516.7	10060.2	26814.3	1186.65	1511.4	2754.19	1410.38	433.445	945.673	9976.54	5337.16	4762.51
TVAG_457450	5467663	8,327.276	-2.087	0.001	KS1 protein precursor	16259.7	19839.5	18302.3	14519.9	8185.22	13593.9	10432.9	8154.37	12049.6	222.91	306.297	659.448	5355.28	2848.19	4518.6	6582.14	3623.22	4437.5
TVAG_029100	4757825	5,793.902	-1.258	0.044	formin domain-containing protein	1236.24	2645.78	3632.38	6710.17	5369.37	11687.1	10414.4	9594.94	22251.9	1881.79	2121.12	2371.4	2037.71	1845.11	2344.11	6212.98	6190.44	5743.33
TVAG_063010	5464210	3,988.367	-1.592	0.006	conserved hypothetical protein	4301.65	4595.42	3330.09	3285.1	1491.79	2667.19	10216.9	9449.21	14572.2	743.371	648.459	901.788	3152.22	1661.44	3017.01	2607.01	2933.96	2215.86
TVAG_212040	4765458	5,807.223	-1.168	0.046	sua5 protein	3155.27	4122.62	3663.76	8376.33	4447.71	6507.94	10089	10176.5	21803.4	1716.76	2116.82	2199.81	7318.1	5209.81	7485.77	2044.27	2242.86	1853.29
TVAG_533050	4731928	2,576.602	-4.278	0.014	modulator of drug activity B	3.28788	0.95035	6.60733	55.651	23.1977	29.0966	9979.56	12309.3	21696.2	124.403	233.13	349.89	12.6059	2.82558	8.30752	223.567	962.015	358.236
TVAG_282190	4768554	5,229.425	-1.726	0.015	conserved hypothetical protein	7468.98	8099.84	6731.21	6291.94	3070.13	4932.85	9915.62	10019.5	15744.5	372.701	338.576	581.262	1636.54	726.74	1284.2	5910.89	6453.98	4550.17
TVAG_309070	4767134	2,993.078	-3.952	0	ankyrin repeat-containing protein	5122.52	5847.98	5036.43	1484.03	755.709	2576.02	9766.42	11489.6	8530.28	530.109	327.816	349.536	516.842	705.266	438.222	261.192	47.9165	89.5589
TVAG_423530	4774308	3,746.152	-1.539	0.007	conserved hypothetical protein	2292.75	2408.19	3022.85	2303.62	1961.1	2254.02	9662.68	8803.19	17460.3	919.059	1593.89	1365.24	2693.96	1967.74	2470.1	1903.59	2274.19	2074.3
TVAG_069460	4764455	6,995.230	-1.213	0.031	AMP dependent ligase	5611.32	7023.09	9795.36	8632.66	7262.66	5450.77	9639.95	8849.43	25693.2	2963.33	4255.15	4080.87	1516.42	1937.79	1490.51	2795.68	9909.49	9006.45
TVAG_069450	4764454	5,356.841	-1.051	0.038	copine	2910.87	3883.61	4154.36	6433.6	4118.48	5691.3	9537.64	9111.48	19190.7	1638.06	1764.61	1911.83	4106.56	3099.67	4261.07	5351.98	4935.4	4321.94
TVAG_114330	4758249	5,422.033	-2.114	0.016	golgin IMH1	1481.74	805.422	933.285	25376.9	7687.36	20910.8	9524.85	8768.16	3787.45	394.535	355.074	717.468	1287.28	469.612	1237.13	6241.34	4082.11	3536.13
TVAG_479680	4751931	9,499.558	-1.53	0.001	2-nitropropane dioxygenase precursor	7392.26	9070.62	12454.8	31213.5	11621.2	18941.9	9458.06	8354.76	18498.5	2844.51	3684.88	5471.93	2945.33	2367.84	2729.02	3864.98	10814.4	9263.57
TVAG_001660	4749701	8,696.332	-1.369	0.009	conserved hypothetical protein	3518.04	6272.79	5292.47	26992.4	16142	22163.9	9425.38	7089.36	15937	2125.01	2862.12	3638.99	4506.24	3352.84	4403.68	6457.81	8776.08	7577.84
TVAG_271580	4769927	6,244.064	-1.036	0.029	sphingomyelin phosphodiesterase	3462.14	5107.66	4915.85	7297.03	5480.9	6657.31	9360.01	8934.92	24338.1	2766.82	4105.23	4000.56	2964.61	3203.08	2762.25	3731.93	7640.83	5663.88
TVAG_070850	5468986	7,496.902	-1.87	0	ankyrin repeat domain	11806.8	10849.2	14072	8646.15	3462.7	6806.67	9257.7	10926.2	30133.8	1210.52	1502.79	2822.47	2696.18	2529.46	1906.58	4835.05	4218.49	7261.5
TVAG_043500	4761249	13,097.194	-1.373	0.035	enolase	25303.6	16904.8	25126	23736	6173.26	12305.9	9058.77	9698.64	41776.5	7907.46	4077.26	4181.69	2498.19	2378.01	2465.95	4691.09	22811.9	14654.4
TVAG_319320	4749079	8,349.063	-1.021	0.03	chromatin regulatory protein sir2	8317.25	9005.05	5295.77	19601	10323	15867.4	9057.35	8996.57	14213.9	1903.11	2226.57	2793.1	7286.95	5199.08	7835.38	10786.3	6277.06	5298.42
TVAG_215130	4757423	3,772.975	-1.249	0.024	conserved hypothetical protein	1571.61	1916.86	2043.32	2976.49	2385.79	3373.27	8817.2	8527.13	16188	1840.15	2291.84	2850.06	2294.27	2115.23	2244.42	2132.61	1918.5	2426.76
TVAG_218790	4744754	2,363.073	-5.645	0	conserved hypothetical protein	647.713	634.834	346.885	220.918	215.025	203.676	8808.67	7106.17	23519.2	88.3515	156.376	406.141	17.055	36.1675	27.6917	27.8096	55.2882	17.334
TVAG_419710	4765320	12,652.980	-1.154	0.022	DNA-binding protein reb1	7353.9	13156.2	11609.1	35640.3	22135.1	31727	8538.69	8402.41	18581.4	2696.24	3767.38	6673.37	11367.6	6070.49	9144.5	13407.5	10429.2	7053.49
TVAG_454100	4775599	7,147.413	-1.157	0.003	conserved hypothetical protein	8207.66	15877.5	4940.63	11528.2	7519.62	10503.9	8298.54	7585.43	14367.4	2092	2650.51	5011.66	8141.19	2969.69	6034.72	6322.58	3037.17	3565.02
TVAG_015860	4775770	6,447.932	-1.002	0.024	tetratricopeptide repeat protein, tpr	10492.7	10220.5	12360.7	7000.23	4167.55	3976.54	8244.54	7418.67	13519.3	1909.71	2217.96	3070.47	6509.09	4932.34	6330.33	2056.27	6369.2	5266.64
TVAG_035440	5468076	8,827.872	-1.206	0.035	TKL family protein kinase	9115.11	10980.8	8690.29	23688.8	9563.69	16740.3	8214.7	9149.32	14713.5	1953.89	2045.8	2919.05	3057.3	2183.61	2579.49	13342	10020.1	9943.93
TVAG_473090	4762485	2,884.240	-1.362	0.007	breast cancer type 2 susceptibility protein brca2	3295.56	2688.07	1681.56	3049	1207.17	3900.89	8206.18	8644.84	4703.84	1566.97	1148.43	1543.9	1886.44	2015.77	2175.19	2833.85	678.202	690.47
TVAG_221660	4770781	5,117.328	-1.529	0	conserved hypothetical protein	7710.09	5455.96	6311.65	10762.6	6442.71	8806.58	8118.08	7956.78	6843.72	1676.14	2331.3	2883.32	2971.28	1754.12	2879.25	3247.72	3009.52	2951.11
TVAG_430830	4770885	10,583.319	-1.333	0	phosphofructokinase	21908.3	19429.9	26153.4	17068	10315.8	12344.7	7987.35	8532.73	12619.9	6007.4	6838.23	6673.37	6589.18	5839.92	6242.41	2345.27	7106.38	6497.36
TVAG_110010	5465914	12,197.935	-1.486	0.011	conserved hypothetical protein	34907.5	25497.9	44369.8	16207.9	7400.06	9772.59	7981.66	7281.34	8381.61	2559.15	3814.72	4715.55	5470.96	4584.79	5146.51	4159.44	13436.9	13874.4
TVAG_471530	4747352	5,532.233	-2.099	0.039	malic enzyme	562.228	404.849	333.67	20440.8	7864.91	21450	7943.29	11468.5	10263.2	488.98	636.982	1081.51	314.406	316.465	377.3	7889.19	2832.6	4911.3
TVAG_204070	4747955	4,497.294	-1.464	0.003	recombinase Rad51 (recA homolog)	4426.59	4771.71	3663.76	8597.24	5157.92	8116.02	7784.14	7375.23	9529.55	1402.45	1506.38	1877.16	5095.01	3183.87	5173.51	1839.79	711.375	739.583
TVAG_091600	4747647	4,081.322	-1.878	0	conserved hypothetical protein	5570.77	6735.61	6020.93	5691.58	2547.28	3445.04	7758.57	7296.75	12685.8	973.39	992.056	1613.6	1589.08	1097.46	1583.97	2458.69	2823.39	2579.87
TVAG_219280	4752257	4,862.574	-1.016	0.04	dullard protein	5338.43	5222.65	3473.8	8430.29	3965.02	8354.61	7421.79	7506.95	8852	1159.23	1416.71	1466.42	2887.49	2059.85	2630.02	7509.12	5775.78	4056.15
TVAG_382210	4751296	2,810.015	-1.386	0.027	chromodomain helicase DNA binding protein	4869.36	4849.64	4534.28	1301.9	972.519	1819.51	7376.32	7080.95	3782.57	1739.61	1200.08	1362.77	2624.25	2361.06	3163.09	825.017	418.348	299.011
TVAG_224980	4751573	7,553.132	-1.197	0.032	Clan MH, family M20, peptidase T-like metallopeptidase	6666.73	5691.65	10079.5	13720.5	18204.8	12402.9	7302.43	7441.09	13165.9	3821.46	2030.02	1599.09	7940.98	10399.8	9064.2	1461.91	2499.03	2464.31
TVAG_047800	4755974	6,403.133	-1.499	0.001	Rab11	6965.93	8609.22	13624.3	11902.6	5572.8	7479.77	7227.12	6758.64	16989.9	1807.14	2179.22	2598.17	2276.48	2217.52	2256.18	1966.3	7965.19	6859.92
TVAG_463860	4771228	3,048.473	-2.337	0.009	conserved hypothetical protein	3124.59	3883.61	3194.64	3870.28	1916.49	4492.52	7207.23	6949.22	11167.4	388.95	363.682	493.525	41.5253	41.2535	44.3068	3276.07	2318.42	2098.86
TVAG_024310	4751713	2,183.359	-1.45	0.019	conserved hypothetical protein	1089.39	1473.99	870.515	1779.15	1610.46	2733.14	6604.73	5210.17	7401.85	842.894	1256.75	1633.76	819.384	344.721	773.292	3050.87	934.371	871.033
TVAG_198600	5466970	2,920.186	-1.896	0	DNA polymerase alpha catalytic subunit	4164.65	3338.58	2094.52	4737.08	2036.94	4777.67	6594.78	7023.49	6665.81	1447.64	1110.41	1464.3	1710.69	1721.35	1583.27	1495.17	375.96	221.008
TVAG_366350	5465661	8,565.004	-1.118	0	hypothetical protein	7626.8	11270.2	13156.8	15105	17349.2	13531.9	6435.63	6273.78	14803.7	5184.81	5491.82	5226.41	6723.39	6722.07	6680.63	3689.95	5377.7	3520.24
TVAG_038440	4772731	3,474.373	-1.038	0.046	fructose-bisphosphate aldolase	3793.12	3090.54	7818.12	2973.11	1901.32	2789.4	6330.48	6206.52	7155.69	997.763	2456.83	3162.45	1880.5	1105.93	1660.12	805.932	3652.71	4758.18
TVAG_117910	4765602	1,895.700	-2.201	0	alcohol dehydrogenase	687.168	1190.79	1336.33	3396.4	1777.3	2643.91	6083.23	5772.1	5140.11	523.508	559.511	725.605	846.82	1005.91	727.6	201.756	772.192	732.361
TVAG_291040	4758218	1,959.969	-3.502	0.006	conserved hypothetical protein	85.485	157.758	120.584	3322.2	1767.49	2114.35	5946.81	5179.34	13724	1.01553	2.15197	3.89159	1401.48	390.496	840.444	65.9795	86.6182	69.3359
TVAG_044500	4760274	6,122.577	-1.792	0.003	conserved hypothetical protein	3763.53	4822.08	4562.36	22449.3	11493.6	15388.2	5872.92	4547.33	12615.1	509.798	642.721	871.717	3810.69	2814.28	3370.78	3704.67	4329.07	4638.29
TVAG_139300	4770516	3,785.588	-1.657	0.001	phosphoenolpyruvate carboxykinase	8016.96	4614.43	8356.62	5742.18	2393.82	4025.03	5808.98	7275.73	5508.13	1935.1	2244.5	2335.31	3633.47	1871.67	2856.4	438.409	576.84	507.019
TVAG_413160	4747827	1,450.698	-2.01	0.003	r2r3-MYB transcription factor	647.713	857.216	597.963	861.748	745.895	975.707	5806.14	3934.95	6490.33	280.795	340.728	602.843	418.961	263.344	305.301	1455.37	785.093	742.472
TVAG_085620	4758550	3,454.448	-1.526	0	conserved hypothetical protein	7091.97	6215.29	3482.06	4040.6	1952.17	3590.52	5800.45	6471.37	7511.52	805.827	871.546	1489.77	2426.27	1358.54	1977.19	3735.75	1820.83	1538.39
TVAG_403790	4764294	3,420.817	-1.288	0.02	conserved hypothetical protein	2545.92	4651.49	4907.59	5813	3162.02	7202.38	5739.35	5319.47	4338.26	400.628	347.184	989.88	2309.1	1368.71	1877.5	4208.51	2887.89	3505.8
TVAG_150550	4774916	6,999.729	-1.194	0.042	DNAj/HSP40	9900.92	10755.1	8508.58	17263.6	7623.12	11999.4	5538.99	4967.73	11116.2	793.133	827.79	1491.9	5448.71	3129.05	4432.75	6551.6	8757.65	6888.81
TVAG_495940	4773578	2,135.175	-1.45	0.005	conserved hypothetical protein	3098.28	3173.7	1671.65	1875.27	974.303	2490.67	5484.99	5849.17	3519.35	1151.62	1013.58	1294.49	1707.73	1594.76	1682.97	1245.98	291.185	313.456
TVAG_239650	4766510	3,535.986	-3.764	0	conserved hypothetical protein	298.102	983.137	702.028	14585.6	8058.52	14094.4	5446.63	4728.11	10389.9	957.649	1185.02	1880.35	6.67371	64.9884	4.84605	106.876	88.4612	66.4469
TVAG_332460	4755929	1,631.316	-3.207	0	conserved hypothetical protein	1556.27	1629.38	1400.75	804.411	395.253	758.452	5330.11	5358.71	9259.01	115.771	129.118	223.59	220.232	115.849	168.92	608.538	504.966	784.363
TVAG_382880	4752646	4,522.119	-1.391	0.006	glycerol-3-phosphate dehydrogenase	4596.46	4073.68	8744.8	10074.5	4578.87	8397.28	5024.6	4964.93	8471.79	1890.93	1867.91	2199.46	1146.4	915.489	987.903	1762.91	5143.65	6556.58
TVAG_349570	4763979	1,718.652	-1.505	0.037	DNA-binding protein smubp-2	2075.75	1700.18	923.374	2114.74	1063.52	2484.85	4781.61	4899.07	2834.49	613.891	563.815	667.585	1838.24	1449.52	2289.41	473.308	82.9323	79.4474
TVAG_211390	4764566	2,868.951	-1.207	0.005	60S ribosomal protein L31	3146.51	2825.87	3268.97	4202.5	1919.16	3596.34	4746.08	4529.12	7799.12	868.282	898.805	778.319	2416.63	1658.05	2138.49	1191.99	3168.02	2488.87
TVAG_431960	4756790	3,163.024	-4.565	0	ABC transporter	1365.57	1679.27	2918.79	11229.7	5607.6	10748.3	4733.29	5278.83	11062.6	117.802	149.203	221.821	191.313	193.835	166.15	411.69	497.594	361.125
TVAG_345110	4744980	6,273.317	-1.133	0.005	conserved hypothetical protein	11882.4	14467.7	13302.2	9951.42	4173.8	6729.08	4683.56	3881.7	8488.85	2036.15	2827.68	3479.79	6156.13	4405.65	4986.59	2893.83	4089.49	4483.72
TVAG_071100	5469011	1,858.470	-1.592	0.005	myosin heavy chain, cardiac muscle beta isoform	835.123	978.386	1111.68	3529.63	1674.69	5741.73	4659.4	3536.97	3053.84	711.89	709.432	595.414	1553.49	1220.65	2088.65	235.018	668.988	547.465
TVAG_465240	4774143	2,185.756	-2.187	0	ankyrin repeat-containing protein	5868.87	2037.08	4217.13	1890.45	1158.1	1656.57	4653.72	4978.95	5798.16	260.485	414.612	573.833	678.494	445.877	399.453	2309.83	888.297	1113.71
TVAG_470250	4754636	1,034.053	-2.97	0.002	conserved hypothetical protein	138.091	110.716	193.264	111.302	204.318	83.4103	4650.88	5273.23	5742.1	222.91	241.02	270.643	312.181	308.554	364.146	89.4268	156.65	140.116
TVAG_349880	4750355	2,379.365	-1.625	0.009	ankyrin repeat-containing protein	476.743	938.946	1090.21	5632.56	3951.64	5650.56	4555.67	3803.22	6244.17	388.442	481.323	457.085	1402.96	1014.95	1066.13	1963.03	1677.08	2033.85
TVAG_083490	5464004	2,734.669	-1.059	0.035	thymidine kinase	3088.42	3109.07	2829.59	2473.94	2098.5	3113.34	4513.04	3985.4	8055.03	1019.09	946.148	852.259	3439.93	2451.48	3874.07	1412.83	1030.2	931.702
TVAG_389880	4771570	1,302.003	-4.59	0	conserved hypothetical protein	60.2779	140.177	133.798	111.302	115.988	83.4103	4488.89	4289.49	13078.1	104.6	104.729	159.202	58.5804	48.0349	58.8449	99.7872	141.906	158.895
TVAG_242020	4743117	2,822.030	-4.563	0	vps9-ankyrin repeat-containing protein	7249.78	10929	10426.4	70.8286	61.5631	71.7717	4471.83	4177.38	11277	147.76	170.005	219.344	473.834	213.614	488.759	141.774	90.3041	115.56
TVAG_487720	4766447	2,183.102	-1.28	0	conserved hypothetical protein	2708.12	3102.89	2459.58	2998.41	1899.53	2832.07	4420.68	3124.98	4294.39	1225.24	1289.03	1078.32	1940.57	1669.36	1825.58	816.292	882.769	728.027
TVAG_128970	4770449	1,373.666	-3.315	0	conserved hypothetical protein	764.981	455.693	708.636	381.125	197.18	318.123	4406.47	5657.19	9578.29	148.776	167.853	269.935	246.186	157.668	199.38	335.35	377.803	355.347
TVAG_295650	4758855	1,553.203	-2.006	0.003	conserved hypothetical protein	1364.47	1537.19	1537.86	377.753	371.163	405.413	4406.47	4299.3	8086.71	526.555	489.931	599.305	680.719	864.629	609.91	1003.87	416.505	379.903
TVAG_211540	4764581	2,292.003	-1.163	0.006	conserved hypothetical protein	4089.03	3054.9	2604.94	2075.95	1117.06	2098.84	4385.15	4306.3	4791.58	1226.77	910.282	1273.97	2206.77	2036.68	2167.57	1539.34	735.333	635.579
TVAG_110840	5466009	4,883.832	-1.071	0.041	conserved hypothetical protein	4720.31	5593.29	4020.56	12152.2	6212.52	8831.79	4372.36	4313.31	9346.75	848.987	962.646	1230.45	5264.82	4055.28	5300.2	2982.71	4450.7	3250.12
TVAG_021100	5465701	1,510.406	-2.057	0.002	replication factor C large subunit	783.612	737.947	543.453	3322.2	1178.62	3561.43	4297.05	4048.46	3448.67	500.151	429.676	481.142	1040.36	1040.38	1299.43	170.129	132.692	171.895
TVAG_058400	4763049	1,223.804	-1.916	0	meiosis-specific interhomolog recombination protein Hop2A	1090.48	1204.09	860.604	1495.83	728.051	2021.25	4295.63	3726.15	1988.77	285.365	255.367	343.875	445.656	363.37	428.53	801.569	866.182	827.698
TVAG_003950	4770151	5,940.315	-1.519	0.006	conserved hypothetical protein	12120.2	13493.1	23249.5	7184.04	3778.55	5126.82	4244.48	4566.95	5495.94	1660.4	1994.16	2958.32	1861.22	1778.42	1950.19	2092.26	6691.72	6679.36
TVAG_388110	4771649	1,833.290	-1.025	0.022	conserved hypothetical protein	1321.73	1805.19	1623.75	1384.53	894.003	1610.01	4159.22	4372.17	4959.75	977.96	1083.87	1496.49	1227.22	956.743	1081.36	1789.63	998.874	1256.71
TVAG_360410	4748180	1,421.051	-2.088	0.001	conserved hypothetical protein	704.703	518.891	431.128	1870.21	632.583	1348.14	4143.59	4862.63	6197.86	373.717	380.898	775.488	481.99	258.824	331.609	859.915	720.59	686.137
TVAG_RG_DS113571_10		1,957.425	-1.175	0	hypothetical protein	2325.63	2726.56	2550.43	2150.15	1135.79	1769.07	4093.85	4471.66	3197.64	1212.55	1437.51	1864.43	1005.51	1306.55	1028.75	949.342	1017.3	990.926
TVAG_447600	4774812	2,142.923	-1.297	0.026	conserved hypothetical protein	1944.24	1509.16	1263.65	4298.62	1862.95	5072.51	4083.9	3625.26	3755.76	591.549	553.773	511.568	981.036	385.41	897.212	3767.92	1936.93	1531.17
TVAG_425550	4753120	1,939.015	-2.796	0	conserved hypothetical protein	1533.25	2625.34	1717.9	3047.32	1716.63	2837.89	4056.91	3500.54	9475.93	110.186	134.139	192.811	1405.19	462.266	1032.9	538.197	316.986	197.896
TVAG_309100	4767137	1,296.427	-1.995	0.015	ankyrin repeat-containing protein	1708.6	1995.74	1693.13	482.309	264.097	888.417	4054.06	4454.85	3117.21	417.385	275.452	264.982	1200.53	1167.53	1151.28	107.421	47.9165	44.7795
TVAG_446490	4742799	1,283.007	-2.392	0.022	conserved hypothetical protein	16.4394	24.7091	23.1256	2809.53	1915.59	2017.37	4012.86	2815.28	5764.03	300.091	357.226	446.826	973.62	545.338	800.983	128.687	77.4035	65.0024
TVAG_343700	4771520	2,892.707	-3.408	0	ankyrin repeat-containing protein	5143.35	10032.8	8070.85	3499.27	1599.75	4814.52	4005.75	4317.52	6097.93	260.485	293.385	396.235	497.562	447.573	371.069	546.921	726.119	947.591
TVAG_203900	4761935	4,208.535	-2.47	0	paramyosin	2457.15	10543.7	15874.1	3720.19	1735.37	3142.44	3974.49	3203.45	19517.3	1194.27	1502.07	2574.11	496.079	434.01	458.298	384.971	3308.08	1233.6
TVAG_309090	4767136	994.55	-3.702	0	conserved hypothetical protein	1739.29	1804.24	1121.59	551.451	250.713	1210.42	3943.23	4426.82	1579.32	184.827	117.641	133.729	254.343	252.042	228.457	54.5285	7.37176	41.8905
TVAG_019250	4773025	1,767.119	-1.176	0.048	conserved hypothetical protein	953.486	1492.53	1324.77	1263.11	1091.18	1619.71	3913.39	3082.94	7309.23	520.462	403.852	462.038	1315.46	869.715	1475.28	2115.71	1367.46	1227.82
TVAG_405850	4773675	1,308.443	-1.898	0.003	conserved hypothetical protein	1036.78	1087.68	690.466	1564.97	901.141	2003.79	3899.18	4000.81	3387.74	414.338	334.989	353.781	1118.22	1008.17	1266.9	223.567	97.6759	161.784
TVAG_290900	4758204	818.002	-2.48	0.004	conserved hypothetical protein	185.217	124.971	113.976	333.906	215.917	285.147	3840.92	3279.13	4106.72	217.832	180.048	177.244	123.834	142.975	141.228	533.289	364.902	356.791
TVAG_184660	4768499	940.935	-11.894	0.001	modulator of drug activity B	0	0	0	0	0	0	3819.6	3758.38	9354.07	0	0	0	0	0	0	1.09057	3.68588	0
TVAG_430040	4765533	2,062.053	-2.58	0	conserved hypothetical protein	778.133	1238.31	1067.08	2590.3	1610.46	2391.74	3782.66	3902.72	14435.7	200.06	504.277	385.975	508.685	222.656	398.761	1066.58	1004.4	1028.48
TVAG_358560	4745101	1,455.962	-2.138	0.002	conserved hypothetical protein	1748.06	1793.79	2048.27	620.593	233.761	329.762	3762.76	4181.59	6636.56	689.04	627.657	710.039	162.394	214.744	125.997	762.854	718.747	840.698
TVAG_388390	4772498	4,203.696	-1.516	0.014	conserved hypothetical protein	2389.2	3461.18	2775.08	14138.7	7618.66	10756.1	3748.55	3504.74	7665.07	559.56	687.912	958.747	2005.82	1266.99	1469.74	4173.61	4552.06	3934.81
TVAG_246050	4770335	981.882	-3.616	0	conserved hypothetical protein	33.9748	51.3189	75.9843	205.74	299.786	168.76	3722.98	3454.29	8327.99	92.4137	93.9692	117.102	63.0295	62.728	70.6139	376.792	193.509	262.899
TVAG_455650	4747127	1,129.510	-2.105	0.001	conserved hypothetical protein	462.496	545.026	635.955	2544.77	1173.27	2673.01	3717.29	2948.41	1796.23	143.19	147.051	196.702	1121.93	570.203	944.98	178.854	261.698	270.121
TVAG_426480	4772443	1,637.274	-1.361	0.007	conserved hypothetical protein	1888.34	2070.34	1349.55	1794.32	1094.75	1481.99	3717.29	3447.29	4367.51	419.924	392.375	517.228	822.35	498.998	670.832	2130.98	1490.94	1315.94
TVAG_043470	4761248	6,513.479	-1.439	0.031	RNA-binding protein	13170.2	22887.8	27996.9	4683.12	3454.67	2859.23	3703.08	3029.69	3858.13	1811.71	2141.92	3326.25	2686.54	2184.74	2525.49	2929.27	7187.47	6806.48
TVAG_165650	4773944	973.501	-2.272	0.001	conserved hypothetical protein	356.187	435.26	327.063	372.693	708.422	465.546	3701.66	3824.24	4328.51	404.691	437.566	231.019	372.986	507.475	249.918	502.208	160.336	137.227
TVAG_445200	4770374	1,964.439	-1.454	0.015	regulator of telomere elongation helicase 1 rtel1	1739.29	1322.89	588.052	5232.88	2752.5	4932.85	3691.71	3713.54	1932.72	677.362	614.745	875.962	1931.67	1242.69	2090.73	1463	326.201	231.12
TVAG_299410	4761120	4,298.240	-1.441	0.022	conserved hypothetical protein	1803.95	2025.67	2348.9	16003.9	8259.27	11696.8	3563.83	3684.11	7160.56	614.398	813.443	913.463	3704.65	2360.49	3080.71	2449.97	3372.58	3511.58
TVAG_308610	4748792	2,922.776	-1.042	0.003	conserved hypothetical protein	3674.76	3885.03	2215.11	7315.58	3274.44	4921.21	3447.3	3353.4	3319.5	1174.97	1391.6	2089.43	2048.09	1100.85	1289.05	2742.24	2978.19	2389.2
TVAG_037230	4746907	1,895.944	-1.562	0.009	conserved hypothetical protein	4926.35	3562.86	3125.27	1701.57	736.973	993.165	3427.41	3092.75	3921.49	291.966	254.649	326.186	995.125	577.549	774.676	1822.34	1990.38	1606.28
TVAG_517010	4741114	3,389.826	-2.612	0.046	NAD(P)H dehydrogenase	4840.86	6919.5	10167	6146.91	3642.04	3425.64	3352.1	3458.5	10482.5	2.53884	10.0425	31.8403	4.44914	33.3419	6.92293	1014.78	4301.42	3176.45
TVAG_399620	4769915	1,093.621	-2.924	0.017	conserved hypothetical protein	290.43	179.141	272.552	21.9231	22.3055	19.3977	3316.57	2450.94	10821.3	103.585	102.577	48.1142	539.088	424.403	915.212	59.9814	44.2306	53.4465
TVAG_474660	4762531	2,316.434	-1.111	0	protein phosphatase-5	2111.92	4123.1	2796.55	3065.87	1723.77	2971.73	3289.58	3507.54	4913.44	1158.73	1250.29	2107.47	1349.57	1149.45	1232.97	1964.66	1546.23	1432.94
TVAG_339720	4759170	2,639.901	-1.123	0.027	Antigenic protein P1	1741.48	2393.46	4070.11	2880.36	1916.49	2463.51	3281.05	3074.53	10748.2	1291.25	1618.28	2424.46	1001.8	1012.69	826.598	1126.56	2897.1	2750.33
TVAG_514580	4741742	745.464	-2.37	0.007	conserved hypothetical protein	345.228	321.218	462.513	301.865	384.546	382.136	3254.05	3202.05	2588.33	174.672	252.497	168.4	20.0211	20.3442	34.6147	473.853	637.658	394.348
TVAG_112870	4757077	1,365.879	-1.308	0.013	conserved hypothetical protein	811.011	964.13	835.827	1406.45	714.667	1336.5	3232.74	3063.32	5147.42	799.226	836.398	905.68	476.058	591.112	384.223	831.56	1251.36	998.149
TVAG_030550	4760219	1,743.020	-1.787	0	UDP-glucose glycoprotein:glucosyltransferase	2687.3	2418.64	2467.84	2364.33	1186.65	1780.71	3212.84	3134.79	5066.99	430.587	360.096	442.58	851.269	618.803	637.602	1032.77	1441.18	1239.38
TVAG_267960	5464277	1,876.152	-4.49	0	ion channel nompc	13701.7	3457.85	4972.01	129.852	165.953	100.868	3137.53	3437.48	3226.88	2.53884	5.02125	4.24537	155.72	233.393	146.074	204.482	254.326	434.794
TVAG_144760	4748747	941.766	-1.824	0	ubiquitin-protein ligase	1241.72	970.308	761.494	863.434	324.768	1026.14	3136.11	3042.3	1854.73	393.012	362.965	473.005	425.635	371.847	400.838	711.597	232.211	359.68
TVAG_257520	4764389	1,927.655	-2.541	0	conserved hypothetical protein	2751.96	4975.56	4881.16	2580.18	1627.41	2131.81	3119.06	2198.7	5342.39	308.215	285.494	373.239	799.362	479.784	648.679	1011.5	582.369	600.911
TVAG_198760	5467076	911.653	-1.672	0.005	hypothetical protein	923.895	718.94	576.489	519.41	364.025	752.633	3103.43	3545.38	1988.77	503.197	466.259	681.736	543.537	517.082	587.065	338.077	158.493	121.338
TVAG_266300	4775280	1,298.191	-1.523	0.005	conserved hypothetical protein	903.072	1030.18	530.238	2207.49	800.32	2172.55	3099.16	3541.18	3051.4	537.726	501.408	797.777	420.444	246.391	382.838	1509.35	571.312	1064.6
TVAG_036210	5468152	4,318.540	-1.228	0.02	nascent polypeptide associated complex alpha subunit	3288.98	3865.55	6247.23	15924.6	5553.17	10979.1	3084.95	3028.29	2498.15	1452.72	1819.85	2535.9	2180.08	2214.69	2069.26	1393.75	5339	4258.38
TVAG_007410	4750734	514.521	-7.875	0	conserved hypothetical protein	2.19192	0.95035	6.60733	21.9231	19.6288	5.81932	3072.17	2900.76	3190.33	2.53884	0.717322	1.41512	0	1.13023	0.692293	1.09057	27.6441	5.77799
TVAG_004700	4774449	1,309.872	-1.288	0.001	neutral sphingomyelinase (N-smase) activation associated factor fan	1810.53	1974.35	1817.01	927.517	633.475	880.658	3069.32	2977.84	2637.08	605.766	540.861	550.13	1060.38	896.275	1089.67	636.893	792.465	677.47
TVAG_125510	4756204	2,065.423	-1.455	0.033	thioredoxin	815.395	1708.25	1334.68	6770.88	3266.41	5470.16	3042.32	2627.5	2205.69	172.133	170.723	305.667	2470.76	1205.96	2024.27	931.893	1476.2	1178.71
TVAG_309080	4767135	657.656	-4.201	0	conserved hypothetical protein	663.057	860.542	502.157	635.771	260.528	1369.48	3032.38	2564.44	1340.47	33.0049	10.7598	30.0714	188.347	99.4606	186.227	43.6228	7.37176	10.1115
TVAG_127040	4769147	4,126.898	-1.322	0.003	Clan IH, family I25, phytocystatin-like peptidase inhibitor	5583.92	7032.12	9023.96	10030.7	4030.15	5687.42	3026.69	2177.68	6458.64	1625.36	2100.32	2797.35	1916.84	1311.64	1614.43	1154.37	5141.8	3570.8
TVAG_388870	4772543	1,546.643	-1.362	0.034	low molecular weight protein-tyrosine-phosphatase	787.996	524.593	241.167	3624.06	2305.49	4075.47	3019.59	2394.88	3068.46	608.305	796.228	909.925	450.105	395.582	362.069	2128.79	1157.37	989.482
TVAG_163570	5466204	1,864.333	-1.453	0.003	hypothetical protein	3073.08	3238.32	2452.97	3006.84	1327.62	2172.55	2999.69	2889.55	3414.55	305.676	298.406	411.447	1089.3	582.07	876.443	1651.12	2069.62	1698.73
TVAG_166630	5466836	983.775	-1.446	0.003	conserved hypothetical protein	1522.29	1087.2	778.013	706.6	471.092	915.574	2999.69	2951.21	1523.26	322.94	311.318	337.153	673.303	621.629	738.677	980.423	276.441	491.13
TVAG_254520	5463846	1,340.756	-1.959	0.011	hypothetical protein	2457.15	3667.88	1957.42	497.487	206.995	645.945	2991.17	2954.02	3816.69	235.096	243.172	404.018	179.449	130.542	110.767	2131.52	724.276	780.029
TVAG_400850	4770727	1,235.721	-1.518	0.02	conserved hypothetical protein	1394.06	1103.36	797.835	2409.86	744.111	2129.87	2985.49	3059.12	1859.6	193.459	160.68	337.507	352.965	232.828	240.918	1890.5	1172.11	1178.71
TVAG_145590	4766406	1,208.723	-2.563	0	2-deoxyglucose-6-phosphate phosphatase	2185.35	2298.9	3549.79	111.302	149.893	95.049	2972.7	2498.58	4745.28	314.308	294.102	272.058	288.453	376.933	269.994	170.129	567.626	596.578
TVAG_391600	5466320	3,389.161	-1.465	0.002	hypothetical protein	4837.57	5040.66	3600.99	9305.53	6204.49	7435.16	2941.43	2668.14	2746.75	884.531	943.996	1075.85	3791.41	2082.46	3638.69	1714.38	1094.71	998.149
TVAG_497320	4766005	1,727.203	-1.059	0.012	coiled-coil domain-containing protein	1057.6	1265.39	875.471	3772.47	2393.82	3718.55	2917.28	2401.89	2605.39	759.112	650.611	915.586	1164.19	897.971	1192.82	2134.79	1225.56	1141.15
TVAG_086220	4754861	1,679.066	-1.149	0.019	AGC family protein kinase	950.199	1042.53	1212.44	2649.33	1909.35	2232.68	2903.07	2791.46	5140.11	408.245	451.196	588.692	1128.6	1068.64	1223.28	1357.76	1693.66	1471.94
TVAG_469220	4754926	1,422.143	-1.504	0.002	conserved hypothetical protein	2115.21	2886.21	2672.66	708.286	481.798	500.462	2894.54	2749.42	3916.62	521.985	626.222	738.695	852.752	643.668	620.987	632.531	880.926	1155.6
TVAG_291110	4758225	1,008.207	-1.261	0.036	conserved hypothetical protein	309.061	359.232	252.73	1666.16	921.662	1611.95	2880.33	3185.24	1620.75	450.897	479.171	578.786	662.922	502.954	652.14	1134.19	366.745	512.797
TVAG_400730	4770720	1,060.311	-1.661	0.003	conserved hypothetical protein	760.597	803.996	662.384	1037.13	630.799	822.464	2880.33	2813.88	4089.66	226.464	220.935	251.185	809.002	608.631	694.37	688.695	422.033	663.025
TVAG_050110	4765084	1,333.203	-1.146	0.016	conserved hypothetical protein	1740.39	1944.89	1035.7	1541.37	851.177	1518.84	2878.91	2467.75	2551.77	585.456	561.663	663.34	1450.42	1405.45	1293.2	937.346	291.185	278.788
TVAG_021800	5465768	1,069.754	-1.357	0.002	conserved hypothetical protein	1706.41	1770.98	1463.52	885.358	571.02	905.875	2854.75	3024.08	667.799	434.649	351.488	399.773	734.85	769.124	853.598	877.909	551.039	433.35
TVAG_267970	5464278	1,614.580	-4.285	0	ankyrin repeat domain protein	11731.2	2518.43	3908.23	133.225	238.222	102.808	2851.91	3147.4	3012.41	1.5233	2.86929	2.83025	212.076	279.733	242.995	179.399	228.525	268.677
TVAG_487670	4766459	3,490.490	-1.46	0.014	conserved hypothetical protein	8304.1	9335.77	8655.6	3377.85	1591.72	2401.44	2789.39	2715.79	6902.22	895.702	829.224	1334.11	1288.77	674.184	904.135	4403.18	3236.2	3189.45
TVAG_198840	5466993	767.848	-1.4	0.047	DNA polymerase II	441.672	499.884	277.508	490.741	280.157	653.704	2786.55	2777.45	1818.17	662.636	504.277	496.001	490.147	649.884	556.604	226.839	105.048	104.004
TVAG_174200	4760718	2,316.076	-1.389	0.013	maintenance of ploidy protein mob1	886.633	1134.72	1347.89	7705.14	3161.13	6835.77	2755.29	2834.9	3504.73	554.99	723.778	756.738	1336.97	845.98	1046.75	1922.68	2139.65	2195.64
TVAG_427520	4757398	3,610.523	-1.581	0.002	CAMK family protein kinase	3182.67	6530.33	4255.12	10543.3	6164.34	7442.92	2647.29	2441.13	5495.94	489.995	538.709	1113.35	2908.26	866.889	2284.57	3387.86	2261.29	2435.42
TVAG_499040	4755149	2,188.104	-1.537	0.002	conserved hypothetical protein	3784.35	4373.99	3592.73	1543.05	1904	1099.85	2617.45	2512.59	7862.48	921.598	885.175	687.397	656.99	491.652	615.449	2216.04	1983	1638.06
TVAG_230600	4767016	4,348.080	-1.536	0.028	conserved hypothetical protein	1223.09	2376.35	1559.33	19194.6	7579.4	18734.3	2564.87	2679.35	2288.55	1150.09	1304.09	1959.59	3227.11	1154.53	3161.01	2325.64	2644.62	3138.9
TVAG_467900	4771759	658.808	-3.992	0.028	conserved hypothetical protein	13.1515	22.3332	16.5183	0	1.78444	0	2520.82	2721.39	5861.52	13.202	19.3677	12.7361	8.89828	10.7372	17.3073	449.86	66.3459	102.559
TVAG_449230	4753139	1,033.648	-1.722	0.001	conserved hypothetical protein	1889.44	1002.62	806.094	1517.76	572.805	1425.73	2508.03	2805.47	1747.49	280.795	227.391	330.432	290.677	239.044	229.149	1127.1	751.92	853.699
TVAG_382180	4751293	1,448.389	-1.102	0	conserved hypothetical protein	1251.59	1517.23	1613.84	1787.58	1397.21	2060.04	2492.4	2382.27	3282.94	645.88	763.948	952.025	823.091	623.324	855.675	1290.15	1177.64	1154.15
TVAG_391690	5466329	815.001	-1.207	0.028	conserved hypothetical protein	344.132	368.736	277.508	924.145	754.817	915.574	2473.93	2383.67	1793.8	428.048	342.88	318.757	530.189	436.27	533.758	778.667	490.222	574.91
TVAG_328300	4739684	370.452	-7.026	0.003	conserved hypothetical protein	1.09596	0	0	1.6864	0.892219	1.93977	2471.09	1570.9	2568.83	1.5233	0	0	0	1.13023	0	3.27171	31.33	14.445
TVAG_218810	4744749	957.69	-5.175	0	conserved hypothetical protein	774.845	941.797	606.222	468.818	201.641	335.581	2468.25	2079.58	8898.3	20.3107	28.6929	108.257	64.5125	54.2512	88.6136	17.9944	46.0735	34.668
TVAG_161580	4761465	921.225	-1.233	0.041	conserved hypothetical protein	1741.48	1417.92	490.594	713.345	368.486	853.501	2461.14	2404.69	1182.05	246.267	223.087	300.36	943.218	526.124	821.06	1321.77	337.258	229.675
TVAG_313040	4749110	1,660.770	-1.186	0.023	conserved hypothetical protein	1033.49	1999.54	1820.32	1242.87	926.123	1222.06	2449.77	2293.99	7782.06	627.093	730.234	1330.22	962.498	651.015	755.292	1693.66	1103.92	1269.71
TVAG_151590	4764227	1,096.654	-1.603	0.018	conserved hypothetical protein	635.658	872.897	687.162	2113.05	968.95	2104.66	2448.35	2225.32	2793.06	161.47	129.118	143.635	345.55	192.14	290.071	1597.69	1035.73	995.26
TVAG_351350	4772075	791.527	-1.82	0.002	conserved hypothetical protein	874.577	587.792	462.513	1104.59	378.301	861.26	2444.09	2490.17	1898.6	136.082	194.394	241.279	251.376	150.886	234.687	1061.13	482.851	392.904
TVAG_329660	4768010	1,295.810	-2.585	0	alcohol dehydrogenase	1168.29	1800.44	2641.28	2359.27	1283.9	1615.83	2432.72	2366.86	4326.07	287.396	340.011	477.251	479.024	499.563	463.837	162.495	263.541	356.791
TVAG_044540	4760275	2,851.948	-1.042	0.044	TKL family protein kinase	1111.3	1605.14	1587.41	7755.73	5711.99	7281.91	2431.3	2383.67	4686.78	1200.36	1254.6	1177.03	2082.94	2059.29	2297.03	3036.15	1933.24	1739.18
TVAG_465160	4774135	766.774	-1.893	0.007	conserved hypothetical protein	400.026	354.956	710.288	293.433	233.761	234.713	2382.99	1981.49	4282.2	272.671	332.12	378.9	318.855	356.589	310.147	90.5174	434.934	433.35
TVAG_357350	4756163	1,911.669	-1.279	0.021	Clan CA, family C19, ubiquitin hydrolase-like cysteine peptidase	3749.28	3532.93	2796.55	2558.26	1488.22	2380.1	2365.94	2634.51	2863.74	1187.16	1325.61	2083.77	1868.64	1224.04	1570.12	406.783	154.807	219.564
TVAG_184160	4768448	1,527.459	-1.268	0.015	conserved hypothetical protein	635.658	830.131	559.971	4807.91	2004.82	3602.16	2346.04	2628.91	2013.15	433.126	470.563	769.474	1360.7	912.664	1169.98	1154.37	938.057	856.588
TVAG_218820	4744750	779.943	-3.595	0	conserved hypothetical protein	1168.29	1331.44	816.005	102.87	161.492	102.808	2341.78	2128.63	4813.52	154.361	170.005	354.135	42.2668	49.7303	50.5374	40.8964	143.749	66.4469
TVAG_035640	5468096	2,459.191	-1.016	0.026	cortactin-binding protein	2741	4282.75	5893.74	2887.11	1647.04	1802.05	2314.78	2364.05	5683.61	1497.91	1928.16	2001.69	830.506	965.22	600.218	2056.82	2574.59	2194.19
TVAG_336120	4751347	969.881	-1.813	0.003	conserved hypothetical protein	1026.92	810.174	753.235	1306.96	727.158	1156.11	2296.31	2347.24	3168.39	391.996	472.715	523.242	741.524	926.792	555.219	92.1532	86.6182	75.1139
TVAG_350530	4762249	1,210.185	-1.071	0.013	conserved hypothetical protein	1377.62	1255.89	918.418	2328.91	911.848	1641.05	2289.2	2532.21	1501.33	420.939	419.633	676.076	681.46	384.28	597.449	1470.09	1105.76	1271.16
TVAG_390940	5466257	661.807	-3.306	0	SNAP190	126.036	205.276	378.269	112.988	140.078	133.844	2277.84	1980.09	5461.82	43.668	45.1913	39.6235	69.7032	70.6396	71.9985	74.1588	224.839	456.462
TVAG_059220	4762588	560.228	-3.505	0.024	ubiquitin	1.09596	9.5035	6.60733	20.2367	29.4432	48.4944	2276.41	2308	4567.36	4.56991	2.15197	3.53781	86.7583	59.9024	85.8444	129.233	180.608	264.343
TVAG_043460	4761246	2,307.883	-1.157	0.04	cell division control protein	4137.25	7803.33	5490.69	2136.66	1008.21	1286.07	2161.32	2097.8	2556.65	777.392	685.76	779.734	1119.7	997.431	1034.98	2983.8	2298.15	2186.97
TVAG_158870	4769614	953.814	-1.41	0	conserved hypothetical protein	672.92	788.316	597.963	1428.38	758.386	1278.31	2141.42	2187.48	2622.45	530.109	375.877	369.348	702.223	678.14	621.679	432.957	556.568	426.127
TVAG_120010	4720750	983.783	-1.32	0.018	conserved hypothetical protein	372.627	599.671	371.662	1256.36	720.021	1256.97	2141.42	2187.48	3738.7	406.214	332.837	348.121	843.112	765.168	849.444	512.568	409.133	596.578
TVAG_461860	4753163	581.801	-2.435	0.001	TKL family protein kinase	316.733	250.893	183.353	163.58	173.09	195.917	2131.47	2104.81	3319.5	251.853	192.96	215.807	194.279	161.058	197.996	182.671	138.221	98.2259
TVAG_100850	5464897	942.496	-1.348	0	ATP-dependent RNA helicase	553.461	848.188	604.57	1689.77	1000.18	1524.66	2118.69	1954.86	1883.97	537.218	579.596	522.181	394.491	361.11	403.607	578.002	650.558	759.806
TVAG_240800	4765167	1,390.267	-1.156	0.003	phosphatidylcholine-sterol acyltransferase	1542.02	2297.95	2391.85	1070.86	657.565	993.165	2097.37	2037.54	4184.71	744.895	881.589	1166.77	743.007	649.319	762.907	925.349	949.115	928.813
TVAG_219240	4752253	1,402.640	-1.455	0.02	conserved hypothetical protein	2139.32	2214.32	1584.11	2752.2	1153.64	1889.34	2095.95	1921.23	2746.75	181.781	121.227	156.725	668.113	314.205	585.68	1639.13	1809.77	1274.05
TVAG_270080	4756321	2,330.740	-2.231	0	histone H3	1214.33	1292	1402.41	8437.04	5325.65	10397.2	2077.48	2073.98	2364.11	401.644	412.46	480.081	496.079	313.64	486.682	2246.58	1415.38	1116.6
TVAG_464480	4766846	506.235	-1.847	0.01	conserved hypothetical protein	130.419	162.035	112.325	669.499	287.294	595.511	2046.22	2064.17	1062.63	144.206	119.793	141.512	176.483	105.677	143.305	587.818	267.226	296.122
TVAG_198960	5467005	1,996.424	-1.922	0	60S ribosomal protein L9	1428.04	1418.87	2195.28	5578.6	1882.58	4756.33	2037.69	1894.61	7240.99	857.619	1015.73	1120.78	725.21	793.424	888.905	92.6985	1197.91	810.364
TVAG_071330	5469033	1,620.700	-1.468	0.017	neurobeachin-like protein	4535.09	3481.61	2834.54	1861.78	812.811	1805.93	2037.69	1914.22	2139.88	344.266	388.071	615.225	367.796	197.226	330.916	1901.41	1984.85	1619.28
TVAG_078530	4752908	977.365	-1.872	0	WD repeat domain	701.415	816.826	635.955	1924.18	934.153	1926.2	2030.58	2232.33	2620.02	210.723	305.579	491.048	472.35	474.698	441.683	750.313	309.614	314.901
TVAG_024300	4751710	975.866	-1.299	0.008	conserved hypothetical protein	972.118	1024	711.939	1318.76	705.745	1099.85	2023.48	2023.53	2610.27	209.2	276.169	488.926	504.978	301.772	417.453	1266.7	735.333	875.366
TVAG_123260	4753497	1,790.175	-1.286	0.019	aldose-1-epimerase	1768.88	2027.57	2966.69	2930.96	2437.54	4226.77	2013.53	2022.13	2456.72	1761.95	1618.28	1190.83	282.52	223.786	197.304	1648.94	1050.48	1398.27
TVAG_205980	4771415	695.432	-4.174	0	ankyrin repeat-containing protein	248.783	201.949	370.01	59.0238	41.9343	64.0126	2010.69	2722.8	6141.8	95.968	115.489	123.116	53.3897	44.6442	39.4607	30.536	51.6023	102.559
TVAG_122360	5463670	1,205.469	-1.067	0.009	conserved hypothetical protein	1307.48	1878.37	1015.88	1632.43	1074.23	1864.12	1978.01	2193.09	1745.05	412.815	418.916	631.146	818.642	529.515	611.295	2113.53	704.003	769.918
TVAG_464470	4766810	646.778	-1.626	0.015	conserved hypothetical protein	145.763	336.899	166.835	1151.81	700.392	1249.21	1972.32	1207.95	1862.04	88.3515	119.075	164.154	516.842	161.623	404.992	639.62	414.662	339.457
TVAG_167340	5466907	1,089.051	-1.236	0.002	hypothetical protein	1728.33	1299.6	1088.56	1664.47	716.452	2125.99	1966.64	1907.22	1262.48	326.494	322.078	299.299	1086.33	508.04	1016.98	988.602	713.218	582.133
TVAG_315350	4754810	815.449	-1.367	0.043	chaperone binding protein	655.385	641.011	741.672	747.073	503.211	812.766	1926.85	1725.04	2822.31	81.7505	91.0999	82.431	484.215	738.608	589.834	488.576	958.329	587.911
TVAG_444550	4771144	1,585.954	-1.561	0.035	conserved hypothetical protein	330.98	433.36	140.406	6136.79	3243.22	5534.18	1925.43	1684.41	1891.29	487.457	628.374	806.975	607.308	401.798	465.913	1765.63	1079.96	983.704
TVAG_078510	4752906	443.097	-2.832	0	synaptonemal complex protein	245.495	254.219	100.762	1028.7	352.426	1055.24	1914.06	1722.24	321.714	124.911	87.5133	99.0587	149.046	159.363	209.073	31.0813	64.5029	56.3355
TVAG_094550	5467834	707.095	-2.078	0.01	ypr107cp	420.849	705.635	335.322	1283.35	573.697	985.406	1909.8	1600.33	2473.78	27.9272	39.4527	82.431	124.576	60.4675	74.0754	731.773	582.369	716.471
TVAG_319690	4775391	7,971.873	-8.027	0	conserved hypothetical protein	423.041	1511.53	366.707	62179.1	22707.9	51396.3	1906.96	1590.52	862.777	30.466	30.8449	38.5621	19.2796	109.068	17.3073	94.8797	116.105	92.4479
TVAG_462960	5464123	1,464.322	-4.472	0.01	ankyrin	2574.41	4642.94	3141.78	2377.82	987.686	2269.54	1892.75	2270.16	5064.55	0	0	0.707562	396.715	381.454	355.839	0	0	1.4445
TVAG_320990	4756739	2,218.470	-1.022	0.003	CAMK family protein kinase	1721.76	2561.19	3525.01	4087.82	3409.17	3720.49	1884.22	1723.64	4128.66	1714.22	1835.63	2056.53	1111.54	726.175	1124.98	1990.84	1337.98	1272.6
TVAG_106800	4769743	2,280.583	-1.251	0.037	30S ribosomal protein S3	1480.64	1665.49	2452.97	5325.64	2031.58	3827.18	1879.96	1841.35	8396.24	940.893	1119.74	1162.17	688.134	734.087	799.599	457.494	3881.23	2366.09
TVAG_005450	4763561	1,279.808	-1.132	0.014	conserved hypothetical protein	1174.87	1898.32	959.714	2647.64	1530.16	2558.56	1872.86	1687.21	1489.14	319.386	266.127	377.485	1497.88	1178.27	1343.05	659.795	809.051	767.029
TVAG_174910	4764905	1,002.763	-1.028	0.019	conserved hypothetical protein	1888.34	1247.81	730.11	1021.96	371.163	1210.42	1855.8	2121.62	1664.62	557.529	474.15	519.705	545.761	582.07	476.99	1520.26	589.741	671.692
TVAG_335930	4750646	1,205.827	-1.327	0.019	transcription elongation factor	1662.57	2262.31	3538.22	870.18	723.589	562.535	1837.33	1474.21	2588.33	1026.2	1066.66	1343.66	345.55	647.624	375.915	118.872	628.443	632.69
TVAG_388850	4772541	1,662.582	-1.099	0.022	CK1 family protein kinase	1902.59	1953.92	1053.87	3848.35	2535.69	3778.68	1811.75	1768.49	1747.49	470.193	496.387	475.128	1105.61	788.338	1034.98	2669.72	1446.71	1038.59
TVAG_198590	5466969	937.998	-1.698	0	homo sapiens cgi-128 protein	1224.19	1533.39	1689.82	1711.69	862.776	1379.18	1798.96	1768.49	938.331	328.525	406.722	437.274	624.363	562.291	678.447	269.916	431.248	238.342
TVAG_176890	4756115	1,799.102	-1.009	0.031	CAMK family protein kinase	3991.49	4409.15	3316.88	1522.81	1075.12	1532.42	1793.28	1661.98	2329.99	594.596	705.845	698.364	1161.23	945.441	1117.36	2666.45	1562.81	1298.6
TVAG_493230	4758773	1,012.544	-1.109	0	conserved hypothetical protein	1191.31	862.918	1432.14	1482.34	1122.41	1194.9	1783.33	1869.38	1513.52	388.95	368.704	535.625	825.316	786.078	753.215	676.154	698.475	741.028
TVAG_008710	4756826	605.565	-2.199	0	Clan SC, family S33, methylesterase-like serine peptidase	710.183	457.119	759.843	794.292	716.452	760.392	1773.39	1652.17	1320.98	87.336	104.012	109.672	155.72	144.67	180.689	242.107	471.793	459.351
TVAG_232830	4748618	707.322	-1.056	0.048	PIKK family atypical protein kinase	254.263	302.211	282.463	1332.25	491.613	1495.57	1770.54	1824.54	843.279	365.592	334.989	431.967	549.469	400.103	466.606	561.644	543.668	481.018
TVAG_060380	4767585	4,579.905	-3.503	0	5'->3' exoribonuclease	8169.3	30931.5	21402.8	5138.45	1369.56	2077.5	1753.49	1723.64	3190.33	395.551	497.822	1085.75	674.045	778.731	565.604	1217.62	770.349	696.248
TVAG_000350	4765647	709.782	-1.331	0.005	conserved hypothetical protein	744.158	632.458	328.714	736.955	406.852	636.246	1735.02	1635.36	2288.55	282.319	309.883	550.483	570.232	271.256	402.915	586.182	346.473	312.012
TVAG_253930	5463787	1,866.906	-1.086	0.023	conserved hypothetical protein	4209.59	3635.57	5252.82	1750.48	1018.02	1491.69	1730.76	1600.33	2152.07	851.526	856.483	967.945	788.24	814.899	727.6	2395.44	1581.24	1779.62
TVAG_496090	4773593	710.755	-1.46	0.015	conserved hypothetical protein	327.692	363.509	208.131	1720.12	661.134	2110.47	1716.55	1548.48	728.73	190.921	197.264	233.849	694.808	465.091	760.83	380.064	243.268	242.676
TVAG_257130	4746942	507.714	-2.059	0.023	conserved hypothetical protein	21.9192	38.014	19.822	288.374	265.881	504.341	1705.18	1458.79	3068.46	157.408	144.899	170.523	202.436	200.617	263.764	233.927	221.153	173.34
TVAG_390890	4754659	745.615	-1.995	0.029	conserved hypothetical protein	275.086	320.268	237.864	424.972	140.078	370.497	1703.76	2443.93	4815.95	342.743	469.129	917.001	243.961	314.205	254.072	26.1737	73.7176	47.6685
TVAG_374120	4767836	1,579.381	-1.121	0.003	conserved hypothetical protein	1245.01	1808.99	969.625	3976.52	2313.52	3262.7	1686.71	1690.01	2524.96	605.259	691.499	848.367	1592.05	1061.29	1470.43	1086.21	779.564	816.142
TVAG_270820	4753039	1,216.520	-1.022	0.02	conserved hypothetical protein	1602.3	1828	1556.03	1227.7	802.105	1125.07	1676.76	1479.81	3373.12	279.78	444.74	675.368	986.226	589.982	643.141	1539.89	1190.54	876.811
TVAG_050230	4765095	1,108.979	-1.031	0	lim domain	1052.12	1022.58	1589.06	1526.19	1121.52	1400.52	1673.92	1687.21	2334.86	659.59	922.476	836.339	674.786	435.705	618.218	1163.64	637.658	605.245
TVAG_422660	4745767	526.844	-5.869	0	serine-rich 25 kDa antigen protein	23.0152	21.8581	42.9476	57.3374	46.3954	48.4944	1673.92	1825.94	5583.68	19.8029	24.389	20.5193	7.41524	6.21629	13.1536	26.1737	20.2723	21.6675
TVAG_108210	4762953	791.921	-1.431	0.014	conserved hypothetical protein	588.531	590.643	335.322	1758.91	749.464	1522.72	1671.08	1848.36	1335.6	202.599	205.154	288.332	856.46	844.285	789.214	362.069	158.493	147.339
TVAG_453700	4775559	1,106.761	-1.141	0.049	calcium binding protein	861.426	904.734	1635.31	1254.68	1007.32	849.621	1655.45	1437.77	4096.97	545.85	648.459	755.323	284.745	276.907	296.302	328.807	1400.64	1681.4
TVAG_011660	4751242	545.606	-2.442	0	cAMP-dependent protein kinase catalytic subunit	135.899	302.211	183.353	1054	846.716	756.512	1648.34	1772.69	1593.94	78.7039	71.7322	73.5865	231.355	124.326	202.15	345.166	254.326	145.894
TVAG_158810	4769608	347.896	-4.02	0	conserved hypothetical protein	115.076	130.673	95.8062	160.208	79.4075	405.413	1642.66	1912.82	1357.53	17.7719	13.6291	14.1512	74.8939	135.628	105.921	0.545285	0	0
TVAG_458990	4769785	626.881	-1.025	0.042	golgin IMH1	587.435	399.622	312.196	657.694	478.229	777.85	1639.81	1507.84	1206.43	412.815	350.053	277.364	235.804	309.119	230.534	937.891	519.709	443.461
TVAG_041980	4761390	363.961	-2.541	0.002	conserved hypothetical protein	158.914	188.645	175.094	87.6926	70.4853	85.3501	1615.66	1853.97	1355.1	120.849	120.51	102.243	40.7838	36.7326	35.9993	280.277	116.105	106.893
TVAG_254890	4760430	1,096.764	-1.441	0	pyruvate-flavodoxin oxidoreductase	1601.2	1339.52	1795.54	2102.93	421.127	2292.81	1608.55	1586.31	1679.25	426.525	603.985	680.321	679.977	670.229	785.753	213.752	702.16	551.799
TVAG_357100	4748474	424.499	-1.348	0.046	RAB	180.834	178.191	166.835	254.646	187.366	331.701	1605.71	1439.17	1143.06	201.584	211.61	189.98	346.291	292.165	425.76	251.377	123.477	111.226
TVAG_004260	4749283	2,320.991	-2.458	0	conserved hypothetical protein	3053.35	8636.78	8473.9	3094.54	1334.76	1710.88	1602.87	1364.9	6071.12	227.988	317.774	480.435	787.498	1063.55	600.911	440.591	1374.83	1141.15
TVAG_085690	4758557	393.302	-2.639	0	RNA polymerase II mediator complex subunit	149.051	151.581	85.8952	927.517	349.75	983.466	1602.87	1315.85	536.189	77.6884	59.5377	106.134	208.368	161.623	195.919	106.876	22.1153	39.0015
TVAG_474900	4762555	420.145	-1.706	0.004	conserved hypothetical protein	256.455	219.056	181.701	306.924	184.689	269.629	1601.45	1537.27	1233.24	184.32	168.571	192.103	202.436	223.786	223.611	280.822	129.006	167.562
TVAG_110410	5465966	1,416.246	-1.242	0.003	conserved hypothetical protein	3291.17	3278.23	2401.76	1430.06	669.164	1276.37	1595.76	1876.39	2096.01	424.494	437.566	680.321	939.51	1070.9	704.755	1579.69	766.663	973.592
TVAG_232670	4761632	896.28	-1.273	0.012	conserved hypothetical protein	816.491	993.591	753.235	1824.68	794.075	1311.29	1577.29	1391.53	1947.34	131.512	149.92	219.344	705.189	447.007	777.445	940.617	770.349	582.133
TVAG_314820	4761800	1,885.050	-1.288	0.001	cortactin-binding protein	2183.16	2551.22	1336.33	4590.37	2546.39	4054.13	1568.77	1810.53	3434.05	487.457	662.088	1090.71	1629.13	786.078	1149.9	1734.55	1185.01	1131.04
TVAG_228330	5465098	644.326	-5.72	0	conserved hypothetical protein	0	0	3.30366	133.225	141.863	62.0728	1567.34	1114.06	8359.68	16.2486	18.6504	33.2554	20.7627	3.95582	18.6919	28.3548	46.0735	30.3345
TVAG_574730	4747008	499.145	-1.355	0.008	conserved hypothetical protein	413.177	295.559	259.338	586.866	226.624	669.222	1565.92	1821.74	621.492	246.267	226.674	239.51	319.597	178.577	317.763	426.958	294.871	274.455
TVAG_524930	4740354	338.003	-6.909	0	conserved hypothetical protein	78.9092	86.4819	95.8062	514.351	356.888	651.764	1565.92	850.611	1832.79	8.12428	11.4772	7.4294	1.48305	1.69535	5.53835	1.63586	7.37176	5.77799
TVAG_045980	5463902	469.036	-3.074	0	DNA polymerase I	267.415	232.836	358.447	134.912	74.0542	96.9887	1565.92	1530.26	3285.38	69.5641	66.711	114.271	83.0506	46.9047	51.922	167.948	86.6182	209.452
TVAG_399690	4769922	1,305.775	-1.519	0.005	GTPase activating protein	1996.84	1402.24	2314.22	3254.74	1198.25	2098.84	1561.66	1750.27	1842.54	209.2	253.215	239.51	423.41	343.026	410.53	1321.77	1645.75	1237.94
TVAG_213110	4766709	489.426	-1.878	0.01	conserved hypothetical protein	177.546	203.375	117.28	354.143	262.312	399.594	1560.24	1579.31	2271.49	192.952	149.92	109.318	112.712	98.8955	98.998	585.091	296.713	239.787
TVAG_069300	4764440	959.216	-1.196	0	conserved hypothetical protein	932.663	1193.16	1638.62	1327.19	1389.18	1006.74	1533.24	1376.11	1618.32	360.007	316.339	290.101	567.266	680.966	612.68	672.882	893.826	856.588
TVAG_490100	4755671	803.401	-1.05	0.01	conserved hypothetical protein	880.057	877.173	703.68	1080.98	565.667	1004.8	1533.24	1502.23	1603.69	258.454	286.929	348.828	428.601	500.694	382.838	1054.58	674.516	774.251
TVAG_488010	4769657	802.736	-1.065	0.04	coatomer beta subunit	817.587	490.381	561.623	1688.08	826.195	1524.66	1530.4	1647.97	689.734	232.557	170.723	193.872	677.011	488.261	691.601	1106.38	567.626	544.576
TVAG_494940	4760385	522.227	-1.859	0	conserved hypothetical protein	476.743	488.48	185.005	814.529	394.361	1051.36	1521.87	1362.1	1077.25	214.278	192.242	201.301	322.563	310.814	312.224	284.094	81.0894	109.782
TVAG_386540	4749889	1,121.334	-1.389	0.016	conserved hypothetical protein	427.425	440.012	341.929	3253.06	1766.59	2804.91	1520.45	1587.71	2464.03	342.235	352.205	366.517	588.77	439.096	561.45	1181.09	862.496	884.033
TVAG_443110	4752944	449.07	-5.266	0	Clan CA, family C19, ubiquitin hydrolase-like cysteine peptidase	8.76769	22.8084	21.4738	1694.83	611.17	1086.27	1520.45	1537.27	1374.59	0	0	0.707562	7.41524	5.08605	4.84605	86.1551	14.7435	86.6699
TVAG_381300	4752366	380.899	-2.027	0.004	breast cancer suppressor candidate 1,bcsc-1	298.102	255.644	277.508	254.646	115.096	188.158	1513.35	1439.17	1162.56	44.6835	34.4315	130.899	100.106	86.4629	79.6137	340.258	265.383	270.121
TVAG_211470	4764574	924.503	-1.034	0.002	conserved hypothetical protein	1377.62	1577.58	934.937	1084.35	681.655	1158.05	1511.93	1764.28	1089.44	341.22	408.156	486.449	605.825	605.24	639.679	1188.18	650.558	535.909
TVAG_232680	4761633	601.891	-1.45	0.007	conserved hypothetical protein	405.506	671.898	416.262	723.464	422.912	541.197	1509.08	1647.97	1593.94	115.263	126.249	154.956	494.596	261.084	458.298	654.342	320.672	316.345
TVAG_005660	4753308	1,576.353	-1.625	0	conserved hypothetical protein	2093.29	2439.55	4517.76	2131.6	786.045	1912.62	1507.66	1402.74	4635.6	890.116	800.531	1000.49	675.528	944.875	573.911	217.024	803.522	1041.48
TVAG_512780	4743575	645.737	-1.417	0.023	conserved hypothetical protein	374.819	459.494	341.929	295.119	277.48	368.557	1487.77	1378.91	3475.48	282.319	329.968	490.341	390.041	345.286	458.991	327.171	217.467	322.123
TVAG_158820	4769609	495.852	-1.928	0	conserved hypothetical protein	532.637	480.877	408.002	504.232	201.641	770.091	1480.66	1552.68	1138.18	248.298	237.434	174.414	254.343	159.928	246.456	164.131	200.881	170.451
TVAG_228020	4748593	261.339	-3.296	0	cation efflux protein/ zinc transporter	56.99	84.5812	113.976	67.4558	55.3176	91.1694	1477.82	1605.93	716.544	25.8961	49.4952	71.4638	53.3897	14.1279	56.7681	74.1588	44.2306	44.7795
TVAG_050740	4766748	822.118	-2.04	0	thymidine kinase	717.855	662.869	782.968	1553.17	769.985	1646.87	1476.4	1341.08	2949.04	272.163	232.412	210.854	160.911	96.635	184.15	461.857	757.449	521.464
TVAG_489580	4754449	640	-1.257	0.015	conserved hypothetical protein	729.91	826.33	424.521	364.261	263.205	376.316	1465.03	1566.69	2105.76	304.153	317.774	302.483	338.876	300.077	325.378	703.963	444.149	361.125
TVAG_184470	4768480	965.829	-1.633	0	conserved hypothetical protein	1680.11	1923.51	1691.48	1440.18	575.481	1039.72	1449.4	1516.25	1825.48	315.324	261.105	351.305	307.732	165.579	267.225	924.804	1065.22	585.022
TVAG_126760	4753303	1,472.560	-1.01	0.002	ankyrin repeat-containing protein	1261.45	1866.01	1440.4	3602.14	1819.23	2605.12	1446.56	1537.27	2130.13	628.108	711.584	1110.17	1196.82	595.068	922.135	897.54	1378.52	1357.83
TVAG_309110	4767138	1,129.327	-1.218	0.002	MYB119	1534.35	2010.94	1255.39	1696.51	1144.72	1935.9	1443.72	1175.72	2020.46	288.412	343.597	330.785	935.803	654.405	884.059	1464.64	632.129	576.355
TVAG_079350	4766582	285.184	-1.74	0.019	conserved hypothetical protein	116.172	166.786	151.969	128.166	88.3297	193.977	1443.72	1255.6	407.016	128.973	89.6653	81.3697	239.512	196.661	251.995	41.4417	68.1888	83.7809
TVAG_405840	4773667	466.099	-1.458	0.037	calcium/calmodulin-dependent 3,5-cyclic nucleotide phosphodiesterase	250.975	277.502	158.576	652.635	408.636	905.875	1428.09	1607.33	463.073	181.781	134.139	119.578	375.211	388.235	743.523	155.952	53.4453	85.2254
TVAG_198020	4765074	566.691	-1.204	0.001	conserved hypothetical protein	444.96	546.451	581.445	637.457	490.72	642.065	1425.25	1556.88	787.223	319.893	319.926	360.857	309.957	355.459	433.376	219.75	495.751	273.01
TVAG_512790	4743576	365.091	-1.989	0.006	conserved hypothetical protein	217	150.155	140.406	107.929	134.725	137.724	1423.82	1506.44	1433.09	140.144	177.179	232.788	170.55	99.4606	182.765	159.223	57.1312	101.115
TVAG_478840	4772047	542.486	-2.857	0	conserved hypothetical protein	147.955	264.197	180.05	1158.55	897.572	936.911	1422.4	1254.2	2315.36	33.5126	33.7141	66.1571	63.0295	41.2535	56.0758	255.194	328.043	310.567
TVAG_455660	4747128	760.345	-2.252	0	Clan CA, family C12, ubiquitin hydrolase-like cysteine peptidase	349.612	542.65	825.916	2145.09	958.243	1961.11	1418.14	1343.88	1769.42	188.889	238.151	310.266	413.77	291.035	256.841	267.19	200.881	205.119
TVAG_197850	4765058	695.223	-1.391	0.007	conserved hypothetical protein	1055.41	1165.6	728.458	483.995	192.719	581.932	1418.14	1317.26	2115.51	324.463	250.345	253.307	238.029	241.305	319.84	884.453	534.453	408.793
TVAG_302300	4766041	280.317	-3.304	0	conserved hypothetical protein	63.5658	34.2126	56.1623	556.51	119.557	417.052	1386.88	1374.71	572.748	11.1709	9.32519	11.6748	23.7288	28.821	31.1532	202.846	38.7018	106.893
TVAG_435960	4755636	1,544.132	-1.056	0.011	Clan CA, family C19, ubiquitin hydrolase-like cysteine peptidase	2115.21	2429.1	2059.83	2735.33	1755.89	3111.4	1375.51	1419.55	1766.99	372.193	443.305	613.457	1262.81	757.822	1419.89	1987.57	1210.81	957.703
TVAG_475210	4764162	473.151	-2.368	0	N-linked oligosaccharide processing	1019.24	338.8	366.707	902.221	258.743	1115.37	1361.3	1397.13	375.332	102.569	90.3826	179.367	86.0167	54.8163	117.69	404.056	121.634	225.342
TVAG_148660	4754287	361.251	-2.825	0.01	fetal globin-inducing factor	61.3738	58.9217	36.3403	25.2959	5.35331	5.81932	1357.04	1657.78	2490.84	59.4088	38.7354	50.5907	94.915	136.758	125.305	148.318	64.5029	85.2254
TVAG_268360	5464317	583.212	-1.669	0	conserved hypothetical protein	951.295	778.337	667.34	802.724	467.523	911.694	1324.36	1252.79	831.093	137.605	91.0999	123.823	495.338	407.449	434.068	410.6	182.451	228.231
TVAG_003870	4770143	613.875	-1.15	0.005	voltage and ligand gated potassium channel	1076.23	1180.81	710.288	387.871	358.672	403.473	1317.25	1257	926.145	260.485	300.558	348.474	461.969	318.726	373.838	740.498	329.886	297.567
TVAG_068870	4759761	434.158	-2.648	0.035	conserved hypothetical protein	314.541	458.544	218.042	279.942	190.043	238.592	1317.25	1408.34	2312.93	37.5748	30.8449	53.0672	0	0.565117	0	378.428	346.473	229.675
TVAG_068960	4759758	480.442	-1.201	0.015	Clan CA, family C19, ubiquitin hydrolase-like cysteine peptidase	457.016	392.97	320.455	377.753	248.037	393.774	1311.57	1189.73	1338.04	264.039	271.148	367.225	228.389	200.051	281.763	559.463	241.425	205.119
TVAG_302610	4766072	562.179	-1.019	0.045	conserved hypothetical protein	529.349	356.381	312.196	575.061	285.51	618.788	1301.62	1434.97	1362.41	288.412	225.956	268.166	283.262	301.207	272.071	711.052	556.568	436.239
TVAG_384500	4749428	1,048.115	-1.161	0.01	conserved hypothetical protein	530.445	591.593	569.882	2846.64	1781.76	2475.15	1294.52	1338.28	1608.57	491.011	520.059	705.44	520.55	483.175	497.067	1123.83	709.532	778.585
TVAG_188600	4766680	1,472.387	-1.1	0.011	2,3-bisphosphoglycerate-independent phosphoglycerate mutase	1078.43	1534.82	1222.36	3379.54	2855.1	3598.28	1293.09	1488.22	1623.19	525.031	578.162	481.85	1258.37	1070.9	1264.82	1650.58	914.099	686.137
TVAG_452940	4745034	546.921	-2.775	0.023	conserved hypothetical protein	3.28788	0.95035	0	2276.63	806.566	1790.41	1290.25	1357.89	1065.07	264.039	205.871	263.567	158.686	161.058	142.612	20.7208	23.9582	13.0005
TVAG_517830	4741135	464.592	-1.882	0.001	cell division control protein	531.541	592.543	472.424	352.457	314.953	372.437	1281.73	1276.62	1386.78	423.478	370.856	403.664	84.5337	104.547	95.5365	133.05	77.4035	88.1144
TVAG_305410	4762655	597.077	-1.441	0	AGC family protein kinase	1132.13	1122.84	829.219	419.912	312.277	539.257	1278.88	1244.39	977.327	288.92	314.904	347.413	457.52	356.589	392.53	306.45	176.922	249.898
TVAG_487730	4766448	1,134.504	-1.065	0.021	homeobox-containing protein wariai	1741.48	1932.54	1635.31	1696.51	657.565	1222.06	1277.46	1698.42	1949.78	410.784	440.436	506.261	505.719	307.424	416.761	1319.59	1478.04	1224.93
TVAG_102720	4767445	397.852	-1.47	0.003	conserved hypothetical protein	204.945	223.808	292.374	288.374	252.498	556.715	1277.46	1237.38	928.582	128.465	175.027	169.461	240.995	271.256	251.302	191.94	259.855	210.897
TVAG_455890	4747620	583.37	-1.245	0.019	conserved hypothetical protein	373.723	373.963	270.9	1040.51	776.23	1524.66	1266.1	1280.82	480.133	227.48	195.112	216.868	574.681	405.189	596.065	548.012	156.65	193.563
TVAG_128870	4770439	292.294	-2.946	0.003	protein CLN3	48.2223	28.9857	54.5104	96.1245	67.8086	129.965	1258.99	1292.03	1679.25	10.6631	11.4772	5.6605	44.4914	49.1652	58.8449	172.31	106.891	145.894
TVAG_111390	4759611	1,055.947	-1.522	0.046	conserved hypothetical protein	512.91	352.105	365.055	4156.96	1649.71	4434.33	1257.57	1038.39	331.462	355.945	308.449	206.608	1265.78	569.073	1346.51	424.232	234.053	197.896
TVAG_035460	5468078	1,040.575	-1.455	0.001	exonuclease%2C+putative	1650.52	2425.77	2545.47	581.806	448.786	651.764	1244.78	1376.11	2797.93	458.006	426.089	456.731	547.244	545.903	364.839	594.906	722.433	891.256
TVAG_267560	5464252	1,127.485	-1.107	0.001	conserved hypothetical protein	723.335	1284.87	1754.25	1834.8	1031.41	2265.66	1240.52	1304.64	2420.16	528.586	522.211	635.037	705.189	608.631	553.835	962.974	890.14	1028.48
TVAG_190500	5464694	484.589	-2.796	0	chaperone binding protein	682.784	1378.01	1285.12	271.51	103.497	438.389	1230.57	1143.49	1089.44	26.9117	32.2795	21.5807	31.8855	17.5186	29.7686	459.13	199.038	281.677
TVAG_158800	4769607	223.266	-3.938	0	Clan CA, family C19, ubiquitin hydrolase-like cysteine peptidase	60.2779	81.255	54.5104	133.225	40.1498	254.11	1230.57	1112.66	806.721	8.63204	2.86929	2.83025	60.8049	89.2885	75.46	1.09057	0	4.3335
TVAG_110850	5466010	465.526	-1.223	0.03	conserved hypothetical protein	539.213	388.218	236.212	802.724	339.043	826.344	1217.78	1186.93	329.025	111.201	95.4038	95.8747	526.482	324.942	526.835	286.82	269.069	277.344
TVAG_063720	4761707	671.194	-1.433	0.022	conserved hypothetical protein	723.335	558.331	526.934	413.167	173.983	405.413	1217.78	1240.18	3558.35	333.603	382.333	440.811	190.572	164.449	182.073	522.383	490.222	557.577
TVAG_366660	4748448	257.614	-2.772	0.012	rubrerythrin	31.7829	49.8934	42.9476	77.5742	124.018	73.7114	1217.78	846.407	1581.76	34.5282	33.7141	38.5621	102.33	184.228	188.304	1.09057	5.52882	2.889
TVAG_108840	4759552	523.076	-3.582	0	conserved hypothetical protein	198.369	514.14	300.633	1445.24	683.44	1511.08	1202.15	1091.64	1740.18	15.7408	16.4984	50.9445	53.3897	20.3442	30.4609	190.85	123.477	226.786
TVAG_193410	5465902	520.267	-1.666	0.007	hypothetical protein	492.087	502.735	718.547	548.078	293.54	473.305	1202.15	938.895	1949.78	58.901	71.7322	47.7605	292.16	178.577	250.61	384.426	438.62	522.909
TVAG_027910	4770200	512.152	-2.16	0.004	conserved hypothetical protein	315.637	441.913	351.84	433.404	355.995	337.521	1199.31	882.841	3212.26	26.9117	43.0393	99.0587	77.1184	85.8978	108.69	258.465	431.248	557.577
TVAG_248360	4769423	1,439.800	-1.504	0.003	conserved hypothetical protein	1832.45	3321	3936.31	897.162	645.966	772.03	1182.26	1248.59	5325.33	538.741	701.541	668.293	861.65	520.473	753.907	579.638	1037.58	1093.49
TVAG_273990	4749794	678.236	-2.267	0.005	conserved hypothetical protein	1532.15	1641.73	2243.19	342.338	172.198	323.942	1152.42	1167.31	1530.58	79.7195	87.5133	123.823	26.6948	44.0791	26.9994	619.989	468.107	625.468
TVAG_399340	4769888	472.231	-2.305	0	conserved hypothetical protein	1527.77	697.082	933.285	311.983	135.617	329.762	1152.42	1228.97	750.665	57.3777	43.7566	41.7462	199.47	121.5	146.074	359.343	232.211	231.12
TVAG_113210	5463474	1,163.430	-1.535	0.02	nuclear anchorage protein	1059.79	2140.19	3138.48	708.286	497.858	962.128	1151	822.584	5084.05	366.608	373.008	505.907	234.321	328.333	316.378	342.439	1983	927.368
TVAG_373890	4767813	323.147	-1.764	0.009	conserved hypothetical protein	128.227	93.6095	112.325	143.344	263.205	197.857	1151	1189.73	1216.17	152.838	136.291	126.3	163.877	232.263	211.149	105.785	116.105	76.5584
TVAG_392390	4773123	260.43	-2.765	0.017	ankyrin repeat domain	312.349	122.12	269.249	37.1007	48.1798	77.591	1142.47	1434.97	643.427	68.0408	58.1031	58.7277	123.834	190.444	99.6902	0	0	1.4445
TVAG_514570	4741741	251.487	-2.789	0.008	myosin heavy chain, cardiac muscle alpha isoform	21.9192	21.3829	37.9921	342.338	198.073	372.437	1139.63	1027.18	792.098	31.9893	22.237	33.2554	1.48305	3.3907	4.84605	168.493	141.906	166.117
TVAG_000400	4765651	259.75	-1.842	0.034	ankyrin repeat-containing protein	85.485	98.8364	57.8141	224.291	101.713	302.605	1135.37	1268.21	382.644	51.7923	43.0393	58.3739	243.22	270.126	248.533	62.7078	14.7435	26.001
TVAG_394810	4767226	419.328	-1.368	0.015	conserved hypothetical protein	256.455	310.765	279.16	524.469	328.337	618.788	1115.47	1028.58	982.201	352.898	353.64	546.592	239.512	179.707	153.689	92.6985	73.7176	111.226
TVAG_156060	4750960	213.899	-1.897	0.037	conserved hypothetical protein	124.94	67.4749	69.3769	62.3966	31.2277	65.9523	1099.84	989.343	524.003	73.1185	70.2976	76.063	28.9194	20.9093	18.6919	230.11	193.509	104.004
TVAG_174170	4760715	542.089	-1.267	0.038	breast cancer suppressor candidate 1,bcsc-1	395.642	594.919	738.369	787.547	216.809	558.655	1098.42	1198.14	1301.48	148.268	138.443	165.216	143.856	171.796	108.69	621.625	622.914	746.806
TVAG_234120	4748002	932.736	-1.061	0	conserved hypothetical protein	1163.91	1452.14	1793.89	1345.74	802.997	1041.66	1097	1004.76	1642.69	362.038	459.803	625.839	508.685	510.301	476.99	742.133	891.983	866.699
TVAG_001840	4749331	1,259.903	-1.004	0.037	dexras1	2634.69	3048.72	3254.11	753.819	699.5	564.474	1088.47	873.032	2215.44	710.367	873.698	990.233	712.604	708.657	623.064	1055.67	980.445	891.256
TVAG_329320	4767976	869.669	-1.605	0.008	CMGC family protein kinase	629.082	611.55	479.031	2470.57	1682.72	2711.81	1087.05	1139.29	970.015	120.849	114.772	139.744	584.321	260.519	569.757	1102.02	541.825	439.128
TVAG_002350	4744583	1,606.181	-1.724	0.002	conserved hypothetical protein	4884.7	5283.47	4801.87	1359.23	680.763	998.984	1082.79	1118.27	1979.03	322.94	372.29	462.038	1213.13	1023.99	906.212	477.125	1076.28	868.144
TVAG_271990	4769976	645.962	-1.582	0.019	conserved hypothetical protein	603.875	892.854	700.377	907.281	456.816	725.476	1065.74	788.952	2571.27	53.3156	50.9299	76.063	313.664	161.058	279.687	566.006	720.59	693.359
TVAG_532470	4732377	170.984	-4.213	0.029	conserved hypothetical protein	0	0	1.65183	67.4558	25.8743	42.675	1060.05	648.818	1072.38	0.507767	0.717322	0.353781	1.48305	0.565117	0	17.4491	95.8329	41.8905
TVAG_105160	4753511	399.624	-2.84	0.005	conserved hypothetical protein	42.7425	37.0637	51.2068	1497.52	530.87	1514.96	1052.95	1069.22	516.691	142.175	126.966	151.065	115.678	140.149	190.381	1.09057	11.0576	1.4445
TVAG_091120	4757455	567.804	-1.76	0.035	conserved hypothetical protein	747.446	520.792	713.591	654.321	543.361	719.656	1027.37	1132.28	1830.36	205.138	147.768	182.905	14.0889	11.3023	13.8459	619.989	525.238	611.023
TVAG_032080	4753053	458.841	-2.766	0	AGC family protein kinase	1104.73	1595.64	1166.19	139.971	70.4853	126.085	1025.95	1160.31	809.158	18.2796	27.2582	67.5722	120.868	74.0303	74.7677	261.192	156.65	260.01
TVAG_291050	4758219	414.209	-1.268	0.004	guanylate cyclase	375.915	446.665	185.005	492.427	321.199	430.63	1021.69	1081.83	913.959	232.557	132.705	204.132	194.279	210.789	227.072	462.947	256.169	265.788
TVAG_466760	4752050	614.931	-1.435	0.001	Clan SC, family S33, methylesterase-like serine peptidase	690.456	959.379	1004.31	792.606	588.864	742.934	1018.84	940.296	1340.47	411.292	466.259	466.637	132.733	237.914	160.612	73.0682	563.94	478.129
TVAG_046620	4768172	575.039	-1.593	0.003	conserved hypothetical protein	459.208	469.948	571.534	804.411	397.93	523.739	1016	971.126	2563.96	348.836	374.442	616.641	309.957	286.514	303.917	113.419	84.7753	134.338
TVAG_385220	4752878	843.192	-1.26	0.046	conserved hypothetical protein	504.142	704.21	583.097	2283.38	1341	2032.88	1011.74	881.44	1362.41	101.046	111.902	148.234	465.677	404.059	393.915	1118.38	899.355	830.587
TVAG_332890	4765853	1,227.992	-1.738	0.001	chaperone protein DNAj	1287.75	2842.5	3003.03	1979.83	1300.86	1503.33	1011.74	825.387	3246.38	165.024	187.938	276.657	813.451	441.921	809.983	489.121	1245.83	673.136
TVAG_481410	4758895	556.896	-1.043	0.04	conserved hypothetical protein	772.653	626.756	561.623	851.63	355.103	814.705	1010.32	1094.44	658.05	99.0146	101.86	174.06	497.562	263.344	378.684	486.395	619.228	658.691
TVAG_428180	4731075	577.82	-3.617	0.005	conserved hypothetical protein	53.7021	250.417	125.539	2229.41	1127.76	1825.33	1003.21	843.604	2159.38	157.408	237.434	364.395	0	14.1279	0.692293	5.45285	0	2.889
TVAG_234880	4775626	819.456	-1.499	0	conserved hypothetical protein	811.011	1374.21	992.751	1885.39	973.411	1792.35	1000.37	1091.64	972.452	438.711	436.849	507.322	321.821	281.428	313.609	513.659	549.196	494.019
TVAG_447840	4774836	954.967	-1.249	0.009	endonuclease III	1772.17	2002.39	958.062	2075.95	825.302	1604.19	996.109	989.343	872.526	197.521	203.002	285.148	973.62	337.94	719.985	949.342	873.554	553.243
TVAG_369300	4753785	635.881	-5.14	0	Clan MA, family M8, leishmanolysin-like metallopeptidase	20.8233	33.2623	42.9476	62.3966	38.3654	69.8319	994.688	931.888	8934.86	3.55437	5.73858	8.49075	36.3347	39.5582	36.6915	33.2624	73.7176	79.4474
TVAG_110360	5465961	499.191	-1.524	0.007	conserved hypothetical protein	988.557	1151.35	791.227	460.386	289.971	618.788	981.899	857.617	528.878	167.563	142.03	107.196	545.02	404.059	650.063	118.872	86.6182	95.3369
TVAG_036130	5468144	588.02	-1.146	0.016	conserved hypothetical protein	338.652	536.948	436.084	467.132	491.613	632.367	971.952	839.4	2578.58	204.122	300.558	335.738	368.537	405.754	362.762	482.578	405.447	426.127
TVAG_272220	4747972	971.085	-2.014	0	conserved hypothetical protein	1227.48	1517.71	1546.11	2119.8	1101.89	2257.9	969.11	1195.34	2074.08	461.053	388.071	422.768	152.754	129.977	130.843	640.71	493.908	650.024
TVAG_473280	4761549	561.563	-1.326	0	conserved hypothetical protein	666.345	652.891	482.335	956.186	829.764	1051.36	962.005	728.695	896.898	132.527	201.568	181.49	389.3	604.675	253.379	445.498	307.771	365.458
TVAG_004100	4770166	556.659	-1.065	0.004	STE family protein kinase	989.653	1020.68	703.68	478.936	378.301	378.256	960.584	1008.96	862.777	305.676	355.792	407.202	447.139	266.17	411.222	606.357	217.467	221.008
TVAG_128980	4770450	310.254	-1.711	0.015	conserved hypothetical protein	126.036	133.999	102.414	182.131	202.534	184.279	953.48	1077.63	1316.1	62.9632	78.9054	77.4781	274.364	157.668	273.456	145.591	147.435	88.1144
TVAG_585410	4742027	643.48	-1.574	0	conserved hypothetical protein	1015.96	1045.39	746.628	1419.94	749.464	1256.97	949.217	877.236	609.306	231.034	228.108	269.227	287.711	159.928	275.533	761.764	361.216	338.013
TVAG_202850	4763698	454.077	-1.107	0.039	conserved hypothetical protein	470.167	598.246	305.589	332.22	270.342	341.4	947.796	1083.23	1233.24	293.49	336.424	423.122	120.868	105.677	134.305	534.925	352.002	290.344
TVAG_499050	4755150	483.507	-1.161	0.018	conserved hypothetical protein	250.975	535.522	327.063	757.191	475.553	748.753	943.533	779.143	1196.68	146.745	164.984	194.226	342.584	132.802	256.841	709.416	414.662	326.457
TVAG_443930	4771084	414.271	-1.784	0.002	notch receptor	186.313	310.765	332.018	440.149	291.756	680.861	940.691	1031.38	1562.26	108.662	131.987	171.938	81.5676	101.156	75.46	246.469	357.531	405.904
TVAG_397150	4772984	336.433	-1.113	0.044	Clan CA, family C54, ATG4-like cysteine peptidase	245.495	231.885	147.013	374.38	198.073	428.69	940.691	937.494	638.553	143.698	184.352	179.367	172.033	123.195	136.382	555.1	202.723	216.675
TVAG_302250	4766036	307.401	-1.185	0.024	conserved hypothetical protein	174.258	179.141	161.879	424.972	220.378	380.196	932.165	854.815	516.691	192.952	186.504	194.226	104.555	131.107	102.459	396.422	189.823	190.674
TVAG_233670	4751843	386.798	-1.784	0	conserved hypothetical protein	853.754	473.75	483.987	342.338	170.414	463.606	930.744	992.146	687.297	219.863	199.416	190.688	174.258	238.479	133.613	139.593	112.419	156.006
TVAG_340730	4774187	1,797.418	-1.114	0.048	DTDP-4-dehydrorhamnose 3,5-epimerase	3635.3	4015.23	6556.12	1470.54	1424.87	1092.09	927.902	901.059	2103.32	777.392	708.714	787.871	1331.03	1491.34	1460.05	425.868	1431.97	1812.85
TVAG_248270	4769408	218.176	-5.127	0.002	conserved hypothetical protein	15.3435	37.0637	28.0811	0	0	0	925.06	880.039	1932.72	13.7097	16.4984	24.0571	22.2457	10.7372	13.1536	1.09057	7.37176	0
TVAG_261670	4750712	514.896	-1.968	0	conserved hypothetical protein	1293.23	933.719	744.976	473.877	203.426	426.75	917.955	1008.96	1379.47	215.801	192.242	266.043	186.864	185.923	155.074	274.279	197.195	212.341
TVAG_000540	4765665	504.576	-1.131	0.022	r2r3-MYB transcription factor	362.763	515.09	274.204	903.908	652.212	900.055	915.113	730.096	982.201	132.527	115.489	118.87	508.685	312.51	479.067	531.653	431.248	216.675
TVAG_350340	4762221	276.923	-5.149	0	ankyrin repeat domain	617.026	887.627	647.518	35.4143	26.7666	64.0126	913.692	881.44	775.037	0.507767	0	1.06134	47.4575	30.5163	54.6912	0	1.84294	0
TVAG_387050	4743173	265.658	-2.412	0.004	conserved hypothetical protein	403.314	352.58	426.173	13.4912	28.551	25.2171	910.85	910.868	952.955	83.7816	101.142	76.4167	25.2118	24.8651	34.6147	94.8797	136.378	180.562
TVAG_110730	5465998	410.164	-2.608	0	hypothetical protein	461.4	479.452	211.434	1190.6	317.63	1099.85	906.587	811.373	867.652	95.968	108.316	101.889	232.838	166.709	200.073	76.8852	23.9582	30.3345
TVAG_248280	4769416	227.6	-3.796	0.021	gram-negative bacteria binding protein	39.4546	71.2763	18.1701	3.37279	0	0	903.745	639.009	2147.19	38.0826	47.3433	46.6991	55.6143	20.9093	57.4603	1.09057	7.37176	0
TVAG_418740	4769390	448.142	-1.621	0.028	leucine-rich repeat protein, BspA family	347.42	331.197	602.919	87.6926	57.102	147.423	902.324	1097.25	2515.22	411.292	329.968	246.939	165.36	158.798	141.92	115.6	217.467	190.674
TVAG_485970	4766852	1,558.148	-3.251	0	conserved hypothetical protein	4624.96	6069.89	10880.6	170.326	205.21	333.641	899.482	924.882	1272.23	225.956	218.066	406.848	267.69	395.017	271.379	397.513	202.723	280.233
TVAG_363850	4767086	1,099.067	-1.093	0.006	ankyrin repeat-containing protein	1220.9	1718.23	2005.32	2352.52	1175.94	1406.34	896.64	898.256	1791.36	734.739	677.869	899.665	371.503	453.224	303.917	525.655	1133.41	1217.71
TVAG_236220	4746091	997.372	-3.501	0	conserved hypothetical protein	327.692	401.998	355.144	4904.04	2111.88	5210.23	892.377	948.704	1342.91	67.5331	84.644	88.0915	133.474	69.5094	117.69	457.494	221.153	218.119
TVAG_117970	4765610	662.125	-1.565	0	breast cancer suppressor candidate 1,bcsc-1	436.193	708.486	436.084	1811.19	1063.52	1371.42	888.114	929.086	1262.48	155.377	148.486	197.764	494.596	315.9	375.223	530.563	410.976	382.792
TVAG_364030	4767104	490.808	-1.018	0.02	conserved hypothetical protein	546.885	550.253	379.921	748.76	276.588	510.161	885.272	1024.38	989.513	224.941	227.391	214.745	241.737	213.614	191.765	606.903	497.594	504.13
TVAG_158890	4769616	174.791	-2.337	0.002	conserved hypothetical protein	30.6869	38.014	9.91099	212.486	107.958	162.941	883.851	522.698	658.05	54.3311	43.0393	27.9487	66.7371	48.0349	83.0752	78.5211	64.5029	53.4465
TVAG_021820	5465769	230.687	-1.614	0.048	recombinase Rad51 (recA homolog), pseudogene	263.031	321.694	137.102	139.971	104.39	300.665	879.588	660.029	324.151	35.0359	16.4984	11.6748	272.139	165.014	350.993	103.604	35.0159	31.779
TVAG_087220	4763816	294.864	-1.682	0.019	conserved hypothetical protein	236.728	196.247	188.309	86.0062	61.5631	178.459	879.588	973.928	1247.86	276.733	237.434	229.958	88.2413	99.4606	115.613	67.0701	66.3459	78.0029
TVAG_066680	4774664	1,745.975	-1.405	0.017	ankyrin repeat-containing protein	3073.08	8121.22	4991.84	1731.93	932.369	1530.48	878.167	801.564	750.665	830.707	813.443	1249.2	1059.64	730.131	886.136	1525.71	796.15	725.138
TVAG_302280	4766039	191.773	-3.106	0.001	conserved hypothetical protein	89.8688	26.1346	26.4293	224.291	69.5931	223.074	878.167	1052.4	502.068	15.7408	11.4772	8.49075	11.8644	12.4326	8.99981	148.318	31.33	111.226
TVAG_413170	4747828	242.551	-3.365	0	AGC family protein kinase	69.0456	73.6522	84.2434	87.6926	49.072	124.146	878.167	1070.62	1542.76	28.9427	32.9968	36.7932	17.055	13.5628	25.6149	118.327	62.66	50.5575
TVAG_178160	5465302	460.572	-1.104	0.034	conserved hypothetical protein	638.946	643.862	868.863	274.882	188.258	263.809	876.746	922.079	979.764	134.051	124.097	197.41	304.766	226.047	222.918	574.185	422.033	427.572
TVAG_463700	4771212	222.346	-1.872	0.002	conserved hypothetical protein	247.687	412.452	148.665	182.131	74.0542	166.821	872.484	804.367	236.411	85.8127	62.407	108.611	149.788	130.542	198.688	57.8002	33.1729	30.3345
TVAG_304640	4758646	1,167.332	-1.536	0	neurobeachin-like protein	1326.11	2076.04	1896.3	3332.32	1450.75	2725.38	871.063	807.169	1135.75	313.292	433.98	592.23	874.998	432.88	705.447	486.94	834.852	716.471
TVAG_124480	4747655	812.453	-1.214	0.01	conserved hypothetical protein	594.011	926.592	730.11	1757.22	962.704	1850.55	869.642	840.801	1686.56	195.998	195.112	246.232	550.21	341.331	428.53	962.974	744.548	741.028
TVAG_269890	4746583	256.291	-1.956	0.034	conserved hypothetical protein	56.99	27.5602	33.0366	114.675	57.9942	91.1694	868.221	1098.65	1318.54	51.7923	63.1243	67.5722	65.9956	67.2489	40.8453	181.58	204.566	203.674
TVAG_388010	4771639	303.285	-1.38	0.01	conserved hypothetical protein	146.859	147.779	160.228	322.102	252.498	347.22	865.379	861.821	843.279	189.397	217.349	199.179	173.517	148.061	154.381	211.571	55.2882	163.228
TVAG_143190	4760859	214.177	-3.2	0.001	conserved hypothetical protein	96.4446	56.0707	71.0288	187.19	121.342	205.616	862.537	1112.66	765.288	35.0359	52.3645	54.4823	83.0506	66.1187	83.0752	0	0	2.889
TVAG_143230	4760866	722.592	-1.446	0.043	copine	492.087	442.388	720.199	1897.19	1171.48	1743.86	856.853	1006.16	1186.93	197.014	250.345	170.523	1004.02	680.401	955.365	109.602	44.2306	78.0029
TVAG_250540	4762149	382.338	-2.023	0	conserved hypothetical protein	757.309	532.196	368.358	617.221	242.684	519.86	856.853	999.152	626.367	60.9321	48.7779	64.742	83.7922	74.0303	80.306	395.877	269.069	284.566
TVAG_025750	4759403	231.636	-2.49	0	conserved hypothetical protein	188.505	218.581	191.612	97.8109	61.5631	67.8921	854.011	901.059	960.266	99.5224	111.185	68.2798	57.8388	75.1605	80.306	67.0701	44.2306	24.5565
TVAG_117960	4765613	756.488	-1.749	0.001	conserved hypothetical protein	292.622	632.933	371.662	2453.71	1711.28	2122.11	846.906	800.163	1262.48	116.786	171.44	180.428	568.007	341.896	485.298	451.496	468.107	339.457
TVAG_283090	5466687	460.329	-1.528	0.008	autophagy protein	103.02	134.475	120.584	1084.35	693.254	1041.66	845.485	923.48	1206.43	187.366	195.112	200.24	230.614	223.221	200.765	271.552	335.415	288.9
TVAG_211490	4764576	291.014	-1.108	0.006	conserved hypothetical protein	232.344	198.623	194.916	330.533	295.324	422.871	844.064	777.741	282.718	198.029	178.613	144.343	193.538	231.133	229.149	172.855	151.121	160.339
TVAG_304340	4753667	197.662	-1.92	0.027	conserved hypothetical protein	117.268	142.077	109.021	32.0415	21.4133	31.0364	844.064	751.116	767.726	58.901	60.2551	103.304	134.957	108.502	188.996	35.4435	25.8012	26.001
TVAG_379090	5467985	294.543	-2.424	0.034	ankyrin repeat domain protein	113.98	47.9927	123.887	21.9231	18.7366	38.7955	838.38	889.848	2373.86	40.1136	27.9756	44.5764	5.93219	26.5605	6.92293	112.874	281.97	287.455
TVAG_312330	4765729	1,078.928	-1.042	0.013	tubulin alpha-1 chain	1012.67	1156.1	1648.53	2674.62	1489.11	1670.15	828.433	787.551	1801.11	494.058	623.353	600.72	556.884	620.498	538.604	318.992	1352.72	1246.6
TVAG_170050	4775711	853.083	-1.139	0.004	conserved hypothetical protein	976.502	2568.8	1065.43	1286.72	684.332	752.633	822.749	653.022	1749.93	254.391	373.725	705.086	718.536	551.554	418.837	667.975	582.369	522.909
TVAG_129720	5465394	482.432	-1.276	0.033	histone H4	257.551	371.587	432.78	883.671	508.565	896.176	821.328	713.28	1262.48	116.786	101.142	99.4125	573.939	409.145	747.677	121.053	175.079	192.118
TVAG_270850	4753042	533.918	-2.039	0.013	conserved hypothetical protein	1281.18	1656.94	1291.73	40.4735	20.521	40.7353	819.907	856.216	1720.68	147.253	171.44	211.561	197.245	90.9838	154.381	289.001	350.159	270.121
TVAG_451870	5464813	427.438	-1.635	0	conserved hypothetical protein	734.294	531.721	637.607	522.783	349.75	484.944	818.486	964.119	779.912	156.9	135.574	148.234	371.503	319.291	325.378	194.122	92.147	127.116
TVAG_266290	4775292	329.5	-1.308	0.031	conserved hypothetical protein	176.45	243.765	99.1099	615.534	188.258	814.705	815.644	901.059	372.895	216.817	254.649	407.91	129.025	76.8559	121.844	295.545	114.262	86.6699
TVAG_161530	4761460	232.205	-1.705	0.006	actin	211.521	81.255	115.628	249.587	132.941	242.472	815.644	878.637	470.384	78.7039	60.9724	71.11	70.4447	57.0768	63.691	271.007	171.393	137.227
TVAG_441970	4744645	441.871	-2.003	0.001	breast cancer suppressor candidate 1,bcsc-1	901.976	471.374	498.853	937.636	496.074	890.357	814.223	780.544	572.748	101.553	93.9692	159.202	43.0084	47.4698	29.0763	514.204	309.614	291.789
TVAG_164700	4771337	618.774	-1.819	0.036	30S ribosomal protein S8	290.43	232.361	616.133	629.025	210.564	320.063	795.75	912.269	4669.72	178.734	207.306	196.702	91.2074	78.5513	92.075	39.2605	910.413	667.358
TVAG_166610	5466834	367.829	-4.68	0.002	conserved hypothetical protein	145.763	352.58	351.84	1.6864	0	3.87955	795.75	766.531	3953.18	0.507767	0.717322	2.12269	12.6059	6.21629	15.2305	55.0738	79.2465	78.0029
TVAG_057110	4764800	347.033	-1.357	0.001	Clan SC, family S33, methylesterase-like serine peptidase	236.728	343.076	332.018	320.415	215.917	323.942	791.487	780.544	1150.37	183.812	225.239	262.859	187.605	163.884	184.842	117.236	202.723	223.897
TVAG_329230	4767967	996.236	-2.197	0.005	conserved hypothetical protein	267.415	874.798	384.877	4347.53	1644.36	4372.25	790.067	727.293	1311.23	145.221	235.999	398.358	121.61	45.7745	60.2295	804.296	774.035	626.912
TVAG_RG_DS114314_3		294.205	-7.459	0	conserved hypothetical protein	25.2071	13.7801	13.2147	1470.54	441.648	1187.14	788.646	737.103	587.371	1.01553	1.43464	0.707562	3.70762	4.52094	8.30752	1.09057	7.37176	2.889
TVAG_257800	4758045	385.714	-2.183	0.001	conserved hypothetical protein	526.061	463.296	561.623	143.344	91.8985	139.664	788.646	760.925	2213	70.0719	74.6015	45.9916	133.474	119.805	117.69	217.569	193.509	281.677
TVAG_319770	4775399	305.192	-1.769	0.001	conserved hypothetical protein	294.814	331.197	345.233	490.741	261.42	362.738	785.804	738.504	640.99	181.781	194.394	300.006	187.605	122.63	138.459	55.6191	23.9582	37.557
TVAG_096400	4749647	482.607	-2.393	0.02	conserved hypothetical protein	322.213	479.927	847.39	1087.72	576.373	808.886	784.383	671.24	1720.68	199.553	214.479	205.547	240.995	259.389	264.456	0	3.68588	0
TVAG_300020	4755918	443.935	-1.95	0	conserved hypothetical protein	998.421	1064.39	852.345	521.096	255.175	399.594	780.12	636.206	840.842	249.822	261.823	313.45	87.4998	45.7745	56.7681	260.101	149.278	218.119
TVAG_337850	4744484	1,705.010	-1.179	0.044	AMP dependent CoA ligase	2436.32	5318.64	5541.9	1048.94	2450.93	1231.76	771.594	718.885	1769.42	1230.32	1714.4	952.733	756.354	1291.29	870.905	281.913	1529.64	774.251
TVAG_214610	5464761	318.839	-1.261	0.043	hypothetical protein	317.829	282.254	145.361	639.144	200.749	550.896	770.173	933.29	212.038	319.893	297.689	344.937	197.987	161.623	193.842	71.4324	68.1888	31.779
TVAG_453730	4775562	208.419	-2.32	0.002	conserved hypothetical protein	631.274	257.545	77.6361	138.284	52.6409	320.063	770.173	752.517	126.736	26.4039	27.2582	29.7176	146.822	65.5536	177.227	120.508	23.9582	7.22249
TVAG_439720	4751591	434.257	-1.909	0.04	leucine rich repeat and nacht domain-containing protein	38.3586	29.936	33.0366	1494.15	728.051	1365.6	765.91	717.484	999.262	76.1651	100.425	190.688	40.0423	63.8582	25.6149	438.409	269.069	440.572
TVAG_399850	4744194	255.833	-1.852	0.025	conserved hypothetical protein	140.283	167.737	145.361	338.965	317.63	240.532	761.647	667.036	826.219	5.58544	5.02125	8.49075	187.605	127.151	180.689	154.861	184.294	145.894
TVAG_436440	5466374	271.717	-1.525	0.002	conserved hypothetical protein	211.521	167.737	133.798	414.853	177.552	508.221	760.226	877.236	380.207	109.17	89.6653	66.5109	169.067	153.147	211.842	244.833	93.99	121.338
TVAG_091620	4747649	369.589	-1.634	0.015	ankyrin repeat-containing protein	326.597	359.232	396.44	359.202	209.671	300.665	754.542	821.183	1503.77	203.615	228.108	245.17	40.0423	48.6001	15.2305	238.835	270.912	330.79
TVAG_189240	4745065	465.401	-1.104	0.033	conserved hypothetical protein	943.623	1512.48	462.513	357.516	162.384	335.581	751.7	774.939	414.328	233.573	204.437	304.959	274.364	127.151	281.071	626.533	309.614	300.456
TVAG_139960	4757307	297.594	-3.116	0	multidrug resistance protein 1, 2	158.914	65.099	66.0733	133.225	63.3475	106.688	751.7	671.24	2785.75	26.4039	12.1945	20.1655	81.5676	49.7303	55.3835	123.78	116.105	69.3359
TVAG_248020	4750233	415.16	-3.602	0	ankyrin repeat-containing protein	1052.12	808.748	987.795	578.434	198.965	459.727	748.858	759.524	1311.23	12.1864	20.085	4.95294	165.36	168.405	146.074	20.1756	12.9006	17.334
TVAG_077840	4753707	189.547	-2.276	0.008	ankyrin 2,3/unc44	58.086	47.9927	87.5471	62.3966	84.7608	69.8319	748.858	690.858	977.327	16.7563	10.7598	12.0286	74.8939	101.156	108.69	94.8797	88.4612	76.5584
TVAG_226540	4762706	546.204	-1.34	0.005	Mannosyl-oligosaccharide 1,2-alpha-mannosidase IA	460.304	557.381	298.982	1738.67	587.08	1171.62	747.437	815.577	670.237	223.925	220.935	504.138	229.872	111.893	161.997	526.746	335.415	469.462
TVAG_085700	4758558	410.617	-1.522	0.003	conserved hypothetical protein	429.617	401.523	252.73	763.937	450.571	822.464	746.016	749.715	870.089	321.417	278.321	312.389	298.834	238.479	265.148	107.421	40.5447	41.8905
TVAG_360060	4774406	471.097	-1.508	0.014	conserved hypothetical protein	824.163	928.968	599.615	802.724	303.354	519.86	744.595	679.648	867.652	93.4292	90.3826	133.375	94.1735	79.6815	65.0756	586.182	504.966	561.91
TVAG_387430	4749669	807.692	-1.082	0.049	conserved hypothetical protein	1579.28	1545.27	1585.76	747.073	319.414	675.042	744.595	812.775	1866.91	779.931	862.939	1049.31	206.885	222.091	186.227	408.964	420.191	525.798
TVAG_424360	4771383	679.312	-1.799	0.032	breast cancer suppressor candidate 1,bcsc-1	236.728	890.953	498.853	2074.27	1914.7	1536.3	738.911	833.795	775.037	429.571	378.029	402.603	602.117	164.449	697.832	25.0831	11.0576	17.334
TVAG_116160	4760402	412.544	-1.041	0.022	conserved hypothetical protein	850.466	683.302	754.887	198.995	132.048	269.629	738.911	676.845	692.172	208.692	239.586	273.827	358.897	304.598	356.531	159.769	237.739	288.9
TVAG_360070	4774407	367.954	-3.458	0	TKL family protein kinase	738.678	601.572	434.432	1015.21	411.313	688.62	733.227	930.487	519.129	25.3884	16.4984	22.642	152.012	143.54	139.151	18.5397	11.0576	21.6675
TVAG_302980	4747544	541.39	-7.211	0	alcohol dehydrogenase	47.1263	50.8437	41.2958	3526.25	1117.95	2849.53	730.385	793.156	521.566	0.507767	1.43464	2.12269	0	1.69535	0	22.902	16.5865	21.6675
TVAG_197150	4763280	475.643	-1.994	0.008	2-5A-dependent ribonuclease	954.582	1110.48	817.657	448.581	197.18	316.183	724.701	766.531	1506.2	61.4398	49.4952	68.9873	43.0084	44.6442	36.6915	703.418	339.101	372.681
TVAG_289150	4762637	338.33	-1.388	0.006	helicase	439.481	427.658	754.887	175.385	182.013	207.556	723.28	581.554	913.959	73.6263	98.9905	178.659	272.139	235.089	294.917	79.6117	235.896	215.23
TVAG_022540	4742972	510.614	-1.136	0.019	conserved hypothetical protein	1194.6	899.031	756.539	489.055	332.798	566.414	721.859	794.557	565.436	611.86	487.779	538.809	233.58	202.312	235.38	356.071	99.5188	105.448
TVAG_165660	4773945	234.366	-1.858	0.013	conserved hypothetical protein	88.7729	63.1983	61.1178	421.599	263.205	483.004	721.859	735.701	470.384	145.729	214.479	146.465	122.351	116.414	92.7673	48.5304	12.9006	10.1115
TVAG_410380	4768974	226.569	-2.227	0	conserved hypothetical protein	230.152	119.269	156.924	138.284	90.1141	139.664	721.859	671.24	1094.31	151.315	123.379	101.889	48.9406	41.2535	41.5376	72.523	79.2465	56.3355
TVAG_424350	4771382	687.652	-1.471	0.002	zinc finger protein MYND domain-containing protein	417.561	521.267	469.12	2052.34	1653.28	1483.93	720.438	664.233	1113.81	189.397	177.179	162.032	493.113	432.88	533.066	366.432	442.306	485.352
TVAG_221640	4770779	555.225	-1.987	0.001	conserved hypothetical protein	275.086	496.083	170.139	1998.38	770.877	2224.92	720.438	759.524	567.873	244.744	261.823	454.963	401.906	91.5489	297.686	103.604	66.3459	88.1144
TVAG_358570	4745102	303.654	-2.041	0.003	conserved hypothetical protein	320.021	375.388	492.246	143.344	56.2098	81.4705	719.017	808.571	1401.4	132.02	147.051	184.32	37.0762	45.2094	24.2303	186.488	145.592	166.117
TVAG_436360	5466369	193.718	-4.84	0	conserved hypothetical protein	36.1667	11.4042	19.822	15.1776	3.56888	5.81932	716.175	660.029	1901.03	21.3262	11.4772	14.1512	1.48305	7.91164	1.38459	26.719	20.2723	13.0005
TVAG_211480	4764575	163.631	-2.168	0.002	conserved hypothetical protein	124.94	119.269	52.8586	131.539	49.072	199.797	714.754	776.34	241.285	26.9117	22.237	22.9958	89.7243	66.1187	80.306	140.684	46.0735	40.446
TVAG_334950	4748575	824.417	-1.449	0.017	conserved hypothetical protein	1919.03	2305.07	3087.27	172.012	438.079	306.484	707.65	699.266	1225.92	582.409	557.359	495.647	354.448	537.426	583.603	209.39	379.646	278.788
TVAG_113650	5463525	368.46	-1.816	0.048	conserved hypothetical protein	134.803	339.75	318.804	1202.4	422.02	973.767	706.229	632.002	433.826	5.58544	7.89054	4.95294	192.055	54.8163	116.998	468.945	316.986	300.456
TVAG_470700	4764102	204.313	-1.483	0.045	Clan MH, family M28, aminopeptidase S-like metallopeptidase	52.6061	61.7728	87.5471	192.249	69.5931	246.351	706.229	835.196	458.198	164.517	199.416	186.443	69.7032	58.7722	56.7681	29.4454	82.9323	119.893
TVAG_204720	4765261	443.454	-4.669	0	conserved hypothetical protein	14.2475	12.3546	19.822	925.831	997.501	1053.3	704.808	797.36	3153.77	6.60098	5.73858	2.12269	2.22457	3.3907	0	125.416	101.362	56.3355
TVAG_151260	4763006	530	-2.143	0.001	conserved hypothetical protein	1202.27	1215.97	1382.58	494.114	265.881	387.955	704.808	734.3	1394.09	374.225	347.901	596.829	114.195	116.414	76.1523	38.17	47.9165	46.224
TVAG_225780	5463455	529.801	-1.27	0.004	conserved hypothetical protein	1165.01	1150.4	1172.8	428.344	224.839	322.003	701.966	753.919	818.907	238.651	218.066	287.978	216.525	244.696	206.996	400.239	407.29	577.799
TVAG_137430	4747408	453.587	-1.295	0.016	conserved hypothetical protein	718.951	562.132	576.489	677.931	291.756	444.208	699.124	716.082	1111.37	102.061	88.2306	109.672	215.042	129.977	176.535	589.999	615.542	339.457
TVAG_259780	4740910	210.219	-2.413	0.003	myosin heavy chain, clone	131.515	590.643	370.01	21.9231	41.9343	27.1568	697.703	686.654	616.618	44.6835	26.5409	31.1327	18.5381	31.6465	29.0763	172.31	121.634	124.227
TVAG_517480	4723931	162.533	-5.076	0.007	conserved hypothetical protein	4.38385	6.65245	3.30366	458.7	176.659	252.171	696.282	709.076	533.752	0	0	0	0	0	0	43.6228	9.2147	31.779
TVAG_394050	4773264	367.344	-1.688	0.003	ankyrin	87.6769	469.473	234.56	524.469	263.205	552.836	694.861	739.905	1481.83	82.2583	120.51	133.375	287.711	314.77	283.148	131.959	81.0894	128.56
TVAG_302290	4766040	127.247	-3.346	0.001	conserved hypothetical protein	51.5102	19.007	18.1701	118.048	27.6588	159.062	694.861	755.32	241.285	9.64758	7.17322	7.78319	0.741524	1.69535	5.53835	101.968	27.6441	43.335
TVAG_023440	4754417	174.297	-3.498	0	conserved hypothetical protein	55.894	42.7658	42.9476	188.876	84.7608	116.386	692.019	811.373	845.717	1.01553	0.717322	2.12269	6.67371	14.1279	15.2305	83.4287	55.2882	78.0029
TVAG_373440	4772199	217.844	-3.2	0	conserved hypothetical protein	64.6617	76.028	57.8141	57.3374	49.072	58.1932	692.019	598.37	1883.97	43.1602	22.237	42.4537	83.7922	63.8582	80.9983	8.17928	20.2723	18.7785
TVAG_178100	5465296	1,158.857	-1.497	0.01	hypothetical protein	609.355	647.189	1014.22	5229.51	3110.27	2929.06	689.177	575.949	597.12	686.501	627.657	659.448	418.219	606.936	536.527	471.127	739.019	712.138
TVAG_376190	4745052	302.193	-1.121	0	nuclease sbcCD subunit C	299.197	336.899	224.649	504.232	248.929	525.679	689.177	554.929	343.649	219.355	194.394	182.197	145.339	193.27	154.381	231.746	213.781	177.673
TVAG_063000	5464209	517.641	-1.751	0.002	hypothetical protein	1112.4	882.876	789.576	566.629	202.534	422.871	682.072	1044	1476.96	78.1962	71.7322	148.588	173.517	109.633	132.228	524.565	497.594	401.571
TVAG_341050	4774219	669.635	-1.718	0.002	conserved hypothetical protein	1860.94	1876.94	1807.1	666.126	288.187	506.281	680.651	770.735	782.349	163.501	170.723	228.543	183.898	128.847	165.458	660.341	597.113	515.686
TVAG_246890	5464530	453.267	-1.223	0.007	splicing factor U2AF-associated protein	766.077	970.308	683.858	553.138	289.971	263.809	680.651	651.621	853.028	143.19	144.182	165.57	336.652	223.221	253.379	692.512	291.185	196.452
TVAG_RG_DS113187_17		135.02	-3.451	0.044	hypothetical protein	1.09596	0	0	301.865	157.923	345.28	680.651	637.608	102.363	0	1.43464	0	38.5592	29.3861	49.1528	47.9851	11.0576	26.001
TVAG_087180	4763812	551.783	-1.319	0	conserved hypothetical protein	670.728	859.592	1134.81	799.351	522.84	609.089	676.388	472.25	1340.47	261.5	307.731	234.203	208.368	275.777	285.917	148.318	652.401	472.351
TVAG_402070	5465465	343.231	-1.561	0.01	ankyrin repeat-containing protein	631.274	650.04	551.712	246.214	114.204	273.508	674.967	759.524	711.669	57.8855	50.9299	46.6991	156.461	149.191	132.228	524.565	197.195	249.898
TVAG_056910	4764780	190.277	-1.763	0.024	WD-repeat protein	95.3486	95.5102	72.6806	84.3198	82.0841	120.266	674.967	786.149	633.678	49.2534	50.9299	56.2512	39.3007	31.6465	26.3071	268.826	141.906	115.56
TVAG_095250	4743808	936.222	-1.14	0.019	alkyl hydroperoxide reductase, subunit C	1635.17	2280.84	2993.12	1070.86	841.362	764.271	672.125	580.153	753.102	433.126	590.356	820.772	699.998	649.884	646.602	159.223	641.343	619.69
TVAG_479870	4756616	210.693	-4.091	0	conserved hypothetical protein	46.0304	24.7091	44.5995	114.675	143.647	159.062	663.599	683.852	1703.62	18.2796	12.1945	35.7319	45.2329	53.121	32.5378	4.36228	0	7.22249
TVAG_246060	4770336	222.835	-2.747	0	conserved hypothetical protein	145.763	229.985	232.908	239.468	144.539	244.412	659.336	602.574	994.387	40.1136	35.1488	120.639	67.4786	39.5582	87.229	37.0794	23.9582	66.4469
TVAG_426330	4772428	274.219	-2.307	0	conserved hypothetical protein	211.521	253.744	125.539	839.825	329.229	779.789	657.915	710.477	199.852	50.7767	62.407	77.1243	157.203	85.8978	133.613	149.408	55.2882	56.3355
TVAG_139170	4770503	537.449	-1.415	0	PIKK family atypical protein kinase	630.178	1060.59	472.424	1300.21	728.943	1016.44	653.652	602.574	572.748	166.04	159.963	220.406	504.978	307.424	543.45	392.605	169.551	171.895
TVAG_174020	4760700	467.404	-2.189	0.006	CAMK family protein kinase	334.268	280.353	168.487	1736.99	868.129	1458.71	650.81	790.353	614.18	116.279	134.139	185.028	423.41	247.521	361.377	7.63399	11.0576	24.5565
TVAG_156050	4750959	147.947	-1.752	0.031	conserved hypothetical protein	54.7981	57.4962	33.0366	79.2606	53.5331	81.4705	647.968	808.571	236.411	53.8233	41.6047	47.0529	38.5592	24.8651	33.2301	170.674	119.791	80.8919
TVAG_RG_DS114314_5		201.608	-6.647	0	conserved hypothetical protein	5.47981	1.42553	3.30366	865.121	284.618	729.355	645.126	574.548	482.57	0.507767	0	0	2.22457	0.565117	2.07688	9.81514	9.2147	13.0005
TVAG_152360	4757121	599.982	-1.499	0.035	conserved hypothetical protein	533.733	460.92	325.411	2204.12	791.398	1406.34	643.705	720.287	889.587	54.3311	47.3433	72.8789	288.453	141.279	230.534	681.061	746.391	561.91
TVAG_047790	4755973	241.377	-1.27	0.01	conserved hypothetical protein	266.319	239.013	206.479	229.35	177.552	232.773	643.705	672.641	402.142	69.5641	71.7322	81.0159	131.25	97.2001	106.613	315.72	167.708	234.009
TVAG_162850	5466139	160.881	-3.493	0	secreted glucosidase	26.3031	17.5815	33.0366	82.6334	38.3654	137.724	643.705	700.668	979.764	4.56991	2.15197	4.24537	77.1184	44.6442	58.1526	6.54342	18.4294	20.223
TVAG_318910	4763390	946.903	-1.518	0.009	conserved hypothetical protein	1612.16	3541.96	2459.58	944.381	707.53	1134.77	640.863	602.574	989.513	332.08	347.184	512.275	1102.65	512.561	997.595	266.645	202.723	137.227
TVAG_485160	4759912	138.813	-4.899	0.01	conserved hypothetical protein	0	0	0	42.1599	30.3354	50.4341	636.6	542.317	1116.25	30.466	21.5197	14.505	5.93219	3.95582	4.15376	0	0	0
TVAG_160180	4773852	810.77	-1.041	0.006	conserved hypothetical protein	971.022	1474.47	787.924	1725.18	1185.76	1577.04	635.179	664.233	801.847	360.007	401.7	424.537	923.938	489.391	813.445	688.15	346.473	323.568
TVAG_487690	4766460	594.882	-2.024	0	conserved hypothetical protein	869.097	1417.45	469.12	1740.36	1001.07	1377.24	632.337	545.12	541.064	185.335	222.37	367.225	81.5676	67.814	94.8442	443.862	276.441	375.57
TVAG_184640	4768497	138.47	-26.277	0	modulator of drug activity B	1.09596	2.85105	1.65183	0	0	0	632.337	531.106	1323.41	0	0	0	0	0	0	0	0	0
TVAG_494400	4775515	278.642	-2.023	0.005	conserved hypothetical protein	77.8133	99.3116	107.369	504.232	686.116	531.498	629.495	686.654	704.358	265.055	290.515	143.635	26.6948	15.2582	65.7679	57.255	68.1888	56.3355
TVAG_368400	4735522	216.143	-3.008	0.008	conserved hypothetical protein	325.501	296.984	308.893	193.935	85.653	219.195	626.653	655.825	748.228	0	0	0	112.712	142.409	105.921	23.9926	12.9006	31.779
TVAG_041660	4754337	304.674	-4.01	0	conserved hypothetical protein	6.57577	28.5105	19.822	33.7279	26.7666	54.3137	626.653	676.845	3689.96	22.3418	11.4772	19.1042	48.199	41.2535	40.8453	16.3586	20.2723	101.115
TVAG_350130	4758338	574.363	-1.092	0.025	Clan CA, family C19, ubiquitin hydrolase-like cysteine peptidase	420.849	488.005	322.107	1723.5	1022.48	1404.4	622.391	725.892	309.527	307.707	250.345	352.72	586.545	464.526	578.757	304.815	215.624	238.342
TVAG_RG_DS114314_4		166.266	-7.656	0	hypothetical protein	1.09596	3.32623	3.30366	632.398	177.552	560.595	622.391	554.929	421.64	0.507767	0	0	0.741524	0	0.692293	5.99814	1.84294	5.77799
TVAG_430720	4770876	483.977	-1.877	0.018	conserved hypothetical protein	900.88	1489.2	1985.5	219.231	86.5452	238.592	622.391	651.621	653.176	241.697	225.239	307.79	22.2457	32.7768	21.4611	434.592	291.185	287.455
TVAG_366310	5465657	365.115	-1.342	0.028	hypothetical protein	371.531	238.538	226.301	927.517	419.343	836.043	619.549	641.812	431.389	58.901	57.3858	61.5579	238.771	92.1141	181.381	577.457	315.143	277.344
TVAG_102530	4767426	294.116	-1.817	0.001	conserved hypothetical protein	290.43	347.353	340.277	585.179	445.217	453.907	619.549	657.226	387.519	161.47	141.312	128.776	222.457	204.007	224.303	15.8133	33.1729	36.1125
TVAG_048960	4746518	327.61	-1.055	0.01	conserved hypothetical protein	383.586	378.715	318.804	318.729	196.288	356.919	619.549	738.504	670.237	205.138	150.638	172.645	138.665	159.363	134.997	443.862	289.342	221.008
TVAG_486690	4772219	166.885	-2.511	0	conserved hypothetical protein	54.7981	107.39	51.2068	239.468	97.2519	176.52	611.023	697.865	519.129	23.3573	24.389	40.3311	32.627	18.6489	39.4607	115.6	68.1888	86.6699
TVAG_365090	4745489	224.726	-1.591	0.013	conserved hypothetical protein	325.501	409.126	264.293	72.515	34.7965	58.1932	609.602	655.825	606.869	80.735	75.3188	91.6293	99.3642	96.635	77.5369	210.48	90.3041	186.34
TVAG_444510	4771140	698.632	-1.075	0.041	adenosine diphosphatase	263.031	301.261	621.089	1706.63	1331.19	1266.67	608.181	748.313	1679.25	453.436	482.758	405.433	227.648	324.942	296.302	300.998	659.773	898.478
TVAG_006760	4755331	853.9	-1.019	0.041	conserved hypothetical protein	1573.8	1489.2	1506.47	1578.47	779.799	1173.56	606.76	531.106	1048.01	158.931	224.522	367.579	850.528	378.628	604.372	493.483	1142.62	862.366
TVAG_453340	4762378	540.542	-2.191	0.029	leucine-rich repeat protein, BspA family	1127.74	1482.55	1337.98	920.772	397.93	772.03	606.76	640.41	694.609	128.465	109.75	212.976	2.22457	1.13023	1.38459	533.834	398.075	361.125
TVAG_484580	4758908	291.519	-1.783	0.015	protein phosphatases pp1 regulatory subunit	584.147	587.792	564.926	241.155	191.827	298.725	606.76	589.962	399.705	210.216	203.719	198.117	12.6059	8.47675	7.61523	154.316	167.708	219.564
TVAG_186350	5468889	940.581	-7.421	0	leucine-rich repeat protein, BspA family	4112.05	3501.09	6539.6	10.1184	5.35331	9.69887	601.076	668.437	1384.34	0.507767	0	0	0	0.565117	0	53.438	23.9582	20.223
TVAG_348760	4745889	141.127	-2.282	0	conserved hypothetical protein	70.1415	87.4322	41.2958	97.8109	74.0542	104.748	596.813	487.665	548.375	37.5748	53.7992	95.5209	39.3007	18.6489	32.5378	71.9777	47.9165	34.668
TVAG_096140	4745421	169.278	-1.665	0.042	N-terminal acetyltransferase	84.389	71.2763	59.4659	67.4558	63.3475	60.133	593.971	521.297	796.972	132.02	149.203	111.087	58.5804	113.023	79.6137	9.81514	47.9165	27.4455
TVAG_118180	4765632	296.589	-1.554	0	conserved hypothetical protein	503.046	486.579	497.201	318.729	112.42	244.412	592.55	598.37	628.804	144.206	128.401	156.017	180.19	158.233	162.689	95.9702	160.336	170.451
TVAG_212110	4765465	339.944	-2.304	0	dynein light chain Tctex-type	532.637	848.663	1121.59	190.563	131.156	203.676	592.55	444.223	1021.2	97.4913	121.945	126.3	87.4998	103.416	91.3827	63.2531	169.551	171.895
TVAG_159970	4773831	254.247	-1.126	0.039	conserved hypothetical protein	184.122	143.503	156.924	478.936	145.432	308.424	588.287	765.129	368.021	114.755	114.772	170.523	124.576	85.8978	67.8447	330.443	152.964	275.899
TVAG_044480	4760262	647.1	-1.331	0.043	heat shock protein 70 (HSP70)-interacting protein	393.45	458.544	302.285	2081.01	1453.42	1895.16	586.866	575.949	587.371	81.2428	91.0999	128.423	606.566	278.038	439.606	733.954	534.453	420.349
TVAG_454190	4775608	149.262	-3.089	0	conserved hypothetical protein	90.9648	86.0067	130.495	121.42	34.7965	75.6512	586.866	550.725	726.293	21.3262	25.1063	21.2269	19.2796	24.3	15.2305	57.255	40.5447	59.2244
TVAG_270810	4753038	402.787	-1.069	0.043	conserved hypothetical protein	642.233	579.714	343.581	571.688	329.229	529.559	584.024	632.002	694.609	99.0146	96.1212	107.549	238.771	116.979	176.535	628.169	551.039	329.346
TVAG_273190	4759636	197.094	-1.813	0.002	conserved hypothetical protein	360.571	248.992	343.581	62.3966	36.581	102.808	582.603	626.397	399.705	102.569	105.446	129.13	92.6904	124.891	64.3833	65.4342	46.0735	53.4465
TVAG_057570	4744855	162.431	-2.379	0	paramyosin	41.6465	31.3616	34.6885	374.38	137.402	459.727	581.182	510.086	282.718	42.1447	31.5622	38.9159	74.8939	57.6419	86.5367	59.9814	44.2306	34.668
TVAG_025760	4759404	184.294	-2.414	0	conserved hypothetical protein	138.091	207.652	194.916	87.6926	58.8864	100.868	578.34	615.186	814.033	73.1185	88.9479	85.9688	48.199	63.8582	66.4602	44.1681	35.0159	15.8895
TVAG_002870	4759663	984.663	-1.018	0.006	conserved hypothetical protein	1012.67	1069.62	1152.98	2667.88	1285.69	2155.09	572.656	686.654	1264.92	479.332	570.988	753.2	805.295	622.194	702.678	819.564	589.741	512.797
TVAG_531050	4727587	84.669	-7.175	0.001	conserved hypothetical protein	4.38385	6.65245	1.65183	3.37279	5.35331	0	572.656	304.09	614.18	0	0	0	0	0	0	0	7.37176	4.3335
TVAG_143200	4760862	115.659	-3.374	0.002	conserved hypothetical protein	36.1667	23.7588	18.1701	106.243	51.7487	116.386	565.551	594.166	387.519	12.1864	12.1945	14.505	52.6482	31.0814	59.5372	0	0	0
TVAG_491470	4768232	647.646	-2.48	0	conserved hypothetical protein	474.551	672.373	812.701	2414.92	1558.71	1997.97	564.13	463.842	926.145	66.5175	43.7566	91.2755	268.432	245.261	261.687	362.615	237.739	195.007
TVAG_355150	4766355	451.708	-1.46	0	conserved hypothetical protein	547.981	697.557	753.235	473.877	529.978	490.763	561.288	603.976	1303.91	198.537	274.017	318.403	154.237	202.877	150.92	259.011	296.713	313.456
TVAG_371570	4771671	321.961	-3.061	0	4-alpha-glucanotransferase	526.061	583.04	865.56	608.789	445.217	578.053	559.867	545.12	470.384	101.553	76.7535	90.568	48.9406	79.6815	70.6139	61.072	47.9165	36.1125
TVAG_270760	4753030	247.43	-1.262	0.013	conserved hypothetical protein	233.44	311.715	201.523	318.729	173.983	349.159	559.867	637.608	358.272	93.937	74.6015	86.3226	126.059	79.1164	112.152	472.217	123.477	141.561
TVAG_463900	4771232	147.945	-1.635	0.033	conserved hypothetical protein	196.177	73.6522	84.2434	25.2959	25.8743	71.7717	559.867	610.982	368.021	127.45	116.924	122.055	45.2329	79.6815	33.9224	37.0794	31.33	53.4465
TVAG_371560	4771663	407.448	-3.178	0	conserved hypothetical protein	678.4	761.706	1103.42	934.263	734.296	803.067	558.446	542.317	492.319	94.9525	115.489	99.0587	70.4447	99.4606	96.9211	37.0794	58.9741	53.4465
TVAG_464250	4771267	185.281	-1.667	0.014	glycine-rich RNA-binding protein	150.147	178.666	109.021	158.521	86.5452	100.868	558.446	629.2	565.436	23.3573	24.389	24.4109	176.483	129.977	167.535	100.333	73.7176	78.0029
TVAG_117980	4765604	484.946	-1.746	0	conserved hypothetical protein	314.541	394.395	323.759	1554.86	960.92	1212.36	549.92	599.772	814.033	113.74	118.358	79.6008	352.965	214.179	286.609	388.243	254.326	196.452
TVAG_016780	4762771	141.02	-6.627	0	ion channel nompc	5.47981	15.2056	4.95549	6.74558	0	0	549.92	543.718	1386.78	3.55437	0.717322	4.24537	0.741524	1.13023	0.692293	4.36228	0	10.1115
TVAG_227260	4743643	135.644	-2.769	0.003	conserved hypothetical protein	25.2071	24.2339	28.0811	21.9231	16.9522	42.675	548.499	472.25	950.517	18.7874	25.1063	40.3311	48.199	73.4652	50.5374	11.9963	11.0576	31.779
TVAG_228310	5465097	220.779	-2.584	0.001	alcohol dehydrogenase	81.1011	69.3756	117.28	337.279	158.815	221.134	547.078	591.364	1279.54	17.7719	20.085	32.1941	34.8516	16.9535	28.384	99.2419	204.566	117.004
TVAG_184990	5468738	646.552	-1.228	0.014	conserved hypothetical protein	318.925	434.785	465.817	2060.78	1374.02	1850.55	544.236	570.344	538.626	526.555	443.305	482.204	388.558	341.896	446.529	398.604	254.326	197.896
TVAG_248040	4750235	228.365	-2.897	0	actin	420.849	372.537	219.694	517.723	263.205	506.281	542.815	556.33	226.662	31.9893	30.8449	39.9773	94.1735	82.5071	102.459	37.0794	22.1153	43.335
TVAG_262840	4749545	314.874	-7.865	0	conserved hypothetical protein	120.556	188.169	97.4581	1627.37	628.122	1534.36	539.974	442.822	463.073	1.5233	0	2.12269	6.67371	2.82558	3.46147	0	9.2147	0
TVAG_457330	5467651	225.742	-1.47	0.002	Clan CA, family C19, ubiquitin hydrolase-like cysteine peptidase	533.733	305.538	120.584	310.297	117.773	356.919	539.974	553.528	148.671	104.092	86.0787	119.932	114.936	87.028	118.382	282.458	81.0894	82.3364
TVAG_227330	4740913	276.55	-1.247	0.001	conserved hypothetical protein	269.607	313.14	204.827	367.634	243.576	362.738	537.132	587.16	619.055	143.698	131.987	142.22	146.822	121.5	109.382	379.519	141.906	156.006
TVAG_021620	5465751	382.259	-1.956	0	hypothetical protein	1006.09	862.918	835.827	603.73	258.743	527.619	534.29	441.421	397.268	159.947	128.401	91.9831	246.927	92.6792	168.227	175.582	204.566	144.45
TVAG_148650	4754286	103.165	-2.743	0.03	conserved hypothetical protein	13.1515	14.7304	6.60733	0	4.46109	0	534.29	482.059	560.562	15.7408	15.0638	7.4294	54.8727	31.6465	51.2297	26.719	23.9582	14.445
TVAG_003150	4759689	291.252	-1.287	0.036	conserved hypothetical protein	870.193	277.977	373.314	317.042	139.186	279.328	530.027	594.166	336.337	57.8855	58.8204	106.842	112.712	76.8559	110.075	519.657	125.32	356.791
TVAG_482440	4767901	184.89	-2.17	0.003	conserved hypothetical protein	15.3435	27.5602	19.822	443.522	281.941	655.644	527.185	494.671	258.346	111.201	81.0574	82.7848	51.1651	83.0722	69.9216	29.4454	53.4453	41.8905
TVAG_575220	4736767	245.026	-1.064	0.003	conserved hypothetical protein	197.273	249.467	203.175	252.959	297.109	339.461	527.185	417.598	502.068	104.6	120.51	114.979	209.11	156.537	261.687	218.114	121.634	117.004
TVAG_325520	4760823	269.859	-2.561	0.002	conserved hypothetical protein	655.385	518.416	925.026	13.4912	23.1977	17.458	527.185	498.875	974.89	123.895	115.489	155.31	30.4025	58.207	40.153	16.9038	86.6182	76.5584
TVAG_167060	5466879	348.06	-1.524	0.041	conserved hypothetical protein	805.532	647.664	716.895	220.918	212.348	335.581	525.764	543.718	640.99	45.6991	44.474	31.8403	492.372	450.398	375.915	64.889	68.1888	41.8905
TVAG_001910	4749338	266.265	-1.298	0.016	conserved hypothetical protein	647.713	719.89	531.89	118.048	82.0841	120.266	521.501	362.946	302.216	123.387	122.662	96.2285	161.652	134.498	150.228	321.718	140.064	135.783
TVAG_070990	5469000	134.769	-7.274	0	conserved hypothetical protein	2.19192	0.95035	0	0	0	7.7591	521.501	476.454	1401.4	1.01553	1.43464	0.707562	2.22457	2.26047	1.38459	3.27171	1.84294	1.4445
TVAG_088210	4747814	228.469	-2.814	0.016	conserved hypothetical protein	0	0.475175	0	369.321	496.074	560.595	520.08	433.013	1221.05	37.5748	29.4102	26.8874	91.9489	56.5117	101.075	45.804	46.0735	76.5584
TVAG_186330	5468887	814.055	-4.947	0	leucine-rich repeat protein, BspA family	3107.05	2597.31	5546.85	20.2367	23.1977	79.5308	520.08	616.588	1681.68	5.58544	0.717322	1.41512	15.572	37.2977	15.2305	243.743	57.1312	83.7809
TVAG_363780	4767079	590.095	-2.076	0.004	germ cell-specific ankyrin, sam and BASic leucine zipper domain containing protein	935.951	1876.94	1897.95	853.316	468.415	644.005	518.659	437.217	955.392	438.711	403.852	781.503	77.1184	106.242	76.8446	61.6172	46.0735	41.8905
TVAG_040660	4760755	213.915	-1.398	0.034	conserved hypothetical protein	568.804	249.467	128.843	173.699	83.8686	271.568	518.659	651.621	146.233	57.3777	49.4952	74.294	229.131	172.926	227.072	184.306	31.33	31.779
TVAG_391680	5466328	209.199	-1.03	0.046	conserved hypothetical protein	134.803	110.241	77.6361	443.522	202.534	285.147	517.238	539.514	216.913	81.7505	78.1881	122.055	146.08	100.591	132.92	228.475	152.964	195.007
TVAG_254190	5463813	681.561	-1.63	0.016	conserved hypothetical protein	1545.31	1862.69	3123.61	182.131	219.486	201.737	517.238	468.046	1150.37	320.401	382.333	505.553	189.83	163.884	151.612	304.815	519.709	459.351
TVAG_227730	4762519	237.114	-2.604	0	ankyrin repeat and sam domain-containing protein	291.526	633.884	434.432	128.166	136.509	93.1092	515.817	519.896	913.959	92.4137	107.598	149.296	54.8727	38.428	51.2297	26.1737	46.0735	34.668
TVAG_436950	5466416	449.949	-1.654	0.001	conserved hypothetical protein	253.167	543.125	1447	865.121	734.296	836.043	507.291	456.835	504.505	74.6418	485.627	398.358	167.584	78.5513	98.3057	248.105	162.179	238.342
TVAG_047680	4755961	407.151	-1.964	0	ankyrin repeat domain	668.536	1203.14	882.078	337.279	227.516	267.689	507.291	636.206	1104.06	86.3204	91.0999	179.721	223.199	154.842	176.535	284.639	138.221	160.339
TVAG_035800	5468112	309.517	-1.328	0	conserved hypothetical protein	368.243	463.296	226.301	527.842	284.618	510.161	504.449	524.1	575.185	124.911	112.62	189.627	191.313	83.6373	130.151	355.526	210.095	189.229
TVAG_239180	5466084	211.922	-3.094	0.001	conserved hypothetical protein	111.788	171.538	335.322	166.953	261.42	110.567	498.765	448.427	1308.79	75.1496	68.1456	58.7277	0.741524	0.565117	0.692293	39.2605	121.634	36.1125
TVAG_110430	5465968	460.055	-1.167	0	TKL family protein kinase	499.758	533.147	417.913	1431.75	741.434	659.523	495.923	568.942	382.644	290.951	255.367	343.168	309.215	184.228	265.841	389.334	256.169	255.676
TVAG_290870	4758201	216.625	-1.126	0.019	conserved hypothetical protein	167.682	115.943	84.2434	301.865	282.833	504.341	491.66	442.822	282.718	97.9991	94.6865	94.8134	128.284	96.635	104.536	287.911	158.493	161.784
TVAG_079330	4766580	118.457	-2.913	0.013	ankyrin	97.5406	131.148	127.191	8.43198	14.2755	34.9159	490.239	462.441	516.691	103.585	54.5165	39.6235	0	1.13023	0	3.817	22.1153	24.5565
TVAG_079320	4766579	133.435	-2.638	0.002	ankyrin repeat and FYVE domain containing protein	115.076	177.716	206.479	20.2367	14.2755	25.2171	488.818	452.631	570.31	118.818	60.2551	63.3268	8.15676	18.0837	10.3844	10.9057	16.5865	24.5565
TVAG_167570	4743660	231.819	-1.967	0	adenosine diphosphatase	167.682	190.07	168.487	623.966	206.995	442.269	487.397	546.521	487.445	70.0719	58.8204	69.6949	116.419	89.8536	97.6134	87.7909	134.535	127.116
TVAG_105820	4751891	478.593	-1.159	0.044	conserved hypothetical protein	1175.97	1035.41	1152.98	210.799	142.755	178.459	485.976	634.805	931.02	268.101	265.409	251.538	182.415	202.877	139.151	498.936	447.835	410.238
TVAG_118170	4765631	222.148	-1.176	0.007	conserved hypothetical protein	373.723	317.892	358.447	166.953	105.282	120.266	481.713	411.993	436.263	210.216	161.397	178.306	102.33	118.109	74.7677	79.6117	117.948	183.451
TVAG_048690	4752735	133.037	-3.558	0	aldo-keto reductase	86.581	92.6592	107.369	160.208	51.7487	170.7	480.292	501.678	555.687	12.1864	10.0425	16.2739	23.7288	14.1279	22.1534	36.5341	16.5865	36.1125
TVAG_424160	4771364	1,279.289	-2.752	0.002	conserved hypothetical protein	309.061	450.466	237.864	7556.74	3612.59	6507.94	478.871	540.916	355.835	87.336	55.2338	81.0159	526.482	142.409	440.991	698.511	368.588	576.355
TVAG_286390	4763327	534.699	-1.435	0.024	conserved hypothetical protein	1311.87	1485.87	1818.67	217.545	149.893	190.098	478.871	539.514	831.093	143.19	132.705	191.396	322.563	223.786	258.225	274.279	329.886	725.138
TVAG_329520	4767996	214.024	-1.032	0.036	nalp 4	429.617	211.453	109.021	209.113	140.078	261.87	478.871	553.528	192.541	105.616	77.4708	77.8319	137.923	128.282	118.382	307.541	206.409	106.893
TVAG_437170	5466438	170.15	-2.094	0	rolling pebbles	155.627	210.503	221.345	279.942	118.665	252.171	477.45	409.19	355.835	78.7039	57.3858	58.7277	80.8261	59.9024	36.6915	56.1644	75.5606	78.0029
TVAG_084690	4758257	166.455	-5.054	0	conserved hypothetical protein	0	0	1.65183	487.368	279.265	353.039	474.608	473.651	838.405	10.1553	8.60787	9.90587	0	3.95582	1.38459	19.085	22.1153	13.0005
TVAG_178380	5465324	167.15	-1.595	0.007	conserved hypothetical protein	82.1971	44.1913	62.7696	269.823	117.773	176.52	474.608	501.678	531.315	95.968	81.7747	75.7092	46.716	103.982	53.9989	65.4342	88.4612	135.783
TVAG_474890	4762554	152.699	-1.815	0.001	bromodomain-containing protein	103.02	99.3116	112.325	136.598	79.4075	77.591	468.924	501.678	562.999	57.3777	59.5377	59.0815	83.7922	68.9443	81.6906	82.3381	46.0735	67.8914
TVAG_001580	4749694	606.857	-1.165	0.015	RNA-binding protein	626.89	598.721	787.924	1529.56	1164.35	1462.59	466.082	434.414	485.008	218.848	214.479	169.461	620.655	540.252	608.526	501.117	222.996	271.566
TVAG_205520	4752698	356.185	-3.556	0	conserved hypothetical protein	220.288	396.771	631	1431.75	693.254	1117.31	464.661	371.354	584.934	48.7457	65.9936	72.8789	136.44	77.9861	79.6137	5.99814	3.68588	8.66699
TVAG_254500	5463844	126.265	-2.138	0.006	hypothetical protein	199.465	132.574	133.798	62.3966	31.2277	87.2899	464.661	397.979	341.211	14.7253	12.9118	19.8117	20.7627	9.04187	13.1536	160.314	84.7753	86.6699
TVAG_355200	4766360	116.211	-1.967	0.049	ankyrin	25.2071	18.0567	19.822	26.9823	18.7366	46.5546	464.661	524.1	521.566	19.2952	22.9543	13.0899	23.7288	16.9535	24.2303	171.765	58.9741	75.1139
TVAG_258020	4744275	1,061.292	-4.838	0	conserved hypothetical protein	1228.57	4929.94	9240.35	414.853	223.947	223.074	463.24	487.665	1247.86	73.6263	80.3401	192.811	73.4108	113.588	63.691	6.54342	36.8588	2.889
TVAG_079300	4766577	116.982	-1.852	0.017	ankyrin repeat and FYVE domain containing protein	90.9648	133.049	153.62	45.5327	35.6888	79.5308	463.24	444.223	204.727	75.6573	33.7141	40.6848	80.8261	124.326	68.537	5.99814	3.68588	21.6675
TVAG_078540	4752909	269.377	-2.359	0	conserved hypothetical protein	180.834	154.907	191.612	836.452	349.75	708.018	461.819	536.712	636.115	69.0564	71.7322	83.4924	68.2202	53.6861	55.3835	136.321	129.006	125.671
TVAG_182870	5468610	193.443	-1.801	0.002	conserved hypothetical protein	174.258	194.822	242.819	163.58	140.078	77.591	460.398	430.21	818.907	59.9165	65.2763	40.6848	70.4447	71.2047	93.4596	28.3548	162.179	187.785
TVAG_050310	4765103	901.843	-1.485	0.001	conserved hypothetical protein	1049.93	1242.11	2309.26	2522.85	893.111	1885.46	453.294	549.324	1055.32	523.508	579.596	642.82	518.325	493.912	296.994	131.959	403.604	681.803
TVAG_477200	5468349	168.572	-1.011	0.042	M protein, serotype 2.1 precursor	208.233	149.205	72.6806	273.196	140.078	275.448	450.452	322.307	138.922	80.735	73.8842	84.1999	149.046	129.412	152.305	224.658	58.9741	50.5575
TVAG_204170	4747964	380.003	-6.39	0	conserved hypothetical protein	658.673	875.748	282.463	1156.87	1006.42	1192.96	446.189	444.223	699.483	11.1709	13.6291	21.2269	13.3474	5.08605	10.3844	2.18114	0	0
TVAG_249310	5467424	308.746	-1.484	0.004	conserved hypothetical protein	158.914	80.3046	122.236	925.831	653.104	783.669	446.189	427.407	497.194	154.869	180.048	124.885	161.652	138.454	222.918	179.944	164.022	135.783
TVAG_221630	4770778	297.857	-1.405	0.007	conserved hypothetical protein	156.722	251.843	117.28	839.825	410.421	837.983	446.189	454.033	380.207	189.905	200.133	261.444	267.69	84.2024	198.688	68.706	92.147	104.004
TVAG_474000	4763087	536.518	-2.31	0.043	30S ribosomal protein S4p	363.859	368.736	602.919	2050.66	738.757	1260.85	444.768	594.166	1613.44	471.208	525.08	535.978	1.48305	15.2582	2.07688	2.18114	44.2306	21.6675
TVAG_456680	5467586	200.9	-3.513	0	tankyrase	192.889	468.048	298.982	190.563	87.4374	157.122	443.347	427.407	1062.63	30.466	35.1488	58.0201	50.4236	31.0814	44.9991	23.4473	5.52882	8.66699
TVAG_329200	4767964	1,179.489	-1.146	0.023	biotin synthase	843.89	1815.17	2178.77	3327.26	2528.55	2236.56	441.926	466.645	784.786	717.475	838.55	1137.76	780.824	778.731	815.522	442.226	560.254	535.909
TVAG_373800	4767804	190.007	-3.212	0	CAMK family protein kinase	245.495	212.403	199.872	369.321	155.246	387.955	441.926	455.434	621.492	81.2428	83.2094	112.502	24.4703	15.2582	12.4613	0	1.84294	0
TVAG_357960	4758412	257.139	-1.719	0	ankyrin repeat domain	326.597	593.969	409.654	232.723	134.725	219.195	441.926	392.374	799.409	114.248	102.577	163.093	65.2541	76.8559	53.3066	235.563	132.692	134.338
TVAG_011570	4739559	102.905	-10.345	0.007	modulator of drug activity B	0	0	0	0	0	0	441.926	362.946	1045.57	0	0	0	0	0	0	0	1.84294	0
TVAG_462980	5464125	491.217	-2.075	0.001	conserved hypothetical protein	292.622	784.989	201.523	1814.56	1080.48	1769.07	439.084	448.427	316.839	143.19	132.705	151.418	444.914	150.886	436.837	83.4287	70.0318	80.8919
TVAG_257350	4764373	249.961	-1.157	0.004	conserved hypothetical protein	265.223	249.942	160.228	527.842	256.067	349.159	437.663	510.086	348.523	104.6	116.924	104.012	136.44	85.8978	103.844	323.899	234.053	184.896
TVAG_447590	4774811	234.778	-1.142	0.005	cell cycle control protein cwf16	286.046	342.126	381.573	259.705	132.048	236.653	437.663	420.401	411.891	124.911	109.033	91.2755	93.432	102.851	101.075	346.256	171.393	177.673
TVAG_478830	4772046	263.73	-2.698	0	N-ethylmaleimide reductase	141.379	289.382	196.568	736.955	539.792	605.21	436.242	413.394	750.665	15.7408	15.7811	16.9815	60.0634	24.8651	64.3833	129.233	140.064	170.451
TVAG_015130	4746055	175.304	-2.152	0.001	conserved hypothetical protein	104.116	58.9217	31.3848	654.321	124.018	531.498	436.242	479.257	158.42	104.092	96.8385	78.8932	53.3897	88.7234	71.3062	38.17	18.4294	27.4455
TVAG_001650	4749700	313.734	-1.88	0	conserved hypothetical protein	326.597	375.388	237.864	895.476	395.253	770.091	434.821	465.243	538.626	58.3932	55.2338	74.6478	93.432	47.4698	66.4602	401.33	210.095	200.785
TVAG_475820	5468211	310.787	-1.754	0.047	conserved hypothetical protein	324.405	252.793	218.042	1075.92	456.816	768.151	433.4	362.946	419.203	10.1553	15.0638	12.0286	83.0506	19.214	51.922	305.905	538.139	247.009
TVAG_226740	4755211	463.347	-2.431	0.022	conserved hypothetical protein	934.855	1311.96	1625.4	696.481	571.02	793.368	431.979	348.933	319.276	51.2845	33.7141	41.3924	0.741524	3.95582	0.692293	326.081	486.536	362.569
TVAG_456760	5467594	240.883	-1.118	0	conserved hypothetical protein	321.117	206.701	244.471	293.433	169.522	436.449	431.979	461.039	407.016	131.512	129.118	101.535	160.169	198.921	175.15	208.299	97.6759	161.784
TVAG_283650	5466744	185.282	-1.095	0.042	hypothetical protein	135.899	164.886	185.005	212.486	98.1441	147.423	431.979	487.665	409.454	61.4398	51.6472	47.7605	181.673	157.668	235.38	143.41	92.147	91.0034
TVAG_346390	4743374	93.729	-2.009	0.001	conserved hypothetical protein	54.7981	62.7231	64.4214	75.8878	59.7787	71.7717	431.979	445.625	85.3028	52.3	45.9086	45.284	42.2668	43.514	35.307	15.8133	31.33	23.112
TVAG_456750	5467593	292.217	-1.05	0.019	adenylate cyclase type vIII	174.258	206.701	193.264	558.197	317.63	611.029	430.558	546.521	511.817	113.232	111.185	104.012	261.016	306.293	269.994	263.373	136.378	144.45
TVAG_113630	5463523	225.342	-2.119	0.015	ubiquitin	87.6769	161.084	115.628	804.411	248.037	750.693	429.137	501.678	197.415	4.56991	5.73858	8.84453	77.86	22.0396	49.1528	270.462	158.493	163.228
TVAG_123840	4763833	278.517	-1.166	0.006	conserved hypothetical protein	199.465	188.169	226.301	504.232	344.396	506.281	427.716	444.223	626.367	70.0719	93.9692	101.181	250.635	145.235	186.919	237.744	211.938	248.454
TVAG_239440	5466109	272.183	-2.164	0	conserved hypothetical protein	683.88	646.238	888.685	69.1422	39.2576	73.7114	426.295	496.073	682.423	69.0564	93.2519	106.842	106.038	97.2001	69.9216	162.495	84.7753	104.004
TVAG_424170	4771352	1,312.439	-3.393	0.001	conserved hypothetical protein	118.364	356.857	128.843	7023.84	4284.43	8628.12	424.874	292.879	311.965	13.202	27.9756	55.5436	460.486	107.372	358.608	397.513	195.352	437.683
TVAG_453670	4775556	105.369	-1.977	0.031	conserved hypothetical protein	46.0304	64.1487	26.4293	155.148	55.3176	296.786	423.453	375.558	70.6795	25.3884	25.8236	22.9958	80.0845	35.0372	180.689	5.45285	1.84294	5.77799
TVAG_191210	4766502	316.667	-1.622	0	conserved hypothetical protein	417.561	809.699	660.733	416.54	228.408	446.148	419.19	361.545	545.938	137.605	144.899	222.528	263.241	179.707	220.149	77.4305	66.3459	82.3364
TVAG_478820	4772045	223.823	-1.8	0.008	conserved hypothetical protein	77.8133	116.893	89.1989	608.789	382.762	525.679	417.769	332.117	577.622	60.9321	48.7779	55.1899	34.1101	29.3861	35.307	269.371	187.98	179.118
TVAG_305450	4762659	157.704	-2.371	0	glycine-rich cell wall structural protein 1.0 precursor	161.106	245.666	469.12	129.852	52.6409	145.483	416.348	330.715	426.514	16.2486	11.4772	9.55209	40.7838	24.3	56.0758	147.772	75.5606	79.4474
TVAG_524510	4729370	174.297	-5.46	0	helicase	310.157	266.098	351.84	241.155	158.815	246.351	414.927	456.835	623.929	19.2952	22.237	17.6891	2.96609	1.13023	1.38459	1.09057	0	1.4445
TVAG_443100	4752943	150.311	-1.416	0.018	conserved hypothetical protein	47.1263	48.4679	39.644	288.374	115.988	331.701	412.085	503.079	182.792	60.9321	69.5802	64.3882	89.7243	114.719	110.767	84.5192	60.817	80.8919
TVAG_165670	4773946	78.08	-2.864	0	leucine-rich repeat protein, BspA family	25.2071	23.7588	37.9921	37.1007	11.5988	38.7955	412.085	411.993	236.411	24.8806	18.6504	25.826	5.19066	8.47675	4.15376	23.9926	40.5447	18.7785
TVAG_417020	4762265	141.95	-1.942	0.002	conserved hypothetical protein	86.581	98.8364	61.1178	374.38	136.509	360.798	410.664	290.076	209.601	25.8961	17.2157	21.2269	82.3091	37.8628	94.1519	161.404	25.8012	60.6689
TVAG_078520	4752907	301.333	-7.152	0	abcb9	144.667	358.757	112.325	1458.73	838.686	1305.47	409.243	448.427	309.527	2.53884	1.43464	2.12269	8.89828	2.82558	8.99981	4.36228	5.52882	1.4445
TVAG_163950	5466242	283.178	-1.82	0.002	leucine-rich repeat protein, BspA family	245.495	376.814	166.835	529.528	924.339	502.402	409.243	476.454	343.649	201.076	197.981	327.248	103.813	29.9512	139.151	42.5323	25.8012	54.891
TVAG_238890	5466055	152.15	-1.872	0.002	hypothetical protein	174.258	247.566	160.228	82.6334	32.1199	112.507	409.243	329.314	604.432	64.4865	73.8842	126.3	39.3007	22.6047	29.7686	106.331	64.5029	59.2244
TVAG_019380	4773038	155.171	-1.443	0.003	conserved hypothetical protein	143.571	129.723	128.843	185.503	117.773	213.375	407.822	431.611	282.718	63.4709	55.9511	67.2184	54.1312	42.3838	38.0761	187.578	103.205	140.116
TVAG_275510	4755831	393.037	-1.382	0.03	conserved hypothetical protein	362.763	412.452	749.932	888.73	489.828	663.403	406.401	493.27	643.427	64.4865	62.407	74.6478	134.216	53.6861	98.3057	591.089	434.934	450.684
TVAG_262570	4774014	229.175	-6.036	0	conserved hypothetical protein	520.582	518.416	718.547	333.906	264.989	298.725	403.559	358.742	645.864	7.61651	3.58661	5.30672	0.741524	6.21629	0	21.2661	5.52882	11.556
TVAG_553390	4743360	330.979	-1.072	0.032	conserved hypothetical protein	165.49	187.694	442.691	797.665	592.433	764.271	402.138	291.478	389.956	102.061	111.902	163.093	177.966	159.928	160.612	218.114	458.892	371.236
TVAG_182200	5468536	155.834	-1.251	0.026	conserved hypothetical protein	158.914	258.02	222.997	82.6334	48.1798	67.8921	400.717	319.505	414.328	69.0564	73.1669	74.294	48.9406	82.5071	57.4603	96.5155	116.105	213.786
TVAG_458100	4752212	142.926	-2.867	0	conserved hypothetical protein	298.102	273.226	338.625	166.953	71.3775	126.085	397.875	367.15	221.787	4.06214	2.15197	15.9202	45.9745	67.814	71.9985	9.81514	46.0735	47.6685
TVAG_020130	4763133	365.509	-1.287	0.001	purine nucleoside phosphorylase	256.455	338.8	343.581	976.423	650.428	917.513	396.454	455.434	333.9	264.547	276.169	338.215	166.843	128.847	111.459	244.288	173.236	206.563
TVAG_042110	4761406	110.086	-5.565	0	conserved hypothetical protein	66.8536	120.695	113.976	69.1422	103.497	87.2899	395.033	396.578	587.371	1.01553	1.43464	0.707562	10.3813	8.47675	10.3844	1.09057	1.84294	5.77799
TVAG_219250	4752254	314.481	-1.753	0.011	CAMK family protein kinase	415.369	219.531	175.094	1209.15	453.247	814.705	393.612	404.986	277.844	26.9117	29.4102	30.0714	144.597	58.7722	135.689	371.885	320.672	179.118
TVAG_388430	4772502	301.77	-1.848	0.001	conserved hypothetical protein	505.238	168.687	227.953	1045.57	339.043	915.574	393.612	449.829	202.29	66.5175	66.711	80.6621	79.343	44.0791	65.0756	255.739	274.598	251.343
TVAG_156820	4747477	253.204	-1.275	0.001	conserved hypothetical protein	207.137	226.183	160.228	698.168	397.037	506.281	393.612	355.939	280.281	103.077	105.446	110.38	152.754	137.889	116.998	283.548	189.823	132.894
TVAG_441930	4744648	447.055	-1.302	0.042	conserved hypothetical protein	450.44	433.36	483.987	1438.5	837.794	1097.91	389.349	246.635	346.086	113.232	106.164	131.607	139.406	91.5489	139.151	862.096	381.489	358.236
TVAG_470590	4764091	217.498	-1.455	0.001	neurofilament triplet M protein	152.339	220.481	145.361	433.404	268.558	498.522	385.086	410.591	355.835	73.6263	54.5165	86.6764	135.699	72.9001	148.843	283.003	121.634	67.8914
TVAG_269880	4746582	102.415	-1.496	0.032	conserved hypothetical protein	25.2071	33.7374	18.1701	107.929	73.1619	104.748	385.086	395.177	216.913	43.668	27.9756	32.5479	51.1651	48.6001	55.3835	71.4324	97.6759	54.891
TVAG_343750	4771525	149.39	-1.399	0.023	conserved hypothetical protein	78.9092	96.4606	99.1099	239.468	215.025	217.255	383.665	421.802	197.415	23.3573	21.5197	66.5109	50.4236	53.6861	49.8451	253.012	116.105	105.448
TVAG_363810	4767082	452.575	-1.002	0.011	conserved hypothetical protein	494.279	1215.97	911.811	590.238	455.032	527.619	382.244	400.782	455.761	403.675	375.159	496.709	289.194	232.263	317.763	127.597	217.467	252.787
TVAG_399540	4769908	169.805	-1.62	0.002	conserved hypothetical protein	195.081	296.034	449.298	91.0653	67.8086	34.9159	370.877	297.083	504.505	73.1185	64.559	79.6008	92.6904	90.9838	77.5369	101.423	97.6759	72.2249
TVAG_440760	4760548	63.572	-3.348	0.003	glycine-rich cell wall structural protein 2 precursor	19.7273	13.3049	16.5183	1.6864	0.892219	13.5784	370.877	306.892	297.341	2.03107	2.15197	3.18403	2.96609	1.69535	6.92293	29.9907	18.4294	36.1125
TVAG_186690	4750614	69.318	-3.47	0.001	dihydroorotate dehydrogenase	2.19192	2.37588	19.822	15.1776	12.4911	5.81932	369.456	414.795	302.216	7.10874	1.43464	3.18403	25.9533	15.2582	16.615	8.72457	9.2147	15.8895
TVAG_305370	4762652	234.416	-2.078	0	conserved hypothetical protein	621.41	647.664	763.146	74.2014	49.9643	71.7717	368.035	263.451	550.813	58.3932	67.4283	65.4495	106.779	92.6792	85.1521	110.148	116.105	106.893
TVAG_235850	4755568	263.243	-2.317	0.03	conserved hypothetical protein	37.2627	30.4112	66.0733	52.2783	41.9343	75.6512	368.035	348.933	2927.11	113.232	175.744	223.236	18.5381	10.7372	15.9227	79.6117	62.66	91.0034
TVAG_266320	4775296	294.348	-1.232	0	conserved hypothetical protein	259.743	493.232	252.73	563.256	253.39	508.221	366.614	407.789	616.618	200.06	203.002	285.501	197.987	131.107	154.381	160.859	125.32	118.449
TVAG_275440	4755824	114.79	-2.161	0	conserved hypothetical protein	88.7729	98.3613	33.0366	229.35	91.0063	285.147	365.193	341.926	158.42	52.3	42.322	33.6092	50.4236	40.6884	53.3066	61.072	23.9582	17.334
TVAG_184980	5468734	244.901	-2.161	0	ankyrin repeat-containing protein	117.268	163.935	262.641	564.942	333.69	539.257	363.772	374.157	879.838	66.5175	83.2094	77.8319	22.2457	44.0791	29.0763	110.148	180.608	195.007
TVAG_146080	4756673	281.149	-1.613	0.002	conserved hypothetical protein	560.036	388.693	370.01	507.605	205.21	752.633	360.93	348.933	319.276	79.7195	88.2306	83.4924	65.2541	43.514	90.6904	445.498	193.509	157.45
TVAG_065780	4764194	105.435	-2.461	0.001	peroxisomal targeting signal 2 receptor	35.0708	14.2553	26.4293	80.947	33.9043	91.1694	360.93	337.722	626.367	22.8495	19.3677	21.9344	53.3897	37.8628	39.4607	34.8983	29.4871	31.779
TVAG_164030	5466250	494.858	-1.043	0.046	conserved hypothetical protein	314.541	569.26	601.267	1509.32	688.793	1322.93	358.088	329.314	302.216	202.091	242.455	334.677	212.817	174.621	213.226	584.546	573.155	374.125
TVAG_194820	4752128	226.267	-1.373	0.002	conserved hypothetical protein	174.258	278.453	218.042	448.581	272.127	323.942	358.088	322.307	538.626	104.6	106.164	103.304	41.5253	72.335	67.1525	173.946	280.127	189.229
TVAG_244160	4729732	166.441	-6.923	0	conserved hypothetical protein	243.303	258.02	252.73	401.362	377.409	294.846	356.667	271.859	514.254	1.01553	0	0.353781	5.93219	5.08605	6.92293	0	1.84294	4.3335
TVAG_126690	4753296	62.157	-3.805	0	conserved hypothetical protein	9.86365	12.8297	14.8665	8.43198	8.02997	13.5784	356.667	283.07	336.337	7.61651	11.4772	5.6605	5.19066	5.65117	3.46147	13.0868	12.9006	10.1115
TVAG_399680	4769921	242.372	-2.142	0.012	conserved hypothetical protein	360.571	132.574	201.523	966.305	268.558	682.801	353.825	337.722	251.034	5.58544	2.15197	8.49075	66.7371	37.8628	69.2293	239.926	217.467	160.339
TVAG_083410	5463996	294.533	-1.196	0.045	ankyrin repeat domain protein	108.5	137.801	102.414	679.617	615.631	729.355	353.825	381.163	582.497	154.869	165.701	198.117	77.86	76.2908	85.8444	347.892	307.771	196.452
TVAG_062830	5464192	86.78	-2.455	0	meiosis-specific interhomolog recombination protein Mnd1	70.1415	71.7515	37.9921	131.539	87.4374	182.339	353.825	291.478	97.489	42.6525	39.4527	40.6848	28.9194	26.5605	33.2301	10.9057	5.52882	10.1115
TVAG_392080	4773088	125.312	-3.208	0.007	conserved hypothetical protein	37.2627	60.3473	77.6361	13.4912	0	0	353.825	411.993	1079.69	7.61651	2.15197	4.95294	19.2796	14.1279	37.3838	26.719	57.1312	52.002
TVAG_046770	4768188	988.366	-2.238	0.012	conserved hypothetical protein	138.091	471.849	654.125	3964.72	2372.41	5103.55	350.983	288.675	1335.6	48.7457	73.8842	80.3083	1118.96	545.338	632.064	107.966	156.65	346.68
TVAG_391800	5466340	178.066	-1.469	0.002	conserved hypothetical protein	117.268	80.7798	84.2434	490.741	273.019	403.473	350.983	228.418	324.151	67.5331	89.6653	111.087	63.771	56.5117	51.2297	117.236	162.179	132.894
TVAG_186370	5468891	244.768	-1.216	0.001	conserved hypothetical protein	375.915	462.345	246.123	431.717	245.36	430.63	350.983	294.28	241.285	100.03	83.2094	64.742	157.203	137.323	139.843	330.443	171.393	143.005
TVAG_355180	4766358	142.386	-1.596	0.019	ankyrin repeat-containing protein	143.571	75.0777	251.078	47.2191	35.6888	81.4705	350.983	367.15	572.748	66.0098	68.8629	113.564	39.3007	55.9466	41.5376	17.4491	152.964	82.3364
TVAG_257120	4746941	74.158	-2.081	0.01	conserved hypothetical protein	21.9192	24.7091	14.8665	35.4143	10.7066	145.483	350.983	333.518	143.796	37.067	27.2582	43.8689	25.2118	26.5605	22.1534	43.0775	3.68588	24.5565
TVAG_047030	4768214	112.497	-2.26	0.006	CAMK family protein kinase	4.38385	12.3546	4.95549	204.054	90.1141	203.676	349.562	365.749	441.138	27.9272	34.4315	35.3781	43.0084	35.6024	31.1532	73.6135	33.1729	34.668
TVAG_466770	4752051	231.873	-1.764	0.007	unc-44 ankyrins	473.455	383.466	541.801	168.64	94.5752	162.941	349.562	326.511	726.293	189.397	211.61	208.023	73.4108	123.195	72.6908	31.0813	11.0576	26.001
TVAG_165220	4773901	216.365	-1.326	0.04	CK1 family protein kinase	487.703	385.367	241.167	344.025	200.749	347.22	348.141	253.642	175.48	23.8651	15.7811	19.8117	218.749	216.44	227.765	188.123	112.419	88.1144
TVAG_314790	4761797	224.135	-1.797	0.01	conserved hypothetical protein	181.93	63.1983	100.762	897.162	276.588	645.945	346.72	420.401	197.415	49.2534	46.6259	33.2554	51.9066	32.2117	42.9222	205.027	232.211	210.897
TVAG_159240	4757724	299.025	-1.351	0.048	ankyrin	314.541	643.387	617.785	80.947	87.4374	89.2296	343.878	389.571	1301.48	255.915	230.26	330.078	54.8727	138.454	73.3831	129.778	138.221	163.228
TVAG_383520	4759880	104.443	-1.849	0	conserved hypothetical protein	161.106	161.56	113.976	60.7102	57.102	73.7114	343.878	339.123	158.42	31.4816	30.8449	16.2739	68.2202	41.2535	50.5374	57.255	55.2882	59.2244
TVAG_110830	5466008	242.533	-2.253	0	hypothetical protein	393.45	470.423	441.039	480.623	281.941	380.196	338.194	301.287	524.003	104.6	98.2731	84.1999	160.169	111.893	173.073	7.63399	7.37176	7.22249
TVAG_332410	4755951	114.132	-2.288	0.01	conserved hypothetical protein	15.3435	46.092	57.8141	60.7102	15.1677	31.0364	336.773	414.795	726.293	52.3	40.17	41.3924	9.63981	14.1279	9.69211	25.0831	95.8329	62.1134
TVAG_191040	4766485	323.912	-1.468	0.049	ankyrin repeat-containing protein	448.248	1888.35	447.646	75.8878	149.893	62.0728	335.352	320.906	553.25	299.075	276.886	253.307	97.1396	192.705	74.7677	31.6266	165.865	157.45
TVAG_462970	5464124	763.347	-1.658	0.012	conserved hypothetical protein	875.673	1661.21	474.076	2711.72	1378.48	2166.73	331.089	440.019	397.268	404.183	436.132	731.973	656.248	239.044	520.605	122.689	84.7753	108.337
TVAG_363790	4767080	200.693	-2.195	0.024	conserved hypothetical protein	321.117	488.005	574.837	190.563	104.39	131.905	331.089	305.491	519.129	123.895	131.987	182.551	38.5592	114.719	48.4605	0	0	5.77799
TVAG_096770	4758588	195.204	-2.032	0	ankyrin repeat-containing protein	185.217	290.807	302.285	352.457	206.995	232.773	329.668	256.444	667.799	116.279	130.553	168.754	17.7966	29.3861	15.9227	52.3474	90.3041	67.8914
TVAG_267740	5464236	127.406	-1.387	0.013	hypothetical protein	55.894	48.943	33.0366	367.634	134.725	271.568	328.247	273.26	146.233	46.2068	50.9299	54.1285	87.4998	58.7722	98.998	96.5155	82.9323	57.7799
TVAG_184260	4768459	167.573	-2.616	0	ankyrin repeat domain protein	278.374	425.757	224.649	227.663	103.497	331.701	328.247	287.274	387.519	14.2175	10.7598	16.9815	117.902	122.065	94.8442	15.268	16.5865	13.0005
TVAG_106530	4769716	351.923	-1.105	0.013	mannosyltransferase 1	973.214	713.238	586.4	527.842	210.564	455.847	325.405	304.09	229.099	221.894	215.197	402.957	214.3	124.891	161.997	346.801	134.535	186.34
TVAG_332490	4755932	112.047	-2.222	0	conserved hypothetical protein	85.485	83.6308	74.3324	215.859	125.803	302.605	325.405	309.695	141.359	61.4398	59.5377	60.4966	43.0084	28.821	64.3833	15.268	11.0576	8.66699
TVAG_456860	5467604	177.586	-1.62	0.002	protein disulfide isomerase	151.243	167.737	317.152	168.64	110.635	87.2899	325.405	267.655	816.47	85.8127	111.185	129.838	48.199	71.7698	56.0758	38.17	136.378	106.893
TVAG_309060	4767133	119.437	-1.476	0.004	conserved hypothetical protein	155.627	155.382	97.4581	96.1245	65.132	193.977	325.405	341.926	151.108	46.7146	23.6716	21.5807	73.4108	79.1164	85.1521	126.506	35.0159	76.5584
TVAG_306510	5463634	122.145	-1.085	0.043	hypothetical protein	124.94	105.489	145.361	77.5742	67.8086	157.122	322.563	295.682	197.415	71.0874	56.6684	84.1999	43.0084	27.6907	34.6147	172.31	99.5188	115.56
TVAG_192390	5465789	382.89	-1.004	0.005	hypothetical protein	738.678	695.656	736.717	497.487	560.313	502.402	321.142	242.431	299.779	162.486	166.419	167.692	317.372	288.775	258.225	335.896	339.101	261.454
TVAG_025770	4759405	97.596	-2.284	0	conserved hypothetical protein	54.7981	138.276	140.406	59.0238	38.3654	91.1694	321.142	227.016	389.956	35.5437	38.7354	43.8689	37.8177	51.4256	58.1526	10.9057	12.9006	7.22249
TVAG_363940	4767095	111.271	-1.984	0.009	ankyrin repeat domain protein	158.914	136.375	143.709	69.1422	16.9522	128.025	319.721	424.605	199.852	19.2952	22.237	23.7033	9.63981	24.3	4.84605	133.05	64.5029	104.004
TVAG_287520	4752355	187.932	-1.048	0.002	neurofilament triplet L protein	179.738	240.914	191.612	345.711	203.426	182.339	318.3	330.715	285.155	63.9787	68.1456	96.936	161.652	90.4187	143.305	171.765	138.221	170.451
TVAG_045480	4742020	1,015.461	-6.352	0	conserved hypothetical protein	537.021	4897.63	10860.8	112.988	32.1199	44.6148	318.3	311.097	943.206	11.6786	9.32519	33.2554	43.0084	54.8163	38.0761	3.27171	18.4294	8.66699
TVAG_305500	4762664	90.463	-1.598	0.025	conserved hypothetical protein	189.601	107.865	56.1623	25.2959	14.2755	46.5546	316.879	337.722	131.61	80.2272	59.5377	78.1856	29.6609	28.2558	40.153	55.0738	11.0576	20.223
TVAG_310270	4764621	215.026	-1.538	0	conserved hypothetical protein	375.915	286.055	234.56	369.321	129.372	453.907	315.458	375.558	343.649	97.9991	81.7747	126.654	149.046	87.028	114.921	193.576	66.3459	69.3359
TVAG_079290	4766576	95.446	-2.094	0.002	tankyrase	53.7021	102.638	161.879	72.515	21.4133	83.4103	315.458	365.749	216.913	48.2379	25.8236	33.963	50.4236	83.0722	47.0759	3.27171	16.5865	15.8895
TVAG_403320	4756450	178.333	-1.646	0	leucine-rich repeat protein, BspA family	131.515	230.46	294.026	141.657	134.725	155.182	314.037	276.063	757.977	76.6729	81.7747	77.8319	122.351	86.4629	111.459	76.3399	66.3459	75.1139
TVAG_462910	5464118	181.535	-1.019	0.005	conserved hypothetical protein	269.607	172.013	161.879	286.687	219.486	285.147	312.616	330.715	151.108	113.74	77.4708	82.431	198.728	194.4	161.304	73.0682	84.7753	92.4479
TVAG_444140	4771104	350.13	-2.605	0.001	Iron-sulfur flavoprotein	73.4294	95.5102	140.406	1505.95	1084.05	1386.94	311.195	252.24	560.562	34.0204	71.0149	57.6663	17.055	36.7326	15.9227	171.22	241.425	247.009
TVAG_248010	4750232	271.26	-3.755	0	conserved hypothetical protein	346.324	398.197	188.309	1229.38	573.697	1033.9	311.195	298.484	168.168	18.2796	20.085	14.505	82.3091	54.8163	64.3833	50.1663	7.37176	23.112
TVAG_436150	4745376	220.069	-1.332	0.013	ankyrin repeat-containing protein	447.152	403.899	555.015	190.563	57.102	79.5308	311.195	311.097	477.696	137.097	142.747	160.617	72.6693	76.8559	51.922	96.5155	191.666	197.896
TVAG_349630	4763985	83.657	-3.372	0	ion channel nompc	49.3183	54.6451	36.3403	50.5919	15.1677	34.9159	309.774	332.117	492.319	27.4194	22.9543	25.1185	6.67371	22.6047	14.5382	4.36228	5.52882	1.4445
TVAG_455320	4743365	1,047.735	-1.942	0.002	conserved hypothetical protein	1982.59	3595.65	4644.95	2035.48	508.565	1297.71	308.353	378.361	212.038	439.219	519.341	491.048	312.923	297.251	334.378	360.979	497.594	642.802
TVAG_401670	4766211	246.974	-1.063	0	conserved hypothetical protein	217	340.701	341.929	446.895	364.025	393.774	308.353	220.01	377.77	172.133	177.896	226.774	127.542	140.149	119.074	174.491	151.121	145.894
TVAG_167330	5466906	215.58	-1.174	0.041	actin	495.375	337.374	234.56	306.924	81.1919	228.893	306.932	392.374	302.216	49.2534	38.0181	43.5151	170.55	62.1629	134.305	268.28	278.284	150.228
TVAG_126280	4767386	177.711	-1.248	0.012	serine/threonine-protein kinase ripk4	265.223	253.744	336.974	86.0062	84.7608	81.4705	306.932	364.347	472.821	129.481	121.945	113.564	63.0295	73.4652	50.5374	187.033	97.6759	109.782
TVAG_359180	4769089	80.061	-2.679	0.018	conserved hypothetical protein	13.1515	19.007	8.25916	47.2191	7.13775	11.6386	306.932	365.749	465.51	5.07767	7.17322	3.89159	1.48305	4.52094	2.76917	44.1681	68.1888	59.2244
TVAG_453200	4762365	115.327	-1.441	0.013	conserved hypothetical protein	110.692	102.163	151.969	84.3198	48.1798	124.146	305.511	225.615	368.021	89.3671	74.6015	97.2898	85.2752	72.335	80.306	17.4491	18.4294	20.223
TVAG_429450	4755296	118.941	-2.265	0	conserved hypothetical protein	173.162	195.297	274.204	45.5327	64.2398	48.4944	305.511	255.043	411.891	23.3573	27.2582	24.7647	68.2202	74.5954	80.306	15.8133	25.8012	27.4455
TVAG_257510	4764388	306.651	-2.312	0	conserved hypothetical protein	629.082	427.658	412.958	978.109	386.331	977.646	304.09	213.003	265.657	55.3466	45.1913	53.421	189.83	120.37	195.227	61.072	51.6023	153.117
TVAG_254550	5463849	450.857	-2.076	0.033	conserved hypothetical protein	413.177	198.148	175.094	2030.42	583.511	2395.62	302.669	280.267	180.355	12.6942	13.6291	21.9344	68.2202	44.0791	81.6906	696.875	208.252	408.793
TVAG_155030	4747887	236.668	-1.851	0.017	meiosis-specific recA homolog Dmc1	74.5254	65.099	104.065	617.221	197.18	387.955	301.248	353.137	1233.24	27.9272	27.2582	17.6891	82.3091	50.8605	84.4598	149.408	232.211	254.232
TVAG_387450	4749671	338.425	-1.444	0	conserved hypothetical protein	277.278	533.147	594.659	480.623	295.324	611.029	301.248	354.538	1011.45	160.454	186.504	197.41	213.559	196.096	140.536	247.014	129.006	161.784
TVAG_RG_DS113355_8		118.036	-4.864	0	Metallophosphoesterase domain-containing protein	242.207	235.687	203.175	273.196	135.617	153.242	299.827	280.267	226.662	1.5233	0.717322	0.707562	9.63981	5.08605	9.69211	13.0868	18.4294	15.8895
TVAG_400000	4744940	406.685	-1.42	0.002	conserved hypothetical protein	567.708	1420.77	1144.72	406.421	264.097	481.064	298.406	316.702	426.514	137.605	141.312	140.097	286.228	149.191	229.149	357.707	291.185	261.454
TVAG_093290	5467712	55.015	-3.004	0.001	ankyrin repeat-containing protein	15.3435	44.6665	29.733	6.74558	8.02997	56.2535	298.406	340.525	80.4284	3.55437	2.15197	4.24537	11.1229	3.95582	8.30752	41.987	7.37176	27.4455
TVAG_268700	4745658	377.661	-2.55	0	conserved hypothetical protein	544.693	493.707	604.57	1384.53	522.84	692.5	295.564	407.789	857.903	94.4447	88.2306	112.149	51.9066	57.0768	39.4607	208.299	173.236	169.006
TVAG_030540	4760218	179.417	-2.188	0	conserved hypothetical protein	202.753	115.468	135.45	551.451	202.534	389.895	295.564	381.163	370.458	25.8961	21.5197	34.3168	73.4108	25.4303	46.3837	108.512	130.849	118.449
TVAG_158880	4769615	150.781	-1.796	0.014	conserved hypothetical protein	199.465	92.6592	80.9397	364.261	72.2697	162.941	295.564	475.053	360.709	29.9583	35.8661	43.5151	15.572	9.60699	17.9996	109.057	202.723	145.894
TVAG_349980	4750364	155.694	-1.455	0.012	leucine-rich repeat protein, BspA family	98.6365	183.418	85.8952	313.67	148.108	168.76	295.564	292.879	465.51	16.7563	24.389	44.5764	92.6904	52.5559	99.6902	178.854	143.749	96.7814
TVAG_130300	5465452	181.868	-1.051	0.001	hypothetical protein	242.207	170.113	206.479	276.569	126.695	259.93	294.143	278.866	353.397	84.2894	104.729	116.04	86.0167	79.1164	90.6904	204.482	130.849	169.006
TVAG_085660	4758554	207.093	-1.263	0.046	histone H4	97.5406	197.673	199.872	337.279	203.426	417.052	292.722	194.786	687.297	42.6525	48.0606	51.2983	56.3558	50.8605	103.844	142.865	335.415	268.677
TVAG_348460	4774546	116.343	-3.867	0.033	leucine-rich repeat protein, BspA family	500.854	291.758	277.508	1.6864	4.46109	0	292.722	311.097	280.281	50.269	45.9086	32.9016	0	0	0	0	1.84294	2.889
TVAG_233680	4751844	151.657	-1.7	0.02	conserved hypothetical protein	253.167	242.815	203.175	215.859	93.683	137.724	291.302	410.591	241.285	70.5797	83.2094	90.2142	123.093	162.754	92.075	4.90757	1.84294	11.556
TVAG_343400	4771490	268.798	-1.005	0.038	conserved hypothetical protein	309.061	276.552	206.479	578.434	458.6	624.607	289.881	295.682	192.541	159.439	109.033	147.173	286.97	327.203	292.84	145.046	60.817	78.0029
TVAG_060510	4767598	159.675	-1.351	0.002	conserved hypothetical protein	395.642	239.013	216.39	166.953	83.8686	155.182	289.881	257.846	258.346	55.8544	45.1913	45.6378	80.0845	75.1605	70.6139	214.297	121.634	102.559
TVAG_069480	4764456	205.767	-1.05	0.049	conserved hypothetical protein	353.996	547.402	553.364	75.8878	83.8686	114.447	288.46	323.709	155.982	93.4292	86.0787	120.639	148.305	171.796	214.611	146.136	88.4612	137.227
TVAG_263890	4763486	503.772	-3.203	0	conserved hypothetical protein	1501.47	2254.23	2066.44	337.279	593.326	512.101	287.039	249.438	380.207	108.662	144.899	200.948	186.122	57.6419	163.381	7.63399	5.52882	11.556
TVAG_100840	5464891	115.01	-1.838	0	conserved hypothetical protein	110.692	124.496	133.798	242.841	74.0542	193.977	287.039	313.899	136.485	55.8544	45.1913	55.5436	40.0423	36.7326	38.7684	59.4361	53.4453	67.8914
TVAG_197930	4765065	110.703	-1.387	0.007	TKL family protein kinase	134.803	121.645	97.4581	195.622	134.725	153.242	287.039	257.846	60.9306	66.0098	62.407	47.0529	109.004	76.2908	121.844	23.9926	23.9582	18.7785
TVAG_425530	4753118	122.1	-2.091	0.019	CK1 family protein kinase	300.293	139.226	120.584	252.959	106.174	170.7	285.618	301.287	104.801	70.5797	50.9299	80.3083	100.106	63.2931	49.8451	1.09057	0	0
TVAG_422410	4749249	183.119	-2.322	0.012	conserved hypothetical protein	118.364	114.517	61.1178	553.138	215.917	510.161	284.197	287.274	599.557	4.56991	1.43464	2.47647	33.3686	15.8233	36.6915	139.593	221.153	96.7814
TVAG_248030	4750234	185.631	-3.097	0	conserved hypothetical protein	312.349	334.999	297.33	457.013	225.731	494.643	284.197	316.702	270.532	23.8651	24.389	18.0428	91.2074	51.9908	93.4596	13.0868	20.2723	11.556
TVAG_151600	4764225	95.264	-1.94	0.002	microfibril-associated protein	31.7829	19.9574	24.7775	215.859	99.9285	197.857	284.197	229.819	258.346	37.5748	27.9756	38.5621	57.8388	38.428	66.4602	46.8945	11.0576	27.4455
TVAG_476110	5468241	226.519	-1.23	0.023	leucine-rich repeat protein, BspA family	462.496	286.531	298.982	414.853	168.629	298.725	282.776	343.327	299.779	82.7661	68.8629	128.423	46.716	49.1652	40.153	305.36	213.781	286.011
TVAG_181260	4751051	48.584	-6.84	0	conserved hypothetical protein	37.2627	16.156	46.2513	8.43198	7.13775	21.3375	282.776	159.752	287.592	0.507767	0	0	0.741524	1.69535	1.38459	1.63586	1.84294	0
TVAG_164050	5466252	541.986	-2.733	0	conserved hypothetical protein	402.218	648.614	386.529	2839.89	1260.71	2135.69	281.355	248.036	275.406	29.9583	30.1275	40.6848	315.889	100.591	235.38	119.417	217.467	187.785
TVAG_188550	4766675	120.981	-1.612	0.037	conserved hypothetical protein	35.0708	24.2339	11.5628	313.67	264.989	325.882	281.355	232.622	151.108	36.0515	43.7566	33.2554	25.9533	15.8233	37.3838	175.582	88.4612	80.8919
TVAG_073980	4744884	293.57	-1.3	0.003	ankyrin repeat domain	270.702	922.315	692.117	286.687	286.402	566.414	281.355	280.267	170.606	267.593	253.215	169.107	114.936	86.4629	134.305	155.952	189.823	156.006
TVAG_361110	4751277	132.419	-1.519	0	conserved hypothetical protein	187.409	206.226	110.673	261.391	89.2219	151.302	279.934	322.307	160.857	92.9214	75.3188	90.568	84.5337	42.3838	65.7679	61.6172	53.4453	47.6685
TVAG_418800	4769396	116.584	-1.621	0.03	conserved hypothetical protein	82.1971	94.0847	150.317	16.864	18.7366	69.8319	277.092	284.471	592.245	90.3826	60.2551	125.592	42.2668	62.728	36.6915	17.4491	36.8588	40.446
TVAG_303870	4775183	183.461	-1.065	0.033	conserved hypothetical protein	300.293	237.588	264.293	209.113	112.42	217.255	274.25	343.327	275.406	156.392	120.51	111.087	45.2329	49.1652	28.384	266.645	136.378	154.561
TVAG_222800	4753235	121.105	-2.263	0	conserved hypothetical protein	247.687	197.673	234.56	134.912	66.9164	145.483	274.25	273.26	224.225	26.4039	26.5409	28.3025	24.4703	23.1698	16.615	58.8908	68.1888	108.337
TVAG_313830	4764691	608.575	-2.347	0.02	ankyrin 2,3/unc44	1412.69	3359.96	3283.84	47.2191	65.132	65.9523	272.829	309.695	338.774	421.447	418.199	571.003	68.9617	60.4675	53.9989	103.604	44.2306	56.3355
TVAG_079270	4766574	133.022	-1.988	0.009	conserved hypothetical protein	131.515	131.148	300.633	40.4735	40.1498	38.7955	272.829	271.859	682.423	31.4816	22.237	29.7176	11.8644	27.1256	19.3842	77.4305	138.221	127.116
TVAG_324910	4759202	268.228	-1.045	0.004	RNA recognition motif (rrm) domain containing protein	199.465	316.942	328.714	504.232	266.773	279.328	271.408	246.635	838.405	139.636	172.157	162.032	160.911	185.358	143.997	134.685	250.64	226.786
TVAG_014030	5467188	121.607	-1.135	0.043	conserved hypothetical protein	106.308	113.567	132.147	153.462	72.2697	141.604	271.408	274.662	236.411	33.0049	22.237	32.5479	65.9956	45.2094	56.7681	170.674	156.65	104.004
TVAG_076250	5468437	182.115	-2.244	0	leucine-rich repeat protein, BspA family	320.021	442.863	589.704	114.675	132.941	104.748	269.987	266.254	467.947	80.2272	103.294	201.301	28.1779	25.9954	26.3071	26.719	35.0159	41.8905
TVAG_007840	4759981	64.197	-3.88	0.001	DNA-binding protein reb1	84.389	106.914	77.6361	57.3374	23.1977	91.1694	269.987	208.799	160.857	0	0	0.707562	0	0	0	22.902	18.4294	33.2235
TVAG_499300	4746680	56.304	-2.506	0.019	ankyrin repeat-containing protein	62.4698	32.3119	56.1623	8.43198	13.3833	42.675	268.566	288.675	90.1773	74.6418	32.9968	23.3496	0.741524	2.82558	0	4.36228	7.37176	4.3335
TVAG_057470	4756558	59.435	-4.879	0.003	conserved hypothetical protein	135.899	76.5032	109.021	0	0.892219	0	268.566	229.819	214.476	13.7097	10.0425	8.49075	0	0.565117	0	0	1.84294	0
TVAG_366340	5465660	238.067	-1.439	0.009	hypothetical protein	161.106	206.226	142.058	917.399	376.516	593.571	267.145	294.28	173.043	63.4709	48.7779	60.8504	226.906	116.414	209.765	214.297	105.048	108.337
TVAG_282210	4768556	58.909	-2.363	0.002	tankyrase	47.1263	36.1133	24.7775	65.7694	13.3833	17.458	267.145	339.123	75.5539	5.07767	10.0425	12.3823	14.8305	13.5628	10.3844	43.0775	31.33	33.2235
TVAG_303010	4747538	231.717	-1.541	0.013	TKL family protein kinase	66.8536	132.099	71.0288	691.422	294.432	1113.43	264.303	273.26	199.852	116.279	122.662	160.263	158.686	129.977	149.535	94.8797	42.3876	89.5589
TVAG_090370	4756058	100.184	-3.188	0	conserved hypothetical protein	87.6769	75.0777	72.6806	342.338	82.9764	343.34	264.303	273.26	85.3028	19.8029	13.6291	31.1327	37.8177	23.1698	33.2301	2.18114	11.0576	4.3335
TVAG_491190	4771968	564.899	-1.61	0.014	leucine-rich repeat protein, BspA family	1010.48	1619.4	2367.07	320.415	239.115	325.882	264.303	426.006	1084.56	344.266	274.017	205.901	86.0167	173.491	74.7677	381.7	414.662	556.132
TVAG_262740	4749993	106.151	-2.857	0	ankyrin 2,3/unc44	111.788	132.099	90.8507	183.817	102.605	168.76	264.303	262.05	363.146	21.3262	13.6291	10.9672	48.199	38.9931	34.6147	16.9038	22.1153	24.5565
TVAG_TEG_DS113838_2_1	4752526	151.179	-7.618	0	Kolobok-3_Kolobok/PhamA4 transposable element protein	0	0	0	698.168	255.175	609.089	262.882	159.752	721.418	0	0	0	0	3.3907	0.692293	0	9.2147	1.4445
TVAG_110740	5465999	97.35	-2.216	0	hypothetical protein	153.435	112.141	62.7696	237.782	49.9643	190.098	262.882	257.846	116.987	42.6525	30.8449	38.5621	45.9745	46.3396	32.5378	20.7208	27.6441	23.112
TVAG_080240	4755552	84.254	-1.556	0.026	leucine-rich repeat protein, BspA family	103.02	76.028	118.932	33.7279	31.2277	46.5546	262.882	234.023	224.225	33.5126	28.6929	19.1042	20.0211	16.3884	9.69211	119.417	75.5606	63.5579
TVAG_216120	4763505	58.028	-2.119	0.017	conserved hypothetical protein	13.1515	14.7304	21.4738	10.1184	16.0599	13.5784	262.882	298.484	199.852	34.5282	35.1488	25.826	25.2118	13.5628	26.3071	16.3586	12.9006	4.3335
TVAG_391770	5466337	224.984	-1.184	0.007	conserved hypothetical protein	173.162	274.651	135.45	553.138	408.636	453.907	261.461	222.812	329.025	83.2738	65.9936	107.196	186.864	71.2047	151.612	278.641	151.121	141.561
TVAG_162860	5466148	59.193	-3.394	0.003	homeobox-containing protein wariai	6.57577	1.9007	3.30366	21.9231	8.92219	36.8557	261.461	374.157	258.346	3.0466	0.717322	2.47647	19.2796	23.1698	25.6149	10.3604	7.37176	0
TVAG_329290	4767973	266.834	-1.301	0.008	conserved hypothetical protein	220.288	185.318	138.754	951.127	421.127	834.103	260.04	232.622	173.043	128.973	146.334	145.05	135.699	131.107	130.843	215.388	197.195	156.006
TVAG_148550	4754276	168.378	-1.001	0.002	phenazine biosynthesis protein	199.465	143.503	176.746	350.77	249.821	263.809	260.04	224.214	151.108	73.1185	74.6015	84.1999	100.106	123.195	105.229	188.123	152.964	109.782
TVAG_366210	5465647	117.436	-2.192	0.001	conserved hypothetical protein	55.894	66.0494	74.3324	286.687	181.12	223.074	260.04	218.608	365.584	9.64758	11.4772	11.6748	25.9533	32.2117	23.538	88.3362	95.8329	83.7809
TVAG_498690	4769127	220.766	-1.403	0.011	ankyrin repeat-containing protein	375.915	528.87	675.599	180.444	76.7308	131.905	260.04	327.913	324.151	55.8544	53.0818	72.1714	94.915	101.721	78.2292	282.458	173.236	180.562
TVAG_165550	4773934	153.205	-1.512	0	conserved hypothetical protein	157.818	194.822	242.819	131.539	59.7787	199.797	260.04	263.451	533.752	80.2272	95.4038	106.134	43.7499	90.9838	42.2299	80.1569	81.0894	93.8924
TVAG_309720	4749319	92.15	-1.602	0.048	thioredoxin	19.7273	18.0567	16.5183	118.048	102.605	174.58	260.04	239.628	299.779	12.1864	10.7598	16.9815	65.2541	88.1582	116.998	51.2568	22.1153	26.001
TVAG_454560	4761665	110.215	-1.383	0.044	ankyrin repeat-containing protein	44.9344	63.6735	72.6806	101.184	58.8864	79.5308	260.04	269.056	487.445	90.8904	108.316	134.437	45.2329	51.4256	42.9222	32.7171	20.2723	20.223
TVAG_066260	4748914	98.073	-2.3	0.001	conserved hypothetical protein	211.521	155.857	123.887	15.1776	19.6288	52.3739	260.04	249.438	380.207	22.8495	13.6291	44.5764	17.055	10.7372	21.4611	100.878	31.33	34.668
TVAG_310890	4753274	79.056	-8.286	0	conserved hypothetical protein	2.19192	0.95035	0	0	0	0	260.04	211.602	943.206	1.01553	0.717322	0	0	0	0	0	1.84294	1.4445
TVAG_182750	5468598	307.823	-1.088	0.044	conserved hypothetical protein	451.536	833.457	492.246	322.102	222.162	335.581	258.619	333.518	521.566	185.843	165.701	222.175	319.597	346.417	341.301	80.1569	42.3876	66.4469
TVAG_340270	4764727	74.826	-3.31	0	conserved hypothetical protein	19.7273	17.1063	9.91099	70.8286	30.3354	58.1932	258.619	283.07	475.259	6.60098	12.9118	12.7361	7.41524	3.3907	4.84605	38.17	27.6441	10.1115
TVAG_168130	4755513	231.945	-2.283	0	axoneme-associated protein mst101	261.935	595.87	361.751	767.31	191.827	570.294	257.198	205.996	246.16	67.5331	38.7354	30.4252	59.3219	101.156	76.8446	29.4454	165.865	147.339
TVAG_382580	4755420	220.503	-1.46	0.001	conserved hypothetical protein	326.597	282.254	198.22	637.457	276.588	566.414	257.198	287.274	80.4284	104.6	100.425	91.2755	216.525	140.149	182.765	76.8852	84.7753	59.2244
TVAG_024730	4754235	220.809	-1.185	0.021	conserved hypothetical protein	436.193	306.013	214.738	492.427	281.049	448.088	257.198	196.187	126.736	69.0564	97.5558	90.9218	94.1735	45.2094	100.383	377.337	215.624	125.671
TVAG_392420	4773126	588.038	-4.015	0	ankyrin repeat-containing protein	862.522	3921.62	4190.7	129.852	65.132	42.675	255.777	250.839	248.597	63.9787	57.3858	87.7377	50.4236	99.4606	39.4607	47.9851	93.99	76.5584
TVAG_375650	4747855	169.28	-1.925	0.002	conserved hypothetical protein	87.6769	163.46	173.442	509.291	135.617	450.028	254.356	236.826	399.705	19.8029	24.389	26.1798	55.6143	26.5605	44.9991	212.116	134.535	92.4479
TVAG_452030	5464796	117.329	-1.562	0.001	conserved hypothetical protein	80.0052	56.0707	46.2513	175.385	98.1441	289.026	254.356	315.301	263.22	49.7612	69.5802	44.9302	56.3558	63.2931	53.9989	53.438	79.2465	63.5579
TVAG_055630	4760314	258.391	-2.76	0.004	CAMK family protein kinase	268.511	323.594	147.013	767.31	984.117	859.32	252.935	249.438	199.852	104.092	98.9905	47.4067	0.741524	2.26047	0	159.769	110.576	75.1139
TVAG_317240	4750379	123.369	-1.49	0.037	conserved hypothetical protein	238.92	111.191	92.5026	269.823	85.653	190.098	252.935	215.806	177.917	13.202	15.7811	30.779	20.0211	15.8233	22.8457	171.22	160.336	135.783
TVAG_103310	4764663	267.591	-1.53	0.005	Clan SB, family S8, subtilisin-like serine peptidase	620.314	985.513	768.102	236.095	131.156	164.881	252.935	270.458	148.671	173.149	133.422	111.441	200.211	200.051	195.227	78.5211	82.9323	63.5579
TVAG_434120	4774568	454.316	-1.889	0.024	phosphoenolpyruvate carboxykinase	2072.46	1537.19	2096.17	79.2606	64.2398	122.206	252.935	106.502	107.238	116.279	203.719	194.933	192.055	156.537	254.764	154.316	228.525	238.342
TVAG_033060	4755722	174.883	-2.099	0.035	ankyrin repeat-containing protein	672.92	547.402	596.311	28.6687	10.7066	19.3977	252.935	228.418	194.978	91.3981	124.097	114.271	2.22457	5.08605	4.84605	92.1532	68.1888	93.8924
TVAG_020430	4760330	321.713	-1.955	0	conserved hypothetical protein	334.268	594.444	525.282	809.47	635.26	894.236	251.514	262.05	299.779	137.097	144.899	143.989	211.334	139.584	216.688	78.5211	58.9741	53.4465
TVAG_314800	4761798	166.44	-1.823	0.044	bromodomain-containing protein	119.46	39.9147	41.2958	667.813	213.24	529.559	251.514	299.886	170.606	10.6631	10.0425	18.0428	22.9872	11.3023	24.9226	170.674	232.211	161.784
TVAG_431980	4756792	130.315	-1.152	0.049	conserved hypothetical protein	291.526	124.496	79.2879	222.604	111.527	192.038	250.093	208.799	134.047	35.0359	36.5834	22.642	63.0295	33.907	47.7682	192.486	164.022	135.783
TVAG_225160	4743014	194.225	-1.033	0.021	conserved hypothetical protein	488.799	398.672	447.646	86.0062	99.9285	155.182	250.093	257.846	163.294	188.382	145.616	117.455	96.3981	150.886	107.998	104.15	110.576	127.116
TVAG_302630	4766074	122.219	-1.917	0.012	ankyrin repeat domain	324.405	141.602	198.22	37.1007	8.02997	60.133	250.093	458.237	260.783	33.5126	35.8661	53.421	13.3474	20.3442	13.8459	141.774	75.5606	73.6694
TVAG_420480	4767345	266.297	-1.164	0.009	conserved hypothetical protein	329.884	279.878	251.078	711.659	358.672	611.029	248.672	273.26	246.16	92.9214	98.9905	83.8461	141.631	96.635	138.459	239.926	313.3	277.344
TVAG_047780	4755972	126.629	-2.037	0.001	fetal globin-inducing factor	293.718	291.758	232.908	60.7102	41.0421	40.7353	247.251	320.906	302.216	49.7612	58.1031	58.0201	18.5381	23.1698	8.99981	67.0701	58.9741	105.448
TVAG_373790	4767798	137.979	-1.623	0.006	CAMK family protein kinase	168.778	169.638	133.798	219.231	120.45	186.218	245.83	260.648	370.458	105.616	94.6865	101.181	14.0889	9.04187	11.0767	100.333	103.205	69.3359
TVAG_443940	4771087	87.672	-1.734	0.005	conserved hypothetical protein	61.3738	86.9571	89.1989	96.1245	25.8743	87.2899	245.83	239.628	280.281	40.1136	35.1488	60.4966	12.6059	16.3884	9.69211	47.4398	49.7594	93.8924
TVAG_168480	4758740	69.744	-3.449	0.003	conserved hypothetical protein	37.2627	65.099	41.2958	30.3551	3.56888	7.7591	245.83	281.668	436.263	0	0	1.41512	4.44914	2.26047	5.53835	45.804	29.4871	17.334
TVAG_288610	4754535	123.144	-1.007	0.001	Alkylphosphocholine resistance protein LEM3	153.435	158.233	168.487	148.403	78.5153	174.58	244.409	180.772	170.606	56.3622	73.8842	57.6663	77.86	70.0745	62.3064	390.424	116.105	101.115
TVAG_511010	4741723	93.224	-1.725	0.021	leucine-rich repeat protein, BspA family	37.2627	47.0423	24.7775	123.107	79.4075	135.784	244.409	297.083	302.216	93.4292	91.8172	95.5209	14.8305	31.6465	21.4611	14.1774	11.0576	13.0005
TVAG_461870	4753164	94.192	-1.362	0	pc-MYB2	108.5	73.177	87.5471	65.7694	95.4674	96.9887	244.409	225.615	224.225	53.3156	45.1913	44.5764	61.5465	64.9884	49.1528	47.4398	49.7594	57.7799
TVAG_422670	4745768	429.684	-2.409	0.021	conserved hypothetical protein	561.132	630.082	1250.44	1190.6	1046.57	1020.32	242.988	281.668	282.718	26.4039	28.6929	63.3268	1.48305	9.60699	0.692293	202.301	252.483	642.802
TVAG_132130	4740764	122.313	-6.536	0.001	conserved hypothetical protein	0	0	0	758.878	357.78	440.329	242.988	203.194	175.48	7.10874	7.17322	8.13697	0	0.565117	0	0	0	0
TVAG_184610	4768494	64.569	-4.052	0	conserved hypothetical protein	18.6313	42.7658	23.1256	145.03	88.3297	65.9523	242.988	201.792	268.095	2.53884	0	2.47647	15.572	7.91164	16.615	11.9963	5.52882	2.889
TVAG_391220	5466283	85.95	-2.36	0	hypothetical protein	71.2375	204.325	170.139	25.2959	14.2755	29.0966	242.988	294.28	243.722	17.2641	20.8023	47.0529	29.6609	23.1698	20.0765	36.5341	23.9582	33.2235
TVAG_481630	4746141	93.828	-4.29	0.012	conserved hypothetical protein	0	0	0	354.143	220.378	535.378	241.567	168.16	87.7401	18.2796	22.237	18.7504	5.93219	7.34652	8.99981	0	0	0
TVAG_151610	4764224	115.066	-1.736	0.003	conserved hypothetical protein	44.9344	28.0353	29.733	330.533	134.725	195.917	241.567	274.662	314.402	47.7301	38.0181	30.779	73.4108	70.6396	70.6139	64.3437	47.9165	33.2235
TVAG_473500	4761571	156.484	-2.365	0	inversin	254.263	269.424	343.581	317.042	222.162	292.906	241.567	222.812	199.852	66.0098	58.8204	55.1899	71.9278	81.942	64.3833	33.8077	3.68588	17.334
TVAG_483860	4768410	243.139	-1.526	0.002	conserved hypothetical protein	585.243	597.295	806.094	241.155	152.569	193.977	241.567	134.528	294.904	165.532	164.984	213.684	74.1524	62.1629	62.3064	86.7004	156.65	143.005
TVAG_060530	4767600	213.76	-1.214	0.013	conserved hypothetical protein	624.698	588.267	343.581	204.054	144.539	184.279	241.567	249.438	107.238	107.647	97.5558	83.1386	95.6565	141.279	136.382	297.726	99.5188	101.115
TVAG_315020	4761820	108.976	-1.26	0.03	CMGC family protein kinase	37.2627	65.5742	28.0811	111.302	162.384	145.483	241.567	285.872	307.09	64.9942	81.7747	82.0772	43.0084	37.8628	24.9226	95.4249	84.7753	62.1134
TVAG_329410	4767985	208.317	-1.293	0.015	conserved hypothetical protein	297.006	168.212	226.301	482.309	174.875	409.292	240.146	290.076	370.458	45.1913	41.6047	41.0386	80.0845	114.154	76.1523	166.857	274.598	251.343
TVAG_145610	4766405	165.509	-11.281	0	conserved hypothetical protein	573.188	560.232	571.534	145.03	43.7187	73.7114	240.146	291.478	480.133	0	0	0	0	0	0	0	0	0
TVAG_064770	4765825	55.842	-2.902	0.002	ankyrin repeat domain	5.47981	3.8014	9.91099	45.5327	56.2098	38.7955	240.146	194.786	290.03	9.64758	5.73858	3.18403	3.70762	6.21629	3.46147	22.902	29.4871	36.1125
TVAG_341320	4774246	598.319	-3.065	0	conserved hypothetical protein	3101.57	2904.27	2487.66	222.604	74.9464	139.664	238.725	263.451	185.229	100.538	69.5802	47.7605	60.0634	46.3396	55.3835	269.371	280.127	222.453
TVAG_221600	4770770	166.888	-1.367	0.02	conserved hypothetical protein	106.308	341.176	102.414	296.806	249.821	267.689	235.883	184.976	382.644	113.232	137.726	171.23	164.618	87.028	101.767	20.1756	20.2723	20.223
TVAG_068850	4759748	71.286	-2.351	0	arginine/serine-rich splicing factor	37.2627	39.9147	66.0733	77.5742	30.3354	42.675	235.883	200.391	343.649	27.4194	25.8236	24.0571	22.9872	18.6489	35.307	9.26985	18.4294	27.4455
TVAG_480660	4751971	181.768	-2.168	0	aromatic amino acid transporter	240.016	142.077	166.835	585.179	270.342	587.752	234.462	162.555	287.592	14.2175	13.6291	25.1185	124.576	118.109	102.459	80.7022	49.7594	66.4469
TVAG_232250	4738370	109.482	-1.423	0.001	tankyrase	98.6365	176.29	138.754	87.6926	50.8565	98.9285	233.041	241.03	311.965	64.4865	73.1669	104.719	41.5253	44.0791	34.6147	51.8021	49.7594	69.3359
TVAG_547170	4721062	164.259	-2.346	0.003	16S ribosomal RNA	23.0152	94.0847	99.1099	612.162	119.557	766.211	230.199	375.558	148.671	7.10874	10.0425	9.19831	47.4575	50.8605	124.613	26.1737	121.634	91.0034
TVAG_097730	4771208	160.721	-1.235	0.003	conserved hypothetical protein	141.379	125.446	97.4581	352.457	307.816	252.171	230.199	262.05	260.783	45.1913	48.7779	57.3125	156.461	75.1605	139.151	118.872	99.5188	122.782
TVAG_250550	4762159	84.299	-1.639	0.001	conserved hypothetical protein	164.394	74.1273	97.4581	106.243	24.0899	131.905	230.199	236.826	82.8656	47.7301	37.3008	42.1	19.2796	21.4744	24.9226	74.7041	49.7594	52.002
TVAG_178250	5465311	214.943	-1.046	0.02	glycerophosphoryl diester phosphodiesterase	275.086	293.658	285.767	367.634	356.888	354.979	228.778	220.01	221.787	215.293	168.571	203.424	40.7838	87.028	40.8453	95.9702	217.467	195.007
TVAG_009980	4756018	682.978	-1.5	0.041	conserved hypothetical protein	242.207	293.183	373.314	3283.41	1206.28	2886.38	227.357	297.083	272.969	192.952	263.975	253.307	300.317	264.475	307.378	531.653	512.338	585.022
TVAG_275460	4755826	134.659	-1.435	0	CAMK family protein kinase	120.556	161.084	145.361	293.433	171.306	271.568	227.357	227.016	151.108	47.7301	45.1913	31.1327	72.6693	52.5559	70.6139	152.135	51.6023	131.449
TVAG_032720	4751611	233.453	-1.571	0.001	conserved hypothetical protein	552.365	602.997	708.636	274.882	124.911	228.893	227.357	242.431	177.917	61.9476	49.4952	83.4924	159.428	79.1164	125.305	153.77	178.765	170.451
TVAG_050900	4766764	177.991	-2.131	0	myotrophin	254.263	256.595	350.188	269.823	233.761	322.003	227.357	239.628	458.198	44.1758	47.3433	57.3125	97.8811	111.893	69.2293	58.8908	46.0735	59.2244
TVAG_078120	4753105	203.079	-3.111	0	conserved hypothetical protein	415.369	739.373	637.607	473.877	125.803	106.688	225.936	165.358	387.519	16.2486	11.4772	26.8874	100.106	115.284	85.8444	2.72643	9.2147	10.1115
TVAG_246040	4770334	63.689	-2.157	0.015	conserved hypothetical protein	16.4394	22.3332	24.7775	13.4912	16.9522	21.3375	225.936	277.464	319.276	47.2224	53.7992	39.2697	10.3813	14.693	8.99981	10.3604	9.2147	14.445
TVAG_386110	4749893	156.886	-1.518	0.005	conserved hypothetical protein	176.45	255.169	130.495	392.93	243.576	384.075	224.515	117.712	165.731	22.8495	35.8661	33.963	68.9617	49.1652	60.2295	212.116	154.807	95.3369
TVAG_440770	4760547	62.876	-2.448	0.014	conserved hypothetical protein	77.8133	75.0777	79.2879	3.37279	2.67666	3.87955	221.673	201.792	290.03	4.06214	2.86929	9.55209	11.1229	6.21629	8.30752	63.7984	44.2306	26.001
TVAG_204750	4765245	410.093	-2.841	0.004	conserved hypothetical protein	291.526	286.531	185.005	2747.14	1152.75	1163.86	220.252	235.424	194.978	3.0466	1.43464	2.12269	149.046	119.805	132.228	285.184	129.006	82.3364
TVAG_192610	5465822	381.798	-1.259	0.008	conserved hypothetical protein	421.945	512.239	586.4	920.772	1119.73	642.065	220.252	191.983	231.536	195.998	166.419	162.386	285.487	383.149	325.378	114.51	210.095	182.007
TVAG_084700	4758256	67	-2.381	0	conserved hypothetical protein	23.0152	15.2056	26.4293	175.385	67.8086	120.266	220.252	184.976	180.355	37.067	23.6716	16.9815	12.6059	30.5163	18.6919	24.5378	3.68588	24.5565
TVAG_000200	4753959	103.236	-1.068	0.034	CMGC family protein kinase	109.596	106.439	67.7251	97.8109	43.7187	79.5308	220.252	260.648	272.969	56.3622	42.322	59.789	77.86	31.6465	51.2297	119.963	73.7176	86.6699
TVAG_054200	4751540	262.083	-3.506	0.001	conserved hypothetical protein	710.183	724.642	1250.44	389.557	70.4853	133.844	218.831	156.95	682.423	122.372	113.337	116.748	11.1229	7.34652	5.53835	0	3.68588	0
TVAG_143470	4760887	225.31	-1.651	0.003	ankyrin repeat-containing protein	622.506	653.841	647.518	298.492	67.8086	98.9285	218.831	229.819	236.411	66.0098	73.1669	99.7663	81.5676	91.5489	40.153	208.844	145.592	174.784
TVAG_114240	4758240	49.94	-2.766	0.002	conserved hypothetical protein	27.399	17.1063	8.25916	10.1184	2.67666	11.6386	218.831	263.451	224.225	8.12428	10.7598	8.49075	14.8305	22.0396	14.5382	4.90757	5.52882	26.001
TVAG_310900	4753275	63.005	-8.212	0.004	conserved hypothetical protein	1.09596	0	0	3.37279	0	0	218.831	187.779	718.981	0	0	0	0	0	0	2.18114	1.84294	0
TVAG_052060	4757977	593.615	-2.508	0.003	DNA mismatch repair protein mutL	93.1567	82.6805	92.5026	3539.74	1362.42	3258.82	217.41	225.615	214.476	124.403	120.51	100.474	157.945	188.749	212.534	200.665	269.069	223.897
TVAG_190640	5464689	370.234	-1.473	0.021	conserved hypothetical protein	831.835	770.259	1821.97	290.06	236.438	236.653	217.41	208.799	287.592	339.696	348.619	356.258	151.271	171.796	101.767	71.4324	119.791	102.559
TVAG_053060	4757270	182.581	-1.305	0.012	conserved hypothetical protein	245.495	189.12	308.893	290.06	286.402	331.701	217.41	232.622	236.411	40.1136	27.9756	20.8731	171.292	61.5977	224.995	139.048	138.221	124.227
TVAG_204760	4765259	355.496	-2.278	0.011	conserved hypothetical protein	311.253	410.076	260.989	1839.86	860.099	1026.14	215.989	184.976	194.978	3.55437	5.02125	5.6605	148.305	115.284	166.15	326.081	171.393	153.117
TVAG_262900	4749551	62.653	-2.697	0	short-chain dehydrogenase	60.2779	52.2693	39.644	91.0653	25.8743	52.3739	215.989	201.792	238.848	19.2952	22.9543	34.3168	6.67371	3.95582	15.2305	14.7227	16.5865	15.8895
TVAG_355170	4766357	167.818	-3.44	0	leucine-rich repeat protein, BspA family	488.799	522.218	611.178	57.3374	115.988	67.8921	215.989	305.491	380.207	24.3728	15.7811	16.6277	37.0762	53.121	44.3068	4.36228	36.8588	23.112
TVAG_586740	4734713	46.466	-5.086	0.006	conserved hypothetical protein	4.38385	1.9007	8.25916	0	0.892219	0	215.989	333.518	246.16	0.507767	0.717322	0.353781	0	0	0	1.09057	11.0576	11.556
TVAG_110300	5465955	3,066.924	-5.286	0	conserved hypothetical protein	3719.69	13362.4	18346.9	6851.82	6054.6	4766.03	214.568	158.351	348.523	8.63204	7.89054	23.7033	192.796	142.409	182.765	133.595	331.729	358.236
TVAG_068950	4759757	248.209	-1.779	0.002	protein disulfide isomerase	263.031	983.137	858.952	311.983	168.629	195.917	214.568	274.662	190.103	168.579	140.595	214.391	129.025	114.154	103.844	18.5397	49.7594	67.8914
TVAG_248350	4769422	199.197	-1.006	0.012	conserved hypothetical protein	321.117	417.679	338.625	160.208	89.2219	143.543	214.568	246.635	463.073	175.18	146.334	185.381	120.127	105.112	103.152	92.1532	116.105	147.339
TVAG_027730	4770183	84.043	-1.317	0.037	MYB119	139.187	101.687	79.2879	80.947	26.7666	56.2535	214.568	198.99	180.355	12.6942	11.4772	22.642	43.0084	41.8187	32.5378	117.236	81.0894	72.2249
TVAG_012950	5467083	43.861	-2.716	0.001	leucine-rich repeat protein, BspA family	30.6869	8.55315	11.5628	42.1599	8.02997	36.8557	214.568	200.391	131.61	2.53884	1.43464	3.18403	23.7288	6.7814	13.8459	16.9038	9.2147	27.4455
TVAG_061650	4769214	55.569	-4.472	0.001	conserved hypothetical protein	6.57577	0.95035	4.95549	1.6864	1.78444	0	214.568	309.695	416.765	4.06214	0	1.06134	3.70762	11.3023	9.69211	1.09057	3.68588	8.66699
TVAG_337710	4760811	433.024	-2.163	0.008	dihydroorotate dehydrogenase	130.419	138.751	221.345	2416.6	678.979	2172.55	213.147	214.404	185.229	41.1292	32.2795	53.421	336.652	141.279	271.379	227.929	145.592	173.34
TVAG_226510	4762703	199.165	-1.935	0.001	conserved hypothetical protein	107.404	78.4039	89.1989	836.452	324.768	671.162	213.147	295.682	226.662	73.6263	81.7747	141.512	48.9406	37.8628	38.7684	140.684	79.2465	99.6704
TVAG_097640	4771163	155.018	-1.852	0.012	serine/threonine protein kinase	28.495	62.7231	61.1178	428.344	193.611	636.246	213.147	213.003	346.086	35.5437	51.6472	45.284	26.6948	14.1279	22.8457	97.0608	151.121	163.228
TVAG_423700	4774325	128.496	-1.106	0.018	conserved hypothetical protein	160.01	184.368	198.22	119.734	114.204	96.9887	213.147	156.95	338.774	132.02	110.468	116.748	74.8939	78.5513	94.1519	15.268	40.5447	67.8914
TVAG_151910	4764259	131.902	-1.232	0.003	protein phosphatase-2B	124.94	179.616	282.463	75.8878	240.007	104.748	213.147	182.174	260.783	93.4292	114.772	106.842	50.4236	70.0745	40.153	37.6247	123.477	73.6694
TVAG_406350	4751089	104.711	-1.616	0.029	conserved hypothetical protein	30.6869	119.744	151.969	25.2959	34.7965	56.2535	213.147	184.976	606.869	38.0826	51.6472	114.271	48.9406	60.4675	81.6906	17.4491	23.9582	24.5565
TVAG_337460	4760785	73.806	-2.197	0.027	conserved hypothetical protein	12.0556	31.3616	29.733	11.8048	24.0899	0	213.147	221.411	548.375	29.4505	31.5622	34.3168	27.4364	40.1233	40.153	6.54342	11.0576	15.8895
TVAG_141700	4741301	37.83	-7.789	0	conserved hypothetical protein	0	0	0	15.1776	10.7066	31.0364	211.726	200.391	209.601	0.507767	0	0.707562	0	0	0	1.09057	0	0
TVAG_146950	5464469	480.373	-2.314	0.005	conserved hypothetical protein	138.091	184.368	165.183	2099.56	1322.27	2653.61	210.305	151.344	272.969	36.0515	40.8874	72.8789	154.237	56.5117	165.458	402.421	276.441	244.12
TVAG_337680	4760808	150.667	-1.037	0.006	tetratricopeptide repeat protein 8, tpr8	130.419	208.602	109.021	273.196	226.624	349.159	210.305	204.595	114.55	114.248	124.814	153.187	86.0167	51.9908	103.844	127.051	60.817	63.5579
TVAG_077100	5468522	139.281	-2.078	0.01	spermatogenesis associated factor	41.6465	44.6665	49.5549	101.184	69.5931	58.1932	208.884	175.167	1279.54	33.0049	21.5197	33.6092	103.072	63.8582	93.4596	40.3511	27.6441	62.1134
TVAG_273200	4759637	48.644	-2.099	0.001	conserved hypothetical protein	61.3738	56.5458	42.9476	18.5503	19.6288	40.7353	208.884	168.16	95.0517	16.7563	10.0425	24.4109	29.6609	31.6465	27.6917	10.3604	7.37176	5.77799
TVAG_161240	4770280	209.247	-2.345	0	conserved hypothetical protein	755.117	576.863	761.494	163.58	78.5153	129.965	207.464	266.254	209.601	107.139	133.422	123.116	39.3007	62.1629	42.9222	41.4417	27.6441	40.446
TVAG_046680	4768179	38.025	-3.883	0	conserved hypothetical protein	1.09596	1.9007	1.65183	20.2367	12.4911	7.7591	207.464	198.99	190.103	6.60098	6.4559	5.6605	5.19066	1.69535	6.92293	6.54342	3.68588	0
TVAG_167240	5466897	331.945	-1.364	0.022	conserved hypothetical protein	973.214	831.081	1235.57	198.995	84.7608	197.857	206.043	227.016	346.086	133.543	124.097	167.338	178.707	144.67	152.305	232.837	316.986	223.897
TVAG_204710	4765255	63.322	-2.449	0.032	conserved hypothetical protein	7.67173	13.3049	16.5183	124.793	63.3475	83.4103	206.043	232.622	216.913	49.7612	46.6259	50.2369	0	0.565117	0	14.1774	3.68588	10.1115
TVAG_496030	4773587	75.088	-4.009	0	conserved hypothetical protein	144.667	107.865	264.293	42.1599	14.2755	23.2773	206.043	156.95	309.527	2.53884	4.30393	3.18403	4.44914	10.7372	4.84605	7.63399	20.2723	24.5565
TVAG_192380	5465799	309.352	-1.409	0.033	conserved hypothetical protein	1125.55	592.543	812.701	359.202	271.235	349.159	204.622	163.956	163.294	76.1651	71.7322	75.0016	98.6226	70.0745	74.0754	404.602	267.226	388.57
TVAG_016400	4775830	78.177	-2.573	0.001	conserved hypothetical protein	13.1515	33.7374	79.2879	40.4735	91.8985	50.4341	204.622	203.194	485.008	8.12428	3.58661	6.36806	19.2796	22.0396	17.3073	6.54342	57.1312	65.0024
TVAG_332480	4755931	43.892	-2.56	0.001	conserved hypothetical protein	28.495	32.7871	24.7775	32.0415	22.3055	42.675	204.622	218.608	70.6795	33.0049	22.9543	30.4252	3.70762	4.52094	2.07688	2.18114	5.52882	8.66699
TVAG_350330	4762222	359.103	-2.34	0.013	16S ribosomal RNA	40.5506	88.3826	148.665	1425	438.079	2195.83	203.201	417.598	438.7	9.13981	12.1945	10.9672	102.33	120.935	272.071	57.255	309.614	173.34
TVAG_437750	4748318	117.25	-2.21	0.025	leucine-rich repeat protein, BspA family	193.985	79.3543	90.8507	306.924	104.39	205.616	203.201	308.294	243.722	114.755	67.4283	109.318	0	0.565117	0.692293	19.085	27.6441	34.668
TVAG_392070	4773087	61.5	-2.996	0.023	conserved hypothetical protein	27.399	17.1063	28.0811	0	0	0	201.78	208.799	499.631	1.01553	3.58661	0.707562	13.3474	9.04187	17.3073	19.6303	35.0159	24.5565
TVAG_430690	4770873	241.316	-1.169	0.004	synaptonemal complex protein	341.94	337.85	284.115	590.238	323.875	605.21	200.359	197.588	124.298	124.403	84.644	81.7234	192.055	142.975	213.226	176.127	171.393	151.672
TVAG_476150	5468245	115.178	-1.411	0	hypothetical protein	105.212	117.368	176.746	227.663	100.821	207.556	200.359	207.398	163.294	68.0408	73.8842	60.8504	39.3007	45.2094	51.922	73.6135	77.4035	76.5584
TVAG_162870	5466138	44.926	-2.778	0.032	ankyrin repeat-containing protein	2.19192	4.75175	4.95549	11.8048	6.24553	9.69887	200.359	259.247	207.164	2.03107	0.717322	0	28.9194	32.2117	29.0763	5.99814	1.84294	1.4445
TVAG_110420	5465967	225.106	-1.642	0.001	conserved hypothetical protein	184.122	183.418	117.28	1055.68	496.966	508.221	198.938	234.023	90.1773	93.937	91.0999	117.455	127.542	79.6815	119.074	125.416	103.205	125.671
TVAG_165020	4773878	188.601	-1.265	0.012	conserved hypothetical protein	112.884	341.176	102.414	487.368	212.348	428.69	197.517	205.996	309.527	147.76	132.705	185.028	39.3007	44.6442	47.0759	131.959	112.419	156.006
TVAG_328500	4757900	226.692	-1.091	0.03	conserved hypothetical protein	157.818	370.637	419.565	269.823	198.965	360.798	197.517	215.806	589.808	193.459	215.197	297.176	170.55	101.156	135.689	39.2605	66.3459	80.8919
TVAG_326680	4745470	76.716	-1.603	0.007	protein transport protein sec7	42.7425	72.7018	42.9476	133.225	79.4075	96.9887	197.517	179.371	192.541	8.63204	7.89054	15.5664	55.6143	24.3	60.9218	55.6191	57.1312	57.7799
TVAG_319470	4775370	122.506	-1.328	0.017	coatomer beta subunit	244.399	230.935	185.005	129.852	69.5931	114.447	197.517	227.016	175.48	51.7923	32.9968	41.7462	34.1101	26.5605	20.7688	176.127	112.419	134.338
TVAG_374000	4767824	47.748	-8.823	0	CAMK family protein kinase	108.5	108.815	77.6361	0	0	0	197.517	214.404	151.108	0	0	0	1.48305	0	0	0	0	0
TVAG_184650	4768498	42.778	-24.964	0	conserved hypothetical protein	0	0	0	0	0	0	197.517	184.976	387.519	0	0	0	0	0	0	0	0	0
TVAG_076880	5468500	137.643	-1.414	0.022	ankyrin repeat-containing protein	386.874	266.098	328.714	102.87	25.8743	91.1694	196.096	182.174	219.35	45.6991	52.3645	75.0016	32.627	24.8651	35.307	143.955	99.5188	169.006
TVAG_125650	4761974	126.877	-1.117	0.012	paramyosin	94.2527	94.5599	109.021	271.51	129.372	211.435	194.675	311.097	148.671	82.7661	69.5802	83.1386	45.2329	41.8187	53.9989	182.671	71.8747	88.1144
TVAG_409830	4756647	148.337	-1.907	0	conserved hypothetical protein	136.995	105.489	85.8952	627.339	321.199	387.955	193.254	152.746	97.489	51.7923	42.322	61.5579	68.2202	26.5605	81.6906	104.695	49.7594	75.1139
TVAG_261680	4750704	81.43	-3.455	0	conserved hypothetical protein	59.1819	52.7444	49.5549	231.036	213.24	244.412	193.254	152.746	148.671	35.5437	38.7354	32.5479	0	1.69535	0.692293	3.27171	5.52882	2.889
TVAG_311710	4764931	188.292	-1.872	0	conserved hypothetical protein	604.971	407.7	505.46	107.929	72.2697	64.0126	193.254	201.792	504.505	104.092	88.9479	90.568	54.8727	62.1629	37.3838	107.421	66.3459	115.56
TVAG_439190	4750404	108.043	-1.137	0	conserved hypothetical protein	170.97	158.233	82.5916	106.243	94.5752	170.7	193.254	214.404	148.671	61.9476	63.1243	76.4167	65.9956	54.2512	71.9985	113.419	58.9741	39.0015
TVAG_310930	4753278	58.578	-3.658	0	conserved hypothetical protein	104.116	100.737	54.5104	69.1422	24.0899	29.0966	193.254	191.983	209.601	13.202	10.7598	12.7361	0	0	0	15.268	12.9006	13.0005
TVAG_102320	4767407	275.233	-1.48	0.031	ankyrin repeat domain	1089.39	1180.81	517.023	109.616	73.1619	135.784	191.833	210.2	138.922	234.081	215.197	230.312	129.025	90.4187	103.152	136.321	86.6182	82.3364
TVAG_108910	4759563	79.09	-1.131	0.049	conserved hypothetical protein	94.2527	39.4395	56.1623	72.515	51.7487	108.627	191.833	213.003	148.671	29.4505	24.389	35.3781	36.3347	18.6489	31.8455	112.874	84.7753	73.6694
TVAG_302260	4766037	37.029	-4.297	0	conserved hypothetical protein	8.76769	2.85105	6.60733	18.5503	12.4911	46.5546	191.833	194.786	151.108	0	1.43464	0	2.22457	0	1.38459	13.0868	1.84294	13.0005
TVAG_463590	4765975	86.753	-4.696	0	conserved hypothetical protein	207.137	205.751	282.463	0	1.78444	11.6386	191.833	205.996	397.268	1.01553	1.43464	1.41512	14.0889	9.04187	26.9994	0	3.68588	0
TVAG_462560	5464084	294.411	-1.553	0.005	hypothetical protein	222.48	402.473	855.649	639.144	317.63	543.137	190.412	149.943	628.804	149.284	149.203	136.56	122.351	89.2885	83.0752	26.1737	254.326	339.457
TVAG_290090	4756867	150.42	-1.376	0	conserved hypothetical protein	201.657	197.673	161.879	391.244	166.845	287.087	190.412	166.759	192.541	73.6263	59.5377	76.4167	147.563	83.6373	107.305	61.6172	81.0894	60.6689
TVAG_329420	4767986	156.854	-1.823	0.029	conserved hypothetical protein	378.107	283.68	474.076	166.953	37.4732	129.965	190.412	210.2	326.588	24.3728	25.8236	22.642	8.15676	10.7372	8.99981	106.876	237.739	180.562
TVAG_019510	4773051	139.899	-1.223	0.045	conserved hypothetical protein	203.849	124.971	224.649	112.988	30.3354	85.3501	188.991	180.772	611.743	41.6369	32.9968	36.0857	120.127	140.714	78.9214	90.5174	112.419	101.115
TVAG_015010	4753875	43.063	-2.311	0.004	conserved hypothetical protein	26.3031	25.6595	14.8665	84.3198	24.0899	65.9523	187.57	187.779	29.2467	13.7097	9.32519	12.3823	17.7966	25.4303	35.307	0	11.0576	4.3335
TVAG_168490	4758741	49.606	-4.054	0	conserved hypothetical protein	30.6869	46.092	19.822	15.1776	2.67666	11.6386	187.57	207.398	319.276	0.507767	0	0	1.48305	0.565117	3.46147	14.7227	20.2723	11.556
TVAG_029700	4752314	152.222	-2.497	0.029	conserved hypothetical protein	52.6061	75.0777	57.8141	556.51	370.271	471.365	184.728	184.976	375.332	121.356	126.966	107.903	0	0.565117	0	14.1774	12.9006	27.4455
TVAG_184480	4768481	159.938	-1.609	0	conserved hypothetical protein	255.359	312.19	449.298	288.374	123.126	234.713	184.728	159.752	160.857	73.6263	56.6684	55.5436	115.678	127.151	96.9211	49.0757	73.7176	62.1134
TVAG_080130	4755541	50.92	-3.174	0	leucine-rich repeat protein, BspA family	38.3586	33.2623	23.1256	35.4143	22.3055	89.2296	184.728	189.18	209.601	11.1709	5.02125	6.01428	9.63981	16.3884	20.7688	3.27171	14.7435	4.3335
TVAG_190240	5464695	93.755	-1.193	0.003	conserved hypothetical protein	75.6213	86.4819	74.3324	124.793	82.9764	89.2296	183.307	172.364	285.155	67.0253	53.0818	43.1613	45.9745	40.6884	38.0761	76.3399	81.0894	67.8914
TVAG_474370	4762087	83.199	-1.134	0.012	conserved hypothetical protein	61.3738	52.2693	31.3848	101.184	123.126	184.279	183.307	162.555	131.61	41.1292	48.0606	39.6235	73.4108	51.4256	64.3833	68.1607	23.9582	56.3355
TVAG_257280	4764372	52.622	-2.049	0.001	conserved hypothetical protein	29.591	35.163	49.5549	75.8878	32.1199	40.7353	183.307	162.555	153.545	20.3107	6.4559	11.321	7.41524	18.0837	17.3073	44.1681	22.1153	37.557
TVAG_RG_DS114593_2		32.33	-7.195	0.003	hypothetical protein	0	0.95035	0	0	0	0	183.307	186.378	207.164	0.507767	0	0.707562	0	0	0	1.09057	1.84294	0
TVAG_179610	4758109	65.899	-1.354	0.022	conserved hypothetical protein	111.788	40.3899	42.9476	84.3198	36.581	85.3501	181.886	203.194	68.2423	40.1136	36.5834	37.8546	66.7371	63.8582	45.6914	11.9963	5.52882	23.112
TVAG_059190	4762585	100.685	-1.012	0.016	conserved hypothetical protein	214.808	131.148	77.6361	74.2014	52.6409	168.76	181.886	198.99	112.112	60.4243	54.5165	81.7234	88.2413	33.3419	48.4605	106.331	53.4453	73.6694
TVAG_217040	4757802	50.879	-1.242	0.032	conserved hypothetical protein	38.3586	51.3189	31.3848	32.0415	23.1977	21.3375	181.886	182.174	82.8656	33.5126	35.8661	31.4865	30.4025	27.1256	26.3071	34.8983	18.4294	33.2235
TVAG_415380	4760945	138.093	-1.282	0.003	conserved hypothetical protein	109.596	344.027	216.39	212.486	132.048	384.075	180.465	131.726	51.1817	89.8748	77.4708	61.9117	111.97	57.0768	98.3057	104.695	51.6023	70.7804
TVAG_131050	4763234	76.035	-1.393	0.003	conserved hypothetical protein	105.212	56.5458	41.2958	116.361	33.0121	118.326	180.465	207.398	134.047	50.7767	41.6047	73.5865	27.4364	23.1698	28.384	49.0757	51.6023	30.3345
TVAG_213150	4766714	94.746	-1.07	0.021	protein disulfide isomerase	95.3486	80.3046	49.5549	91.0653	51.7487	69.8319	180.465	287.274	251.034	55.3466	58.1031	50.9445	67.4786	68.9443	59.5372	70.8871	62.66	54.891
TVAG_001700	4749705	651.283	-2.045	0.026	conserved hypothetical protein	315.637	504.636	151.969	4151.91	1406.14	2347.13	179.044	117.712	263.22	38.0826	54.5165	100.828	784.532	174.621	627.91	248.65	151.121	105.448
TVAG_515200	4739185	41.527	-6.681	0.003	conserved hypothetical protein	2.19192	0.95035	0	0	0	0	179.044	177.97	380.207	2.03107	0	1.41512	2.22457	0	0	0	0	1.4445
TVAG_081810	4769563	79.32	-2.383	0	conserved hypothetical protein	172.066	104.539	178.398	97.8109	55.3176	159.062	177.623	173.766	80.4284	37.5748	22.9543	23.7033	17.7966	14.1279	14.5382	44.7134	12.9006	40.446
TVAG_311720	4764932	135.07	-1.857	0	ankyrin repeat domain protein	306.869	326.921	308.893	84.3198	29.4432	67.8921	177.623	210.2	392.393	39.0981	66.711	53.7747	38.5592	67.814	27.6917	84.5192	58.9741	89.5589
TVAG_067510	4774757	143.198	-1.339	0.004	conserved hypothetical protein	230.152	171.063	133.798	372.693	135.617	180.399	176.202	204.595	238.848	37.067	45.1913	30.779	67.4786	54.2512	56.0758	154.861	158.493	130.005
TVAG_571370	4739036	73.276	-2.084	0.008	conserved hypothetical protein	23.0152	16.156	28.0811	97.8109	34.7965	133.844	176.202	99.4948	455.761	12.1864	12.9118	13.4437	10.3813	12.9977	15.9227	34.8983	64.5029	76.5584
TVAG_493550	4754185	64.528	-1.513	0.022	conserved hypothetical protein	53.7021	35.6381	52.8586	16.864	26.7666	29.0966	176.202	141.535	329.025	25.8961	22.9543	29.7176	54.1312	40.6884	43.6145	25.0831	33.1729	24.5565
TVAG_474310	4762081	227.579	-1.199	0.004	rabb and C	250.975	299.36	183.353	517.723	421.127	680.861	174.781	120.515	204.727	92.9214	132.705	115.333	183.898	116.414	134.997	192.486	132.692	141.561
TVAG_009750	4762017	54.599	-1.539	0.003	conserved hypothetical protein	54.7981	51.7941	59.4659	80.947	38.3654	34.9159	174.781	172.364	63.3678	15.233	10.7598	13.0899	48.199	31.0814	36.6915	41.4417	29.4871	26.001
TVAG_473510	4761572	266.89	-2.352	0.002	conserved hypothetical protein	76.7173	64.1487	61.1178	1175.42	931.476	1216.24	173.36	170.963	148.671	78.1962	51.6472	39.9773	164.618	159.363	139.151	52.8927	55.2882	44.7795
TVAG_198580	5466968	68.934	-2.654	0	conserved hypothetical protein	59.1819	36.5885	39.644	300.178	53.5331	133.844	173.36	211.602	63.3678	9.13981	10.0425	6.36806	31.144	16.3884	29.0763	38.17	14.7435	14.445
TVAG_273350	4759653	89.001	-4.943	0	r2r3-MYB transcription factor	88.7729	103.588	47.9031	254.646	131.156	323.942	173.36	148.542	280.281	0.507767	1.43464	0	25.2118	10.7372	8.99981	1.09057	1.84294	0
TVAG_309730	4749320	64.302	-1.683	0.018	conserved hypothetical protein	32.8788	16.156	28.0811	102.87	49.9643	118.326	171.939	249.438	112.112	16.7563	4.30393	15.9202	21.5042	27.1256	14.5382	74.7041	38.7018	62.1134
TVAG_457260	5467644	60.645	-2.852	0	leucine-rich repeat protein, BspA family	97.5406	119.744	137.102	20.2367	8.02997	1.93977	171.939	220.01	182.792	8.63204	6.4559	4.95294	11.8644	40.1233	20.0765	16.9038	7.37176	15.8895
TVAG_391210	5466281	40.677	-2.234	0.001	conserved hypothetical protein	20.8233	59.8721	39.644	20.2367	13.3833	19.3977	171.939	159.752	99.9262	3.55437	9.32519	13.4437	23.7288	18.0837	17.9996	23.9926	5.52882	11.556
TVAG_444310	4771121	106.793	-1.388	0	conserved hypothetical protein	109.596	86.4819	102.414	222.604	138.294	170.7	170.518	214.404	173.043	39.6059	27.2582	25.1185	54.8727	46.3396	58.1526	101.423	97.6759	83.7809
TVAG_260030	4768855	95.271	-1.984	0	conserved hypothetical protein	104.116	121.17	109.021	59.0238	29.4432	48.4944	170.518	227.016	499.631	33.0049	35.8661	31.1327	34.8516	27.6907	35.9993	40.3511	49.7594	57.7799
TVAG_392400	4773124	34.491	-2.394	0.001	conserved hypothetical protein	24.1112	19.007	37.9921	6.74558	6.24553	11.6386	170.518	194.786	51.1817	11.1709	14.3464	16.9815	8.15676	14.1279	8.30752	7.63399	9.2147	8.66699
TVAG_201620	4773183	853.888	-2.014	0.022	glutamate dehydrogenase	415.369	274.176	479.031	4094.57	734.296	5896.92	169.097	144.338	112.112	449.374	515.755	558.62	262.499	162.189	206.996	236.109	152.964	505.575
TVAG_197160	4763273	209.145	-2.202	0	CAMK family protein kinase	485.511	579.239	591.356	335.593	251.606	323.942	169.097	158.351	194.978	77.1806	76.0361	90.2142	22.2457	21.4744	26.3071	122.689	129.006	109.782
TVAG_426310	4772426	88.862	-1.185	0.005	conserved hypothetical protein	141.379	204.801	41.2958	168.64	62.4553	112.507	169.097	124.719	82.8656	35.5437	35.1488	41.7462	68.9617	42.3838	37.3838	87.7909	79.2465	63.5579
TVAG_103830	4752557	36.827	-9.111	0	leucine-rich repeat protein, BspA family	0	0	1.65183	21.9231	64.2398	58.1932	169.097	162.555	185.229	0	0	0	0	0	0	0	0	0
TVAG_467080	4746258	363.99	-1.609	0.037	conserved hypothetical protein	740.87	926.592	1764.16	350.77	248.037	244.412	167.676	170.963	316.839	45.1913	66.711	66.5109	77.86	105.112	59.5372	182.125	414.662	603.8
TVAG_060400	4767587	94.434	-1.569	0.002	conserved hypothetical protein	213.712	184.843	252.73	52.2783	31.2277	52.3739	167.676	149.943	165.731	70.0719	53.0818	56.605	23.7288	28.821	21.4611	62.1625	70.0318	43.335
TVAG_020940	5465688	39.936	-3.631	0.002	hypothetical protein	0	0	0	16.864	16.0599	50.4341	167.676	141.535	272.969	9.64758	10.0425	5.6605	5.93219	6.7814	4.15376	1.63586	3.68588	5.77799
TVAG_411420	4772875	51.185	-1.543	0.015	conserved hypothetical protein	83.2931	86.4819	47.9031	10.1184	25.8743	13.5784	167.676	126.12	126.736	40.1136	36.5834	38.9159	31.144	18.0837	24.2303	22.902	12.9006	8.66699
TVAG_302990	4747545	137.133	-1.791	0	conserved hypothetical protein	76.7173	88.3826	71.0288	419.912	146.324	455.847	166.255	177.97	316.839	79.7195	69.5802	90.9218	54.1312	75.7257	49.1528	74.1588	23.9582	31.779
TVAG_482790	4750114	80.647	-3.353	0	conserved hypothetical protein	12.0556	29.936	23.1256	232.723	172.198	128.025	166.255	215.806	343.649	23.3573	26.5409	32.1941	5.19066	3.3907	11.0767	6.54342	3.68588	15.8895
TVAG_108060	4749999	86.778	-1.623	0.003	conserved hypothetical protein	80.0052	112.617	77.6361	128.166	67.8086	129.965	164.834	183.575	231.536	30.9738	26.5409	13.0899	20.0211	25.4303	14.5382	93.2438	101.362	60.6689
TVAG_427670	4757413	36.423	-2.625	0.001	conserved hypothetical protein	35.0708	15.2056	11.5628	59.0238	13.3833	71.7717	164.834	145.739	46.3073	2.53884	2.15197	4.95294	6.67371	2.82558	2.07688	35.9888	23.9582	11.556
TVAG_407940	4751211	792.309	-3.901	0	conserved hypothetical protein	95.3486	353.055	475.728	4121.55	1846	5377.06	163.413	133.127	801.847	19.2952	25.1063	29.0101	267.69	181.968	179.304	22.902	60.817	108.337
TVAG_367580	4757589	210.21	-1.553	0.009	calmodulin	607.163	282.729	535.193	244.527	160.599	164.881	163.413	249.438	409.454	52.8078	23.6716	31.4865	80.0845	102.851	71.3062	87.7909	230.368	286.011
TVAG_049700	4761030	69.103	-1.252	0.003	CMGC family protein kinase	74.5254	56.0707	64.4214	114.675	61.5631	116.386	163.413	180.772	43.87	27.9272	29.4102	33.2554	33.3686	36.7326	44.9991	66.5248	29.4871	66.4469
TVAG_076240	5468436	169.295	-1.817	0.004	leucine-rich repeat protein, BspA family	440.576	347.828	528.586	91.0653	82.0841	69.8319	163.413	249.438	402.142	117.294	116.924	192.457	20.7627	42.9489	24.2303	36.5341	46.0735	75.1139
TVAG_424080	4771348	123.135	-2.62	0	conserved hypothetical protein	71.2375	24.7091	46.2513	305.238	250.713	353.039	161.992	211.602	482.57	48.7457	32.2795	41.3924	20.0211	32.7768	19.3842	39.8058	31.33	43.335
TVAG_333990	4765481	111.604	-1.463	0	conserved hypothetical protein	198.369	179.616	171.79	150.089	115.988	139.664	161.992	224.214	131.61	42.6525	39.4527	43.8689	86.0167	61.5977	87.9213	62.1625	49.7594	62.1134
TVAG_102470	4767420	44.481	-1.698	0.028	ankyrin	40.5506	41.8154	33.0366	15.1776	5.35331	3.87955	161.992	175.167	136.485	17.7719	22.237	29.3638	16.3135	25.9954	18.6919	33.8077	12.9006	10.1115
TVAG_262850	4749546	187.199	-5.986	0	short-chain dehydrogenases/reductase	67.9496	65.5742	39.644	799.351	776.23	1117.31	160.571	149.943	138.922	4.56991	4.30393	5.6605	2.96609	1.69535	4.15376	9.81514	16.5865	4.3335
TVAG_245960	4770326	106.63	-1.703	0	ankyrin repeat-containing protein	134.803	171.538	185.005	214.172	19.6288	252.171	160.571	213.003	116.987	26.9117	23.6716	31.8403	66.7371	67.2489	42.2299	70.3418	38.7018	83.7809
TVAG_512770	4743574	89.535	-1.168	0.04	conserved hypothetical protein	158.914	139.702	189.961	21.9231	23.1977	27.1568	160.571	165.358	229.099	64.4865	55.9511	48.8218	46.716	63.2931	41.5376	61.6172	49.7594	63.5579
TVAG_135020	4752332	131.069	-1.777	0.007	conserved hypothetical protein	326.597	421.956	449.298	28.6687	27.6588	21.3375	159.15	159.752	231.536	43.1602	46.6259	48.468	74.8939	73.4652	98.3057	42.5323	55.2882	50.5575
TVAG_309980	4764606	55.784	-1.679	0.036	cortactin-binding protein	116.172	91.2336	113.976	8.43198	12.4911	13.5784	159.15	168.16	82.8656	74.134	47.3433	39.6235	10.3813	7.91164	6.92293	13.6321	9.2147	28.89
TVAG_270860	4753043	73.302	-2.042	0.024	leucine-rich repeat protein, BspA family	257.551	123.07	137.102	5.05919	0.892219	5.81932	159.15	184.976	187.666	28.9427	34.4315	49.1756	11.1229	9.04187	6.92293	38.7153	35.0159	44.7795
TVAG_070840	5468985	166.631	-3.057	0	hypothetical protein	362.763	367.31	394.788	325.474	107.066	230.833	157.729	285.872	443.575	9.64758	14.3464	22.9958	45.2329	27.1256	35.9993	64.889	38.7018	65.0024
TVAG_179900	4758138	166.924	-1.943	0.015	ankyrin repeat domain protein	270.702	434.785	472.424	269.823	136.509	312.304	157.729	148.542	182.792	115.771	134.139	113.918	7.41524	3.3907	2.76917	148.318	23.9582	69.3359
TVAG_202260	4773233	49.601	-4.179	0.001	MYB119	0	1.9007	1.65183	202.367	99.0363	108.627	157.729	149.943	124.298	0	0	0	1.48305	2.82558	2.76917	21.2661	7.37176	11.556
TVAG_257490	4764386	137.022	-1.273	0.028	conserved hypothetical protein	265.223	190.07	181.701	197.308	74.0542	195.917	157.729	191.983	292.467	142.175	166.419	168.046	26.6948	27.6907	20.0765	34.8983	51.6023	82.3364
TVAG_576600	4730952	42.303	-4.785	0	ubiquitin-protein ligase	1.09596	0	0	40.4735	41.9343	31.0364	157.729	99.4948	363.146	5.58544	6.4559	5.6605	0	2.26047	0	0	3.68588	2.889
TVAG_498720	4769130	110.356	-1.402	0.005	leucine-rich repeat protein, BspA family	123.844	178.666	275.856	50.5919	62.4553	34.9159	156.308	205.996	353.397	56.8699	73.8842	65.8033	54.8727	53.121	41.5376	71.9777	49.7594	76.5584
TVAG_016730	4762766	46.645	-2.998	0.01	ankyrin repeat-containing protein	18.6313	10.4539	13.2147	0	2.67666	0	156.308	221.411	324.151	2.53884	4.30393	7.78319	10.3813	25.9954	17.9996	10.3604	1.84294	11.556
TVAG_105810	4751890	170.348	-1.245	0.017	conserved hypothetical protein	347.42	379.665	465.817	121.42	74.9464	133.844	154.887	191.983	282.718	72.6107	73.1669	78.1856	45.9745	53.6861	66.4602	149.408	193.509	180.562
TVAG_123030	5463743	27.154	-7.346	0	alpha-mannosidase 2c1	16.4394	33.2623	23.1256	3.37279	5.35331	0	154.887	131.726	116.987	0	0	0	0	0	0.692293	1.09057	1.84294	0
TVAG_103230	4764647	220.08	-1.342	0.047	Rabx41 protein	402.218	384.417	222.997	534.587	355.103	430.63	153.466	156.95	197.415	57.8855	40.8874	32.1941	40.7838	50.8605	51.922	349.528	346.473	153.117
TVAG_317680	4758304	80.141	-1.14	0.032	conserved hypothetical protein	128.227	75.5529	92.5026	35.4143	41.0421	79.5308	153.466	184.976	202.29	58.901	56.6684	60.8504	18.5381	26.5605	19.3842	88.3362	55.2882	65.0024
TVAG_363930	4767094	45.892	-2.143	0.003	conserved hypothetical protein	69.0456	52.2693	75.9843	32.0415	6.24553	34.9159	153.466	191.983	56.0562	8.63204	12.1945	11.321	3.70762	9.60699	4.15376	45.2587	33.1729	26.001
TVAG_300930	4752296	96.12	-1.446	0.002	conserved hypothetical protein	100.828	146.354	137.102	192.249	95.4674	133.844	152.045	154.147	148.671	16.7563	22.237	20.8731	44.4914	33.3419	44.3068	85.6098	105.048	96.7814
TVAG_470710	4764103	45.8	-1.411	0.019	conserved hypothetical protein	21.9192	22.8084	26.4293	70.8286	29.4432	96.9887	152.045	156.95	21.935	36.0515	28.6929	30.0714	11.1229	25.4303	20.7688	20.1756	36.8588	15.8895
TVAG_020320	4763152	51.281	-3.674	0	conserved hypothetical protein	15.3435	25.1843	37.9921	13.4912	0.892219	9.69887	152.045	158.351	441.138	1.01553	0.717322	2.12269	3.70762	2.26047	1.38459	14.7227	18.4294	24.5565
TVAG_170670	4744384	53.451	-4.721	0.01	ankyrin repeat-containing protein	104.116	68.4252	117.28	0	0	0	152.045	180.772	304.653	1.01553	0.717322	0	12.6059	13.5628	6.92293	0	0	0
TVAG_291030	4758217	64.823	-2.085	0	conserved hypothetical protein	106.308	66.0494	107.369	50.5919	36.581	27.1568	150.624	152.746	248.597	35.0359	38.0181	37.5008	25.2118	20.3442	17.9996	7.63399	20.2723	18.7785
TVAG_165540	4773933	109.482	-1.026	0.023	CK1 family protein kinase	195.081	239.488	264.293	40.4735	65.132	77.591	150.624	162.555	126.736	78.7039	84.644	75.3554	60.8049	64.4233	50.5374	119.963	60.817	53.4465
TVAG_107540	4759321	53.135	-1.017	0.047	conserved hypothetical protein	36.1667	47.9927	54.5104	28.6687	28.551	38.7955	150.624	126.12	131.61	40.6214	31.5622	53.0672	32.627	36.1675	31.1532	36.5341	18.4294	33.2235
TVAG_470340	4745730	17.686	-5.024	0	conserved hypothetical protein	0	1.9007	0	23.6095	9.81441	21.3375	150.624	79.8761	21.935	1.5233	0	1.41512	2.22457	0.565117	2.07688	0	0	1.4445
TVAG_102750	4767448	29.883	-2.852	0.004	conserved hypothetical protein	5.47981	1.9007	11.5628	5.05919	1.78444	27.1568	150.624	197.588	70.6795	6.60098	8.60787	8.49075	2.22457	2.82558	1.38459	8.72457	5.52882	21.6675
TVAG_160620	4741809	107.324	-2.726	0.02	conserved hypothetical protein	18.6313	13.7801	24.7775	657.694	143.647	432.57	149.203	170.963	65.805	0	0.717322	0	62.288	11.8675	38.0761	31.0813	64.5029	46.224
TVAG_594670	4741832	116.385	-3.154	0.004	conserved hypothetical protein	5.47981	6.65245	3.30366	622.28	174.875	628.487	149.203	155.548	136.485	3.55437	5.73858	2.47647	3.70762	5.08605	4.84605	88.3362	49.7594	49.113
TVAG_394970	4767242	240.498	-1.927	0.006	leucine-rich repeat protein, BspA family	436.193	660.494	1073.69	271.51	277.48	331.701	149.203	135.93	92.6145	78.1962	96.1212	72.5251	186.122	206.268	195.919	30.536	25.8012	8.66699
TVAG_073910	4766936	75.874	-4.329	0	conserved hypothetical protein	72.3335	64.6238	42.9476	227.663	198.965	279.328	149.203	147.14	116.987	0	0.717322	0	12.6059	6.21629	6.92293	14.1774	12.9006	13.0005
TVAG_174810	4764895	51.869	-1.186	0.034	conserved hypothetical protein	47.1263	72.7018	56.1623	65.7694	16.0599	38.7955	149.203	116.311	87.7401	17.2641	20.8023	44.5764	21.5042	20.9093	20.7688	79.0664	18.4294	40.446
TVAG_259300	4767780	112.845	-1.094	0.047	conserved hypothetical protein	108.5	437.161	256.034	57.3374	57.9942	79.5308	149.203	159.752	75.5539	48.2379	40.17	59.789	80.0845	48.6001	80.9983	137.412	68.1888	86.6699
TVAG_453230	4762368	45.487	-1.522	0.007	conserved hypothetical protein	55.894	27.5602	57.8141	53.9647	12.4911	46.5546	149.203	172.364	31.6839	27.9272	16.4984	24.4109	23.7288	20.3442	18.6919	34.8983	33.1729	11.556
TVAG_404060	4766144	179.294	-4.348	0	conserved hypothetical protein	496.471	705.635	546.756	355.829	331.013	285.147	147.782	114.91	95.0517	49.7612	35.8661	41.7462	3.70762	3.3907	6.92293	5.45285	1.84294	0
TVAG_193720	4761145	266.245	-1.635	0.026	centromeric protein E	223.576	980.286	811.049	133.225	141.863	129.965	147.782	170.963	887.15	255.407	230.26	261.798	48.199	67.814	71.9985	27.8096	158.493	44.7795
TVAG_056280	4767508	43.216	-2.707	0.001	conserved hypothetical protein	23.0152	9.97868	14.8665	23.6095	7.13775	13.5784	147.782	162.555	272.969	6.60098	6.4559	8.49075	7.41524	18.6489	12.4613	25.0831	12.9006	4.3335
TVAG_233010	4762428	149.095	-1.037	0.046	spac30.02C protein	356.187	429.558	333.67	42.1599	149.893	56.2535	146.361	152.746	136.485	93.937	111.902	99.0587	95.6565	116.979	116.998	100.878	62.66	82.3364
TVAG_483840	4768408	159.221	-1.718	0	conserved hypothetical protein	428.521	345.928	333.67	249.587	163.276	261.87	144.94	165.358	104.801	103.077	91.0999	99.4125	71.1863	82.5071	57.4603	29.4454	64.5029	69.3359
TVAG_248790	4740502	50.624	-1.204	0.046	AGC family protein kinase	21.9192	31.8367	34.6885	55.651	33.0121	50.4341	144.94	148.542	112.112	17.2641	17.9331	13.0899	22.9872	40.1233	18.6919	28.3548	58.9741	60.6689
TVAG_202820	4763695	117.705	-1.642	0.035	conserved hypothetical protein	352.9	466.147	180.05	45.5327	45.5032	46.5546	144.94	158.351	165.731	56.3622	83.9267	129.838	95.6565	46.3396	77.5369	8.72457	7.37176	7.22249
TVAG_254180	5463812	143.66	-1.464	0.023	conserved hypothetical protein	357.283	328.346	555.015	42.1599	57.9942	50.4341	144.94	113.508	246.16	74.134	88.2306	98.7049	45.2329	23.1698	40.8453	72.523	134.535	112.671
TVAG_153890	4763221	61.894	-1.974	0.037	conserved hypothetical protein	66.8536	114.992	122.236	42.1599	48.1798	25.2171	144.94	137.331	187.666	28.9427	30.1275	30.0714	42.2668	44.6442	48.4605	0	0	0
TVAG_154750	4758829	251.94	-1.103	0.042	D-3-phosphoglycerate dehydrogenase	196.177	222.382	408.002	709.972	248.037	917.513	143.519	163.956	85.3028	218.34	183.634	152.126	149.788	98.8955	128.767	125.961	165.865	216.675
TVAG_491490	4768223	58.491	-9.453	0	conserved hypothetical protein	83.2931	84.106	59.4659	155.148	99.0363	91.1694	143.519	172.364	163.294	0	0	0	0	0	0	0	0	1.4445
TVAG_004020	4770158	102.817	-1.878	0.003	conserved hypothetical protein	39.4546	316.467	270.9	151.776	143.647	166.821	143.519	140.134	80.4284	6.09321	7.89054	12.0286	85.2752	44.6442	56.0758	68.706	46.0735	70.7804
TVAG_027890	4770198	86.893	-1.504	0.038	conserved hypothetical protein	49.3183	171.063	97.4581	59.0238	34.7965	69.8319	143.519	168.16	363.146	8.63204	6.4559	8.13697	80.8261	49.1652	66.4602	83.4287	49.7594	54.891
TVAG_009970	4756017	212.854	-1.658	0.006	conserved hypothetical protein	245.495	269.424	322.107	684.676	175.767	853.501	142.098	124.719	90.1773	74.6418	78.1881	84.5537	55.6143	54.8163	33.2301	188.669	132.692	221.008
TVAG_076920	5468504	112.35	-1.07	0.024	rabconnectin	272.894	273.226	232.908	106.243	35.6888	87.2899	142.098	127.522	90.1773	67.5331	61.6897	71.4638	66.7371	51.9908	44.3068	125.416	75.5606	89.5589
TVAG_072130	5469114	77.509	-1.733	0.014	conserved hypothetical protein	260.839	89.3329	71.0288	64.083	25.8743	23.2773	142.098	210.2	182.792	27.4194	24.389	12.0286	17.7966	9.60699	9.69211	59.9814	73.7176	91.0034
TVAG_297150	4775050	87.634	-1.905	0.002	ankyrin 2,3/unc44	121.652	255.644	237.864	67.4558	26.7666	25.2171	140.677	127.522	241.285	11.1709	10.0425	19.8117	51.1651	55.9466	53.3066	44.7134	42.3876	44.7795
TVAG_270100	4756323	111.132	-2.051	0	conserved hypothetical protein	105.212	95.5102	145.361	315.356	205.21	391.835	139.256	130.324	80.4284	27.4194	27.9756	32.1941	28.9194	11.8675	29.0763	77.9758	75.5606	80.8919
TVAG_377480	4746032	46.326	-6.293	0	conserved hypothetical protein	0	0	0	215.859	73.1619	180.399	139.256	75.6721	138.922	0.507767	0.717322	4.59916	0	0	0	1.09057	3.68588	0
TVAG_447610	4774813	70.753	-1.806	0.033	conserved hypothetical protein	86.581	49.8934	80.9397	148.403	89.2219	116.386	139.256	151.344	129.173	85.8127	76.0361	51.652	2.22457	0.565117	1.38459	14.7227	23.9582	26.001
TVAG_591330	4737558	164.57	-1.635	0.013	synaptotagmin	256.455	338.325	702.028	75.8878	53.5331	137.724	139.256	190.582	343.649	77.1806	76.7535	68.6335	21.5042	32.7768	37.3838	40.3511	182.451	187.785
TVAG_429650	4752259	32.843	-3.575	0.012	conserved hypothetical protein	19.7273	14.2553	9.91099	0	0	0	139.256	155.548	204.727	0.507767	0	0.707562	0.741524	1.69535	1.38459	3.27171	22.1153	17.334
TVAG_517000	4741115	105.644	-9.062	0	conserved hypothetical protein	158.914	207.652	241.167	335.593	204.318	360.798	137.835	99.4948	151.108	0	0	0	1.48305	0	1.38459	0	1.84294	0
TVAG_070860	5468987	83.543	-1.839	0.003	histone-lysine N-methyltransferase, bat/ehmt	210.425	53.2196	67.7251	160.208	27.6588	149.363	137.835	145.739	221.787	15.7408	14.3464	24.4109	19.2796	11.3023	15.9227	98.1514	49.7594	80.8919
TVAG_163020	5466137	107.159	-1.308	0.031	hypothetical protein	518.39	191.496	161.879	64.083	32.1199	75.6512	137.835	116.311	75.5539	35.5437	43.0393	36.0857	104.555	57.6419	85.8444	97.6061	66.3459	28.89
TVAG_473100	4762486	58.407	-1.535	0.02	conserved hypothetical protein	186.313	98.3613	61.1178	20.2367	21.4133	48.4944	137.835	175.167	34.1211	26.9117	22.9543	32.1941	50.4236	51.4256	47.7682	23.4473	7.37176	5.77799
TVAG_345100	4744979	215.563	-1.023	0.049	tip60	267.415	352.105	289.071	566.629	228.408	517.92	136.414	126.12	114.55	69.0564	63.1243	67.926	208.368	102.851	197.996	213.207	197.195	161.784
TVAG_385590	4749306	72.782	-2.219	0.019	conserved hypothetical protein	23.0152	27.5602	19.822	310.297	145.432	267.689	136.414	53.2508	92.6145	12.1864	6.4559	7.07562	2.22457	1.69535	3.46147	52.3474	58.9741	89.5589
TVAG_124580	4747669	62.553	-1.049	0.021	leucine rich repeat-containing protein	109.596	106.439	56.1623	64.083	25.8743	46.5546	136.414	144.338	70.6795	35.0359	47.3433	53.7747	30.4025	32.2117	28.384	76.3399	27.6441	34.668
TVAG_334910	4748571	90.765	-1.809	0.001	conserved hypothetical protein	240.016	122.12	100.762	212.486	91.8985	110.567	134.993	158.351	102.363	85.8127	58.8204	82.7848	40.0423	35.0372	20.0765	4.36228	20.2723	13.0005
TVAG_163860	5466233	72.974	-1.568	0.018	conserved hypothetical protein	37.2627	41.8154	37.9921	126.48	63.3475	108.627	134.993	194.786	236.411	39.0981	30.1275	44.5764	8.89828	9.04187	7.61523	63.2531	49.7594	79.4474
TVAG_311630	4764923	315.221	-1.945	0.036	conserved hypothetical protein	110.692	173.439	194.916	1603.76	924.339	1150.29	133.572	127.522	82.8656	13.202	20.085	34.6706	103.813	46.3396	67.8447	123.234	283.813	479.574
TVAG_175720	4757621	107.958	-1.587	0	conserved hypothetical protein	229.056	178.666	122.236	251.273	91.0063	205.616	133.572	144.338	97.489	41.6369	45.1913	45.9916	34.8516	18.6489	30.4609	81.2475	99.5188	92.4479
TVAG_364100	4768621	104.645	-1.036	0.02	conserved hypothetical protein	184.122	220.481	229.605	60.7102	48.1798	71.7717	133.572	114.91	202.29	89.3671	81.7747	70.4025	48.199	46.9047	37.3838	89.9721	77.4035	76.5584
TVAG_164880	4749953	92.165	-1.909	0	conserved hypothetical protein	61.3738	170.113	97.4581	178.758	117.773	157.122	132.151	179.371	219.35	68.5486	63.8417	56.2512	35.5931	44.6442	50.5374	4.90757	11.0576	10.1115
TVAG_016320	4775822	71.418	-3.004	0	conserved hypothetical protein	150.147	162.985	269.249	62.3966	51.7487	58.1932	132.151	121.916	136.485	37.067	36.5834	25.4722	13.3474	11.3023	8.30752	0.545285	1.84294	5.77799
TVAG_125520	4756205	1,683.788	-3.182	0.013	CAMK family protein kinase	54.7981	83.1557	57.8141	12803.1	4235.36	9708.57	130.73	137.331	90.1773	48.7457	31.5622	49.8831	1151.59	469.047	1018.36	94.3344	82.9323	60.6689
TVAG_366200	5465646	105.878	-2.486	0.001	hypothetical protein	23.0152	41.8154	21.4738	374.38	226.624	310.364	130.73	135.93	350.96	3.0466	6.4559	10.9672	43.7499	16.9535	30.4609	59.4361	84.7753	34.668
TVAG_378840	5467960	64.407	-1.999	0	conserved hypothetical protein	41.6465	53.2196	57.8141	187.19	108.851	124.146	130.73	99.4948	121.861	5.58544	11.4772	7.07562	25.9533	14.693	23.538	61.072	58.9741	26.001
TVAG_070880	5468989	106.513	-1.898	0.001	multiple ankyrin repeats single kh domain protein	154.531	411.502	320.455	52.2783	59.7787	95.049	130.73	123.318	165.731	63.4709	69.5802	97.6436	20.7627	25.4303	20.7688	51.2568	20.2723	34.668
TVAG_178690	5465355	73.573	-2.324	0.013	conserved hypothetical protein	121.652	173.439	221.345	33.7279	19.6288	40.7353	130.73	137.331	226.662	21.834	35.1488	19.1042	47.4575	66.6838	26.9994	0	1.84294	0
TVAG_485980	4766858	269.253	-3.35	0.002	conserved hypothetical protein	404.41	1084.35	1830.23	182.131	183.797	199.797	129.309	121.916	277.844	0	2.15197	0	91.2074	108.502	108.69	43.6228	29.4871	49.113
TVAG_219590	4772756	26.657	-1.683	0.046	DNA-binding protein eta2	3.28788	6.65245	19.822	18.5503	11.5988	21.3375	129.309	82.6788	70.6795	6.09321	2.86929	6.36806	8.89828	5.08605	13.1536	16.3586	36.8588	20.223
TVAG_355160	4766356	50.16	-3.37	0	leucine-rich repeat protein, BspA family	101.924	143.028	92.5026	10.1184	12.4911	5.81932	129.309	131.726	197.415	14.2175	22.237	15.5664	4.44914	6.7814	6.23064	0	1.84294	7.22249
TVAG_588220	4722130	142.771	-2.257	0.01	16S ribosomal RNA	31.7829	38.014	107.369	465.445	147.216	727.416	127.888	340.525	136.485	7.10874	2.15197	8.49075	36.3347	25.9954	65.7679	31.6266	167.708	102.559
TVAG_577170	4721066	104.817	-2.228	0.01	16S ribosomal RNA	18.6313	47.5175	69.3769	305.238	79.4075	543.137	127.888	260.648	99.9262	4.56991	2.86929	6.36806	28.1779	19.7791	57.4603	15.268	125.32	75.1139
TVAG_050780	4766753	81.41	-1.476	0	conserved hypothetical protein	119.46	92.6592	54.5104	197.308	101.713	159.062	127.888	148.542	75.5539	34.0204	30.8449	50.9445	55.6143	30.5163	33.2301	53.438	55.2882	44.7795
TVAG_004680	4774447	97.584	-1.062	0.001	conserved hypothetical protein	101.924	159.184	151.969	163.58	103.497	110.567	127.888	133.127	131.61	67.0253	71.7322	74.6478	48.199	51.4256	42.2299	23.4473	97.6759	96.7814
TVAG_288990	4762611	95.814	-1.074	0.01	AAA ATPase	104.116	114.517	99.1099	139.971	181.12	106.688	127.888	165.358	134.047	63.9787	55.9511	59.789	91.9489	83.0722	116.998	41.4417	18.4294	20.223
TVAG_472010	4746236	46.902	-2.333	0.002	conserved hypothetical protein	16.4394	1.9007	21.4738	57.3374	31.2277	79.5308	127.888	86.8828	280.281	8.12428	12.9118	9.19831	6.67371	12.4326	13.8459	14.1774	35.0159	28.89
TVAG_273600	4765571	69.322	-1.369	0.018	fibronectin type 3 and ankyrin repeat domains	74.5254	80.7798	87.5471	124.793	41.9343	89.2296	126.467	169.562	102.363	25.3884	20.085	24.7647	14.8305	17.5186	8.30752	89.9721	64.5029	85.2254
TVAG_162840	5466132	37.132	-1.663	0.002	hypothetical protein	43.8385	61.7728	59.4659	20.2367	24.9821	15.5182	126.467	121.916	34.1211	24.8806	22.237	17.6891	11.1229	14.1279	11.0767	29.9907	20.2723	8.66699
TVAG_384510	4749429	375.827	-1.132	0.043	2-5A-dependent ribonuclease	714.567	858.642	612.83	981.482	389.9	711.897	125.046	98.0935	153.545	256.423	275.452	352.366	278.813	200.051	265.841	153.77	158.493	177.673
TVAG_020440	4760331	185.987	-2.045	0	tankyrase	338.652	373.013	503.809	365.948	184.689	304.545	125.046	191.983	309.527	107.647	111.185	127.361	35.5931	31.0814	15.2305	122.144	49.7594	50.5575
TVAG_355640	4752571	73.79	-2.012	0	conserved hypothetical protein	39.4546	44.6665	44.5995	227.663	145.432	240.532	125.046	144.338	53.6189	29.9583	16.4984	24.7647	30.4025	37.2977	29.7686	41.987	27.6441	24.5565
TVAG_016270	4775817	97.305	-1.617	0.02	ankyrin 2,3/unc44	293.718	99.3116	221.345	183.817	51.7487	157.122	125.046	117.712	68.2423	39.6059	43.0393	48.1142	3.70762	6.21629	12.4613	72.523	112.419	95.3369
TVAG_405530	4749962	46.821	-1.839	0.038	leucine-rich repeat protein, BspA family	29.591	42.7658	59.4659	28.6687	18.7366	11.6386	125.046	114.91	229.099	3.0466	2.15197	2.83025	21.5042	80.8117	24.9226	25.6284	14.7435	7.22249
TVAG_370010	4760613	98.171	-1.225	0.038	conserved hypothetical protein	95.3486	105.489	109.021	136.598	65.132	98.9285	123.626	99.4948	407.016	103.585	121.945	105.073	22.2457	42.3838	18.6919	24.5378	46.0735	41.8905
TVAG_192490	5465793	112.035	-1.336	0.001	conserved hypothetical protein	358.379	169.162	176.746	111.302	87.4374	190.098	123.626	137.331	87.7401	34.5282	40.8874	39.9773	74.8939	59.9024	51.922	114.51	90.3041	67.8914
TVAG_308670	4748800	228.873	-2.7	0	2-5A-dependent ribonuclease	1242.82	938.946	753.235	67.4558	31.2277	44.6148	123.626	179.371	187.666	19.2952	30.1275	50.9445	68.9617	66.1187	46.3837	94.3344	79.2465	95.3369
TVAG_217310	4759828	56.792	-1.334	0.002	conserved hypothetical protein	74.5254	77.9287	47.9031	62.3966	44.6109	85.3501	123.626	119.114	92.6145	12.6942	12.1945	26.5336	42.2668	26.5605	29.7686	37.6247	71.8747	34.668
TVAG_441090	4749753	50.244	-1.897	0.001	conserved hypothetical protein	118.364	65.5742	52.8586	43.8463	140.078	38.7955	123.626	102.297	24.3722	12.6942	13.6291	9.55209	14.0889	15.8233	7.61523	53.438	46.0735	21.6675
TVAG_493090	4758756	113.985	-2.581	0.003	leucine-rich repeat protein, BspA family	234.536	237.112	419.565	13.4912	16.9522	1.93977	123.626	151.344	560.562	61.4398	62.407	46.6991	15.572	38.428	20.0765	7.63399	12.9006	27.4455
TVAG_035970	5468128	46.179	-1.451	0.028	hypothetical protein	74.5254	24.2339	39.644	70.8286	18.7366	42.675	122.205	135.93	77.9912	13.202	8.60787	22.9958	9.63981	10.7372	7.61523	53.9832	44.2306	53.4465
TVAG_211330	4764562	68	-2.452	0.001	conserved hypothetical protein	140.283	150.631	194.916	57.3374	20.521	27.1568	122.205	84.0801	233.974	13.7097	20.085	14.505	3.70762	2.26047	3.46147	24.5378	77.4035	33.2235
TVAG_067500	4774756	113.425	-1.425	0.003	conserved hypothetical protein	260.839	144.928	128.843	293.433	88.3297	143.543	120.784	156.95	146.233	42.1447	40.17	37.147	22.9872	29.9512	41.5376	124.87	130.849	88.1144
TVAG_349960	4750361	66.522	-2.438	0.016	leucine-rich repeat protein, BspA family	3.28788	9.5035	4.95549	251.273	165.953	199.797	120.784	93.8895	160.857	1.5233	1.43464	0.707562	17.055	16.3884	30.4609	56.1644	25.8012	37.557
TVAG_493410	4754173	61.77	-2.851	0	conserved hypothetical protein	199.465	96.9357	115.628	106.243	39.2576	71.7717	120.784	116.311	109.675	13.202	21.5197	16.2739	5.19066	12.4326	8.30752	24.5378	18.4294	15.8895
TVAG_295590	4758843	48.246	-1.188	0.031	conserved hypothetical protein	29.591	37.0637	41.2958	80.947	27.6588	48.4944	120.784	100.896	114.55	23.8651	22.237	16.6277	14.0889	18.6489	13.8459	42.5323	58.9741	56.3355
TVAG_361330	4747840	207.695	-2.072	0.003	conserved hypothetical protein	537.021	550.728	1182.71	65.7694	37.4732	95.049	120.784	135.93	292.467	63.4709	56.6684	50.5907	51.1651	60.4675	42.9222	94.3344	149.278	151.672
TVAG_404130	4766130	38.051	-2.318	0.002	conserved hypothetical protein	23.0152	35.163	31.3848	1.6864	13.3833	15.5182	120.784	126.12	204.727	17.7719	14.3464	24.7647	10.3813	12.4326	8.30752	4.36228	9.2147	11.556
TVAG_608090	4740197	79.293	-6.112	0	conserved hypothetical protein	4.38385	3.8014	3.30366	504.232	109.743	483.004	119.363	151.344	26.8095	0.507767	0	0.707562	0	0	0	9.81514	7.37176	2.889
TVAG_101890	4749809	194.674	-1.49	0.006	adenylate cyclase type IX	520.582	597.77	378.269	273.196	101.713	267.689	119.363	145.739	177.917	47.7301	52.3645	108.257	102.33	37.2977	79.6137	231.746	125.32	137.227
TVAG_299300	4761109	160.322	-1.19	0.018	leucine-rich repeat protein, BspA family	290.43	272.751	330.366	172.012	272.127	215.315	119.363	137.331	194.978	43.668	26.5409	24.0571	124.576	176.316	135.689	122.144	119.791	108.337
TVAG_184620	4768495	33.886	-4.336	0	conserved hypothetical protein	15.3435	22.3332	16.5183	102.87	78.5153	46.5546	119.363	75.6721	104.801	0.507767	0	1.41512	5.19066	3.3907	13.8459	2.18114	0	1.4445
TVAG_197860	4765059	61.701	-1.317	0.008	conserved hypothetical protein	124.94	52.2693	39.644	86.0062	16.9522	122.206	119.363	130.324	99.9262	36.5592	25.8236	27.9487	18.5381	19.7791	26.9994	60.5267	47.9165	54.891
TVAG_102590	4767432	43.703	-6.14	0.002	conserved hypothetical protein	93.1567	130.673	145.361	0	0	0	119.363	91.0868	194.978	0	0	0	0	0	0	2.18114	5.52882	4.3335
TVAG_343670	4771517	118.463	-1.604	0.02	conserved hypothetical protein	30.6869	75.5529	31.3848	483.995	275.696	403.473	117.942	131.726	53.6189	20.3107	29.4102	31.4865	93.432	51.4256	81.6906	72.523	49.7594	98.2259
TVAG_343550	4771505	153.347	-1.464	0.008	conserved hypothetical protein	245.495	390.594	493.898	212.486	92.7908	197.857	117.942	149.943	121.861	71.0874	75.3188	76.063	33.3686	20.3442	40.153	133.05	116.105	171.895
TVAG_256550	4753476	55.162	-2.896	0	conserved hypothetical protein	39.4546	37.5388	11.5628	207.427	72.2697	211.435	117.942	93.8895	82.8656	5.07767	4.30393	4.95294	23.7288	17.5186	15.9227	10.3604	9.2147	27.4455
TVAG_313780	4764690	133.534	-1.865	0	conserved hypothetical protein	385.778	473.274	355.144	97.8109	66.0242	44.6148	117.942	138.732	204.727	70.0719	76.0361	41.7462	54.8727	53.6861	57.4603	27.2643	58.9741	79.4474
TVAG_050090	4765086	51.661	-1.246	0	conserved hypothetical protein	75.6213	59.3969	41.2958	79.2606	37.4732	93.1092	117.942	106.502	43.87	29.4505	25.8236	29.7176	27.4364	42.9489	28.384	27.2643	23.9582	40.446
TVAG_363920	4767093	42.587	-1.902	0.003	conserved hypothetical protein	30.6869	36.5885	23.1256	79.2606	24.0899	128.025	117.942	116.311	48.7445	12.6942	6.4559	10.6134	8.15676	7.91164	13.8459	61.072	29.4871	11.556
TVAG_253090	4760498	68.13	-1.579	0	conserved hypothetical protein	77.8133	95.9854	110.673	65.7694	64.2398	91.1694	117.942	113.508	185.229	43.668	49.4952	39.6235	39.3007	31.0814	58.1526	9.81514	18.4294	14.445
TVAG_530190	4739032	40.846	-3.322	0	conserved hypothetical protein	8.76769	9.5035	13.2147	38.7871	52.6409	19.3977	117.942	131.726	277.844	12.6942	18.6504	11.321	5.93219	5.08605	4.84605	1.09057	0	5.77799
TVAG_052080	4757979	248.245	-2.669	0.001	toll	53.7021	77.4536	61.1178	1443.55	374.732	1474.23	116.521	124.719	134.047	80.2272	55.9511	39.9773	32.627	33.3419	30.4609	98.1514	123.477	114.115
TVAG_249720	5467464	100.658	-1.258	0.014	conserved hypothetical protein	150.147	189.12	166.835	182.131	88.3297	102.808	116.521	102.297	175.48	24.3728	58.8204	27.5949	27.4364	29.3861	28.384	125.416	147.435	69.3359
TVAG_002620	4745151	84.213	-2.326	0.013	ankyrin repeat-containing protein	167.682	212.403	227.953	134.912	60.6709	96.9887	116.521	82.6788	165.731	71.0874	53.7992	51.652	8.89828	37.8628	26.9994	0	0	0
TVAG_127990	4767921	77.971	-1.06	0.046	conserved hypothetical protein	199.465	150.631	74.3324	59.0238	58.8864	79.5308	116.521	133.127	75.5539	41.1292	27.9756	20.5193	47.4575	25.4303	36.6915	148.318	62.66	46.224
TVAG_047810	4755975	59.84	-1.048	0.017	conserved hypothetical protein	86.581	95.5102	99.1099	38.7871	28.551	36.8557	116.521	103.699	121.861	59.4088	55.9511	38.2084	28.1779	48.0349	22.1534	33.8077	35.0159	28.89
TVAG_252160	4773424	22.261	-3.794	0.003	conserved hypothetical protein	3.28788	0	3.30366	0	3.56888	5.81932	116.521	124.719	116.987	4.56991	8.60787	4.95294	0.741524	2.26047	2.07688	0	1.84294	1.4445
TVAG_119510	4720852	94.306	-2.475	0	conserved hypothetical protein	67.9496	74.6025	47.9031	317.042	140.971	374.377	115.1	141.535	158.42	8.63204	5.73858	13.4437	40.0423	34.4721	36.6915	41.987	29.4871	49.113
TVAG_455180	4751473	156.704	-2.054	0	meiosis-specific crossover protein Msh4 (mutS homolog)	112.884	249.942	51.2068	306.924	127.587	232.773	115.1	84.0801	994.387	39.6059	57.3858	73.5865	90.4659	59.3373	79.6137	40.3511	53.4453	52.002
TVAG_418820	4769398	71.873	-1.013	0.021	conserved hypothetical protein	88.7729	70.8011	158.576	77.5742	54.4254	50.4341	115.1	131.726	114.55	24.8806	22.237	26.1798	55.6143	63.8582	53.9989	32.7171	82.9323	69.3359
TVAG_015280	4745016	30.09	-2.425	0.001	conserved hypothetical protein	48.2223	41.3402	44.5995	30.3551	8.02997	15.5182	115.1	89.6855	65.805	13.7097	24.389	20.1655	4.44914	3.3907	5.53835	7.63399	3.68588	0
TVAG_146660	5464440	19.461	-5.73	0.018	CAMK family protein kinase	0	3.8014	0	0	0	0	115.1	95.2908	129.173	0	0	0	0	2.26047	1.38459	0	1.84294	1.4445
TVAG_544360	4720951	118.389	-2.291	0.014	16S ribosomal RNA	7.67173	31.3616	52.8586	440.149	115.096	711.897	113.679	197.588	97.489	3.0466	4.30393	7.07562	37.0762	39.5582	97.6134	18.5397	106.891	49.113
TVAG_488870	4752081	87.322	-1.226	0.002	conserved hypothetical protein	181.93	130.198	87.5471	161.894	96.3596	161.001	113.679	96.6922	75.5539	82.2583	71.7322	85.615	60.0634	40.1233	46.3837	34.8983	18.4294	27.4455
TVAG_406850	4753086	60.414	-2.05	0	conserved hypothetical protein	65.7577	51.3189	54.5104	128.166	59.7787	215.315	113.679	105.1	80.4284	12.6942	24.389	28.3025	14.0889	7.34652	15.2305	36.5341	38.7018	36.1125
TVAG_006590	4749529	56.981	-1.593	0.042	abca2	196.177	95.9854	163.531	8.43198	1.78444	9.69887	113.679	110.706	70.6795	24.3728	25.8236	19.458	24.4703	27.6907	33.2301	59.4361	20.2723	20.223
TVAG_RG_DS136881_1		14.672	-7.783	0.002	conserved hypothetical protein	0	2.85105	1.65183	1.6864	0	0	113.679	68.6654	75.5539	0	0	0	0	0	0	0	0	0
TVAG_252310	4773405	146.033	-2.928	0.002	conserved hypothetical protein	364.955	409.601	287.419	347.397	201.641	316.183	112.258	128.923	155.982	21.3262	12.9118	25.1185	90.4659	42.9489	111.459	0	0	0
TVAG_031850	4761532	36.092	-2.14	0.003	conserved hypothetical protein	33.9748	18.0567	13.2147	18.5503	21.4133	31.0364	112.258	137.331	143.796	14.7253	7.89054	22.9958	2.22457	3.95582	7.61523	22.3567	16.5865	21.6675
TVAG_319580	4775380	27.835	-3.13	0.001	ankyrin	28.495	20.9077	8.25916	3.37279	7.13775	0	112.258	123.318	146.233	6.60098	13.6291	10.2597	1.48305	2.82558	2.76917	2.18114	5.52882	5.77799
TVAG_358460	4742872	165.506	-3.237	0.003	conserved hypothetical protein	493.183	1025.9	887.034	0	0.892219	1.93977	112.258	84.0801	87.7401	26.9117	42.322	29.3638	24.4703	27.1256	17.9996	43.6228	29.4871	44.7795
TVAG_105630	4751872	194.713	-1.63	0	conserved hypothetical protein	416.465	625.806	398.091	306.924	289.971	285.147	110.837	120.515	95.0517	130.496	119.075	128.776	72.6693	108.502	80.9983	65.9795	90.3041	59.2244
TVAG_389570	4771536	70.058	-2.356	0.006	ankyrin repeat domain protein	160.01	178.191	155.272	79.2606	29.4432	69.8319	110.837	133.127	136.485	21.3262	19.3677	16.9815	0	1.13023	0.692293	39.8058	64.5029	44.7795
TVAG_099300	4746097	47.039	-1.623	0.027	conserved hypothetical protein	8.76769	23.7588	33.0366	40.4735	21.4133	58.1932	110.837	131.726	212.038	22.8495	23.6716	37.147	11.8644	9.04187	4.15376	39.2605	16.5865	41.8905
TVAG_499780	4765381	31.759	-2.544	0.006	conserved hypothetical protein	2.19192	14.2553	14.8665	6.74558	2.67666	15.5182	110.837	144.338	177.917	20.8185	15.7811	11.321	8.15676	4.52094	9.69211	5.45285	3.68588	2.889
TVAG_015330	4745022	27.842	-3.893	0	conserved hypothetical protein	41.6465	55.1203	79.2879	0	0	0	110.837	78.4748	104.801	1.5233	0.717322	1.41512	6.67371	7.34652	9.69211	2.18114	0	1.4445
TVAG_047690	4755963	60.821	-2.074	0	conserved hypothetical protein	122.748	146.829	115.628	32.0415	16.9522	13.5784	109.416	103.699	224.225	13.7097	27.9756	41.0386	20.0211	8.47675	18.6919	31.6266	22.1153	26.001
TVAG_258100	4768745	173.454	-1.835	0.01	conserved hypothetical protein	231.248	291.282	424.521	453.64	68.7009	351.099	107.995	142.936	363.146	67.0253	66.711	56.605	13.3474	23.1698	6.23064	51.2568	261.698	141.561
TVAG_268380	5464319	62.438	-1.202	0.015	conserved hypothetical protein	74.5254	59.8721	49.5549	139.971	62.4553	79.5308	107.995	112.107	97.489	16.7563	14.3464	12.3823	50.4236	39.5582	34.6147	91.0627	35.0159	46.224
TVAG_414140	4767686	76.145	-1.473	0.009	conserved hypothetical protein	188.505	90.2833	160.228	47.2191	17.8444	50.4341	107.995	169.562	173.043	33.0049	13.6291	27.9487	38.5592	21.4744	31.1532	55.6191	71.8747	72.2249
TVAG_512760	4743577	34.86	-1.282	0.036	conserved hypothetical protein	72.3335	40.3899	57.8141	16.864	14.2755	15.5182	107.995	74.2708	46.3073	33.5126	15.7811	24.7647	8.89828	18.6489	9.69211	35.9888	5.52882	28.89
TVAG_125530	4756206	359.374	-2.748	0.001	leucine-rich repeat protein, BspA family	113.98	90.2833	69.3769	2591.99	590.649	1893.22	106.574	116.311	58.4934	71.5952	63.1243	54.8361	111.229	72.9001	96.9211	175.037	93.99	98.2259
TVAG_556860	4720907	173.344	-2.256	0.022	16S ribosomal RNA	18.6313	50.3686	64.4214	696.481	196.288	1080.45	106.574	201.792	163.294	3.0466	4.30393	4.24537	54.1312	62.1629	132.92	29.4454	175.079	76.5584
TVAG_587620	4743122	86.993	-1.012	0.008	conserved hypothetical protein	127.132	135.9	115.628	148.403	122.234	161.001	106.574	74.2708	58.4934	58.3932	76.7535	109.672	71.1863	45.7745	53.9989	33.8077	27.6441	39.0015
TVAG_184960	5468733	59.232	-3.045	0.007	ankyrin repeat-containing protein	12.0556	13.3049	18.1701	67.4558	47.2876	52.3739	106.574	110.706	521.566	8.63204	9.32519	9.55209	0	0	0	16.3586	29.4871	43.335
TVAG_038750	4769989	42.335	-1.463	0.006	ankyrin	38.3586	31.3616	46.2513	60.7102	17.8444	85.3501	106.574	120.515	53.6189	26.9117	22.9543	28.3025	9.63981	10.7372	10.3844	47.4398	14.7435	30.3345
TVAG_056390	4767518	22.224	-2.685	0	conserved hypothetical protein	12.0556	15.6808	18.1701	38.7871	9.81441	15.5182	106.574	103.699	26.8095	3.0466	3.58661	3.53781	7.41524	16.3884	6.92293	5.45285	3.68588	2.889
TVAG_348490	4774549	24.683	-3.322	0.002	leucine-rich repeat protein, BspA family	18.6313	19.9574	8.25916	13.4912	2.67666	7.7591	106.574	106.502	119.424	7.61651	0.717322	4.95294	0	0	0	10.9057	11.0576	5.77799
TVAG_511360	4730182	85.846	-4.813	0	Clan CA, family C19, ubiquitin hydrolase-like cysteine peptidase	1.09596	0	0	694.795	240.007	316.183	105.153	102.297	31.6839	1.01553	1.43464	9.19831	2.96609	0	2.76917	6.54342	5.52882	24.5565
TVAG_171000	4752956	50.499	-2.274	0.028	CAMK family protein kinase	54.7981	75.0777	69.3769	74.2014	73.1619	95.049	105.153	78.4748	126.736	11.1709	5.02125	3.18403	0	0	0	61.072	33.1729	43.335
TVAG_338240	4747507	39.325	-1.319	0.009	geranylgeranyl transferase type beta subunit	29.591	61.7728	37.9921	21.9231	25.8743	42.675	105.153	103.699	77.9912	17.2641	24.389	21.9344	27.4364	32.7768	35.307	14.1774	22.1153	5.77799
TVAG_427310	4751330	85.139	-1.025	0.003	conserved hypothetical protein	82.1971	87.9074	79.2879	200.681	164.168	143.543	103.732	70.0668	97.489	47.7301	37.3008	44.9302	59.3219	83.0722	77.5369	55.6191	38.7018	59.2244
TVAG_487760	4766461	90.408	-1.268	0.012	conserved hypothetical protein	235.632	139.702	85.8952	143.344	58.8864	178.459	103.732	110.706	90.1773	35.0359	30.8449	39.6235	30.4025	18.6489	28.384	112.329	103.205	82.3364
TVAG_302640	4766075	38.541	-1.775	0.009	protein phosphatase 1 regulatory subunit 12B	104.116	41.8154	41.2958	23.6095	8.92219	38.7955	103.732	117.712	56.0562	7.61651	9.32519	9.90587	7.41524	9.04187	7.61523	56.1644	20.2723	30.3345
TVAG_030890	4760110	17.492	-6.725	0	Clan MA, family M8, leishmanolysin-like protein	1.09596	0.95035	3.30366	13.4912	8.92219	17.458	103.732	89.6855	73.1167	0	0	0	0	0.565117	0	1.09057	0	1.4445
TVAG_444490	4771139	78.088	-1.29	0.008	conserved hypothetical protein	54.7981	41.8154	46.2513	202.367	201.641	166.821	102.311	91.0868	87.7401	35.0359	31.5622	24.4109	35.5931	33.3419	47.0759	59.9814	90.3041	53.4465
TVAG_589670	4744237	326.567	-2.52	0.001	conserved hypothetical protein	1447.77	1550.02	1333.03	89.379	113.312	122.206	102.311	96.6922	151.108	96.9836	116.206	89.1529	93.432	188.184	109.382	76.3399	60.817	41.8905
TVAG_032540	4752931	132.977	-1.674	0.011	leucine-rich repeat protein, BspA family	318.925	391.544	464.165	77.5742	65.132	91.1694	102.311	63.0601	248.597	124.911	84.644	88.0915	19.2796	18.0837	17.3073	79.0664	51.6023	88.1144
TVAG_271260	4768369	31.123	-3.784	0.004	conserved hypothetical protein	40.5506	75.0777	80.9397	0	0	0	102.311	78.4748	143.796	0	0	0	3.70762	5.08605	6.23064	3.27171	9.2147	11.556
TVAG_543200	4720934	127.922	-2.251	0.01	16S ribosomal RNA	19.7273	43.7161	72.6806	507.605	132.941	682.801	100.89	235.424	104.801	5.07767	2.86929	7.78319	36.3347	40.6884	71.9985	27.2643	116.105	93.8924
TVAG_083510	5464006	92.869	-1.407	0.022	hypothetical protein	139.187	179.616	178.398	210.799	83.8686	126.085	100.89	95.2908	95.0517	12.1864	16.4984	8.84453	40.7838	22.0396	48.4605	85.0645	141.906	86.6699
TVAG_307710	4739443	38.108	-4.408	0.001	conserved hypothetical protein	1.09596	3.8014	4.95549	80.947	27.6588	32.9762	100.89	93.8895	309.527	0	0	0	5.19066	18.0837	6.92293	0	0	0
TVAG_418500	4769361	59.242	-1.368	0.035	conserved hypothetical protein	43.8385	53.2196	122.236	60.7102	12.4911	31.0364	100.89	127.522	214.476	20.3107	17.2157	32.1941	15.572	27.6907	12.4613	29.4454	82.9323	62.1134
TVAG_410210	4768995	19.486	-4.247	0.001	cortactin-binding protein	0	0.95035	0	42.1599	7.13775	19.3977	100.89	89.6855	73.1167	0	0	0	5.19066	2.26047	4.84605	3.27171	1.84294	0
TVAG_086460	4747221	41.115	-1.72	0.017	tankyrase	55.894	58.9217	75.9843	21.9231	14.2755	27.1568	100.89	93.8895	119.424	44.6835	39.4527	25.826	2.96609	10.1721	1.38459	8.17928	20.2723	18.7785
TVAG_478860	4772049	38.642	-1.579	0.03	conserved hypothetical protein	47.1263	28.0353	33.0366	8.43198	6.24553	27.1568	100.89	112.107	158.42	34.0204	25.8236	18.3966	11.8644	7.91164	5.53835	17.4491	18.4294	34.668
TVAG_374740	4755177	20.723	-5.589	0	conserved hypothetical protein	7.67173	11.4042	11.5628	0	0	1.93977	100.89	92.4882	138.922	1.01553	0	0.707562	0	0	2.07688	0	0	4.3335
TVAG_361120	4751278	55.378	-1.871	0.028	conserved hypothetical protein	107.404	28.0353	54.5104	118.048	23.1977	69.8319	99.4688	159.752	119.424	5.07767	10.0425	13.0899	1.48305	2.26047	4.15376	39.8058	71.8747	69.3359
TVAG_165690	4773948	51.215	-1.107	0.021	peroxiredoxin	31.7829	39.4395	37.9921	101.184	68.7009	139.664	99.4688	58.8561	51.1817	12.6942	21.5197	15.5664	31.8855	35.6024	36.6915	45.2587	42.3876	52.002
TVAG_369320	4753787	84.728	-1.773	0.026	conserved hypothetical protein	66.8536	67.4749	97.4581	92.7517	46.3954	62.0728	99.4688	74.2708	572.748	6.09321	4.30393	7.07562	39.3007	42.9489	22.1534	85.0645	53.4453	85.2254
TVAG_302270	4766038	20.785	-2.782	0.022	conserved hypothetical protein	2.19192	5.22693	3.30366	23.6095	5.35331	15.5182	99.4688	79.8761	92.6145	2.03107	0	1.06134	0	0.565117	2.07688	32.1718	1.84294	7.22249
TVAG_011240	4754752	30.819	-5.341	0	conserved hypothetical protein	10.9596	3.8014	4.95549	6.74558	1.78444	0	99.4688	89.6855	324.151	0.507767	0	0.707562	3.70762	3.95582	1.38459	1.09057	1.84294	0
TVAG_596130	4727130	120.789	-2.013	0.031	16S ribosomal RNA	19.7273	60.8224	71.0288	514.351	94.5752	550.896	98.0478	198.99	131.61	3.0466	3.58661	4.95294	26.6948	37.8628	91.3827	22.902	158.493	85.2254
TVAG_021430	5465732	117.626	-1.764	0	conserved hypothetical protein	323.309	144.453	198.22	322.102	95.4674	211.435	98.0478	144.338	99.9262	74.134	64.559	68.9873	66.7371	63.2931	44.9991	14.7227	27.6441	54.891
TVAG_277710	4754263	117.233	-1.605	0	conserved hypothetical protein	119.46	169.638	213.086	274.882	166.845	223.074	98.0478	109.304	214.476	43.668	48.0606	42.4537	68.2202	63.8582	87.9213	53.9832	62.66	50.5575
TVAG_261700	4750706	167.901	-1.393	0.003	RAB 19, 41 and	408.794	427.658	355.144	261.391	153.462	254.11	98.0478	135.93	95.0517	62.4554	63.1243	111.441	104.555	69.5094	118.382	181.58	47.9165	73.6694
TVAG_407440	4759142	48.961	-1.588	0.001	conserved hypothetical protein	108.5	75.5529	57.8141	38.7871	31.2277	64.0126	98.0478	135.93	51.1817	12.1864	9.32519	13.4437	32.627	31.6465	35.9993	42.5323	29.4871	13.0005
TVAG_357190	4748485	126.531	-2.287	0.001	calcium-dependent protein kinase	178.642	232.836	398.091	320.415	106.174	298.725	96.6268	135.93	119.424	9.13981	6.4559	7.4294	30.4025	15.2582	23.538	103.059	108.734	86.6699
TVAG_195530	4751817	88.312	-1.143	0.033	conserved hypothetical protein	62.4698	78.8791	66.0733	234.409	136.509	184.279	96.6268	126.12	109.675	26.9117	28.6929	19.458	112.712	60.4675	126.69	40.8964	36.8588	41.8905
TVAG_122110	4742202	35.966	-1.406	0.031	conserved hypothetical protein	13.1515	24.7091	33.0366	26.9823	8.92219	15.5182	96.6268	121.916	129.173	19.2952	17.9331	18.3966	14.8305	16.9535	17.9996	15.8133	25.8012	30.3345
TVAG_015310	4745020	29.841	-1.95	0.042	conserved hypothetical protein	48.2223	37.5388	26.4293	0	1.78444	0	96.6268	112.107	104.801	16.2486	10.0425	18.7504	21.5042	6.21629	12.4613	9.81514	7.37176	7.22249
TVAG_506900	4726128	209.906	-2.509	0.03	28S ribosomal RNA	7.67173	29.936	49.5549	996.66	258.743	1487.81	95.2059	99.4948	187.666	1.5233	2.15197	1.41512	43.0084	68.3791	173.766	37.0794	173.236	65.0024
TVAG_595280	4724702	86.368	-2.334	0.014	16S ribosomal RNA	18.6313	27.5602	31.3848	362.575	81.1919	479.124	95.2059	109.304	90.1773	1.01553	2.86929	2.83025	20.7627	31.6465	55.3835	7.63399	93.99	43.335
TVAG_305870	5463571	54.275	-1.295	0.008	Clan MA, family M8, leishmanolysin-like metallopeptidase	53.7021	191.496	61.1178	75.8878	32.1199	56.2535	95.2059	99.4948	26.8095	32.4971	30.1275	37.147	32.627	12.4326	17.9996	52.3474	35.0159	34.668
TVAG_005490	4763575	80.768	-1.608	0.021	leucine-rich repeat protein, BspA family	218.096	201.474	340.277	35.4143	14.2755	40.7353	95.2059	98.0935	51.1817	16.2486	17.9331	15.9202	71.1863	65.5536	58.1526	58.3455	23.9582	31.779
TVAG_221920	4770807	70.345	-1.974	0.023	conserved hypothetical protein	86.581	249.942	365.055	13.4912	47.2876	0	95.2059	67.2641	85.3028	18.2796	30.1275	41.3924	29.6609	72.9001	34.6147	5.45285	9.2147	14.445
TVAG_146460	5464424	99.497	-1.216	0.037	conserved hypothetical protein	48.2223	55.1203	67.7251	337.279	174.875	248.291	93.7849	113.508	114.55	24.8806	38.7354	36.0857	65.2541	42.9489	53.9989	169.584	49.7594	56.3355
TVAG_165040	4773879	88.111	-2.451	0.003	conserved hypothetical protein	108.5	142.077	100.762	306.924	132.941	232.773	93.7849	100.896	119.424	1.5233	5.73858	4.95294	7.41524	2.26047	8.30752	84.5192	68.1888	65.0024
TVAG_158770	4769604	50.768	-1.523	0.003	conserved hypothetical protein	64.6617	27.5602	37.9921	116.361	52.6409	118.326	93.7849	58.8561	104.801	21.3262	28.6929	19.458	9.63981	14.1279	10.3844	24.5378	44.2306	66.4469
TVAG_050930	4766767	18.167	-3.786	0	conserved hypothetical protein	18.6313	8.07798	13.2147	26.9823	7.13775	15.5182	93.7849	74.2708	48.7445	3.0466	1.43464	3.18403	2.22457	4.52094	6.23064	0	0	0
TVAG_070980	5468999	14.678	-5.859	0.031	hypothetical protein	1.09596	0	0	0	0	0	93.7849	43.4414	121.861	0.507767	0	0	0.741524	0	2.76917	0	0	0
TVAG_126710	4753298	61.276	-1.181	0.037	protein NUF1	36.1667	38.4892	28.0811	185.503	92.7908	137.724	92.3639	98.0935	53.6189	19.2952	27.2582	31.4865	24.4703	18.6489	22.1534	45.804	57.1312	93.8924
TVAG_353980	4753547	89.35	-1.245	0.024	leucine-rich repeat protein, BspA family	198.369	96.4606	127.191	99.4973	19.6288	139.664	92.3639	106.502	253.471	98.5069	59.5377	89.1529	25.9533	25.4303	18.6919	55.6191	38.7018	63.5579
TVAG_170280	4775732	37.973	-1.803	0	UDP-galactose transporter	40.5506	24.2339	26.4293	97.8109	38.3654	69.8319	92.3639	79.8761	63.3678	15.233	10.7598	17.6891	15.572	16.9535	13.1536	27.8096	14.7435	18.7785
TVAG_TEG_DS113205_2_6	5465264	23.561	-3.247	0.008	Maverick transposable element conserved hypothetical protein	17.5354	16.156	6.60733	59.0238	14.2755	46.5546	92.3639	89.6855	38.9956	0.507767	0	0	0	0	0	8.72457	22.1153	11.556
TVAG_050910	4766765	38.548	-2.99	0	conserved hypothetical protein	27.399	26.6098	61.1178	52.2783	26.7666	96.9887	92.3639	92.4882	138.922	8.12428	5.73858	2.47647	7.41524	12.9977	9.69211	7.63399	14.7435	10.1115
TVAG_485960	4766853	151.921	-2.267	0.003	conserved hypothetical protein	627.986	494.657	726.806	38.7871	31.2277	48.4944	92.3639	114.91	90.1773	86.3204	58.8204	98.3512	26.6948	57.0768	30.4609	58.8908	9.2147	43.335
TVAG_474690	4762533	51.548	-1.662	0.01	conserved hypothetical protein	127.132	149.205	142.058	21.9231	27.6588	34.9159	92.3639	88.2841	21.935	32.4971	45.9086	45.9916	11.1229	14.1279	4.15376	32.1718	14.7435	21.6675
TVAG_229700	4741318	40.913	-1.831	0.033	conserved hypothetical protein	111.788	79.3543	82.5916	10.1184	1.78444	5.81932	92.3639	98.0935	92.6145	17.7719	27.9756	22.2882	6.67371	2.26047	2.76917	33.8077	16.5865	31.779
TVAG_319520	4775379	54.718	-3.423	0.013	conserved hypothetical protein	86.581	140.652	31.3848	0	0	0	92.3639	155.548	394.83	5.07767	0.717322	3.18403	39.3007	14.693	17.3073	0	1.84294	1.4445
TVAG_070010	4762206	103.303	-1.065	0.041	leucine-rich repeat protein, BspA family	48.2223	62.248	84.2434	246.214	135.617	188.158	90.9429	109.304	294.904	62.4554	91.0999	124.177	37.0762	29.9512	40.8453	50.1663	82.9323	80.8919
TVAG_608080	4740196	40.323	-5.661	0	conserved hypothetical protein	2.19192	2.85105	1.65183	219.231	26.7666	201.737	90.9429	116.311	48.7445	0.507767	0	0	0	0	0	4.36228	1.84294	8.66699
TVAG_409700	4756634	43.925	-1.816	0.002	conserved hypothetical protein	10.9596	43.2409	29.733	67.4558	57.102	149.363	90.9429	88.2841	77.9912	18.2796	17.9331	13.7975	15.572	3.95582	8.99981	40.8964	25.8012	30.3345
TVAG_145600	4766380	54.428	-9.676	0	conserved hypothetical protein	206.041	130.673	185.005	47.2191	23.1977	31.0364	90.9429	102.297	163.294	0	0	0	0	0	0	0	0	0
TVAG_184220	4768456	50.379	-1.393	0.015	Clan SB, family S8, subtilisin-like serine peptidase	90.9648	50.8437	84.2434	47.2191	19.6288	15.5182	90.9429	121.916	136.485	41.6369	43.7566	39.6235	12.6059	15.2582	7.61523	31.6266	29.4871	27.4455
TVAG_257500	4764387	135.938	-2.257	0	conserved hypothetical protein	369.339	254.219	222.997	381.125	122.234	362.738	89.5219	135.93	85.3028	26.4039	31.5622	30.779	73.4108	58.7722	71.3062	42.5323	29.4871	59.2244
TVAG_459340	4749512	52.816	-1.891	0.016	conserved hypothetical protein	129.323	79.8294	90.8507	64.083	58.8864	71.7717	89.5219	88.2841	77.9912	37.067	37.3008	31.1327	39.3007	23.7349	29.7686	0	1.84294	0
TVAG_402800	5465554	16.298	-3.551	0.017	tRNA-Tyr (anticodon: GTA)	2.19192	2.37588	3.30366	5.05919	1.78444	0	89.5219	117.712	46.3073	0	0	0	3.70762	0	1.38459	0.545285	16.5865	2.889
TVAG_036350	5468165	18.634	-7.458	0.027	hypothetical protein	1.09596	0	0	0	0	0	89.5219	65.8628	177.917	1.01553	0	0	0	0	0	0	0	0
TVAG_TEG_DS113180_5_1		12.718	-6.279	0.031	Maverick transposable element DNA polymerase type B, organellar and viral	0	0	0	0	0.892219	0	89.5219	82.6788	53.6189	0	0	0	0	1.13023	0	1.09057	0	0
TVAG_240690	4765156	99.385	-1.488	0.003	Regulatory protein uhpC	131.515	81.255	57.8141	372.693	193.611	240.532	88.1009	91.0868	60.9306	37.067	32.2795	37.5008	47.4575	28.2558	61.6141	86.7004	55.2882	85.2254
TVAG_219200	4752247	124.663	-1.212	0.04	conserved hypothetical protein	197.273	225.233	166.835	323.788	110.635	287.087	88.1009	82.6788	85.3028	21.3262	22.237	34.3168	142.373	63.2931	160.612	105.785	86.6182	40.446
TVAG_460400	4740765	44.169	-3.128	0	conserved hypothetical protein	8.76769	7.6028	6.60733	111.302	49.072	184.279	88.1009	144.338	114.55	6.09321	5.73858	5.6605	17.055	15.2582	20.7688	3.27171	3.68588	2.889
TVAG_144540	4746714	50.947	-1.291	0.007	inositol monophosphatase	49.3183	67.9501	51.2068	102.87	74.9464	40.7353	88.1009	74.2708	99.9262	13.202	8.60787	12.0286	43.0084	23.7349	32.5378	57.8002	47.9165	28.89
TVAG_081070	4763381	62.499	-1	0.011	conserved hypothetical protein	83.2931	107.39	84.2434	86.0062	43.7187	42.675	88.1009	119.114	92.6145	53.8233	48.0606	48.468	42.2668	21.4744	26.9994	18.5397	58.9741	59.2244
TVAG_261470	4742214	35.559	-1.352	0.008	conserved hypothetical protein	27.399	14.7304	24.7775	79.2606	29.4432	48.4944	88.1009	84.0801	65.805	28.435	31.5622	20.1655	17.055	10.7372	11.0767	27.2643	12.9006	18.7785
TVAG_349620	4763984	24.078	-2.997	0.001	conserved hypothetical protein	20.8233	16.156	11.5628	15.1776	9.81441	15.5182	88.1009	121.916	87.7401	9.64758	15.7811	12.7361	2.96609	3.3907	2.07688	0	0	0
TVAG_332470	4755930	19.126	-3.346	0	conserved hypothetical protein	9.86365	11.8794	9.91099	15.1776	9.81441	27.1568	88.1009	100.896	41.4328	12.1864	8.60787	2.47647	2.22457	0.565117	0.692293	0	1.84294	1.4445
TVAG_191240	4766505	22.312	-2.905	0.013	conserved hypothetical protein	3.28788	5.7021	3.30366	3.37279	2.67666	0	88.1009	116.311	131.61	0.507767	0	6.36806	11.1229	4.52094	6.92293	5.45285	3.68588	8.66699
TVAG_462930	5464120	186.715	-2.699	0	ankyrin repeat-containing protein	284.95	898.081	929.981	249.587	97.2519	174.58	86.68	92.4882	99.9262	84.7971	76.0361	73.9403	26.6948	36.1675	20.7688	66.5248	14.7435	47.6685
TVAG_053270	4763886	92.838	-1.347	0.032	conserved hypothetical protein	223.576	215.73	156.924	168.64	85.653	135.784	86.68	72.8695	51.1817	50.7767	29.4102	28.3025	24.4703	11.3023	13.8459	146.682	101.362	67.8914
TVAG_126310	4767389	63.98	-1.336	0.001	conserved hypothetical protein	66.8536	61.7728	85.8952	116.361	70.4853	131.905	86.68	114.91	90.1773	14.2175	19.3677	21.9344	44.4914	37.8628	57.4603	59.4361	51.6023	20.223
TVAG_124350	4747632	50.09	-1.19	0.048	ankyrin	59.1819	49.8934	29.733	64.083	35.6888	50.4341	86.68	82.6788	168.168	28.9427	21.5197	27.9487	7.41524	12.9977	9.69211	63.2531	36.8588	66.4469
TVAG_042740	4750689	31.277	-1.937	0	conserved hypothetical protein	12.0556	38.014	37.9921	43.8463	23.1977	29.0966	86.68	102.297	70.6795	17.7719	10.7598	10.2597	5.93219	5.08605	6.92293	13.0868	27.6441	21.6675
TVAG_567100	4732262	20.835	-6.027	0	conserved hypothetical protein	52.6061	57.021	28.0811	26.9823	9.81441	0	86.68	40.6387	68.2423	1.01553	2.15197	0.707562	0	0	0	1.09057	0	0
TVAG_235210	4775657	29.724	-2.045	0.016	conserved hypothetical protein	12.0556	18.5318	8.25916	26.9823	15.1677	31.0364	86.68	131.726	99.9262	2.03107	2.15197	3.89159	5.19066	5.65117	7.61523	45.2587	18.4294	14.445
TVAG_254990	4760438	29.87	-3.845	0.047	conserved hypothetical protein	0	0	3.30366	26.9823	51.7487	29.0966	86.68	133.127	170.606	1.01553	0	0	0	0	0	3.817	11.0576	20.223
TVAG_082260	4751745	291.767	-1.787	0.017	CAMK family protein kinase	809.915	391.069	421.217	1047.25	429.157	737.114	85.259	54.6521	95.0517	13.7097	23.6716	67.926	201.694	125.456	155.766	236.654	204.566	151.672
TVAG_415420	4760949	112.113	-2.453	0	zinc-iron transporter	109.596	255.169	97.4581	396.303	198.965	347.22	85.259	98.0935	116.987	15.233	17.9331	24.0571	60.8049	50.8605	48.4605	21.8114	60.817	13.0005
TVAG_072410	4761596	72.528	-1.618	0.006	conserved hypothetical protein	60.2779	72.7018	56.1623	204.054	80.2997	197.857	85.259	93.8895	134.047	10.6631	11.4772	14.8588	39.3007	13.5628	46.3837	101.968	55.2882	27.4455
TVAG_036100	5468141	57.992	-1.535	0.004	leucine-rich repeat protein, BspA family	47.1263	61.2976	74.3324	60.7102	26.7666	106.688	85.259	119.114	194.978	23.3573	23.6716	31.4865	13.3474	14.1279	10.3844	66.5248	44.2306	40.446
TVAG_052990	4757265	60.526	-8.439	0	leucine-rich repeat protein, BspA family	104.116	138.751	264.293	0	0	0	85.259	77.0735	414.328	0.507767	0	0	0	0	0	0	3.68588	1.4445
TVAG_244790	4763920	23.181	-4.762	0	leucine-rich repeat protein, BspA family	12.0556	7.6028	6.60733	0	0	0	85.259	147.14	143.796	2.53884	0.717322	3.53781	1.48305	2.82558	0	0	3.68588	0
TVAG_495520	4773540	50.017	-1.138	0.017	leucine-rich repeat protein, BspA family	42.7425	53.2196	56.1623	134.912	35.6888	69.8319	83.838	92.4882	53.6189	47.2224	45.9086	61.9117	22.9872	19.7791	20.0765	21.8114	9.2147	28.89
TVAG_074890	4770628	122.335	-1.03	0.019	conserved hypothetical protein	169.874	289.857	343.581	116.361	52.6409	118.326	83.838	145.739	158.42	58.3932	61.6897	93.0444	111.229	113.588	86.5367	66.5248	64.5029	67.8914
TVAG_151370	4763013	108.092	-1.576	0	protein phsophatase-2A	217	199.574	256.034	111.302	116.881	137.724	83.838	105.1	229.099	59.4088	83.2094	81.0159	31.144	39.5582	27.6917	49.0757	84.7753	33.2235
TVAG_477710	4746432	39.7	-1.707	0	conserved hypothetical protein	38.3586	34.6878	44.5995	86.0062	33.0121	104.748	83.838	67.2641	51.1817	15.7408	10.7598	15.9202	16.3135	11.3023	14.5382	17.4491	31.33	37.557
TVAG_082170	4751736	46.35	-1.527	0.025	conserved hypothetical protein	160.01	102.638	74.3324	15.1776	3.56888	19.3977	83.838	96.6922	63.3678	15.233	12.9118	29.7176	34.1101	9.60699	37.3838	28.3548	14.7435	33.2235
TVAG_430630	4770868	154.531	-2.216	0	ankyrin repeat domain protein	485.511	673.798	487.29	136.598	79.4075	153.242	82.417	109.304	80.4284	18.2796	25.1063	18.3966	61.5465	75.1605	62.3064	123.234	58.9741	50.5575
TVAG_392450	4773129	248.75	-3.194	0	85 kD calcium-independent phospholipase A2	514.006	1162.28	1859.96	109.616	40.1498	52.3739	82.417	75.6721	141.359	80.2272	66.711	99.4125	40.7838	72.335	50.5374	5.99814	9.2147	14.445
TVAG_329510	4767995	33.058	-1.509	0.009	conserved hypothetical protein	110.692	31.8367	33.0366	40.4735	15.1677	27.1568	82.417	65.8628	29.2467	10.6631	10.7598	13.4437	8.15676	8.47675	11.0767	20.1756	46.0735	30.3345
TVAG_216260	4763519	62.684	-1.009	0.013	conserved hypothetical protein	140.283	124.496	107.369	33.7279	38.3654	34.9159	82.417	103.699	87.7401	43.668	55.9511	46.3453	37.8177	33.3419	33.2301	45.804	38.7018	40.446
TVAG_374430	4746622	14.976	-6.139	0.017	conserved hypothetical protein	0	0	0	5.05919	0	0	82.417	91.0868	87.7401	0	0	0	1.48305	0	0.692293	1.09057	0	0
TVAG_536900	4721063	127.247	-2.366	0.013	16S ribosomal RNA	15.3435	41.8154	74.3324	554.824	132.048	663.403	80.996	155.548	197.415	2.53884	2.86929	4.24537	21.5042	30.5163	68.537	21.8114	154.807	67.8914
TVAG_240420	4765133	82.124	-4.371	0	conserved hypothetical protein	29.591	30.4112	9.91099	472.191	210.564	496.582	80.996	30.8294	48.7445	0	0.717322	0	20.0211	5.08605	25.6149	3.817	7.37176	5.77799
TVAG_066930	4774699	39.386	-1.182	0.004	conserved hypothetical protein	25.2071	44.1913	34.6885	64.083	38.3654	104.748	80.996	65.8628	36.5584	30.9738	22.237	19.458	37.0762	30.5163	26.9994	16.3586	14.7435	15.8895
TVAG_352390	4747445	440.738	-2.351	0.025	ATP-binding cassette transporter	937.047	1967.7	3138.48	55.651	51.7487	77.591	80.996	85.4815	236.411	39.0981	43.0393	56.2512	41.5253	33.907	33.9224	340.803	394.389	319.234
TVAG_451090	4760043	51.998	-1.17	0.013	serine/threonine-protein kinase ripk4	41.6465	63.1983	80.9397	52.2783	43.7187	58.1932	80.996	105.1	121.861	28.435	24.389	29.0101	9.63981	19.214	18.6919	72.523	44.2306	41.8905
TVAG_250520	4762156	134.344	-3.525	0	conserved hypothetical protein	727.718	498.459	659.081	11.8048	13.3833	38.7955	80.996	120.515	75.5539	47.7301	45.9086	33.963	15.572	28.2558	12.4613	3.27171	1.84294	2.889
TVAG_489570	4754448	27.196	-1.387	0.039	conserved hypothetical protein	17.5354	8.55315	9.91099	8.43198	14.2755	95.049	80.996	77.0735	43.87	21.834	12.1945	16.9815	13.3474	12.4326	14.5382	19.085	14.7435	8.66699
TVAG_077510	4770986	17.996	-3.816	0.016	leucine-rich repeat protein, BspA family	8.76769	18.0567	28.0811	0	0	0	80.996	53.2508	112.112	0	0	0	2.22457	0	0	5.45285	9.2147	5.77799
TVAG_310880	4753273	25.724	-7.925	0.007	conserved hypothetical protein	1.09596	0	1.65183	0	0	0	80.996	68.6654	309.527	0	0	0	0	0	0	1.09057	0	0
TVAG_549480	4733491	197.385	-1.938	0	conserved hypothetical protein	345.228	446.665	569.882	394.617	290.863	459.727	79.575	91.0868	136.485	33.0049	48.7779	38.9159	117.902	113.588	66.4602	44.7134	138.221	137.227
TVAG_100010	4764844	107.051	-1.604	0.019	TKL family protein kinase	43.8385	50.3686	57.8141	372.693	296.217	475.245	79.575	53.2508	21.935	77.6884	61.6897	60.4966	42.2668	67.2489	39.4607	47.4398	47.9165	31.779
TVAG_163550	5466202	58.488	-1.291	0	ankyrin 2,3/unc44	86.581	65.5742	92.5026	139.971	40.1498	81.4705	79.575	95.2908	63.3678	21.3262	20.085	27.9487	30.4025	28.821	26.9994	52.8927	60.817	39.0015
TVAG_370500	4752622	62.774	-1.042	0.013	aldo-keto reductase	56.99	73.177	107.369	107.929	62.4553	75.6512	79.575	89.6855	104.801	45.6991	37.3008	51.2983	18.5381	18.0837	19.3842	34.353	68.1888	79.4474
TVAG_308660	4748799	329.047	-2.017	0.015	conserved hypothetical protein	1574.9	1523.41	1108.38	89.379	115.988	110.567	79.575	91.0868	56.0562	138.62	114.054	102.243	160.911	150.886	266.533	97.0608	81.0894	62.1134
TVAG_137760	4767713	111.716	-1.836	0.025	conserved hypothetical protein	235.632	552.629	493.898	28.6687	12.4911	19.3977	79.575	61.6588	85.3028	22.3418	21.5197	28.3025	60.8049	33.907	37.3838	97.0608	81.0894	59.2244
TVAG_103750	4752550	110.481	-2.558	0	conserved hypothetical protein	287.142	185.794	191.612	391.244	114.204	209.496	78.1541	84.0801	160.857	46.7146	58.8204	61.2041	36.3347	43.514	20.7688	1.63586	5.52882	11.556
TVAG_483900	4768414	67.032	-1.566	0.03	conserved hypothetical protein	32.8788	68.9004	44.5995	193.935	134.725	147.423	78.1541	85.4815	114.55	3.0466	5.73858	4.24537	58.5804	28.2558	39.4607	53.9832	33.1729	79.4474
TVAG_116870	4754948	65.863	-1.626	0	conserved hypothetical protein	122.748	127.822	128.843	163.58	40.1498	62.0728	78.1541	71.4681	97.489	31.4816	20.8023	16.6277	34.8516	30.5163	28.384	43.0775	57.1312	30.3345
TVAG_386140	4749899	47.814	-1.026	0.025	conserved hypothetical protein	24.1112	37.0637	51.2068	79.2606	49.9643	65.9523	78.1541	79.8761	112.112	30.466	32.9968	28.6563	19.2796	18.0837	20.0765	40.8964	20.2723	72.2249
TVAG_137750	4767712	204.315	-1.864	0.017	conserved hypothetical protein	532.637	717.515	1129.85	69.1422	35.6888	54.3137	78.1541	124.719	141.359	49.7612	43.7566	63.3268	69.7032	53.121	58.8449	172.855	132.692	150.228
TVAG_232690	4761634	29.147	-1.713	0.001	conserved hypothetical protein	23.0152	20.4325	21.4738	52.2783	25.8743	44.6148	78.1541	84.0801	51.1817	6.60098	7.17322	3.53781	10.3813	12.9977	24.2303	21.8114	16.5865	20.223
TVAG_194720	4752119	59.968	-2.213	0.014	high mobility group protein	154.531	247.091	150.317	33.7279	34.7965	31.0364	78.1541	58.8561	99.9262	23.3573	35.8661	35.3781	0.741524	0.565117	0.692293	62.7078	12.9006	18.7785
TVAG_498680	4769126	51.309	-1.6	0.021	conserved hypothetical protein	163.298	98.8364	138.754	13.4912	14.2755	9.69887	78.1541	74.2708	102.363	26.9117	16.4984	27.2411	11.1229	9.04187	11.0767	49.621	44.2306	34.668
TVAG_385320	4748017	201.362	-3.195	0	conserved hypothetical protein	41.6465	65.099	158.576	1349.12	238.222	1043.6	76.7331	81.2775	214.476	82.7661	81.0574	86.6764	5.19066	14.1279	8.30752	13.0868	31.33	33.2235
TVAG_410870	4772820	99.433	-1.185	0.05	conserved hypothetical protein	177.546	314.091	226.301	146.716	46.3954	149.363	76.7331	60.2574	46.3073	63.9787	58.8204	50.5907	131.991	80.8117	87.9213	31.0813	22.1153	18.7785
TVAG_072530	4761607	37.227	-1.998	0.021	conserved hypothetical protein	20.8233	9.02833	13.2147	124.793	58.8864	120.266	76.7331	70.0668	41.4328	5.58544	2.86929	6.01428	2.96609	2.26047	4.15376	59.9814	22.1153	28.89
TVAG_311350	4748193	79.134	-1.135	0.028	bromodomain-containing protein	269.607	152.056	175.094	77.5742	52.6409	44.6148	76.7331	56.0534	70.6795	51.2845	55.9511	49.8831	31.8855	40.1233	23.538	42.5323	105.048	49.113
TVAG_355630	4752570	23.122	-1.882	0.025	Clan MA, family M8, leishmanolysin-like metallopeptidase	14.2475	21.8581	19.822	30.3551	19.6288	25.2171	76.7331	67.2641	51.1817	3.0466	5.73858	7.07562	5.93219	0	0.692293	28.9001	11.0576	27.4455
TVAG_128880	4770440	21.055	-2.183	0.013	conserved hypothetical protein	8.76769	6.17728	3.30366	11.8048	6.24553	21.3375	76.7331	89.6855	85.3028	7.10874	1.43464	1.76891	5.19066	5.65117	2.76917	13.6321	14.7435	17.334
TVAG_417240	4734672	17.242	-9.065	0.021	conserved hypothetical protein	0	0	0	0	0	0	76.7331	86.8828	146.233	0.507767	0	0	0	0	0	0	0	0
TVAG_542040	4721014	176.993	-2.233	0.016	16S ribosomal RNA	36.1667	79.8294	92.5026	907.281	208.779	940.791	75.3121	182.174	102.363	9.13981	8.60787	3.53781	63.771	69.5094	137.766	18.5397	173.236	76.5584
TVAG_350950	4749094	272.355	-1.934	0.018	DNA double-strand break repair Rad50 ATPase	1033.49	1100.98	1225.66	141.657	70.4853	93.1092	75.3121	89.6855	53.6189	80.2272	91.8172	162.739	74.1524	35.0372	59.5372	168.493	145.592	200.785
TVAG_098860	4764050	113.583	-1.118	0.046	conserved hypothetical protein	241.112	282.729	249.427	101.184	118.665	126.085	75.3121	113.508	87.7401	33.5126	27.9756	34.3168	45.9745	48.6001	47.7682	164.131	151.121	95.3369
TVAG_080060	4755534	37.958	-1.328	0.033	MYB72	47.1263	30.8864	29.733	75.8878	30.3354	81.4705	75.3121	57.4548	60.9306	3.0466	6.4559	8.13697	37.0762	27.6907	59.5372	17.4491	20.2723	14.445
TVAG_050980	4766772	43.315	-1.602	0.013	multiple ankyrin repeats single kh domain protein	24.1112	18.5318	24.7775	32.0415	26.7666	58.1932	75.3121	98.0935	231.536	28.9427	24.389	39.6235	14.0889	9.04187	19.3842	22.902	7.37176	24.5565
TVAG_015290	4745017	32.49	-2.919	0	CAMK family protein kinase	177.546	37.5388	52.8586	20.2367	2.67666	25.2171	75.3121	91.0868	34.1211	7.61651	9.32519	19.1042	8.89828	3.3907	5.53835	0	12.9006	1.4445
TVAG_014570	4744192	16.37	-4.781	0	C-MYB	48.2223	49.4182	44.5995	3.37279	0	0	75.3121	30.8294	31.6839	0	0	0	2.22457	0	2.07688	2.18114	1.84294	2.889
TVAG_436930	5466414	966.939	-3.613	0	conserved hypothetical protein	72.3335	222.382	338.625	5607.26	2508.92	6731.02	73.8911	84.0801	450.886	39.0981	46.6259	54.4823	327.753	234.524	236.764	65.4342	101.362	209.452
TVAG_199450	5467054	188.5	-2.957	0	leucine-rich repeat protein, BspA family	541.405	544.551	972.929	261.391	248.037	184.279	73.8911	65.8628	109.675	21.834	22.237	18.0428	16.3135	28.821	19.3842	59.4361	79.2465	125.671
TVAG_139510	4765210	56.861	-1.886	0.002	conserved hypothetical protein	42.7425	58.4465	61.1178	202.367	80.2997	118.326	73.8911	57.4548	107.238	5.58544	4.30393	8.49075	16.3135	12.4326	22.8457	35.4435	49.7594	66.4469
TVAG_474910	4762556	45.719	-3.573	0	conserved hypothetical protein	8.76769	7.12763	1.65183	145.03	215.025	164.881	73.8911	44.8427	97.489	0	2.86929	4.24537	8.15676	5.65117	4.84605	17.4491	3.68588	17.334
TVAG_362510	4769832	52.148	-1.059	0.033	conserved hypothetical protein	38.3586	44.6665	41.2958	91.0653	76.7308	176.52	73.8911	56.0534	34.1211	36.0515	40.8874	27.5949	17.7966	15.2582	20.0765	47.4398	58.9741	41.8905
TVAG_466250	4745070	64.893	-1.29	0.048	conserved hypothetical protein	293.718	53.2196	102.414	86.0062	33.0121	93.1092	73.8911	77.0735	14.6233	19.2952	19.3677	19.8117	22.2457	18.6489	35.307	89.9721	57.1312	59.2244
TVAG_233650	4751840	24.7	-5.708	0	conserved hypothetical protein	10.9596	12.3546	8.25916	72.515	57.102	73.7114	73.8911	61.6588	65.805	0	0	0	0	0.565117	4.15376	2.18114	0	1.4445
TVAG_072110	5469112	26.659	-1.266	0.013	conserved hypothetical protein	17.5354	14.2553	28.0811	47.2191	10.7066	29.0966	73.8911	70.0668	48.7445	18.7874	21.5197	13.0899	11.8644	15.8233	12.4613	11.9963	20.2723	14.445
TVAG_219480	4772767	30.77	-1.793	0.027	conserved hypothetical protein	25.2071	9.5035	19.822	38.7871	24.0899	64.0126	73.8911	86.8828	85.3028	3.0466	1.43464	1.76891	10.3813	4.52094	7.61523	27.2643	31.33	39.0015
TVAG_394480	4773306	55.296	-1.613	0.024	conserved hypothetical protein	96.4446	84.106	151.969	11.8048	11.5988	17.458	73.8911	65.8628	238.848	57.8855	29.4102	25.1185	23.7288	42.9489	22.8457	7.63399	9.2147	24.5565
TVAG_210260	4773499	31.954	-2.449	0.005	conserved hypothetical protein	53.7021	29.936	57.8141	8.43198	0.892219	5.81932	73.8911	74.2708	180.355	13.7097	13.6291	10.2597	1.48305	5.08605	1.38459	5.45285	20.2723	18.7785
TVAG_233750	4751851	51.149	-1.766	0.034	conserved hypothetical protein	80.0052	39.9147	33.0366	141.657	70.4853	172.64	72.4701	78.4748	24.3722	29.4505	26.5409	31.8403	31.144	53.121	26.3071	0	9.2147	0
TVAG_437060	5466427	57.25	-1.422	0	hypothetical protein	73.4294	81.255	26.4293	133.225	107.958	143.543	72.4701	63.0601	48.7445	28.435	25.8236	33.2554	40.0423	22.0396	35.9993	29.9907	25.8012	39.0015
TVAG_371940	4771700	66.581	-1.999	0	ion channel nompc	154.531	228.084	170.139	70.8286	41.0421	38.7955	72.4701	63.0601	119.424	12.1864	13.6291	34.3168	25.9533	23.7349	17.3073	53.438	14.7435	44.7795
TVAG_246900	5464531	50.692	-1.871	0.006	ankyrin repeat domain protein	128.227	97.8861	105.717	40.4735	17.8444	42.675	72.4701	65.8628	146.233	16.7563	12.1945	16.9815	5.93219	6.21629	6.23064	91.0627	16.5865	23.112
TVAG_494870	4760375	15.334	-5.169	0	conserved hypothetical protein	28.495	13.3049	4.95549	0	0	0	72.4701	100.896	48.7445	0.507767	0	0	1.48305	1.69535	3.46147	0	0	0
TVAG_516700	4721469	165.358	-2.459	0.019	16S ribosomal RNA	14.2475	31.3616	46.2513	816.215	190.043	1115.37	71.0491	123.318	109.675	3.0466	2.86929	3.53781	66.7371	63.8582	129.459	15.268	110.576	63.5579
TVAG_501890	4720981	129.071	-2.174	0.022	16S ribosomal RNA	10.9596	46.5672	66.0733	472.191	131.156	653.704	71.0491	248.036	199.852	2.53884	3.58661	5.6605	35.5931	44.0791	87.9213	22.902	162.179	59.2244
TVAG_113620	5463522	56.051	-2.016	0.012	conserved hypothetical protein	43.8385	50.8437	39.644	217.545	44.6109	174.58	71.0491	135.93	29.2467	6.60098	5.02125	5.30672	7.41524	5.65117	4.84605	76.3399	44.2306	46.224
TVAG_199370	5467046	91.721	-2.101	0	conserved hypothetical protein	273.99	200.999	254.382	143.344	94.5752	106.688	71.0491	84.0801	109.675	52.8078	38.7354	40.6848	34.1101	32.2117	20.7688	23.9926	31.33	37.557
TVAG_453160	4762361	41.129	-1.466	0.012	conserved hypothetical protein	28.495	36.5885	21.4738	134.912	39.2576	83.4103	71.0491	64.4614	60.9306	8.63204	12.1945	7.4294	14.8305	13.5628	16.615	39.8058	53.4453	33.2235
TVAG_019540	4773054	38.329	-1.131	0.02	conserved hypothetical protein	35.0708	44.6665	21.4738	92.7517	39.2576	91.1694	71.0491	40.6387	34.1211	10.6631	17.9331	17.6891	15.572	17.5186	22.1534	32.1718	57.1312	28.89
TVAG_230810	4767037	20.073	-2.038	0.032	conserved hypothetical protein	3.28788	1.9007	1.65183	33.7279	31.2277	19.3977	71.0491	85.4815	43.87	4.06214	7.17322	5.6605	16.3135	6.21629	23.538	4.90757	1.84294	0
TVAG_008150	4760647	45.474	-1.168	0.039	conserved hypothetical protein	97.5406	84.5812	90.8507	28.6687	13.3833	46.5546	71.0491	71.4681	60.9306	26.4039	31.5622	36.0857	9.63981	14.693	6.92293	44.7134	38.7018	44.7795
TVAG_392530	4773137	18.152	-2.84	0.01	cortactin-binding protein	5.47981	3.32623	3.30366	5.05919	1.78444	17.458	71.0491	72.8695	107.238	8.12428	6.4559	12.0286	0	1.13023	0	3.817	1.84294	5.77799
TVAG_113260	5463475	13.98	-3.623	0.004	unc-44 ankyrins	2.19192	2.85105	6.60733	5.05919	0	3.87955	71.0491	78.4748	60.9306	1.01553	0.717322	0	0.741524	0	0.692293	2.18114	3.68588	11.556
TVAG_052070	4757978	100.751	-2.717	0.001	Phosphatidylcholine-sterol acyltransferase precursor	19.7273	47.0423	36.3403	598.67	180.228	494.643	69.6282	53.2508	73.1167	13.7097	12.1945	17.3353	14.0889	11.8675	8.99981	53.9832	35.0159	73.6694
TVAG_219260	4752255	68.928	-2.457	0.012	tRNA-Pro (anticodon: AGG)	81.1011	28.5105	28.0811	377.753	93.683	221.134	69.6282	93.8895	53.6189	0	1.43464	1.06134	14.0889	5.08605	19.3842	46.8945	66.3459	39.0015
TVAG_108130	4750007	45.283	-2.652	0	conserved hypothetical protein	55.894	41.3402	28.0811	177.072	69.5931	151.302	69.6282	64.4614	48.7445	20.8185	17.9331	26.8874	14.0889	6.21629	6.92293	5.99814	0	10.1115
TVAG_255230	4750760	64.01	-1.054	0.015	conserved hypothetical protein	65.7577	88.8578	72.6806	101.184	109.743	65.9523	69.6282	60.2574	146.233	44.6835	51.6472	45.284	56.3558	57.6419	59.5372	9.26985	25.8012	21.6675
TVAG_366870	4747458	34.037	-2.327	0	conserved hypothetical protein	59.1819	44.6665	31.3848	97.8109	46.3954	46.5546	69.6282	49.0467	68.2423	12.6942	4.30393	12.3823	20.7627	22.0396	16.615	1.09057	5.52882	4.3335
TVAG_462860	5464113	34.639	-2.955	0	conserved hypothetical protein	47.1263	61.2976	44.5995	59.0238	113.312	36.8557	69.6282	61.6588	60.9306	17.7719	20.085	21.2269	3.70762	2.82558	3.46147	0	0	0
TVAG_083470	5464002	37.138	-2.009	0.002	60S ribosomal protein L44	27.399	20.4325	41.2958	33.7279	18.7366	38.7955	69.6282	47.6454	238.848	21.3262	11.4772	24.0571	8.15676	8.47675	3.46147	13.6321	11.0576	30.3345
TVAG_314770	4761795	39.378	-1.55	0	fetal globin-inducing factor	73.4294	76.9784	82.5916	25.2959	22.3055	29.0966	69.6282	49.0467	99.9262	15.7408	15.7811	26.5336	12.6059	19.7791	10.3844	33.2624	27.6441	18.7785
TVAG_146470	5464420	19.789	-3.307	0.003	ankyrin	4.38385	0.95035	1.65183	15.1776	6.24553	3.87955	69.6282	106.502	114.55	2.03107	1.43464	3.53781	0	2.26047	0	8.72457	3.68588	11.556
TVAG_118340	4768118	19.702	-2.435	0	conserved hypothetical protein	36.1667	38.4892	26.4293	13.4912	8.02997	1.93977	69.6282	51.8494	53.6189	5.07767	7.89054	13.0899	3.70762	5.65117	4.15376	4.36228	11.0576	0
TVAG_046690	4768180	16.009	-4.987	0.039	conserved hypothetical protein	0	0	4.95549	0	0	0	69.6282	68.6654	136.485	3.0466	0.717322	2.47647	0	0	0	2.18114	0	0
TVAG_052260	4744677	47.09	-1.938	0	ankyrin repeat-containing protein	100.828	74.6025	72.6806	47.2191	51.7487	67.8921	68.2072	82.6788	104.801	27.4194	32.2795	20.8731	6.67371	10.7372	2.76917	20.7208	29.4871	26.001
TVAG_297160	4775051	45.941	-1.967	0.008	conserved hypothetical protein	105.212	96.4606	142.058	6.74558	4.46109	5.81932	68.2072	95.2908	134.047	30.9738	21.5197	21.5807	8.89828	12.4326	7.61523	18.5397	23.9582	23.112
TVAG_123020	5463742	15.843	-6.884	0	alpha-mannosidase 2c1	3.28788	12.3546	9.91099	1.6864	8.02997	3.87955	68.2072	58.8561	116.987	0	1.43464	0	0	0	0	0.545285	0	0
TVAG_RG_DS113249_1		45.192	-2.387	0	conserved hypothetical protein	41.6465	36.5885	31.3848	145.03	36.581	83.4103	66.7862	89.6855	151.108	4.06214	2.15197	5.6605	21.5042	15.2582	24.2303	21.8114	22.1153	14.445
TVAG_184490	4768482	40.231	-1.655	0.004	conserved hypothetical protein	67.9496	72.7018	41.2958	89.379	43.7187	98.9285	66.7862	43.4414	24.3722	10.1553	7.17322	5.6605	26.6948	16.3884	18.6919	49.621	36.8588	4.3335
TVAG_184600	4768493	35.258	-1.405	0	conserved hypothetical protein	31.7829	29.4609	42.9476	60.7102	30.3354	34.9159	66.7862	93.8895	73.1167	17.7719	17.2157	16.9815	20.0211	22.0396	17.9996	31.0813	7.37176	20.223
TVAG_211740	4747094	33.118	-1.263	0.038	MYB-1	16.4394	26.6098	28.0811	43.8463	36.581	25.2171	66.7862	39.2374	136.485	10.1553	14.3464	23.7033	16.3135	6.7814	6.92293	21.8114	47.9165	28.89
TVAG_336290	4752980	24.582	-1.719	0.002	conserved hypothetical protein	46.0304	19.007	28.0811	30.3551	4.46109	31.0364	66.7862	75.6721	36.5584	7.61651	5.73858	10.9672	14.0889	7.91164	5.53835	15.8133	16.5865	20.223
TVAG_262200	4773977	60.993	-1.892	0.04	conserved hypothetical protein	460.304	46.092	130.495	11.8048	18.7366	19.3977	66.7862	51.8494	58.4934	27.4194	24.389	12.3823	5.93219	7.34652	1.38459	72.523	27.6441	54.891
TVAG_081310	4742087	8.946	-4.741	0.011	conserved hypothetical protein	0	0	0	0	0	1.93977	66.7862	54.6521	31.6839	0	0	1.41512	0	0.565117	0	1.09057	0	2.889
TVAG_333060	4765877	382.281	-2.015	0.006	TKL family protein kinase	185.217	300.786	282.463	1747.11	887.758	1833.09	65.3652	74.2708	141.359	143.19	117.641	153.895	278.813	164.449	188.304	101.968	114.262	101.115
TVAG_188160	4773772	187.649	-1.907	0.004	conserved hypothetical protein	351.804	363.984	626.044	440.149	115.988	265.749	65.3652	116.311	316.839	35.0359	51.6472	46.6991	23.7288	24.3	25.6149	100.333	197.195	210.897
TVAG_594660	4741833	56.445	-3.168	0.004	conserved hypothetical protein	2.19192	3.32623	1.65183	310.297	99.9285	312.304	65.3652	67.2641	51.1817	3.0466	0.717322	2.47647	2.22457	1.69535	6.92293	43.0775	22.1153	20.223
TVAG_190470	5464673	71.076	-1.472	0.002	hypothetical protein	84.389	48.943	201.523	141.657	66.9164	180.399	65.3652	42.0401	109.675	31.4816	30.1275	19.8117	63.0295	46.3396	59.5372	15.268	49.7594	23.112
TVAG_000480	4765659	65.322	-1.87	0	conserved hypothetical protein	164.394	135.425	120.584	99.4973	55.3176	137.724	65.3652	64.4614	80.4284	30.466	17.9331	39.2697	16.3135	16.3884	15.2305	51.8021	27.6441	37.557
TVAG_479810	4756610	341.092	-2.174	0.019	ankyrin repeat-containing protein	1058.7	1730.11	1901.26	62.3966	42.8265	40.7353	65.3652	75.6721	48.7445	132.02	157.094	167.692	166.101	99.4606	121.151	111.238	81.0894	78.0029
TVAG_372440	4739485	71.456	-3.543	0.001	Involucrin	63.5658	243.765	591.356	13.4912	8.02997	3.87955	65.3652	67.2641	129.173	17.7719	27.9756	38.9159	4.44914	4.52094	4.84605	0	1.84294	0
TVAG_266760	4775330	31.433	-2.314	0.001	conserved hypothetical protein	63.5658	72.2266	56.1623	11.8048	13.3833	23.2773	65.3652	79.8761	87.7401	22.3418	20.085	26.8874	1.48305	3.3907	6.92293	6.54342	1.84294	2.889
TVAG_020360	4760323	67.876	-2.263	0	conserved hypothetical protein	53.7021	80.3046	47.9031	170.326	193.611	250.231	63.9442	74.2708	77.9912	45.1913	43.7566	40.6848	12.6059	7.91164	11.0767	10.9057	25.8012	11.556
TVAG_165500	4773929	68.002	-1.315	0.004	conserved hypothetical protein	126.036	77.4536	61.1178	168.64	83.8686	188.158	63.9442	57.4548	48.7445	36.5592	27.2582	35.0243	71.9278	50.8605	50.5374	32.1718	11.0576	33.2235
TVAG_160190	4773853	87.498	-1.795	0	conserved hypothetical protein	200.561	221.432	148.665	131.539	67.8086	96.9887	63.9442	106.502	187.666	47.2224	46.6259	64.3882	41.5253	22.0396	24.9226	46.3493	22.1153	34.668
TVAG_196790	4755014	105.68	-2.187	0	conserved hypothetical protein	346.324	391.069	310.544	114.675	36.581	75.6512	63.9442	105.1	114.55	22.8495	35.8661	24.0571	48.199	55.3815	39.4607	32.1718	29.4871	56.3355
TVAG_165700	4743983	23.813	-2.92	0	fetal globin-inducing factor	1.09596	2.37588	4.95549	59.0238	22.3055	31.0364	63.9442	63.0601	131.61	2.03107	9.32519	5.30672	5.93219	12.4326	3.46147	2.72643	3.68588	4.3335
TVAG_485170	4759913	27.092	-1.44	0.028	conserved hypothetical protein	7.67173	8.55315	24.7775	37.1007	26.7666	62.0728	63.9442	71.4681	56.0562	11.1709	13.6291	12.0286	28.9194	19.7791	26.9994	4.36228	3.68588	8.66699
TVAG_308650	4748798	190.059	-2.139	0.023	conserved hypothetical protein	839.506	1101.93	635.955	28.6687	37.4732	9.69887	63.9442	39.2374	31.6839	71.5952	68.1456	70.4025	82.3091	94.9396	112.844	56.7097	44.2306	31.779
TVAG_164130	4771298	63.844	-2.12	0.009	ankyrin repeat domain	142.475	199.574	237.864	20.2367	18.7366	54.3137	63.9442	105.1	92.6145	5.07767	2.86929	2.12269	42.2668	60.4675	44.3068	34.353	5.52882	17.334
TVAG_464550	4766817	34.851	-1.271	0.041	conserved hypothetical protein	87.6769	63.1983	46.2513	20.2367	10.7066	11.6386	63.9442	89.6855	48.7445	15.7408	12.9118	22.2882	10.3813	15.8233	6.23064	40.3511	23.9582	37.557
TVAG_026580	4772325	27.979	-1.311	0.027	conserved hypothetical protein	66.8536	35.163	47.9031	16.864	12.4911	31.0364	63.9442	64.4614	21.935	29.4505	23.6716	19.458	16.3135	23.1698	13.8459	3.27171	3.68588	10.1115
TVAG_021180	5465707	26.422	-1.803	0.001	conserved hypothetical protein	19.7273	29.4609	31.3848	16.864	14.2755	15.5182	63.9442	77.0735	102.363	9.13981	12.9118	9.55209	7.41524	20.9093	11.0767	9.26985	7.37176	17.334
TVAG_455700	4747132	31.717	-2.677	0.014	ankyrin repeat-containing protein	76.7173	111.666	109.021	1.6864	1.78444	0	63.9442	58.8561	70.6795	5.07767	11.4772	9.19831	15.572	19.7791	11.769	0	3.68588	0
TVAG_167940	4749983	40.054	-1.523	0.017	conserved hypothetical protein	65.7577	46.092	42.9476	96.1245	24.9821	54.3137	62.5232	64.4614	75.5539	11.1709	9.32519	14.8588	10.3813	3.3907	4.15376	52.8927	38.7018	43.335
TVAG_435950	4755635	48.763	-3.172	0	ion channel nompc	74.5254	46.092	92.5026	67.4558	32.1199	34.9159	62.5232	98.0935	277.844	2.53884	4.30393	4.95294	3.70762	4.52094	2.76917	14.1774	25.8012	28.89
TVAG_143460	4760886	47.556	-1.022	0.017	protein C6orf60	144.667	61.7728	66.0733	62.3966	21.4133	46.5546	62.5232	63.0601	43.87	32.4971	22.9543	31.4865	30.4025	25.4303	17.3073	48.5304	33.1729	41.8905
TVAG_015880	4775766	32.857	-1.196	0.032	conserved hypothetical protein	40.5506	43.2409	69.3769	59.0238	27.6588	21.3375	62.5232	51.8494	36.5584	7.61651	10.7598	7.78319	21.5042	11.8675	22.1534	61.6172	12.9006	23.112
TVAG_470660	4764098	218.389	-5.066	0	conserved hypothetical protein	229.056	3034.94	8437.56	48.9055	4.46109	5.81932	62.5232	58.8561	329.025	5.07767	5.02125	9.90587	2.22457	7.91164	8.99981	5.45285	36.8588	34.668
TVAG_372430	4739484	138.924	-3.776	0.001	conserved hypothetical protein	54.7981	669.522	1243.83	33.7279	12.4911	17.458	62.5232	42.0401	194.978	12.6942	13.6291	27.5949	40.0423	34.4721	35.307	0	5.52882	0
TVAG_217000	4757797	28.035	-2.754	0	conserved hypothetical protein	81.1011	52.7444	92.5026	30.3551	16.0599	5.81932	62.5232	43.4414	56.0562	10.6631	7.17322	7.4294	9.63981	3.95582	4.84605	9.81514	1.84294	8.66699
TVAG_154440	4770560	27.122	-1.533	0.005	conserved hypothetical protein	37.2627	16.156	26.4293	30.3551	14.2755	40.7353	62.5232	95.2908	36.5584	8.12428	7.89054	9.90587	8.89828	12.4326	10.3844	10.9057	23.9582	36.1125
TVAG_599690	4736892	12.001	-5.384	0.001	conserved hypothetical protein	0	0	1.65183	1.6864	0	0	62.5232	50.4481	95.0517	0.507767	0.717322	0	1.48305	0.565117	1.38459	0	0	0
TVAG_RG_DS113826_1		13.247	-4.48	0.001	conserved hypothetical protein	25.2071	2.85105	13.2147	0	2.67666	0	62.5232	58.8561	63.3678	1.5233	1.43464	4.95294	0	0	0	0	1.84294	0
TVAG_450610	4761333	12.972	-3.066	0.016	conserved hypothetical protein	21.9192	6.65245	1.65183	0	0	0	62.5232	72.8695	43.87	5.58544	7.17322	4.95294	0.741524	1.69535	2.76917	1.09057	0	0
TVAG_319700	4775392	141.978	-3.723	0	conserved hypothetical protein	13.1515	27.5602	11.5628	1099.53	287.294	793.368	61.1023	65.8628	17.0606	15.233	21.5197	21.2269	34.8516	18.6489	29.7686	18.5397	9.2147	10.1115
TVAG_571590	4720941	75.346	-2.504	0.018	16S ribosomal RNA	9.86365	16.6311	31.3848	367.634	81.1919	450.028	61.1023	70.0668	63.3678	1.01553	0.717322	0.707562	20.0211	23.7349	50.5374	3.27171	64.5029	40.446
TVAG_146030	4756668	76.745	-3.632	0	conserved hypothetical protein	100.828	263.722	161.879	266.45	68.7009	234.713	61.1023	61.6588	58.4934	7.10874	6.4559	6.01428	14.8305	6.21629	29.7686	9.81514	9.2147	14.445
TVAG_255120	4750749	87.771	-1.326	0.017	ankyrin repeat and socs box protein	152.339	251.368	280.811	104.557	50.8565	95.049	61.1023	58.8561	73.1167	64.9942	68.8629	83.1386	16.3135	32.2117	17.9996	43.6228	75.5606	49.113
TVAG_064700	4765818	36.95	-1.247	0.006	ABC transporter	30.6869	51.7941	31.3848	101.184	101.713	38.7955	61.1023	32.2307	19.4978	36.0515	22.237	16.2739	25.2118	20.9093	22.8457	23.9926	14.7435	14.445
TVAG_024210	4751699	42.356	-1.291	0.036	conserved hypothetical protein	64.6617	32.7871	34.6885	77.5742	22.3055	110.567	61.1023	64.4614	70.6795	10.1553	12.9118	7.78319	11.1229	11.3023	15.2305	56.7097	60.817	37.557
TVAG_163560	5466203	50.338	-1.298	0.035	conserved hypothetical protein	166.586	47.9927	66.0733	67.4558	24.0899	71.7717	61.1023	96.6922	41.4328	43.668	35.8661	44.9302	8.15676	3.3907	11.769	31.6266	38.7018	44.7795
TVAG_102790	4767452	49.024	-1.274	0	conserved hypothetical protein	116.172	88.8578	87.5471	33.7279	46.3954	54.3137	61.1023	82.6788	53.6189	24.8806	25.1063	37.147	28.1779	44.0791	28.384	19.6303	20.2723	30.3345
TVAG_254310	5463825	33.826	-2.425	0	leucine-rich repeat protein, BspA family	35.0708	86.9571	42.9476	25.2959	24.9821	50.4341	61.1023	71.4681	114.55	3.0466	5.73858	10.6134	14.0889	16.3884	14.5382	6.54342	9.2147	15.8895
TVAG_000370	4765648	24.003	-1.074	0.033	conserved hypothetical protein	26.3031	15.2056	16.5183	20.2367	40.1498	32.9762	61.1023	53.2508	29.2467	20.3107	16.4984	10.2597	20.7627	21.4744	21.4611	11.451	1.84294	13.0005
TVAG_116880	4754949	53.077	-2.841	0	ankyrin repeat-containing protein	139.187	221.907	176.746	6.74558	6.24553	25.2171	61.1023	82.6788	116.987	5.07767	2.15197	3.53781	22.9872	16.9535	15.2305	15.268	25.8012	11.556
TVAG_296760	4749037	175.211	-3.305	0.001	conserved hypothetical protein	53.7021	67.4749	61.1178	973.05	578.158	915.574	59.6813	61.6588	95.0517	47.2224	65.9936	69.3411	34.8516	26.5605	37.3838	0	5.52882	1.4445
TVAG_386490	4749884	164.279	-2.632	0.001	conserved hypothetical protein	48.2223	57.4962	56.1623	703.227	756.602	715.777	59.6813	71.4681	75.5539	6.60098	12.9118	14.8588	51.1651	39.5582	34.6147	73.6135	108.734	70.7804
TVAG_353970	4753548	96.229	-1.274	0.019	conserved hypothetical protein	236.728	184.368	285.767	109.616	31.2277	98.9285	59.6813	77.0735	141.359	80.735	76.0361	75.3554	25.9533	25.4303	23.538	54.5285	66.3459	79.4474
TVAG_302240	4766035	34.587	-1.596	0	conserved hypothetical protein	23.0152	24.7091	26.4293	94.4381	49.072	96.9887	59.6813	57.4548	36.5584	13.202	14.3464	10.9672	20.0211	17.5186	16.615	23.4473	9.2147	28.89
TVAG_012320	4768807	25.724	-2.389	0.024	dihydroflavonal-4-reductase	4.38385	10.4539	8.25916	84.3198	23.1977	67.8921	59.6813	51.8494	77.9912	2.53884	6.4559	9.19831	0	0	0	25.6284	23.9582	7.22249
TVAG_319010	4763412	53.185	-1.505	0	conserved hypothetical protein	152.339	95.035	90.8507	77.5742	32.1199	69.8319	59.6813	88.2841	43.87	30.466	25.8236	35.7319	25.9533	28.2558	22.1534	39.2605	18.4294	21.6675
TVAG_399310	4769885	58.49	-1.47	0.005	conserved hypothetical protein	100.828	108.815	181.701	75.8878	23.1977	46.5546	59.6813	56.0534	119.424	13.7097	20.085	10.2597	46.716	50.2954	35.307	20.1756	35.0159	49.113
TVAG_190160	5464645	87.278	-2.289	0.007	conserved hypothetical protein	43.8385	301.736	632.652	70.8286	27.6588	29.0966	59.6813	32.2307	104.801	5.07767	5.73858	16.2739	14.0889	22.6047	20.7688	76.3399	70.0318	37.557
TVAG_562020	4726031	14.293	-7.418	0	conserved hypothetical protein	0	0.95035	0	60.7102	29.4432	5.81932	59.6813	39.2374	60.9306	0.507767	0	0	0	0	0	0	0	0
TVAG_139570	4765216	25.355	-1.358	0.004	conserved hypothetical protein	26.3031	21.8581	26.4293	53.9647	28.551	40.7353	59.6813	53.2508	14.6233	7.10874	10.7598	7.07562	16.3135	11.8675	22.8457	12.5416	29.4871	13.0005
TVAG_319590	4775381	49.326	-1.194	0.03	conserved hypothetical protein	67.9496	155.382	125.539	40.4735	22.3055	46.5546	59.6813	71.4681	29.2467	58.3932	43.7566	47.0529	19.2796	30.5163	17.9996	16.9038	16.5865	18.7785
TVAG_125430	4756196	28.087	-1.593	0.002	conserved hypothetical protein	41.6465	31.8367	23.1256	25.2959	35.6888	40.7353	59.6813	79.8761	41.4328	6.09321	4.30393	18.0428	14.8305	5.65117	9.69211	34.353	20.2723	13.0005
TVAG_101320	5464940	18.424	-3.002	0	hypothetical protein	41.6465	9.02833	41.2958	16.864	6.24553	5.81932	59.6813	60.2574	51.1817	3.55437	5.02125	3.18403	1.48305	0	0.692293	4.36228	18.4294	2.889
TVAG_233660	4751842	18.154	-1.764	0.024	conserved hypothetical protein	35.0708	14.2553	9.91099	8.43198	5.35331	34.9159	59.6813	42.0401	43.87	18.7874	12.9118	9.90587	0.741524	9.04187	2.07688	8.72457	11.0576	0
TVAG_145580	4766379	21.956	-2.559	0.001	ankyrin repeat-containing protein	87.6769	32.7871	36.3403	5.05919	6.24553	0	59.6813	78.4748	31.6839	10.6631	6.4559	8.49075	5.93219	6.7814	3.46147	2.72643	5.52882	7.22249
TVAG_121130	4720885	10.989	-2.36	0.038	myotrophin	13.1515	14.2553	11.5628	3.37279	0	0	59.6813	37.8361	26.8095	2.53884	1.43464	12.3823	3.70762	3.3907	6.23064	0	0	1.4445
TVAG_117820	4765607	25.703	-2.89	0.002	conserved hypothetical protein	44.9344	44.1913	130.495	1.6864	1.78444	0	59.6813	42.0401	82.8656	13.7097	3.58661	13.0899	1.48305	2.26047	2.76917	1.63586	9.2147	7.22249
TVAG_272510	4744244	11.738	-3.044	0.012	conserved hypothetical protein	5.47981	0.95035	13.2147	0	0	0	59.6813	61.6588	46.3073	0.507767	2.15197	0.353781	2.22457	1.69535	2.07688	3.27171	7.37176	4.3335
TVAG_556890	4721945	172.883	-2.513	0.02	28S ribosomal RNA	7.67173	27.5602	41.2958	672.872	218.594	1390.82	58.2603	134.528	95.0517	2.53884	2.86929	5.6605	34.8516	58.7722	133.613	19.6303	143.749	63.5579
TVAG_224050	4773336	93.227	-1.561	0.023	conserved hypothetical protein	51.5102	41.8154	64.4214	421.599	105.282	444.208	58.2603	37.8361	29.2467	50.269	51.6472	61.9117	31.144	33.3419	67.1525	36.5341	44.2306	47.6685
TVAG_025130	4755058	67.647	-2.8	0.002	conserved hypothetical protein	29.591	20.4325	31.3848	371.007	86.5452	387.955	58.2603	71.4681	7.31167	1.5233	5.73858	2.47647	20.0211	5.08605	13.8459	50.7115	23.9582	30.3345
TVAG_020420	4760329	76.474	-2.343	0	conserved hypothetical protein	118.364	169.638	142.058	219.231	112.42	232.773	58.2603	58.8561	41.4328	27.9272	34.4315	37.5008	31.144	29.3861	39.4607	14.1774	3.68588	5.77799
TVAG_252750	4773465	53.959	-1.428	0.005	conserved hypothetical protein	35.0708	66.9997	29.733	197.308	82.9764	108.627	58.2603	91.0868	38.9956	18.2796	21.5197	29.3638	33.3686	14.1279	39.4607	55.6191	12.9006	37.557
TVAG_329100	4760978	40.169	-1.855	0	conserved hypothetical protein	56.99	38.014	33.0366	129.852	41.9343	118.326	58.2603	58.8561	34.1211	16.2486	16.4984	19.8117	26.6948	23.7349	17.9996	13.0868	3.68588	15.8895
TVAG_224890	4749836	64.448	-2.795	0	conserved hypothetical protein	133.707	191.02	216.39	89.379	39.2576	60.133	58.2603	29.428	192.541	9.13981	11.4772	9.55209	5.93219	14.693	9.69211	20.1756	33.1729	36.1125
TVAG_116210	4760407	27.358	-2.742	0.002	conserved hypothetical protein	35.0708	59.8721	39.644	47.2191	11.5988	15.5182	58.2603	56.0534	104.801	6.09321	5.02125	7.07562	0	0	0	23.9926	9.2147	13.0005
TVAG_195820	4761838	14.494	-3.403	0	ankyrin	14.2475	9.02833	18.1701	30.3551	8.92219	27.1568	58.2603	61.6588	12.1861	3.0466	0	3.18403	2.22457	1.69535	2.76917	6.54342	0	1.4445
TVAG_147500	4749452	24.258	-1.679	0.016	conserved hypothetical protein	35.0708	25.6595	13.2147	21.9231	16.9522	31.0364	58.2603	43.4414	87.7401	3.0466	0.717322	2.83025	25.2118	11.8675	20.7688	18.5397	7.37176	13.0005
TVAG_403750	4764311	34.64	-2.888	0	conserved hypothetical protein	112.884	95.5102	140.406	15.1776	4.46109	0	58.2603	63.0601	60.9306	17.7719	11.4772	13.7975	4.44914	7.34652	11.0767	2.18114	1.84294	2.889
TVAG_007370	4750728	13.625	-6.998	0	conserved hypothetical protein	1.09596	0.475175	3.30366	6.74558	1.78444	5.81932	58.2603	86.8828	77.9912	0	0	0	0	0	0	0	0	2.889
TVAG_568840	4739936	695.794	-4.718	0	conserved hypothetical protein	897.592	5680.24	4377.35	502.546	133.833	205.616	56.8393	71.4681	141.359	38.0826	41.6047	82.7848	54.1312	48.0349	42.2299	93.7891	22.1153	34.668
TVAG_527930	4721163	42.002	-2.725	0.003	16S ribosomal RNA	4.38385	18.0567	26.4293	143.344	51.7487	250.231	56.8393	70.0668	34.1211	1.01553	0	1.41512	12.6059	9.60699	29.0763	4.36228	23.9582	18.7785
TVAG_312060	4739048	100.851	-3.24	0	conserved hypothetical protein	292.622	350.679	381.573	101.184	32.1199	69.8319	56.8393	128.923	229.099	24.8806	25.8236	37.5008	14.0889	20.3442	7.61523	10.9057	11.0576	20.223
TVAG_371950	4771701	57.3	-1.654	0.002	conserved hypothetical protein	196.177	153.957	137.102	35.4143	14.2755	34.9159	56.8393	74.2708	80.4284	27.9272	17.2157	33.963	28.9194	27.6907	26.9994	44.1681	16.5865	24.5565
TVAG_297010	4775036	37.705	-1.213	0.002	heat shock protein	58.086	47.9927	47.9031	32.0415	40.1498	44.6148	56.8393	51.8494	90.1773	15.233	17.2157	13.4437	13.3474	17.5186	17.3073	30.536	49.7594	34.668
TVAG_295480	4740374	23.872	-2.439	0.001	calcineurin B subunit	47.1263	42.7658	54.5104	32.0415	17.8444	31.0364	56.8393	36.4347	46.3073	6.09321	3.58661	11.321	15.572	19.214	8.99981	0	0	0
TVAG_123870	4763836	22.189	-2.398	0.019	conserved hypothetical protein	6.57577	7.6028	0	23.6095	51.7487	31.0364	56.8393	47.6454	112.112	16.2486	12.9118	18.0428	5.19066	3.3907	2.76917	0	3.68588	0
TVAG_004090	4770165	55.761	-3.104	0.001	conserved hypothetical protein	226.864	170.588	305.589	11.8048	0.892219	0	56.8393	37.8361	87.7401	14.2175	9.32519	6.72184	5.93219	13.5628	5.53835	11.9963	16.5865	21.6675
TVAG_RG_DS113409_2		13.19	-6.958	0.008	hypothetical protein	0	0	0	0	2.67666	7.7591	56.8393	81.2775	87.7401	0	0	0	0	1.13023	0	0	0	0
TVAG_072420	4761597	30.574	-1.553	0.013	conserved hypothetical protein	24.1112	34.6878	28.0811	62.3966	39.2576	60.133	55.4183	42.0401	63.3678	6.09321	2.15197	5.6605	11.8644	6.21629	11.769	49.621	25.8012	21.6675
TVAG_094750	4748496	36.827	-1.257	0.018	conserved hypothetical protein	100.828	81.7301	56.1623	45.5327	17.8444	25.2171	55.4183	58.8561	21.935	9.64758	12.9118	12.3823	14.8305	16.3884	24.2303	33.2624	29.4871	46.224
TVAG_156590	4750087	28.3	-1.328	0.013	ankyrin repeat-containing protein	24.1112	15.2056	11.5628	42.1599	30.3354	64.0126	55.4183	85.4815	36.5584	7.10874	11.4772	7.78319	20.7627	22.0396	25.6149	20.1756	16.5865	13.0005
TVAG_020510	4760338	26.279	-1.24	0.034	conserved hypothetical protein	12.0556	15.2056	16.5183	42.1599	31.2277	36.8557	55.4183	57.4548	68.2423	9.64758	13.6291	11.321	23.7288	23.7349	22.8457	18.5397	0	14.445
TVAG_325270	4743211	27.076	-1.387	0	conserved hypothetical protein	55.894	39.4395	29.733	28.6687	20.521	27.1568	55.4183	42.0401	53.6189	10.1553	12.1945	14.1512	20.0211	12.9977	12.4613	22.902	18.4294	11.556
TVAG_340760	4774190	58.38	-3.017	0.002	ion channel nompc	259.743	162.985	227.953	18.5503	16.0599	3.87955	55.4183	84.0801	107.238	28.435	30.8449	23.7033	0.741524	1.13023	0	10.9057	1.84294	17.334
TVAG_474330	4762082	34.088	-1.124	0.014	conserved hypothetical protein	37.2627	40.8651	66.0733	18.5503	16.9522	52.3739	55.4183	68.6654	65.805	23.8651	20.8023	21.5807	14.8305	16.9535	8.99981	38.7153	18.4294	27.4455
TVAG_090750	4756386	10.406	-1.741	0.037	conserved hypothetical protein	5.47981	2.85105	8.25916	3.37279	3.56888	7.7591	55.4183	37.8361	19.4978	9.64758	5.73858	2.83025	2.22457	1.69535	3.46147	4.90757	5.52882	7.22249
TVAG_281010	4774997	10.699	-4.146	0.006	conserved hypothetical protein	1.09596	0	6.60733	1.6864	0	1.93977	55.4183	53.2508	60.9306	1.01553	0	0	1.48305	0	0.692293	1.09057	7.37176	0
TVAG_065500	4742673	131.884	-1.533	0.03	CAMK family protein kinase	93.1567	132.099	105.717	379.439	405.067	442.269	53.9974	57.4548	92.6145	13.202	16.4984	20.5193	73.4108	83.6373	83.0752	64.889	112.419	144.45
TVAG_134520	4748417	87.411	-2.335	0.001	ankyrin repeat-containing protein	152.339	164.411	199.872	337.279	139.186	205.616	53.9974	53.2508	7.31167	40.1136	29.4102	28.3025	5.93219	10.7372	6.92293	74.7041	22.1153	41.8905
TVAG_054340	4760171	58.572	-2.35	0.005	protein phosphatase-1	61.3738	71.7515	49.5549	239.468	120.45	139.664	53.9974	42.0401	104.801	14.2175	19.3677	30.0714	40.7838	19.214	45.6914	0	1.84294	0
TVAG_339060	4751508	195.117	-3.807	0	conserved hypothetical protein	218.096	1148.97	1564.28	104.557	56.2098	38.7955	53.9974	53.2508	38.9956	19.2952	18.6504	28.3025	18.5381	22.6047	13.8459	33.8077	22.1153	57.7799
TVAG_277030	4751016	33.121	-1.469	0.006	glycine-rich cell wall structural protein 1 precursor	16.4394	14.7304	47.9031	91.0653	80.2997	42.675	53.9974	29.428	58.4934	7.10874	11.4772	8.49075	20.0211	17.5186	20.7688	11.451	36.8588	27.4455
TVAG_268770	4752891	43.299	-1.109	0.024	Clan CA, family C19, ubiquitin hydrolase-like cysteine peptidase	26.3031	36.1133	42.9476	87.6926	70.4853	120.266	53.9974	53.2508	41.4328	24.8806	19.3677	15.2126	17.7966	15.8233	21.4611	62.1625	23.9582	46.224
TVAG_171590	4760902	54.213	-2.473	0.009	histone-lysine N-methyltransferase, bat/ehmt	52.6061	120.695	92.5026	82.6334	91.0063	93.1092	53.9974	49.0467	190.103	0	0	0	24.4703	31.0814	25.6149	13.0868	31.33	24.5565
TVAG_108070	4750000	19.098	-2.561	0	alpha-amylase	9.86365	30.4112	16.5183	60.7102	30.3354	36.8557	53.9974	25.224	31.6839	6.60098	5.73858	7.4294	9.63981	5.08605	10.3844	0	1.84294	1.4445
TVAG_311520	4764914	43.737	-2.198	0.009	conserved hypothetical protein	95.3486	101.687	87.5471	48.9055	50.8565	44.6148	53.9974	43.4414	116.987	5.07767	16.4984	3.18403	0.741524	0.565117	1.38459	34.8983	49.7594	31.779
TVAG_256850	4754318	83.764	-1.442	0.017	conserved hypothetical protein	201.657	269.424	241.167	47.2191	129.372	48.4944	53.9974	40.6387	68.2423	86.8282	54.5165	50.9445	14.8305	24.8651	19.3842	46.3493	73.7176	36.1125
TVAG_390020	4771584	28.307	-1.61	0.016	leucine-rich repeat protein, BspA family	33.9748	28.5105	69.3769	45.5327	7.13775	54.3137	53.9974	58.8561	31.6839	12.1864	9.32519	16.6277	2.22457	4.52094	2.76917	33.8077	12.9006	31.779
TVAG_349050	4745595	61.208	-1.423	0.011	conserved hypothetical protein	160.01	174.389	191.612	38.7871	27.6588	27.1568	53.9974	44.8427	82.8656	29.9583	34.4315	27.9487	26.6948	56.5117	28.384	19.085	23.9582	53.4465
TVAG_421030	4761056	26.444	-1.356	0.017	conserved hypothetical protein	47.1263	40.3899	23.1256	38.7871	12.4911	44.6148	53.9974	57.4548	21.935	23.8651	18.6504	13.0899	2.96609	3.95582	7.61523	13.0868	23.9582	28.89
TVAG_070890	5468990	21.167	-1.606	0.002	ATP-binding cassette transporter	19.7273	23.2836	28.0811	38.7871	13.3833	27.1568	53.9974	40.6387	43.87	8.12428	5.02125	8.49075	11.8644	7.91164	6.92293	28.9001	1.84294	13.0005
TVAG_336840	4763156	29.747	-1.644	0.001	conserved hypothetical protein	82.1971	47.0423	66.0733	26.9823	13.3833	27.1568	53.9974	49.0467	41.4328	30.466	22.9543	20.5193	8.89828	6.21629	7.61523	12.5416	7.37176	11.556
TVAG_297020	4775038	34.782	-1.078	0.016	heat shock protein	50.4142	47.5175	54.5104	21.9231	29.4432	19.3977	53.9974	46.2441	99.9262	16.7563	22.237	15.2126	11.1229	16.9535	21.4611	32.1718	35.0159	31.779
TVAG_019110	4773018	31.029	-1.511	0.009	conserved hypothetical protein	65.7577	55.5955	82.5916	18.5503	9.81441	5.81932	53.9974	56.0534	65.805	8.63204	9.32519	12.0286	22.2457	20.9093	21.4611	25.0831	14.7435	10.1115
TVAG_304880	4741215	9.367	-7.13	0	conserved hypothetical protein	0	0	0	8.43198	7.13775	5.81932	53.9974	42.0401	51.1817	0	0	0	0	0	0	0	0	0
TVAG_RG_DS115118_3		7.562	-6.491	0.037	conserved hypothetical protein	0	0	1.65183	0	0	0	53.9974	54.6521	24.3722	0	0	0	0	0	0	0	0	1.4445
TVAG_RG_DS116141_1		28.637	-6.88	0	conserved hypothetical protein	0	0	0	188.876	79.4075	87.2899	52.5764	67.2641	36.5584	1.01553	0.717322	1.76891	0	0	0	0	0	0
TVAG_235140	4775650	37.366	-2.089	0	ankyrin repeat and socs box protein	24.1112	85.5315	39.644	91.0653	57.9942	112.507	52.5764	35.0334	46.3073	15.7408	15.7811	18.7504	8.89828	7.91164	6.23064	27.2643	25.8012	1.4445
TVAG_076580	5468470	55.156	-1.005	0.013	conserved hypothetical protein	98.6365	101.687	85.8952	84.3198	53.5331	73.7114	52.5764	54.6521	56.0562	27.9272	33.7141	37.147	25.9533	16.9535	22.1534	77.9758	35.0159	54.891
TVAG_570630	4731205	59.218	-1.298	0.019	serine-threonine protein kinase	109.596	195.297	143.709	62.3966	33.0121	56.2535	52.5764	78.4748	24.3722	28.9427	15.0638	45.284	34.1101	12.9977	29.0763	49.621	25.8012	69.3359
TVAG_262450	4774002	58.535	-2.262	0	conserved hypothetical protein	207.137	172.013	241.167	52.2783	22.3055	50.4341	52.5764	54.6521	19.4978	27.9272	28.6929	33.6092	5.19066	9.60699	10.3844	27.2643	12.9006	26.001
TVAG_373700	4750483	52.287	-1.517	0.003	conserved hypothetical protein	66.8536	153.957	193.264	37.1007	29.4432	46.5546	52.5764	58.8561	58.4934	18.2796	14.3464	13.4437	40.0423	41.2535	32.5378	34.353	16.5865	33.2235
TVAG_415000	4755883	23.717	-1.893	0.01	conserved hypothetical protein	28.495	31.3616	36.3403	26.9823	18.7366	25.2171	52.5764	53.2508	60.9306	7.10874	2.15197	3.53781	4.44914	1.13023	1.38459	23.4473	16.5865	33.2235
TVAG_305760	5463560	28.806	-1.024	0.03	conserved hypothetical protein	65.7577	45.1416	59.4659	15.1776	22.3055	19.3977	52.5764	33.6321	34.1211	18.2796	14.3464	14.505	17.7966	11.8675	20.7688	40.8964	16.5865	15.8895
TVAG_192660	5465827	88.888	-2.374	0.035	conserved hypothetical protein	2.19192	6.65245	3.30366	396.303	339.935	461.666	51.1554	47.6454	31.6839	3.0466	4.30393	7.78319	30.4025	6.21629	17.3073	99.2419	60.817	30.3345
TVAG_100070	4764850	62.322	-1.765	0.001	conserved hypothetical protein	76.7173	71.2763	54.5104	229.35	128.48	182.339	51.1554	57.4548	17.0606	39.6059	36.5834	44.2226	15.572	19.214	24.2303	29.9907	16.5865	27.4455
TVAG_029690	4752313	35.216	-5.502	0	conserved hypothetical protein	10.9596	8.07798	8.25916	112.988	152.569	153.242	51.1554	32.2307	87.7401	0	0	0	0	0	0	2.72643	11.0576	2.889
TVAG_343640	4771514	78.356	-2.245	0	2-5A-dependent ribonuclease	233.44	170.113	218.042	87.6926	35.6888	118.326	51.1554	121.916	126.736	18.2796	13.6291	50.5907	15.572	10.7372	12.4613	39.2605	40.5447	46.224
TVAG_227700	4762516	36.26	-1.303	0.007	conserved hypothetical protein	60.2779	37.5388	16.5183	77.5742	49.072	87.2899	51.1554	43.4414	41.4328	20.8185	20.085	33.6092	7.41524	6.7814	13.8459	32.1718	27.6441	26.001
TVAG_318200	4745751	29.291	-2.544	0.001	r2r3-MYB transcription factor	43.8385	48.943	34.6885	57.3374	28.551	64.0126	51.1554	21.02	102.363	4.06214	2.86929	10.2597	12.6059	16.3884	27.6917	0	0	1.4445
TVAG_466740	4752048	22.698	-1.101	0.012	conserved hypothetical protein	38.3586	13.3049	18.1701	25.2959	20.521	40.7353	51.1554	28.0267	46.3073	14.2175	10.7598	16.9815	18.5381	20.9093	9.69211	14.1774	5.52882	15.8895
TVAG_541120	4722626	157.199	-2.589	0.017	16S ribosomal RNA	10.9596	33.2623	29.733	806.097	202.534	1134.77	49.7344	85.4815	73.1167	4.06214	3.58661	1.41512	54.8727	59.9024	139.151	11.9963	88.4612	40.446
TVAG_376300	4748261	84.683	-1.642	0.028	conserved hypothetical protein	40.5506	71.2763	75.9843	306.924	220.378	267.689	49.7344	70.0668	48.7445	38.0826	38.0181	33.6092	4.44914	9.60699	11.769	38.7153	110.576	88.1144
TVAG_250730	4762168	18.063	-3.698	0.017	C-MYB	0	0	0	80.947	13.3833	73.7114	49.7344	43.4414	41.4328	10.1553	6.4559	5.30672	0	0.565117	0	0	0	0
TVAG_410880	4772821	137.954	-1.719	0.034	conserved hypothetical protein	236.728	648.614	523.631	67.4558	63.3475	116.386	49.7344	63.0601	136.485	83.7816	50.9299	46.3453	136.44	155.407	69.9216	13.0868	7.37176	14.445
TVAG_312430	4765739	31.445	-1.11	0.016	conserved hypothetical protein	58.086	31.3616	64.4214	38.7871	16.9522	29.0966	49.7344	57.4548	43.87	28.435	29.4102	26.1798	14.0889	11.8675	10.3844	33.2624	11.0576	11.556
TVAG_170270	4775731	22.705	-1.322	0.019	conserved hypothetical protein	32.8788	18.5318	21.4738	23.6095	17.8444	7.7591	49.7344	64.4614	56.0562	19.2952	20.085	8.84453	8.15676	7.34652	4.15376	20.7208	14.7435	13.0005
TVAG_185805	5468881	19.384	-1.912	0.045	leucine-rich repeat protein, BspA family	23.0152	20.9077	21.4738	5.05919	5.35331	3.87955	49.7344	84.0801	63.3678	4.56991	7.17322	12.0286	6.67371	19.214	18.6919	0	3.68588	0
TVAG_485950	4766851	20.673	-8.285	0	conserved hypothetical protein	65.7577	104.539	99.1099	1.6864	4.46109	3.87955	49.7344	21.02	21.935	0	0	0	0	0	0	0	0	0
TVAG_378150	5467891	20.433	-2.535	0.009	conserved hypothetical protein	20.8233	25.6595	41.2958	1.6864	0.892219	1.93977	49.7344	53.2508	116.987	1.5233	0.717322	3.53781	2.96609	3.95582	2.07688	10.9057	11.0576	18.7785
TVAG_404140	4766133	12.016	-3.009	0	conserved hypothetical protein	3.28788	13.3049	8.25916	0	4.46109	7.7591	49.7344	54.6521	51.1817	3.55437	2.86929	2.47647	1.48305	5.65117	1.38459	1.09057	3.68588	1.4445
TVAG_387470	4749673	71.531	-1.071	0.01	conserved hypothetical protein	59.1819	136.375	67.7251	166.953	108.851	172.64	48.3134	64.4614	48.7445	37.5748	36.5834	61.9117	74.8939	38.9931	48.4605	43.0775	29.4871	43.335
TVAG_145500	4766371	25.887	-2.796	0.001	conserved hypothetical protein	13.1515	22.8084	18.1701	87.6926	57.102	46.5546	48.3134	47.6454	68.2423	10.6631	9.32519	25.826	5.19066	1.13023	4.15376	0	0	0
TVAG_219210	4752250	30.482	-1.08	0.037	conserved hypothetical protein	37.2627	50.8437	34.6885	52.2783	16.0599	9.69887	48.3134	28.0267	95.0517	14.7253	16.4984	28.3025	17.055	11.8675	22.8457	9.81514	22.1153	33.2235
TVAG_001500	4751962	18.55	-2.041	0.002	ankyrin	14.2475	32.3119	19.822	47.2191	9.81441	3.87955	48.3134	23.8227	70.6795	7.61651	11.4772	15.5664	3.70762	1.69535	6.92293	6.54342	7.37176	2.889
TVAG_077890	4753712	62.446	-1.135	0.038	tpr domain, ankyrin-repeat and coiled-coil-containing protein	63.5658	106.914	168.487	42.1599	32.1199	36.8557	48.3134	77.0735	194.978	27.9272	30.8449	50.2369	25.9533	21.4744	23.538	30.536	73.7176	69.3359
TVAG_036200	5468151	27.226	-1.52	0.008	ankyrin repeat-containing protein	50.4142	57.4962	42.9476	25.2959	16.9522	15.5182	48.3134	56.0534	51.1817	6.09321	3.58661	9.55209	28.1779	24.3	29.7686	9.81514	7.37176	7.22249
TVAG_463790	4771222	34.874	-2.739	0	serine/threonine protein kinase	83.2931	130.198	168.487	23.6095	12.4911	15.5182	48.3134	35.0334	26.8095	3.55437	1.43464	7.78319	3.70762	2.26047	8.30752	21.8114	22.1153	13.0005
TVAG_252150	4773422	16.49	-2.822	0.017	Repetitive proline-rich cell wall protein precursor	2.19192	0	4.95549	10.1184	16.0599	15.5182	48.3134	58.8561	104.801	3.0466	2.15197	0.353781	12.6059	10.1721	6.23064	0	0	1.4445
TVAG_028870	4771921	9.395	-3.782	0.019	ankyrin repeat-containing protein	2.19192	0	6.60733	0	0	0	48.3134	42.0401	58.4934	1.01553	0.717322	2.12269	0	0	0	3.27171	0	4.3335
TVAG_543120	4721133	157.959	-2.583	0.045	28S ribosomal RNA	2.19192	15.2056	23.1256	647.576	176.659	1348.14	46.8924	95.2908	80.4284	0	2.86929	1.41512	22.2457	43.514	126.69	15.268	143.749	52.002
TVAG_003330	4751365	56.878	-1.082	0.046	conserved hypothetical protein	36.1667	48.943	59.4659	158.521	74.0542	126.085	46.8924	63.0601	80.4284	20.3107	18.6504	14.8588	43.7499	40.1233	68.537	13.0868	71.8747	39.0015
TVAG_105150	4753506	26.625	-5.375	0	conserved hypothetical protein	1.09596	0	0	118.048	33.9043	176.52	46.8924	70.0668	21.935	0.507767	0	1.41512	3.70762	1.69535	3.46147	0	0	0
TVAG_152410	4757128	30.955	-2.828	0	sugar transporter	71.2375	55.5955	49.5549	67.4558	21.4133	31.0364	46.8924	67.2641	75.5539	1.01553	1.43464	1.41512	19.2796	7.34652	9.69211	6.54342	12.9006	11.556
TVAG_188150	4773771	29.724	-3.875	0	conserved hypothetical protein	36.1667	92.184	85.8952	50.5919	26.7666	56.2535	46.8924	60.2574	46.3073	0.507767	0	0.707562	10.3813	9.04187	7.61523	2.18114	1.84294	1.4445
TVAG_396770	4772943	43.866	-1.145	0.014	ankyrin	94.2527	95.9854	120.584	43.8463	45.5032	27.1568	46.8924	30.8294	36.5584	22.3418	15.0638	15.2126	24.4703	48.0349	33.9224	27.2643	31.33	30.3345
TVAG_092140	4748429	41.851	-1.1	0.035	conserved hypothetical protein	107.404	54.17	92.5026	37.1007	20.521	58.1932	46.8924	70.0668	24.3722	32.4971	24.389	24.7647	13.3474	10.7372	11.769	39.2605	40.5447	44.7795
TVAG_099270	4746103	46.989	-2.692	0	ankyrin repeat-containing protein	104.116	153.006	221.345	23.6095	12.4911	29.0966	46.8924	50.4481	90.1773	8.12428	10.0425	10.6134	13.3474	17.5186	6.92293	13.0868	14.7435	20.223
TVAG_016330	4775823	18.094	-2.304	0.003	CAMK family protein kinase	28.495	40.8651	29.733	16.864	10.7066	3.87955	46.8924	57.4548	36.5584	4.06214	0.717322	2.12269	18.5381	11.8675	11.0767	2.18114	3.68588	0
TVAG_113000	4757090	107.459	-2.855	0.003	conserved hypothetical protein	254.263	317.417	882.078	15.1776	12.4911	9.69887	46.8924	47.6454	112.112	23.8651	33.7141	25.826	2.22457	8.47675	4.15376	30.536	57.1312	50.5575
TVAG_061530	4728521	58.183	-3.091	0	16S ribosomal RNA	9.86365	13.3049	23.1256	340.652	60.6709	347.22	45.4715	65.8628	29.2467	2.53884	3.58661	1.41512	6.67371	14.693	19.3842	13.0868	33.1729	17.334
TVAG_128220	4767944	59.754	-1.446	0.046	conserved hypothetical protein	29.591	54.6451	33.0366	192.249	117.773	205.616	45.4715	63.0601	46.3073	10.1553	10.7598	15.2126	83.7922	31.6465	88.6136	16.3586	11.0576	20.223
TVAG_213170	4766716	24.164	-1.214	0.011	conserved hypothetical protein	25.2071	10.4539	14.8665	53.9647	24.9821	31.0364	45.4715	37.8361	63.3678	25.8961	16.4984	12.3823	14.0889	14.1279	14.5382	10.9057	9.2147	10.1115
TVAG_374090	4767833	27.089	-1.049	0.024	conserved hypothetical protein	23.0152	28.9857	42.9476	42.1599	43.7187	46.5546	45.4715	42.0401	14.6233	12.1864	17.9331	13.4437	34.1101	24.3	26.3071	6.54342	7.37176	15.8895
TVAG_496070	4773591	56.842	-2.109	0.005	ankyrin repeat domain	264.127	219.531	165.183	40.4735	9.81441	21.3375	45.4715	50.4481	12.1861	12.1864	7.89054	11.6748	17.055	20.9093	11.769	44.7134	42.3876	26.001
TVAG_387730	4771615	18.064	-2.817	0.002	ankyrin repeat domain protein	4.38385	2.85105	3.30366	35.4143	10.7066	15.5182	45.4715	57.4548	109.675	8.12428	8.60787	5.6605	0	0.565117	1.38459	3.27171	5.52882	7.22249
TVAG_134910	4752320	11.118	-1.697	0.007	tRNA-Arg (anticodon: CCG)	7.67173	5.22693	11.5628	32.0415	9.81441	19.3977	45.4715	12.612	9.7489	6.60098	4.30393	2.47647	3.70762	5.08605	11.0767	4.90757	5.52882	2.889
TVAG_195840	4761840	18.575	-2.575	0.003	conserved hypothetical protein	41.6465	2.85105	23.1256	16.864	6.24553	7.7591	45.4715	84.0801	58.4934	1.5233	1.43464	1.06134	4.44914	2.26047	2.76917	22.3567	1.84294	10.1115
TVAG_266950	4775349	36.58	-2.162	0.019	conserved hypothetical protein	134.803	86.4819	135.45	13.4912	8.92219	0	45.4715	35.0334	75.5539	7.10874	5.73858	4.95294	2.22457	7.34652	3.46147	10.9057	29.4871	52.002
TVAG_429500	4755301	12.745	-3.112	0.002	conserved hypothetical protein	13.1515	8.07798	14.8665	5.05919	0	5.81932	45.4715	42.0401	70.6795	2.53884	3.58661	4.24537	0	0	0.692293	4.36228	7.37176	1.4445
TVAG_RG_DS114230_3		6.444	-3.341	0.012	conserved hypothetical protein	0	0	0	5.05919	8.92219	7.7591	45.4715	11.2107	26.8095	1.01553	2.86929	0.707562	0.741524	0	0	1.09057	0	4.3335
TVAG_040950	4740224	10.024	-6.56	0.014	ankyrin repeat-containing protein	0	0	0	3.37279	0.892219	0	45.4715	68.6654	60.9306	0	0	0	0	0	0	1.09057	0	0
TVAG_027350	4759092	263.399	-5.388	0.049	conserved hypothetical protein	757.309	1345.22	2347.25	0	0	0	45.4715	30.8294	104.801	44.6835	38.0181	27.5949	0	0	0	0	0	0
TVAG_046180	5463922	42.5	-3.276	0.005	tRNA-Glu (anticodon: CTC)	9.86365	8.07798	6.60733	258.018	35.6888	248.291	44.0505	33.6321	46.3073	1.01553	0	0	6.67371	0.565117	3.46147	3.817	38.7018	20.223
TVAG_249640	5467456	64.845	-2.449	0.017	CAMK family protein kinase	55.894	93.6095	161.879	197.308	141.863	161.001	44.0505	51.8494	80.4284	60.9321	52.3645	50.5907	0	2.26047	0	4.36228	7.37176	1.4445
TVAG_064800	4765828	35.059	-6.904	0.002	conserved hypothetical protein	0	0	0	193.935	172.198	143.543	44.0505	29.428	41.4328	0	0	0	0	0	0.692293	0	0	5.77799
TVAG_336960	4763170	26.157	-3.557	0	conserved hypothetical protein	0	0.95035	1.65183	129.852	83.8686	96.9887	44.0505	28.0267	48.7445	3.55437	3.58661	4.59916	5.19066	2.82558	3.46147	5.45285	3.68588	4.3335
TVAG_028440	4771870	28.839	-1.079	0.008	myst histone acetyltransferase	28.495	33.7374	14.8665	64.083	49.9643	36.8557	44.0505	53.2508	24.3722	15.7408	15.0638	15.5664	13.3474	10.1721	20.0765	27.2643	27.6441	24.5565
TVAG_064710	4765819	35.783	-1.373	0	ABC transporter	32.8788	58.9217	41.2958	59.0238	69.5931	58.1932	44.0505	51.8494	48.7445	30.466	18.6504	28.3025	16.3135	9.04187	13.8459	17.4491	16.5865	28.89
TVAG_388470	4772505	27.746	-1.129	0.032	conserved hypothetical protein	18.6313	25.1843	24.7775	55.651	63.3475	50.4341	44.0505	40.6387	21.935	23.8651	8.60787	20.5193	29.6609	12.9977	21.4611	17.4491	0	20.223
TVAG_284520	4763740	24.311	-1.937	0	conserved hypothetical protein	17.5354	28.0353	33.0366	48.9055	22.3055	56.2535	44.0505	37.8361	60.9306	8.63204	6.4559	11.6748	14.8305	6.7814	17.3073	7.63399	11.0576	4.3335
TVAG_273610	4765572	21.147	-1.428	0.049	conserved hypothetical protein	25.2071	16.6311	14.8665	47.2191	6.24553	32.9762	44.0505	68.6654	19.4978	5.07767	7.17322	8.13697	4.44914	6.21629	1.38459	25.6284	31.33	15.8895
TVAG_101190	5464929	109.659	-1.444	0.049	ankyrin repeat-containing protein	243.303	263.722	566.578	40.4735	34.7965	54.3137	44.0505	60.2574	136.485	97.4913	91.8172	117.455	22.9872	44.6442	33.2301	26.1737	36.8588	59.2244
TVAG_152880	4746131	29.919	-1.229	0.032	conserved hypothetical protein	47.1263	36.5885	44.5995	30.3551	15.1677	5.81932	44.0505	79.8761	73.1167	15.233	14.3464	17.3353	11.8644	6.21629	11.769	30.536	18.4294	36.1125
TVAG_438230	4760065	36.436	-1.92	0.016	conserved hypothetical protein	136.995	105.489	82.5916	23.6095	24.9821	25.2171	44.0505	39.2374	36.5584	1.01553	2.15197	1.41512	22.2457	20.3442	27.6917	42.5323	11.0576	8.66699
TVAG_126250	4767383	41.19	-3.652	0	Clan CA, family C19, ubiquitin hydrolase-like cysteine peptidase	222.48	153.006	104.065	21.9231	11.5988	25.2171	44.0505	49.0467	56.0562	5.58544	3.58661	6.36806	7.41524	3.3907	7.61523	11.9963	3.68588	4.3335
TVAG_435890	4755626	38.28	-1.35	0.013	amino acid transporter	92.0608	94.5599	97.4581	11.8048	55.3176	21.3375	44.0505	44.8427	34.1211	35.0359	36.5834	32.1941	14.8305	10.1721	19.3842	20.1756	9.2147	15.8895
TVAG_392580	4773142	19.719	-2.72	0.002	conserved hypothetical protein	36.1667	56.5458	72.6806	8.43198	4.46109	5.81932	44.0505	29.428	51.1817	0	2.15197	1.06134	11.1229	9.60699	16.615	2.72643	0	2.889
TVAG_158740	4769601	444.302	-3.543	0.032	leucine-rich repeat protein, BspA family	5.47981	4.75175	4.95549	1305.27	3506.42	2475.15	42.6295	11.2107	9.7489	2.53884	2.15197	3.53781	195.021	189.314	200.073	14.1774	22.1153	2.889
TVAG_542850	4722557	65.935	-2.491	0.023	16S ribosomal RNA	7.67173	21.8581	13.2147	303.551	74.9464	378.256	42.6295	88.2841	75.5539	0.507767	1.43464	0	23.7288	19.7791	38.7684	6.54342	62.66	27.4455
TVAG_125780	4761988	67.119	-1.204	0.009	ankyrin repeat domain protein	122.748	65.099	97.4581	200.681	86.5452	135.784	42.6295	51.8494	41.4328	55.3466	32.2795	60.4966	57.0973	35.0372	47.0759	16.3586	31.33	28.89
TVAG_399320	4769886	53.553	-1.276	0.002	conserved hypothetical protein	78.9092	80.3046	92.5026	128.166	69.5931	79.5308	42.6295	49.0467	58.4934	17.7719	14.3464	15.9202	34.8516	40.6884	42.2299	26.1737	35.0159	57.7799
TVAG_084360	4744907	43.328	-1.023	0.017	conserved hypothetical protein	63.5658	51.3189	44.5995	114.675	56.2098	71.7717	42.6295	44.8427	29.2467	16.2486	17.9331	23.7033	20.7627	17.5186	24.9226	42.5323	49.7594	47.6685
TVAG_452110	5464795	20.19	-2.987	0.006	conserved hypothetical protein	2.19192	6.65245	8.25916	89.379	74.9464	58.1932	42.6295	18.2174	21.935	0	0	0	8.15676	11.8675	11.0767	1.09057	7.37176	1.4445
TVAG_120070	4720739	31.363	-1.185	0.006	conserved hypothetical protein	84.389	38.014	52.8586	32.0415	23.1977	32.9762	42.6295	43.4414	43.87	27.4194	23.6716	21.5807	18.5381	32.2117	12.4613	7.08871	16.5865	11.556
TVAG_046920	4768203	23.923	-2.289	0.015	conserved hypothetical protein	15.3435	11.4042	9.91099	8.43198	2.67666	5.81932	42.6295	63.0601	197.415	12.6942	4.30393	2.83025	4.44914	1.69535	2.07688	10.9057	14.7435	20.223
TVAG_319440	4775361	14.792	-2.783	0.021	leucine-rich repeat protein, BspA family	53.7021	25.6595	39.644	3.37279	4.46109	7.7591	42.6295	33.6321	21.935	0	0	0	7.41524	12.4326	11.769	0	1.84294	0
TVAG_499290	4746679	6.99	-3.08	0.016	ankyrin repeat-containing protein	4.38385	8.07798	4.95549	1.6864	0	1.93977	42.6295	32.2307	17.0606	7.61651	1.43464	1.41512	0	0	0	0.545285	1.84294	0
TVAG_462090	4736876	148.849	-2.66	0.015	16S ribosomal RNA	9.86365	29.4609	42.9476	725.15	203.426	1033.9	41.2085	102.297	124.298	0.507767	3.58661	2.12269	57.8388	49.1652	117.69	13.0868	86.6182	36.1125
TVAG_068600	4734064	114.607	-2.622	0.007	16S ribosomal RNA	12.0556	28.5105	36.3403	564.942	142.755	748.753	41.2085	130.324	68.2423	5.07767	6.4559	0.707562	26.6948	33.3419	70.6139	18.5397	79.2465	49.113
TVAG_602200	4721116	100.215	-2.548	0.02	5.8S ribosomal RNA	4.38385	14.2553	28.0811	497.487	130.264	711.897	41.2085	46.2441	65.805	1.01553	2.86929	1.41512	40.0423	44.0791	71.9985	7.08871	55.2882	40.446
TVAG_544270	4720921	73.274	-2.439	0.021	16S ribosomal RNA	9.86365	19.9574	31.3848	333.906	86.5452	430.63	41.2085	75.6721	82.8656	0.507767	0	2.12269	23.7288	22.0396	49.1528	8.72457	64.5029	36.1125
TVAG_603700	4721224	69.264	-2.486	0.041	28S ribosomal RNA	2.19192	16.156	24.7775	322.102	81.1919	461.666	41.2085	54.6521	51.1817	0.507767	0.717322	0.707562	5.19066	7.91164	17.9996	2.18114	108.734	47.6685
TVAG_511830	4742623	44.364	-3.612	0	conserved hypothetical protein	38.3586	55.5955	33.0366	224.291	122.234	102.808	41.2085	75.6721	46.3073	10.6631	13.6291	7.78319	12.6059	3.3907	6.23064	0	1.84294	2.889
TVAG_398420	4749708	18.606	-3.706	0	conserved hypothetical protein	14.2475	6.17728	6.60733	87.6926	37.4732	67.8921	41.2085	23.8227	24.3722	1.5233	2.15197	0	3.70762	0	2.76917	4.36228	3.68588	7.22249
TVAG_290970	4758211	30.355	-1.043	0.011	conserved hypothetical protein	32.8788	23.2836	42.9476	64.083	36.581	60.133	41.2085	30.8294	36.5584	14.2175	25.8236	25.826	22.2457	10.7372	8.30752	22.3567	16.5865	31.779
TVAG_305010	4748123	27.749	-2.335	0	conserved hypothetical protein	44.9344	42.2906	49.5549	62.3966	29.4432	46.5546	41.2085	54.6521	48.7445	12.1864	11.4772	13.0899	16.3135	8.47675	8.99981	2.18114	5.52882	1.4445
TVAG_570530	4742262	45.454	-1.151	0.013	conserved hypothetical protein	80.0052	58.9217	47.9031	43.8463	23.1977	40.7353	41.2085	51.8494	180.355	28.9427	20.085	34.3168	30.4025	29.9512	26.9994	38.7153	14.7435	26.001
TVAG_018470	4756108	33.394	-3.158	0	conserved hypothetical protein	119.46	75.5529	62.7696	37.1007	9.81441	69.8319	41.2085	78.4748	48.7445	14.2175	6.4559	11.321	4.44914	4.52094	5.53835	5.45285	1.84294	4.3335
TVAG_101200	5464930	174.507	-2.32	0.009	conserved hypothetical protein	452.632	510.813	1186.02	30.3551	37.4732	60.133	41.2085	51.8494	246.16	105.108	104.729	83.4924	11.1229	13.5628	11.769	33.2624	71.8747	89.5589
TVAG_005470	4763559	20.179	-1.519	0.027	conserved hypothetical protein	37.2627	44.1913	59.4659	28.6687	1.78444	17.458	41.2085	29.428	9.7489	5.58544	3.58661	8.84453	6.67371	7.91164	8.99981	31.6266	9.2147	11.556
TVAG_126700	4753297	21.377	-1.422	0.019	MYB-1	13.1515	27.5602	16.5183	25.2959	33.9043	50.4341	41.2085	22.4214	48.7445	5.58544	2.15197	8.49075	5.93219	7.91164	6.23064	28.9001	12.9006	27.4455
TVAG_069780	4762185	32.356	-3.489	0	conserved hypothetical protein	104.116	90.7585	165.183	10.1184	3.56888	0	41.2085	32.2307	85.3028	3.55437	3.58661	1.41512	3.70762	2.26047	3.46147	7.08871	14.7435	10.1115
TVAG_342310	4751639	29.254	-1.03	0.045	conserved hypothetical protein	51.5102	30.8864	62.7696	8.43198	12.4911	21.3375	41.2085	60.2574	65.805	25.8961	22.9543	21.2269	12.6059	16.9535	11.0767	22.902	16.5865	21.6675
TVAG_494880	4760379	11.506	-2.678	0.012	ankyrin repeat domain	31.7829	25.1843	33.0366	5.05919	0.892219	0	41.2085	37.8361	4.87445	4.06214	1.43464	1.76891	4.44914	7.91164	7.61523	0	0	0
TVAG_545660	4723923	8.722	-4.647	0.001	conserved hypothetical protein	7.67173	9.5035	4.95549	0	0	0	41.2085	32.2307	56.0562	0	0	0.707562	0.741524	2.82558	0	1.09057	0	0
TVAG_RG_DS123801_1		6.555	-3.449	0.027	conserved hypothetical protein	4.38385	0.95035	1.65183	0	0	0	41.2085	39.2374	19.4978	0.507767	0	0.353781	0	0	0	2.18114	3.68588	4.3335
TVAG_257020	4747293	261.178	-2.047	0.008	amino acid transporter	100.828	157.758	171.79	1585.21	586.188	929.152	39.7875	68.6654	146.233	191.936	161.397	120.993	44.4914	66.1187	62.9987	47.9851	93.99	125.671
TVAG_607660	4720905	93.868	-2.644	0.01	16S ribosomal RNA	10.9596	13.3049	29.733	372.693	124.911	700.259	39.7875	68.6654	95.0517	1.5233	2.15197	1.41512	28.9194	37.2977	61.6141	5.45285	62.66	33.2235
TVAG_284790	4736465	56.046	-2.151	0.026	16S ribosomal RNA	4.38385	6.65245	28.0811	244.527	55.3176	327.822	39.7875	68.6654	46.3073	2.03107	3.58661	2.83025	15.572	15.2582	38.0761	10.9057	57.1312	41.8905
TVAG_053430	4763893	150.336	-1.969	0.007	conserved hypothetical protein	214.808	768.833	662.384	168.64	68.7009	122.206	39.7875	47.6454	60.9306	55.8544	65.9936	101.889	45.2329	18.6489	29.0763	48.5304	62.66	124.227
TVAG_052900	4757253	34.388	-2.316	0.012	guanylate cyclase	6.57577	6.65245	3.30366	158.521	32.1199	186.218	39.7875	35.0334	48.7445	5.58544	7.89054	13.7975	21.5042	17.5186	27.6917	4.36228	3.68588	0
TVAG_160170	4773851	44.292	-1.75	0.001	conserved hypothetical protein	54.7981	61.7728	49.5549	136.598	53.5331	139.664	39.7875	35.0334	41.4328	7.10874	10.0425	7.78319	23.7288	11.8675	15.9227	41.4417	36.8588	30.3345
TVAG_360050	4774405	38.011	-1.144	0.047	conserved hypothetical protein	84.389	61.2976	52.8586	52.2783	16.0599	25.2171	39.7875	79.8761	58.4934	24.3728	15.7811	27.2411	11.1229	7.34652	8.30752	58.3455	36.8588	24.5565
TVAG_262190	4773976	79.591	-1.743	0.009	conserved hypothetical protein	263.031	239.488	330.366	43.8463	25.8743	42.675	39.7875	64.4614	51.1817	35.0359	39.4527	48.1142	22.9872	22.0396	18.6919	16.9038	60.817	67.8914
TVAG_131000	4763230	19.478	-1.325	0.027	conserved hypothetical protein	10.9596	12.3546	23.1256	35.4143	16.9522	32.9762	39.7875	40.6387	36.5584	5.58544	5.02125	4.95294	11.8644	4.52094	10.3844	14.1774	9.2147	36.1125
TVAG_107240	4740594	21.873	-2.806	0	conserved hypothetical protein	39.4546	42.7658	54.5104	32.0415	10.7066	46.5546	39.7875	51.8494	26.8095	0.507767	0.717322	0	8.89828	13.5628	11.0767	4.36228	0	10.1115
TVAG_476450	5468274	142.75	-2.142	0.045	conserved hypothetical protein	154.531	1470.19	3389.56	30.3551	43.7187	17.458	39.7875	33.6321	241.285	45.1913	37.3008	90.2142	71.9278	137.323	76.1523	6.54342	3.68588	5.77799
TVAG_435900	4755627	57.27	-3.5	0	ankyrin repeat-containing protein	243.303	222.382	275.856	20.2367	10.7066	9.69887	39.7875	28.0267	97.489	1.5233	2.15197	0	26.6948	22.0396	20.0765	3.27171	1.84294	5.77799
TVAG_225710	5463448	15.153	-1.741	0.022	conserved hypothetical protein	12.0556	18.0567	24.7775	18.5503	3.56888	19.3977	39.7875	37.8361	36.5584	2.03107	1.43464	3.18403	5.19066	5.65117	2.07688	29.4454	7.37176	5.77799
TVAG_306230	5463607	19.745	-1.101	0.049	conserved hypothetical protein	10.9596	12.3546	13.2147	18.5503	28.551	13.5784	39.7875	33.6321	73.1167	17.7719	15.7811	5.6605	15.572	13.5628	11.769	7.08871	12.9006	11.556
TVAG_166660	5466839	18.298	-2.007	0.045	conserved hypothetical protein	13.1515	27.5602	14.8665	15.1776	17.8444	9.69887	39.7875	58.8561	65.805	2.03107	5.02125	7.07562	0	0	0	22.902	16.5865	13.0005
TVAG_178560	5465342	70.212	-2.781	0.009	ankyrin repeat-containing protein	238.92	277.502	378.269	13.4912	13.3833	44.6148	39.7875	40.6387	56.0562	17.2641	20.8023	27.5949	0	0	0.692293	40.3511	31.33	23.112
TVAG_124420	4747639	17.039	-2.106	0.009	conserved hypothetical protein	17.5354	40.3899	51.2068	8.43198	4.46109	0	39.7875	32.2307	53.6189	3.55437	2.15197	4.24537	7.41524	10.7372	5.53835	1.09057	5.52882	18.7785
TVAG_451760	4745228	11.42	-3.002	0.005	conserved hypothetical protein	7.67173	5.22693	4.95549	1.6864	3.56888	3.87955	39.7875	54.6521	60.9306	4.06214	5.73858	3.89159	0	0	0	1.09057	5.52882	2.889
TVAG_344360	4769295	9.675	-5.683	0.001	conserved hypothetical protein	0	0	0	0	1.78444	3.87955	39.7875	49.0467	75.5539	0.507767	0	0.707562	0	0	0	0	0	2.889
TVAG_569780	4722200	60.574	-2.527	0.005	conserved hypothetical protein	14.2475	29.4609	39.644	232.723	57.9942	349.159	38.3665	109.304	56.0562	1.01553	2.15197	1.06134	16.3135	11.8675	37.3838	13.0868	51.6023	28.89
TVAG_370160	4742558	22.202	-1.718	0.006	conserved hypothetical protein	14.2475	9.97868	18.1701	64.083	23.1977	67.8921	38.3665	30.8294	36.5584	4.56991	5.02125	4.24537	14.8305	5.08605	11.769	4.36228	27.6441	18.7785
TVAG_020590	4760346	36.968	-1.111	0.019	skeletrophin	39.4546	26.6098	69.3769	43.8463	32.1199	34.9159	38.3665	32.2307	138.922	22.3418	19.3677	16.9815	13.3474	37.2977	21.4611	15.268	33.1729	30.3345
TVAG_166450	5466818	37.07	-1.704	0.01	conserved hypothetical protein	87.6769	156.333	105.717	37.1007	19.6288	9.69887	38.3665	23.8227	29.2467	13.7097	10.7598	15.2126	17.055	5.08605	8.30752	26.1737	25.8012	37.557
TVAG_061910	4769240	28.279	-1.242	0.017	conserved hypothetical protein	62.4698	60.8224	66.0733	37.1007	10.7066	29.0966	38.3665	36.4347	14.6233	11.6786	8.60787	14.505	22.9872	10.7372	13.8459	22.3567	11.0576	37.557
TVAG_479820	4756611	32.451	-1.984	0.038	leucine-rich repeat protein, BspA family	94.2527	103.113	100.762	33.7279	7.13775	15.5182	38.3665	30.8294	43.87	32.4971	30.8449	33.963	8.15676	2.26047	5.53835	0	1.84294	1.4445
TVAG_184970	5468758	11.721	-7.126	0	gcn4-complementing protein	0	0	0	32.0415	8.92219	7.7591	38.3665	21.02	102.363	0.507767	0	0	0	0	0	0	0	0
TVAG_359900	4774390	28.487	-1.11	0.044	conserved hypothetical protein	56.99	38.014	52.8586	26.9823	6.24553	36.8557	38.3665	54.6521	36.5584	10.1553	7.17322	12.3823	16.3135	12.4326	11.769	25.0831	29.4871	40.446
TVAG_477460	4756279	16.796	-3.675	0.003	conserved hypothetical protein	12.0556	5.7021	13.2147	26.9823	23.1977	5.81932	38.3665	57.4548	95.0517	0	0	0	0	0	0	4.36228	12.9006	7.22249
TVAG_203910	4761936	48.801	-2.033	0.022	myosin-2 heavy chain, non muscle	47.1263	165.836	138.754	23.6095	18.7366	1.93977	38.3665	35.0334	236.411	17.7719	17.2157	59.789	5.93219	6.21629	2.76917	11.451	44.2306	7.22249
TVAG_110390	5465964	50.702	-2.139	0.028	conserved hypothetical protein	219.192	168.212	211.434	20.2367	11.5988	32.9762	38.3665	25.224	14.6233	11.1709	9.32519	8.84453	1.48305	2.26047	1.38459	47.9851	27.6441	60.6689
TVAG_020950	5465697	9.935	-2.899	0.015	conserved hypothetical protein	1.09596	0	0	16.864	17.8444	15.5182	38.3665	44.8427	24.3722	3.0466	2.86929	8.13697	2.22457	2.26047	1.38459	0	0	0
TVAG_142230	4765764	59.353	-1.847	0.034	conserved hypothetical protein	168.778	144.928	355.144	13.4912	8.92219	0	38.3665	42.0401	63.3678	34.5282	21.5197	25.1185	21.5042	20.3442	23.538	10.9057	36.8588	39.0015
TVAG_394490	4773307	26.066	-1.524	0.019	conserved hypothetical protein	18.6313	19.4822	39.644	13.4912	23.1977	15.5182	38.3665	49.0467	131.61	24.8806	23.6716	14.8588	4.44914	5.65117	6.23064	6.54342	16.5865	17.334
TVAG_028860	4771920	37.275	-3.15	0	tankyrase	66.8536	48.4679	109.021	5.05919	1.78444	1.93977	38.3665	37.8361	292.467	3.55437	2.15197	3.18403	7.41524	11.8675	4.84605	6.54342	16.5865	13.0005
TVAG_071860	5469086	7.812	-3.672	0.01	ankyrin repeat-containing protein	2.19192	1.9007	1.65183	5.05919	0.892219	0	38.3665	53.2508	26.8095	0.507767	0	0	0.741524	0	0	4.90757	0	4.3335
TVAG_070960	5468997	11.881	-3.244	0.042	conserved hypothetical protein	0	0	1.65183	1.6864	0	0	38.3665	35.0334	116.987	1.5233	0	0.353781	3.70762	2.26047	8.30752	1.09057	0	2.889
TVAG_032070	4753057	10.623	-3.352	0.003	conserved hypothetical protein	14.2475	17.5815	14.8665	0	0	0	38.3665	51.8494	36.5584	0	0	1.41512	2.22457	1.13023	2.07688	3.27171	1.84294	5.77799
TVAG_414150	4767687	72.308	-1.573	0.036	conserved hypothetical protein	49.3183	24.7091	47.9031	354.143	147.216	228.893	36.9456	42.0401	41.4328	16.7563	11.4772	9.19831	22.2457	35.6024	26.9994	70.3418	62.66	73.6694
TVAG_540380	4727098	75.527	-2.658	0.01	16S ribosomal RNA	9.86365	14.2553	18.1701	328.847	99.0363	550.896	36.9456	65.8628	48.7445	0.507767	2.15197	2.12269	20.0211	25.9954	65.0756	6.54342	44.2306	20.223
TVAG_264680	4756211	57.595	-2.893	0	40S ribosomal protein S30	40.5506	28.5105	47.9031	271.51	133.833	281.267	36.9456	29.428	41.4328	2.53884	5.02125	2.83025	21.5042	9.60699	17.9996	13.6321	27.6441	24.5565
TVAG_240430	4765134	37.941	-2.209	0.002	conserved hypothetical protein	32.8788	20.4325	33.0366	150.089	99.9285	143.543	36.9456	39.2374	7.31167	14.2175	11.4772	12.3823	22.2457	16.3884	29.7686	8.72457	0	4.3335
TVAG_002610	4745150	54.384	-1.388	0.012	conserved hypothetical protein	17.5354	34.2126	44.5995	116.361	153.462	172.64	36.9456	43.4414	87.7401	26.4039	26.5409	35.7319	25.9533	14.1279	19.3842	28.9001	51.6023	43.335
TVAG_416240	4750677	46.535	-1.003	0.02	conserved hypothetical protein	44.9344	72.7018	56.1623	111.302	81.1919	64.0126	36.9456	29.428	60.9306	15.7408	12.1945	23.3496	45.2329	29.3861	39.4607	44.1681	38.7018	31.779
TVAG_228340	5465101	18.284	-3.063	0	hypothetical protein	2.19192	2.37588	8.25916	75.8878	23.1977	48.4944	36.9456	26.6254	68.2423	0.507767	0.717322	1.06134	2.96609	3.3907	2.76917	6.54342	7.37176	11.556
TVAG_479550	4751918	46.32	-1.224	0.002	vesicular mannose-binding lectin	84.389	103.113	84.2434	64.083	28.551	89.2296	36.9456	65.8628	26.8095	25.8961	25.8236	31.1327	39.3007	14.1279	38.0761	27.2643	25.8012	23.112
TVAG_142280	4765769	28.94	-1.133	0.012	DNA-binding protein reb1	36.1667	40.8651	37.9921	48.9055	27.6588	40.7353	36.9456	40.6387	43.87	7.61651	7.17322	11.321	16.3135	11.8675	17.9996	29.9907	46.0735	18.7785
TVAG_107610	4759328	27.664	-1.054	0.039	conserved hypothetical protein	28.495	57.9714	49.5549	47.2191	17.8444	19.3977	36.9456	54.6521	24.3722	23.3573	18.6504	29.3638	9.63981	4.52094	12.4613	29.9907	14.7435	18.7785
TVAG_480720	4751984	26.659	-1.898	0.025	conserved hypothetical protein	28.495	25.6595	37.9921	25.2959	21.4133	65.9523	36.9456	43.4414	95.0517	8.12428	10.7598	8.84453	27.4364	20.9093	23.538	0	0	0
TVAG_078550	4752910	13.171	-1.919	0.032	ankyrin repeat-containing protein	5.47981	0.95035	16.5183	18.5503	6.24553	19.3977	36.9456	40.6387	43.87	14.7253	11.4772	5.30672	4.44914	2.82558	2.07688	0	1.84294	5.77799
TVAG_163230	5466170	18.286	-2.337	0	hypothetical protein	13.1515	25.1843	28.0811	13.4912	15.1677	15.5182	36.9456	40.6387	85.3028	7.61651	9.32519	3.89159	1.48305	1.69535	7.61523	3.27171	9.2147	11.556
TVAG_311730	4764933	18.599	-1.678	0.003	tankyrase	39.4546	32.7871	29.733	11.8048	3.56888	19.3977	36.9456	47.6454	31.6839	8.63204	7.89054	7.4294	8.15676	2.82558	4.15376	13.0868	16.5865	13.0005
TVAG_178280	5465314	19.914	-1.364	0.044	zinc finger protein DHHC domain containing protein	41.6465	18.0567	46.2513	10.1184	16.9522	52.3739	36.9456	28.0267	9.7489	14.2175	31.5622	20.8731	2.96609	7.91164	5.53835	7.63399	1.84294	5.77799
TVAG_461830	4753172	23.196	-2.151	0.005	conserved hypothetical protein	36.1667	70.3259	42.9476	6.74558	0.892219	1.93977	36.9456	47.6454	97.489	8.12428	5.02125	8.13697	13.3474	12.9977	10.3844	3.817	7.37176	7.22249
TVAG_382850	4752643	16.292	-1.413	0.026	conserved hypothetical protein	26.3031	17.1063	34.6885	5.05919	11.5988	29.0966	36.9456	37.8361	17.0606	11.6786	10.0425	15.9202	12.6059	11.8675	10.3844	2.18114	0	2.889
TVAG_052980	4757262	24.149	-8.504	0	leucine-rich repeat protein, BspA family	49.3183	90.2833	166.835	3.37279	0	0	36.9456	29.428	58.4934	0	0	0	0	0	0	0	0	0
TVAG_555170	4721162	81.334	-2.183	0.044	28S ribosomal RNA	6.57577	21.8581	18.1701	384.498	80.2997	521.799	35.5246	82.6788	46.3073	1.5233	2.15197	2.12269	22.9872	22.6047	51.922	7.63399	110.576	44.7795
TVAG_392730	4773157	93.884	-1.806	0.002	conserved hypothetical protein	235.632	125.446	71.0288	219.231	144.539	403.473	35.5246	43.4414	36.5584	33.0049	32.9968	36.7932	37.8177	36.7326	35.9993	92.1532	27.6441	41.8905
TVAG_281710	4768507	18.946	-2.046	0.01	conserved hypothetical protein	3.28788	1.9007	4.95549	77.5742	25.8743	67.8921	35.5246	42.0401	14.6233	7.10874	4.30393	2.47647	5.19066	5.08605	8.30752	8.72457	7.37176	18.7785
TVAG_475760	5468179	33.368	-1.344	0.04	conserved hypothetical protein	55.894	57.4962	75.9843	59.0238	17.8444	34.9159	35.5246	33.6321	56.0562	9.13981	11.4772	8.13697	5.19066	10.1721	4.15376	28.9001	68.1888	28.89
TVAG_531330	4736643	26.293	-1.746	0.035	CAMK family protein kinase	62.4698	49.4182	54.5104	33.7279	24.0899	44.6148	35.5246	25.224	34.1211	12.1864	17.2157	6.36806	0	1.69535	0	34.8983	18.4294	18.7785
TVAG_397460	4746706	31.146	-1.883	0.02	conserved hypothetical protein	69.0456	36.5885	67.7251	25.2959	22.3055	27.1568	35.5246	61.6588	95.0517	0	2.15197	0.707562	20.7627	24.3	20.7688	13.0868	11.0576	27.4455
TVAG_047830	4755977	15.282	-1.412	0.006	cyclophilin	24.1112	19.007	23.1256	20.2367	12.4911	3.87955	35.5246	42.0401	19.4978	9.64758	10.7598	6.72184	10.3813	5.65117	14.5382	3.27171	5.52882	8.66699
TVAG_143210	4760860	11.929	-3.482	0	leucine-rich repeat protein, BspA family	28.495	19.4822	36.3403	18.5503	4.46109	1.93977	35.5246	33.6321	19.4978	3.0466	4.30393	0.707562	3.70762	2.26047	2.76917	0	0	0
TVAG_498710	4769129	26.085	-1.263	0.023	conserved hypothetical protein	14.2475	32.3119	34.6885	18.5503	22.3055	13.5784	35.5246	64.4614	97.489	7.10874	13.6291	15.5664	12.6059	11.8675	14.5382	31.6266	9.2147	20.223
TVAG_419650	4765314	38.432	-1.637	0.025	leucine-rich repeat protein, BspA family	72.3335	70.3259	153.62	16.864	4.46109	3.87955	35.5246	46.2441	119.424	13.202	18.6504	12.0286	15.572	22.0396	9.69211	17.9944	16.5865	43.335
TVAG_402440	5465520	16.846	-1.553	0.001	hypothetical protein	28.495	22.8084	24.7775	15.1776	7.13775	38.7955	35.5246	37.8361	14.6233	7.10874	5.73858	9.90587	9.63981	5.65117	5.53835	11.451	12.9006	10.1115
TVAG_461110	4740931	7.007	-2.335	0.045	conserved hypothetical protein	2.19192	2.85105	3.30366	13.4912	6.24553	15.5182	35.5246	18.2174	7.31167	0	0	0	6.67371	0.565117	7.61523	1.09057	5.52882	0
TVAG_071850	5469085	10.875	-2.137	0.014	conserved hypothetical protein	7.67173	6.17728	8.25916	6.74558	7.13775	7.7591	35.5246	43.4414	34.1211	2.03107	0.717322	0.707562	1.48305	0.565117	3.46147	6.54342	14.7435	8.66699
TVAG_143760	4745727	212.425	-3.445	0.003	conserved hypothetical protein	969.926	1099.56	1304.95	5.05919	1.78444	1.93977	35.5246	37.8361	43.87	10.6631	17.2157	22.642	17.055	19.7791	22.1534	49.0757	86.6182	78.0029
TVAG_452820	4744487	7.217	-2.718	0.036	ankyrin repeat-containing protein	1.09596	0	0	3.37279	9.81441	3.87955	35.5246	25.224	34.1211	3.55437	2.15197	4.24537	0	0	0	2.18114	1.84294	2.889
TVAG_073330	4747430	114.51	-7.547	0	CAMK family protein kinase	93.1567	93.1343	102.414	681.304	302.462	684.74	34.1036	39.2374	19.4978	0.507767	0.717322	0.707562	2.22457	3.3907	0.692293	0	0	2.889
TVAG_552310	4721067	94.759	-2.603	0.011	16S ribosomal RNA	8.76769	15.2056	23.1256	482.309	112.42	622.668	34.1036	89.6855	75.5539	2.53884	1.43464	1.41512	25.9533	32.2117	78.9214	16.3586	49.7594	33.2235
TVAG_287310	4740665	24.967	-3.335	0.005	conserved hypothetical protein	14.2475	14.2553	14.8665	102.87	75.8386	98.9285	34.1036	35.0334	17.0606	0	0	0	0	1.13023	0	13.0868	9.2147	18.7785
TVAG_467750	4771737	27.138	-2.138	0.013	ankyrin repeat-containing protein	36.1667	34.2126	51.2068	92.7517	43.7187	54.3137	34.1036	25.224	24.3722	0	0.717322	0	11.8644	13.5628	7.61523	15.268	20.2723	23.112
TVAG_247960	4750227	39.979	-1.287	0.017	conserved hypothetical protein	120.556	75.0777	64.4214	62.3966	34.7965	40.7353	34.1036	58.8561	19.4978	16.2486	11.4772	6.72184	37.0762	42.3838	35.9993	29.4454	11.0576	18.7785
TVAG_124440	4741013	22.85	-5.018	0	conserved hypothetical protein	16.4394	28.9857	36.3403	43.8463	49.9643	25.2171	34.1036	57.4548	107.238	0.507767	0.717322	0	5.19066	2.82558	1.38459	1.09057	0	0
TVAG_073220	4743474	25.738	-1.354	0.015	CAMK family protein kinase	66.8536	50.3686	37.9921	23.6095	13.3833	31.0364	34.1036	50.4481	24.3722	21.3262	19.3677	19.1042	5.19066	6.7814	2.76917	22.902	22.1153	11.556
TVAG_026340	4772301	20.453	-1.786	0	thioredoxin m(mitochondrial)-type	52.6061	38.4892	28.0811	18.5503	18.7366	36.8557	34.1036	22.4214	34.1211	3.55437	4.30393	3.89159	7.41524	7.91164	9.69211	21.2661	7.37176	18.7785
TVAG_103910	4751394	25.402	-1.412	0.033	conserved hypothetical protein	71.2375	64.1487	67.7251	15.1776	3.56888	11.6386	34.1036	43.4414	21.935	16.2486	17.9331	6.01428	16.3135	14.693	14.5382	26.1737	3.68588	8.66699
TVAG_281330	4756332	8.613	-3.168	0.008	conserved hypothetical protein	0	0.95035	0	15.1776	16.9522	7.7591	34.1036	32.2307	31.6839	0.507767	0	1.41512	1.48305	1.69535	5.53835	0	5.52882	0
TVAG_483970	4768420	9.873	-4.097	0	conserved hypothetical protein	5.47981	15.2056	14.8665	8.43198	3.56888	5.81932	34.1036	25.224	56.0562	1.5233	0.717322	0.707562	2.96609	0.565117	1.38459	1.09057	0	0
TVAG_571680	4722367	61.54	-3.029	0.003	16S ribosomal RNA	2.19192	23.7588	24.7775	285.001	80.2997	420.931	32.6826	49.0467	68.2423	1.01553	0.717322	4.95294	20.0211	24.3	47.7682	1.09057	16.5865	4.3335
TVAG_488470	4741065	27.837	-2.751	0.04	conserved hypothetical protein	3.28788	2.85105	0	214.172	26.7666	96.9887	32.6826	40.6387	17.0606	0.507767	0.717322	1.76891	0	1.13023	0	12.5416	23.9582	26.001
TVAG_329160	4767960	60.706	-1.036	0.04	conserved hypothetical protein	97.5406	115.943	110.673	129.852	112.42	91.1694	32.6826	18.2174	24.3722	38.0826	32.9968	34.3168	25.2118	28.821	42.9222	65.9795	42.3876	49.113
TVAG_092530	4757002	73.728	-1.696	0.018	conserved hypothetical protein	242.207	181.992	297.33	107.929	39.2576	62.0728	32.6826	29.428	19.4978	16.7563	10.0425	28.3025	24.4703	20.3442	22.8457	87.2457	70.0318	34.668
TVAG_245950	4770325	106.777	-4.326	0	ankyrin repeat-containing protein	211.521	685.203	574.837	107.929	20.521	141.604	32.6826	44.8427	9.7489	4.56991	3.58661	2.83025	9.63981	3.3907	5.53835	23.4473	18.4294	21.6675
TVAG_221900	4770805	40.974	-1.052	0.049	conserved hypothetical protein	38.3586	96.4606	125.539	62.3966	26.7666	36.8557	32.6826	54.6521	21.935	14.7253	13.6291	16.6277	23.7288	26.5605	20.7688	56.1644	35.0159	34.668
TVAG_030150	4748810	18.529	-1.498	0.01	protein phosphatase 1 regulatory subunit 12B	14.2475	9.5035	6.60733	47.2191	38.3654	46.5546	32.6826	33.6321	19.4978	20.8185	12.1945	7.07562	6.67371	4.52094	12.4613	11.9963	3.68588	5.77799
TVAG_357400	4756168	29.848	-1.345	0.009	leucine-rich repeat protein, BspA family	55.894	34.6878	66.0733	32.0415	28.551	56.2535	32.6826	19.6187	60.9306	10.6631	7.17322	7.07562	30.4025	36.1675	24.2303	10.3604	12.9006	11.556
TVAG_RG_DS113207_5		9.278	-3.89	0	conserved hypothetical protein	6.57577	7.12763	28.0811	25.2959	28.551	9.69887	32.6826	7.00668	9.7489	0.507767	0.717322	0.353781	0	0.565117	0.692293	2.18114	0	7.22249
TVAG_352590	4766236	20.214	-2.05	0.005	conserved hypothetical protein	43.8385	18.0567	23.1256	23.6095	8.02997	32.9762	32.6826	79.8761	29.2467	3.0466	2.86929	1.06134	3.70762	2.26047	4.15376	25.0831	12.9006	17.334
TVAG_139580	4765217	14.854	-1.045	0.03	calmodulin	29.591	15.2056	16.5183	20.2367	11.5988	13.5784	32.6826	32.2307	7.31167	5.58544	7.17322	8.13697	8.15676	12.4326	9.69211	15.268	14.7435	7.22249
TVAG_188980	4758499	8.421	-3.122	0.006	lipid A export ATP-binding/permease protein msba	6.57577	0	0	20.2367	5.35331	0	32.6826	21.02	51.1817	1.5233	2.86929	2.83025	1.48305	2.26047	1.38459	2.18114	0	0
TVAG_224900	4749837	23.312	-2.344	0.023	conserved hypothetical protein	82.1971	82.2053	66.0733	15.1776	6.24553	0	32.6826	14.0134	51.1817	10.6631	7.17322	14.1512	0	0	0.692293	9.81514	12.9006	14.445
TVAG_154790	4758833	12.092	-2.036	0.005	ankyrin repeat-containing protein	17.5354	8.07798	11.5628	8.43198	8.02997	9.69887	32.6826	65.8628	14.6233	10.6631	7.89054	6.36806	1.48305	4.52094	2.07688	3.817	0	4.3335
TVAG_376660	4744345	11.694	-1.415	0.037	conserved hypothetical protein	18.6313	3.8014	11.5628	6.74558	4.46109	5.81932	32.6826	36.4347	34.1211	5.58544	7.89054	7.78319	5.93219	6.7814	4.84605	5.45285	1.84294	10.1115
TVAG_340260	4764735	5.731	-3.548	0.011	conserved hypothetical protein	2.19192	0	1.65183	5.05919	0	0	32.6826	21.02	31.6839	0.507767	0	0	0.741524	0.565117	0.692293	1.63586	1.84294	2.889
TVAG_582840	4739554	78.802	-3.587	0	conserved hypothetical protein	187.409	372.062	593.008	3.37279	5.35331	1.93977	32.6826	39.2374	75.5539	23.8651	20.085	29.7176	4.44914	16.3884	3.46147	3.27171	3.68588	2.889
TVAG_382270	4751302	12.659	-2.948	0.003	conserved hypothetical protein	51.5102	14.2553	26.4293	0	3.56888	0	32.6826	37.8361	36.5584	7.61651	5.73858	2.83025	0.741524	3.3907	4.15376	0.545285	0	0
TVAG_RG_DS113305_5		7.055	-6.016	0.001	hypothetical protein	0	0.95035	1.65183	0	0	3.87955	32.6826	37.8361	46.3073	0	0	0	0	0	0	0	3.68588	0
TVAG_543020	4721166	62.645	-2.565	0.006	16S ribosomal RNA	3.28788	23.7588	18.1701	311.983	97.2519	370.497	31.2616	72.8695	34.1211	2.03107	2.86929	4.24537	18.5381	16.3884	43.6145	8.72457	40.5447	27.4455
TVAG_396380	4737968	54.985	-2.397	0.006	16S ribosomal RNA	6.57577	21.8581	26.4293	214.172	70.4853	354.979	31.2616	50.4481	53.6189	1.5233	4.30393	2.83025	16.3135	18.6489	28.384	12.5416	47.9165	27.4455
TVAG_543480	4720960	43.642	-2.448	0.019	5.8S ribosomal RNA	7.67173	4.75175	4.95549	205.74	63.3475	275.448	31.2616	47.6454	21.935	0.507767	0.717322	2.12269	15.572	15.8233	32.5378	4.36228	29.4871	21.6675
TVAG_236170	4756924	31.681	-2.999	0	conserved hypothetical protein	23.0152	37.5388	42.9476	111.302	84.7608	95.049	31.2616	37.8361	46.3073	10.6631	7.89054	8.49075	9.63981	7.91164	10.3844	3.817	0	1.4445
TVAG_475560	5468190	29.783	-1.142	0.011	leucine-rich repeat protein, BspA family	30.6869	30.4112	47.9031	75.8878	31.2277	83.4103	31.2616	21.02	19.4978	17.7719	12.9118	19.458	32.627	19.7791	20.7688	16.3586	9.2147	15.8895
TVAG_237940	5467320	18.486	-2.11	0.005	conserved hypothetical protein	30.6869	10.4539	11.5628	62.3966	38.3654	50.4341	31.2616	23.8227	9.7489	1.01553	1.43464	2.12269	2.22457	2.82558	7.61523	21.2661	11.0576	14.445
TVAG_190230	5464652	88.014	-1.363	0.043	60S ribosomal protein L26	144.667	279.878	408.002	55.651	56.2098	42.675	31.2616	26.6254	95.0517	44.1758	65.9936	59.4352	37.8177	53.121	72.6908	17.9944	62.66	30.3345
TVAG_218120	4754977	86.24	-2.123	0.008	conserved hypothetical protein	69.0456	463.296	535.193	47.2191	35.6888	19.3977	31.2616	16.816	43.87	24.8806	37.3008	43.5151	28.9194	40.6884	30.4609	13.6321	35.0159	36.1125
TVAG_163540	5466201	21.036	-1.521	0.002	fibronectin type 3 and ankyrin repeat domains	48.2223	42.2906	49.5549	45.5327	14.2755	17.458	31.2616	23.8227	7.31167	8.12428	10.0425	17.6891	7.41524	5.08605	8.99981	15.268	14.7435	11.556
TVAG_065790	4764195	26.172	-1.831	0.004	leucine-rich repeat protein, BspA family	21.9192	12.8297	26.4293	32.0415	12.4911	23.2773	31.2616	49.0467	158.42	7.10874	4.30393	6.36806	8.15676	10.7372	12.4613	20.1756	23.9582	10.1115
TVAG_116200	4760406	15.741	-2.634	0.001	conserved hypothetical protein	24.1112	38.9644	33.0366	30.3551	12.4911	7.7591	31.2616	22.4214	43.87	5.07767	8.60787	7.78319	0	0	0	7.08871	1.84294	8.66699
TVAG_434290	4774603	9.506	-1.799	0.011	conserved hypothetical protein	6.57577	0.95035	9.91099	23.6095	8.92219	27.1568	31.2616	18.2174	7.31167	3.0466	4.30393	7.4294	5.93219	2.82558	2.76917	3.27171	1.84294	5.77799
TVAG_003930	4770149	11.457	-1.205	0.021	conserved hypothetical protein	20.8233	14.2553	9.91099	18.5503	22.3055	3.87955	31.2616	15.4147	7.31167	9.13981	7.89054	4.59916	9.63981	9.60699	8.30752	4.90757	5.52882	2.889
TVAG_005730	4753315	15.071	-1.591	0.034	2-deoxyglucose-6-phosphate phosphatase	16.4394	35.163	14.8665	16.864	7.13775	15.5182	31.2616	46.2441	19.4978	5.58544	2.86929	4.95294	2.22457	1.69535	3.46147	23.9926	1.84294	21.6675
TVAG_170250	4775764	9.347	-2.028	0.01	conserved hypothetical protein	19.7273	9.02833	14.8665	10.1184	1.78444	0	31.2616	21.02	26.8095	2.03107	2.86929	3.18403	1.48305	3.3907	0.692293	7.63399	3.68588	8.66699
TVAG_579680	4739445	30.424	-2.026	0.005	conserved hypothetical protein	35.0708	103.588	24.7775	5.05919	6.24553	32.9762	31.2616	93.8895	107.238	23.3573	17.9331	11.321	5.19066	18.0837	10.3844	2.18114	14.7435	4.3335
TVAG_283050	5466683	11.975	-2.796	0.008	conserved hypothetical protein	43.8385	18.0567	34.6885	0	0.892219	0	31.2616	36.4347	24.3722	1.5233	0.717322	3.89159	2.96609	10.1721	3.46147	3.27171	0	0
TVAG_240440	4765136	93.6	-2.423	0.006	conserved hypothetical protein	39.4546	22.3332	29.733	426.658	263.205	531.498	29.8406	56.0534	21.935	14.2175	7.89054	13.4437	68.9617	38.9931	79.6137	13.6321	12.9006	14.445
TVAG_424150	4771362	58.406	-2.289	0.023	CAMK family protein kinase	23.0152	22.8084	33.0366	323.788	153.462	254.11	29.8406	23.8227	7.31167	1.5233	2.15197	4.24537	10.3813	2.82558	10.3844	56.7097	44.2306	47.6685
TVAG_236150	4756922	60.473	-1.781	0.049	conserved hypothetical protein	6.57577	24.7091	26.4293	231.036	253.39	225.014	29.8406	18.2174	29.2467	34.5282	30.1275	33.2554	40.7838	34.4721	55.3835	7.08871	5.52882	2.889
TVAG_544950	4720952	38.191	-2.577	0.019	16S ribosomal RNA	2.19192	3.8014	9.91099	200.681	42.8265	242.472	29.8406	29.428	26.8095	0	0.717322	1.41512	11.8644	12.9977	30.4609	5.45285	22.1153	14.445
TVAG_342010	4761443	239.672	-2.513	0.003	conserved hypothetical protein	725.526	850.564	1519.69	161.894	106.174	215.315	29.8406	30.8294	31.6839	84.7971	102.577	135.144	37.8177	23.7349	28.384	122.144	71.8747	36.1125
TVAG_246910	5464532	40.99	-2.523	0	conserved hypothetical protein	92.0608	31.3616	42.9476	121.42	74.0542	81.4705	29.8406	37.8361	119.424	19.2952	10.7598	16.9815	2.22457	3.3907	3.46147	33.8077	7.37176	10.1115
TVAG_018230	4756084	78.776	-1.241	0.029	conserved hypothetical protein	167.682	264.673	221.345	101.184	76.7308	48.4944	29.8406	61.6588	24.3722	47.7301	39.4527	64.0344	43.0084	34.4721	49.8451	74.1588	33.1729	36.1125
TVAG_488100	4769666	44.959	-1.652	0	conserved hypothetical protein	101.924	101.212	95.8062	48.9055	104.39	71.7717	29.8406	16.816	43.87	16.7563	20.085	23.3496	17.7966	30.5163	33.9224	21.8114	7.37176	23.112
TVAG_266730	4775327	39.952	-1.36	0.001	conserved hypothetical protein	61.3738	43.7161	115.628	48.9055	51.7487	102.808	29.8406	26.6254	36.5584	27.9272	22.237	24.4109	22.2457	13.5628	23.538	15.8133	27.6441	24.5565
TVAG_249700	5467462	16.492	-2.478	0.002	leucine-rich repeat protein, BspA family	38.3586	46.5672	42.9476	33.7279	6.24553	19.3977	29.8406	15.4147	17.0606	0	0	0.353781	5.19066	7.34652	3.46147	8.72457	9.2147	13.0005
TVAG_300770	4752280	57.619	-2.091	0.003	conserved hypothetical protein	290.43	177.716	199.872	25.2959	32.1199	27.1568	29.8406	35.0334	21.935	12.1864	14.3464	13.0899	46.716	15.2582	28.384	27.8096	11.0576	28.89
TVAG_444820	4750057	14.762	-1.888	0.019	conserved hypothetical protein	8.76769	10.4539	8.25916	25.2959	25.8743	36.8557	29.8406	19.6187	46.3073	9.64758	5.73858	4.59916	9.63981	15.8233	8.99981	0	0	0
TVAG_410390	4768975	10.423	-3.154	0.001	neurobeachin-like protein	10.9596	15.6808	8.25916	18.5503	11.5988	11.6386	29.8406	42.0401	21.935	9.13981	0.717322	6.01428	0	0	0.692293	0.545285	0	0
TVAG_284000	4754202	5.251	-4.476	0.003	conserved hypothetical protein	0	0.95035	1.65183	15.1776	8.92219	0	29.8406	23.8227	9.7489	0	0	0	2.96609	0	0	0	0	1.4445
TVAG_502990	4722137	5.263	-5.624	0.003	conserved hypothetical protein	0	0	0	11.8048	0	5.81932	29.8406	36.4347	9.7489	0	0	0	0	0	0	1.09057	0	0
TVAG_334490	4750459	11.332	-1.466	0.038	ankyrin repeat-containing protein	8.76769	18.0567	29.733	6.74558	2.67666	9.69887	29.8406	19.6187	21.935	4.06214	1.43464	3.53781	4.44914	3.3907	2.76917	8.72457	18.4294	10.1115
TVAG_350630	4762246	7.721	-2.396	0.009	cortactin-binding protein	1.09596	3.32623	6.60733	6.74558	3.56888	3.87955	29.8406	15.4147	46.3073	3.55437	0.717322	1.76891	1.48305	2.82558	0	3.817	3.68588	4.3335
TVAG_153900	4763222	7.748	-3.157	0.018	conserved hypothetical protein	8.76769	19.4822	23.1256	5.05919	0.892219	0	29.8406	22.4214	17.0606	2.53884	0.717322	9.55209	0	0	0	0	0	0
TVAG_320080	4775430	8.338	-2.367	0.019	conserved hypothetical protein	2.19192	1.9007	1.65183	3.37279	16.0599	7.7591	29.8406	18.2174	46.3073	4.06214	2.86929	6.36806	4.44914	2.26047	2.76917	0	0	0
TVAG_112770	4757067	5.06	-3.254	0.05	tankyrase	0	0	0	3.37279	0.892219	0	29.8406	23.8227	24.3722	0	0	1.06134	0	1.69535	0	2.72643	1.84294	1.4445
TVAG_336580	4751820	24.314	-8.513	0	conserved hypothetical protein	71.2375	76.5032	140.406	0	0	0	29.8406	39.2374	80.4284	0	0	0	0	0	0	0	0	0
TVAG_036190	5468150	15.49	-1.987	0.011	conserved hypothetical protein	44.9344	20.9077	33.0366	0	2.67666	1.93977	29.8406	53.2508	36.5584	6.60098	5.02125	6.72184	5.93219	7.91164	2.76917	9.81514	3.68588	7.22249
TVAG_382550	4755410	130.141	-2.163	0.016	conserved hypothetical protein	59.1819	68.4252	72.6806	571.688	347.965	704.138	28.4197	32.2307	31.6839	68.5486	49.4952	55.8974	71.9278	44.0791	112.844	5.45285	9.2147	8.66699
TVAG_539080	4720776	95.073	-2.862	0.018	16S ribosomal RNA	5.47981	13.3049	19.822	352.457	127.587	841.862	28.4197	65.8628	48.7445	1.5233	0.717322	0	16.3135	37.8628	67.8447	3.27171	57.1312	23.112
TVAG_516690	4727694	53.204	-3.522	0.001	conserved hypothetical protein	7.67173	5.7021	13.2147	290.06	64.2398	407.353	28.4197	44.8427	17.0606	0	1.43464	1.41512	4.44914	4.52094	11.0767	5.45285	27.6441	23.112
TVAG_543470	4722851	59.998	-2.539	0.031	28S ribosomal RNA	1.09596	5.7021	16.5183	283.314	66.0242	424.811	28.4197	50.4481	43.87	0	1.43464	0.707562	13.3474	20.9093	36.6915	10.9057	49.7594	26.001
TVAG_542810	4720787	58.681	-2.42	0.013	16S ribosomal RNA	4.38385	25.6595	26.4293	246.214	69.5931	366.617	28.4197	57.4548	63.3678	2.53884	5.02125	1.41512	14.0889	18.6489	41.5376	1.09057	53.4453	30.3345
TVAG_349910	4750353	51.145	-1.516	0.008	conserved hypothetical protein	47.1263	40.8651	34.6885	214.172	100.821	143.543	28.4197	30.8294	41.4328	15.233	15.7811	15.9202	44.4914	32.2117	42.2299	15.268	25.8012	31.779
TVAG_574030	4721029	33.675	-2.282	0.018	16S ribosomal RNA	5.47981	14.2553	11.5628	165.267	27.6588	170.7	28.4197	53.2508	24.3722	0.507767	2.15197	0.707562	11.8644	12.9977	24.2303	3.27171	35.0159	14.445
TVAG_189520	4758991	41.615	-1.257	0.018	histone-lysine N-methyltransferase, bat/ehmt	51.5102	64.6238	85.8952	77.5742	51.7487	118.326	28.4197	18.2174	34.1211	16.7563	19.3677	32.9016	37.8177	35.6024	42.9222	11.451	7.37176	14.445
TVAG_490250	4759263	32.515	-2.155	0.006	conserved hypothetical protein	16.4394	59.3969	163.531	70.8286	17.8444	44.6148	28.4197	26.6254	46.3073	11.6786	8.60787	7.4294	2.22457	2.26047	1.38459	5.99814	44.2306	27.4455
TVAG_463730	4771216	27.831	-1.673	0	conserved hypothetical protein	40.5506	47.0423	66.0733	62.3966	18.7366	15.5182	28.4197	42.0401	60.9306	20.8185	24.389	16.2739	5.19066	7.91164	8.30752	9.26985	18.4294	8.66699
TVAG_410860	4772819	43.412	-1.448	0.031	myosin heavy chain, embryonic smooth muscle isoform	63.5658	135.425	113.976	59.0238	23.1977	112.507	28.4197	26.6254	9.7489	23.8651	19.3677	20.1655	51.1651	27.6907	40.153	6.54342	5.52882	14.445
TVAG_225000	4751571	16.568	-1.204	0.019	conserved hypothetical protein	17.5354	14.2553	9.91099	50.5919	18.7366	29.0966	28.4197	25.224	17.0606	11.1709	12.1945	9.19831	14.0889	10.1721	16.615	8.17928	0	5.77799
TVAG_476170	5468247	14.307	-1.828	0.004	fetal globin-inducing factor	15.3435	7.12763	8.25916	45.5327	11.5988	31.0364	28.4197	25.224	26.8095	3.55437	3.58661	4.24537	2.96609	3.95582	1.38459	13.6321	14.7435	10.1115
TVAG_477880	4742779	10.964	-3.449	0	CAMK family protein kinase	28.495	15.6808	14.8665	32.0415	16.0599	13.5784	28.4197	12.612	19.4978	1.5233	0	0	2.22457	2.82558	2.76917	4.90757	1.84294	0
TVAG_041950	4761394	18.736	-1.764	0.049	leucine-rich repeat protein, BspA family	36.1667	22.3332	33.0366	28.6687	9.81441	29.0966	28.4197	42.0401	29.2467	2.53884	4.30393	3.18403	0.741524	0	0.692293	27.2643	16.5865	23.112
TVAG_RG_DS140754_1		6.952	-3.405	0.004	hypothetical protein	2.19192	0	4.95549	26.9823	3.56888	15.5182	28.4197	22.4214	9.7489	0.507767	0.717322	1.06134	0	0	0	3.27171	0	5.77799
TVAG_224870	4749834	16.524	-1.147	0.044	ubiquitin 1	31.7829	28.0353	16.5183	21.9231	11.5988	31.0364	28.4197	22.4214	9.7489	2.03107	5.02125	6.01428	11.8644	8.47675	7.61523	14.1774	14.7435	26.001
TVAG_298290	4762060	56.464	-2.14	0.017	ankyrin 2,3/unc44	255.359	154.432	267.597	18.5503	23.1977	11.6386	28.4197	25.224	43.87	7.10874	6.4559	9.90587	37.8177	55.9466	40.153	1.09057	16.5865	13.0005
TVAG_242660	4745112	18.392	-1.243	0.004	4-nitrophenylphosphatase	37.2627	19.9574	26.4293	15.1776	29.4432	29.0966	28.4197	32.2307	17.0606	12.6942	18.6504	13.4437	11.1229	14.1279	12.4613	5.45285	3.68588	4.3335
TVAG_503170	4724333	18.845	-2.89	0	conserved hypothetical protein	87.6769	60.3473	47.9031	11.8048	6.24553	5.81932	28.4197	36.4347	12.1861	2.03107	2.15197	7.78319	3.70762	2.82558	0.692293	4.90757	11.0576	7.22249
TVAG_193130	5465874	18.146	-2.263	0.018	leucine-rich repeat protein, BspA family	47.1263	72.2266	61.1178	11.8048	0.892219	0	28.4197	25.224	24.3722	15.233	12.9118	13.4437	2.96609	2.26047	2.76917	2.18114	3.68588	0
TVAG_021410	5465730	11.715	-2.234	0	hypothetical protein	23.0152	13.3049	26.4293	10.1184	5.35331	5.81932	28.4197	30.8294	31.6839	6.60098	2.86929	4.24537	4.44914	2.82558	0.692293	7.63399	3.68588	2.889
TVAG_276120	4767461	6.418	-2.633	0.002	ankyrin repeat-containing protein	9.86365	3.8014	3.30366	5.05919	10.7066	5.81932	28.4197	14.0134	19.4978	0	3.58661	0.707562	2.22457	1.13023	1.38459	5.99814	0	0
TVAG_368530	4738422	5.003	-4.114	0.006	conserved hypothetical protein	0	0	0	5.05919	1.78444	7.7591	28.4197	18.2174	24.3722	1.01553	0	0	1.48305	0.565117	1.38459	0	0	0
TVAG_241750	4752223	12.051	-3.974	0	leucine-rich repeat protein, BspA family	49.3183	38.9644	26.4293	3.37279	5.35331	3.87955	28.4197	16.816	31.6839	0.507767	0.717322	3.53781	0.741524	2.26047	0	1.63586	1.84294	1.4445
TVAG_363430	4746002	11.587	-6.194	0	B-cell lymphoma 3-encoded protein	25.2071	22.8084	34.6885	3.37279	7.13775	0	28.4197	43.4414	41.4328	0	0	0.353781	0	1.69535	0	0	0	0
TVAG_388350	4772494	25.201	-5.843	0	conserved hypothetical protein	170.97	99.3116	112.325	1.6864	0	0	28.4197	18.2174	14.6233	0.507767	2.86929	0.707562	0	0	0	1.09057	0	2.889
TVAG_140640	4764976	12.263	-2.891	0.002	conserved hypothetical protein	42.7425	17.1063	37.9921	1.6864	0	0	28.4197	21.02	46.3073	2.03107	2.15197	4.59916	6.67371	3.95582	2.07688	1.09057	0	2.889
TVAG_RG_DS113236_6		5.034	-5.038	0.003	conserved hypothetical protein	0	1.9007	0	1.6864	0.892219	0	28.4197	26.6254	29.2467	0	0	0.707562	0	1.13023	0	0	0	0
TVAG_163830	5466230	13.035	-3.279	0.002	conserved hypothetical protein	27.399	38.014	42.9476	0	0	0	28.4197	19.6187	56.0562	3.55437	3.58661	2.83025	0.741524	0.565117	0	3.27171	1.84294	5.77799
TVAG_383100	4736574	41.759	-2.668	0.009	16S ribosomal RNA	4.38385	16.156	13.2147	212.486	49.9643	256.05	26.9987	35.0334	34.1211	2.53884	0	1.41512	9.63981	17.5186	31.8455	1.09057	27.6441	11.556
TVAG_306710	5463653	81.26	-2.235	0.017	hypothetical protein	130.419	324.069	191.612	197.308	111.527	143.543	26.9987	40.6387	38.9956	33.5126	32.9968	25.1185	0	0.565117	1.38459	57.255	46.0735	60.6689
TVAG_546240	4720918	35.449	-2.354	0.009	16S ribosomal RNA	6.57577	17.1063	14.8665	141.657	34.7965	182.339	26.9987	72.8695	34.1211	2.53884	0.717322	1.41512	13.3474	11.8675	17.9996	2.18114	35.0159	21.6675
TVAG_018220	4756083	55.816	-1.108	0.041	ankyrin repeat domain	60.2779	196.723	118.932	89.379	50.8565	81.4705	26.9987	23.8227	36.5584	20.3107	19.3677	28.3025	55.6143	46.3396	50.5374	35.4435	27.6441	36.1125
TVAG_296330	4757054	27.564	-1.776	0	myst histone acetyltransferase	56.99	36.5885	37.9921	87.6926	29.4432	23.2773	26.9987	32.2307	53.6189	9.64758	6.4559	8.49075	14.8305	16.9535	17.9996	14.7227	9.2147	13.0005
TVAG_214320	5464732	37.803	-1.979	0	conserved hypothetical protein	94.2527	106.914	90.8507	52.2783	33.0121	69.8319	26.9987	16.816	51.1817	11.6786	8.60787	5.30672	29.6609	18.6489	20.7688	17.9944	18.4294	7.22249
TVAG_167210	5466894	19.966	-2.356	0.048	conserved hypothetical protein	18.6313	20.4325	33.0366	52.2783	66.0242	40.7353	26.9987	11.2107	31.6839	0	0	0	20.7627	15.2582	17.9996	0	0	4.3335
TVAG_036600	4746441	31.114	-1.209	0.047	conserved hypothetical protein	111.788	79.8294	31.3848	42.1599	14.2755	13.5784	26.9987	37.8361	29.2467	13.7097	7.89054	8.49075	17.7966	9.60699	24.2303	25.0831	38.7018	27.4455
TVAG_185050	5468747	19.314	-1.26	0.005	conserved hypothetical protein	24.1112	26.1346	26.4293	32.0415	24.0899	19.3977	26.9987	43.4414	19.4978	6.09321	6.4559	9.19831	15.572	14.1279	4.84605	9.26985	11.0576	28.89
TVAG_387620	4771620	50.083	-2.134	0.007	conserved hypothetical protein	212.617	175.34	181.701	26.9823	13.3833	21.3375	26.9987	35.0334	41.4328	9.13981	7.17322	10.6134	40.0423	40.6884	36.6915	10.3604	1.84294	10.1115
TVAG_078560	4752911	13.211	-2.274	0.004	ankyrin repeat-containing protein	3.28788	6.65245	3.30366	21.9231	7.13775	54.3137	26.9987	29.428	46.3073	4.06214	6.4559	12.3823	4.44914	3.95582	2.07688	2.18114	0	2.889
TVAG_021110	5465684	24.078	-2.308	0	conserved hypothetical protein	54.7981	66.9997	94.1544	11.8048	7.13775	34.9159	26.9987	47.6454	17.0606	11.1709	18.6504	7.4294	8.89828	8.47675	6.92293	2.72643	1.84294	5.77799
TVAG_410710	4749255	10.552	-2.065	0.02	conserved hypothetical protein	3.28788	15.6808	23.1256	6.74558	0	0	26.9987	21.02	56.0562	2.53884	4.30393	1.76891	4.44914	3.3907	3.46147	4.36228	5.52882	7.22249
TVAG_120640	4720692	6.145	-2.326	0.013	nf kappa B inhibitor I-kappa-B	1.09596	1.9007	4.95549	5.05919	8.02997	0	26.9987	16.816	26.8095	1.01553	2.86929	1.76891	2.22457	0.565117	0.692293	2.18114	1.84294	5.77799
TVAG_527640	4735535	11.229	-1.545	0.031	conserved hypothetical protein	12.0556	19.9574	39.644	0	6.24553	13.5784	26.9987	22.4214	9.7489	8.63204	5.02125	11.321	1.48305	2.26047	4.15376	5.45285	7.37176	5.77799
TVAG_RG_DS114552_1		2.884	-4.003	0.041	conserved hypothetical protein	5.47981	0	0	0	0	0	26.9987	9.80935	7.31167	0.507767	0	0.707562	0	0	0	1.09057	0	0
TVAG_317190	4750374	100.55	-2.934	0.001	conserved hypothetical protein	29.591	9.97868	11.5628	596.984	358.672	508.221	25.5777	30.8294	29.2467	18.7874	15.0638	10.2597	38.5592	29.3861	42.2299	17.9944	23.9582	13.0005
TVAG_176780	4738770	43.444	-2.063	0.016	16S ribosomal RNA	7.67173	19.007	19.822	180.444	45.5032	205.616	25.5777	78.4748	46.3073	2.03107	2.15197	5.6605	16.3135	13.5628	24.9226	7.63399	55.2882	26.001
TVAG_587980	4720772	41.746	-2.113	0.035	16S ribosomal RNA	3.28788	13.3049	16.5183	175.385	44.6109	236.653	25.5777	39.2374	53.6189	1.5233	1.43464	1.41512	11.8644	15.8233	24.9226	3.27171	49.7594	33.2235
TVAG_026370	4772304	107.284	-1.715	0.018	leucine-rich repeat protein, BspA family	543.597	314.566	224.649	124.793	57.102	153.242	25.5777	16.816	19.4978	48.2379	36.5834	44.5764	88.9828	60.4675	62.3064	32.1718	33.1729	44.7795
TVAG_411180	4772851	28.468	-1.302	0.044	conserved hypothetical protein	43.8385	67.4749	56.1623	77.5742	31.2277	36.8557	25.5777	15.4147	9.7489	10.1553	9.32519	10.2597	8.89828	6.7814	9.69211	54.5285	12.9006	26.001
TVAG_078450	4752900	21.273	-2.615	0	leucine-rich repeat protein, BspA family	27.399	37.5388	28.0811	55.651	24.9821	44.6148	25.5777	46.2441	41.4328	4.56991	3.58661	9.90587	13.3474	9.60699	10.3844	0	0	0
TVAG_434470	4774621	15.736	-2.23	0.015	conserved hypothetical protein	2.19192	2.85105	1.65183	55.651	37.4732	50.4341	25.5777	29.428	26.8095	1.01553	0	2.12269	7.41524	4.52094	2.76917	9.26985	11.0576	13.0005
TVAG_199720	4750916	15.167	-1.066	0.032	leucine-rich repeat protein, BspA family	25.2071	29.4609	16.5183	21.9231	11.5988	27.1568	25.5777	18.2174	9.7489	10.1553	10.7598	12.0286	14.0889	13.5628	12.4613	2.18114	3.68588	8.66699
TVAG_099450	4747939	15.298	-1.321	0.014	ankyrin repeat-containing protein	18.6313	15.2056	26.4293	20.2367	25.8743	17.458	25.5777	14.0134	36.5584	15.233	15.0638	10.2597	5.93219	13.5628	3.46147	8.17928	3.68588	0
TVAG_000570	4765668	6.087	-2.518	0.006	conserved hypothetical protein	9.86365	5.7021	1.65183	16.864	3.56888	15.5182	25.5777	5.60534	9.7489	2.53884	4.30393	4.59916	1.48305	0	0.692293	0	1.84294	0
TVAG_419630	4765312	7.809	-3.565	0.002	conserved hypothetical protein	0	1.42553	3.30366	16.864	24.9821	17.458	25.5777	23.8227	17.0606	5.58544	2.86929	1.06134	0	0	0	0.545285	0	0
TVAG_282805	5466716	16.149	-6.705	0	leucine-rich repeat protein, BspA family	48.2223	57.4962	52.8586	13.4912	5.35331	0	25.5777	28.0267	56.0562	0	0	0.707562	0	0	0	0	0	2.889
TVAG_000180	4753957	8.06	-2.58	0.001	conserved hypothetical protein	6.57577	8.07798	6.60733	13.4912	8.92219	3.87955	25.5777	16.816	34.1211	1.5233	0	2.83025	3.70762	2.26047	3.46147	0	0	7.22249
TVAG_407430	4759144	14.995	-1.276	0.024	conserved hypothetical protein	32.8788	19.9574	14.8665	11.8048	5.35331	13.5784	25.5777	49.0467	17.0606	5.07767	6.4559	5.6605	12.6059	6.21629	17.3073	8.17928	11.0576	7.22249
TVAG_139590	4765244	14.807	-1.243	0.046	conserved hypothetical protein	39.4546	21.3829	23.1256	8.43198	3.56888	11.6386	25.5777	40.6387	14.6233	11.1709	13.6291	14.8588	5.19066	7.91164	4.15376	10.9057	7.37176	2.889
TVAG_406720	4760535	18.34	-2.639	0.006	conserved hypothetical protein	18.6313	46.092	66.0733	3.37279	0	0	25.5777	40.6387	85.3028	2.53884	5.73858	9.90587	6.67371	6.7814	5.53835	4.36228	0	2.889
TVAG_283370	5466715	5.776	-5.742	0	leucine-rich repeat protein, BspA family	3.28788	3.8014	3.30366	1.6864	5.35331	1.93977	25.5777	14.0134	43.87	0	0	0	0	1.13023	0	0	0	0
TVAG_009050	4732227	9.477	-2.73	0.033	conserved hypothetical protein	4.38385	8.55315	6.60733	0	0.892219	0	25.5777	40.6387	60.9306	2.03107	1.43464	2.83025	0	0	0	4.36228	3.68588	8.66699
TVAG_406840	4753085	228.247	-5.068	0	conserved hypothetical protein	4.38385	12.3546	6.60733	1922.49	620.984	1375.3	24.1567	15.4147	7.31167	5.07767	5.73858	14.505	25.2118	9.60699	7.61523	14.7227	23.9582	13.0005
TVAG_444830	4750058	89.082	-2.257	0.006	conserved hypothetical protein	38.3586	29.936	28.0811	457.013	295.324	403.473	24.1567	23.8227	26.8095	18.2796	34.4315	28.6563	47.4575	26.5605	69.9216	23.4473	14.7435	13.0005
TVAG_555050	4720946	73.135	-2.885	0.011	16S ribosomal RNA	2.19192	11.4042	14.8665	288.374	81.1919	659.523	24.1567	40.6387	36.5584	0.507767	0.717322	1.41512	20.0211	25.9954	53.3066	5.45285	31.33	18.7785
TVAG_598680	4735595	32.234	-2.976	0.003	leucine-rich repeat protein, BspA family	6.57577	7.12763	18.1701	170.326	42.8265	217.255	24.1567	19.6187	9.7489	7.10874	14.3464	16.2739	0	0.565117	0.692293	16.3586	1.84294	7.22249
TVAG_528730	4721069	34.179	-2.327	0.041	16S ribosomal RNA	2.19192	3.8014	3.30366	153.462	46.3954	190.098	24.1567	37.8361	51.1817	1.01553	0.717322	0	11.1229	12.4326	37.3838	4.36228	18.4294	17.334
TVAG_244220	4762385	28.485	-2.206	0.002	ankyrin repeat-containing protein	90.9648	47.0423	41.2958	99.4973	19.6288	48.4944	24.1567	39.2374	7.31167	3.0466	5.02125	1.41512	5.19066	3.95582	6.23064	19.085	29.4871	21.6675
TVAG_539430	4721095	26.026	-2.968	0.01	16S ribosomal RNA	0	6.65245	13.2147	96.1245	26.7666	184.279	24.1567	39.2374	24.3722	0	0.717322	0.707562	7.41524	7.91164	20.0765	0	11.0576	5.77799
TVAG_541170	4720777	23.401	-2.106	0.013	16S ribosomal RNA	4.38385	9.5035	11.5628	67.4558	15.1677	124.146	24.1567	49.0467	34.1211	2.03107	1.43464	2.12269	5.93219	3.95582	18.6919	4.36228	25.8012	17.334
TVAG_079580	4766605	14.409	-2.971	0.015	tRNA-Leu (anticodon: CAA)	2.19192	2.37588	0	59.0238	19.6288	106.688	24.1567	4.20401	9.7489	0	0.717322	0	2.22457	1.13023	1.38459	3.27171	11.0576	11.556
TVAG_296860	4775032	149.41	-2.487	0.032	ankyrin 2,3/unc44	469.071	707.536	809.397	45.5327	43.7187	93.1092	24.1567	49.0467	41.4328	57.3777	62.407	66.5109	81.5676	72.9001	65.0756	0.545285	0	0
TVAG_402130	5465490	42.28	-1.46	0.012	conserved hypothetical protein	50.4142	198.623	122.236	40.4735	31.2277	13.5784	24.1567	36.4347	38.9956	24.3728	20.085	21.2269	29.6609	19.7791	28.384	14.1774	31.33	15.8895
TVAG_120060	4720755	19.149	-1.555	0.006	conserved hypothetical protein	44.9344	26.6098	16.5183	38.7871	16.0599	11.6386	24.1567	36.4347	43.87	7.61651	4.30393	5.6605	16.3135	22.0396	16.615	6.54342	3.68588	2.889
TVAG_397030	4772972	16.312	-2.304	0	leucine-rich repeat protein, BspA family	13.1515	19.9574	28.0811	30.3551	15.1677	34.9159	24.1567	35.0334	43.87	11.6786	5.73858	3.89159	3.70762	1.69535	3.46147	5.99814	5.52882	7.22249
TVAG_329670	4768011	25.6	-2.687	0	serine/threonine-protein kinase ripk4	31.7829	89.3329	125.539	25.2959	7.13775	36.8557	24.1567	25.224	34.1211	10.6631	10.0425	15.5664	6.67371	1.69535	0.692293	3.27171	5.52882	7.22249
TVAG_444190	4771109	21.068	-2.151	0.001	leucine-rich repeat protein, BspA family	86.581	44.6665	42.9476	15.1776	5.35331	21.3375	24.1567	30.8294	36.5584	9.13981	12.1945	5.6605	2.96609	2.26047	0.692293	11.9963	16.5865	10.1115
TVAG_247110	5464551	47.909	-1.552	0.034	sap-102	142.475	158.233	176.746	13.4912	21.4133	42.675	24.1567	11.2107	53.6189	24.3728	33.7141	62.2655	14.0889	16.9535	15.9227	26.1737	14.7435	10.1115
TVAG_429310	4756381	30.194	-2.36	0	leucine-rich repeat protein, BspA family	121.652	126.872	95.8062	13.4912	9.81441	23.2773	24.1567	30.8294	7.31167	10.1553	6.4559	7.07562	8.89828	13.5628	9.69211	7.08871	12.9006	14.445
TVAG_005220	4739986	6.401	-4.434	0.005	conserved hypothetical protein	0	1.9007	0	11.8048	7.13775	7.7591	24.1567	12.612	41.4328	0	0	0	0	0	0	0	5.52882	2.889
TVAG_453330	4762377	42.628	-2.939	0.008	conserved hypothetical protein	193.985	172.013	218.042	8.43198	6.24553	3.87955	24.1567	28.0267	24.3722	19.8029	21.5197	15.2126	0	0.565117	0	15.8133	3.68588	11.556
TVAG_435160	4737700	49.469	-4.114	0.001	conserved hypothetical protein	100.828	222.382	432.78	8.43198	0.892219	0	24.1567	16.816	36.5584	7.61651	12.1945	17.3353	2.96609	3.95582	2.07688	0	0	1.4445
TVAG_010110	4756030	12.641	-2.328	0.002	conserved hypothetical protein	43.8385	38.9644	39.644	8.43198	7.13775	11.6386	24.1567	14.0134	2.43722	5.58544	2.86929	4.95294	4.44914	6.7814	8.30752	0	0	4.3335
TVAG_593020	4743312	8.11	-1.608	0.012	conserved hypothetical protein	13.1515	8.55315	21.4738	8.43198	6.24553	1.93977	24.1567	7.00668	17.0606	4.56991	2.86929	2.12269	2.96609	5.08605	2.76917	2.18114	11.0576	4.3335
TVAG_TEG_DS114273_1_1		6.232	-6.212	0	mariner transposase	0	0.95035	0	1.6864	0	23.2773	24.1567	42.0401	19.4978	0	0	0	0	0.565117	0	0	0	0
TVAG_205340	4754017	6.261	-2.414	0.035	tankyrase	6.57577	17.5815	4.95549	0	0	0	24.1567	15.4147	26.8095	3.0466	0.717322	2.12269	3.70762	3.3907	2.76917	0	0	1.4445
TVAG_527060	4723222	76.318	-2.688	0.026	16S ribosomal RNA	6.57577	7.6028	13.2147	431.717	89.2219	568.354	22.7357	25.224	24.3722	0.507767	0.717322	0.707562	28.9194	30.5163	77.5369	4.36228	31.33	10.1115
TVAG_010820	4775879	68.873	-2.33	0.028	ankyrin repeat domain protein	212.617	208.127	142.058	225.977	74.9464	87.2899	22.7357	22.4214	36.5584	0.507767	0	0	25.2118	22.0396	11.769	57.8002	40.5447	49.113
TVAG_539810	4720794	43.972	-2.009	0.042	16S ribosomal RNA	6.57577	17.1063	23.1256	217.545	42.8265	209.496	22.7357	65.8628	26.8095	1.01553	0.717322	2.83025	18.5381	18.0837	32.5378	5.45285	57.1312	23.112
TVAG_538910	4723948	40.742	-2.059	0.04	16S ribosomal RNA	5.47981	5.7021	11.5628	160.208	55.3176	269.629	22.7357	25.224	34.1211	1.01553	1.43464	2.83025	16.3135	10.7372	28.384	16.3586	46.0735	20.223
TVAG_493250	4758775	28.003	-1.457	0.006	fetal globin-inducing factor	31.7829	45.1416	39.644	96.1245	41.9343	64.0126	22.7357	14.0134	12.1861	7.10874	10.0425	9.55209	8.89828	12.4326	20.7688	24.5378	25.8012	17.334
TVAG_309620	4753808	18.105	-2.57	0.008	tRNA-Gln (anticodon: TTG)	3.28788	3.8014	6.60733	96.1245	16.9522	98.9285	22.7357	12.612	17.0606	1.5233	2.15197	0.707562	6.67371	6.7814	12.4613	0	7.37176	10.1115
TVAG_005440	4763555	20.425	-1.259	0.02	conserved hypothetical protein	8.76769	20.9077	31.3848	55.651	18.7366	58.1932	22.7357	23.8227	19.4978	5.07767	6.4559	6.72184	18.5381	9.60699	13.8459	21.8114	12.9006	13.0005
TVAG_174800	4764894	17.929	-1.157	0.036	conserved hypothetical protein	20.8233	19.007	26.4293	33.7279	15.1677	36.8557	22.7357	26.6254	24.3722	9.64758	9.32519	12.7361	21.5042	9.60699	24.9226	4.90757	0	4.3335
TVAG_581100	4741804	13.295	-2.515	0.003	conserved hypothetical protein	27.399	11.8794	29.733	23.6095	7.13775	32.9762	22.7357	15.4147	34.1211	3.0466	0	4.59916	14.8305	2.82558	8.99981	0	0	0
TVAG_127280	4769173	21.541	-1.506	0.023	conserved hypothetical protein	48.2223	60.3473	72.6806	18.5503	13.3833	19.3977	22.7357	16.816	12.1861	5.58544	7.17322	8.13697	7.41524	2.26047	7.61523	23.4473	12.9006	28.89
TVAG_432000	4756794	9.577	-2.413	0	ankyrin repeat-containing protein	16.4394	11.4042	23.1256	13.4912	3.56888	11.6386	22.7357	22.4214	21.935	4.06214	6.4559	4.95294	5.19066	2.82558	0.692293	0	0	1.4445
TVAG_238340	5467360	6.702	-4.277	0	conserved hypothetical protein	10.9596	3.8014	9.91099	11.8048	6.24553	15.5182	22.7357	12.612	21.935	1.01553	2.15197	0.707562	0	0	0.692293	0.545285	0	0
TVAG_368650	4742631	13.523	-2.31	0.017	conserved hypothetical protein	27.399	36.5885	51.2068	8.43198	8.02997	7.7591	22.7357	14.0134	24.3722	0	0	0	2.22457	6.7814	2.07688	7.08871	7.37176	17.334
TVAG_362390	4769827	5.695	-2.827	0.003	conserved hypothetical protein	4.38385	0.475175	3.30366	8.43198	0.892219	11.6386	22.7357	25.224	12.1861	0.507767	0.717322	0.353781	2.22457	1.13023	1.38459	2.18114	1.84294	2.889
TVAG_480140	4752474	41.606	-2.519	0.001	ankyrin repeat-containing protein	166.586	168.687	188.309	6.74558	4.46109	9.69887	22.7357	40.6387	29.2467	9.64758	6.4559	9.19831	6.67371	17.5186	13.8459	20.7208	14.7435	13.0005
TVAG_294210	4747718	7.119	-3.373	0	ankyrin repeat domain	26.3031	15.2056	6.60733	6.74558	0.892219	9.69887	22.7357	14.0134	14.6233	1.5233	0.717322	1.76891	0.741524	0	0	3.27171	1.84294	1.4445
TVAG_101090	5464919	16.381	-2.311	0.027	ankyrin repeat-containing protein	32.8788	45.1416	82.5916	5.05919	8.02997	5.81932	22.7357	26.6254	17.0606	9.13981	8.60787	7.78319	0	0	0	14.7227	0	8.66699
TVAG_428960	4751692	7.819	-2.059	0.037	conserved hypothetical protein	16.4394	7.6028	21.4738	5.05919	1.78444	13.5784	22.7357	18.2174	4.87445	0	0	1.41512	4.44914	0	2.07688	7.08871	11.0576	2.889
TVAG_004000	4770156	12.359	-1.715	0.02	conserved hypothetical protein	30.6869	22.3332	24.7775	3.37279	8.02997	9.69887	22.7357	23.8227	24.3722	8.63204	2.86929	8.84453	0.741524	3.3907	0	8.17928	5.52882	14.445
TVAG_005480	4763558	9.674	-1.499	0.04	conserved hypothetical protein	7.67173	16.156	37.9921	3.37279	2.67666	5.81932	22.7357	23.8227	7.31167	7.10874	2.86929	3.18403	2.96609	2.26047	3.46147	7.63399	5.52882	11.556
TVAG_090420	4756063	15.026	-1.43	0.036	conserved hypothetical protein	53.7021	26.1346	33.0366	1.6864	3.56888	5.81932	22.7357	16.816	34.1211	9.64758	6.4559	10.2597	7.41524	12.9977	7.61523	4.90757	9.2147	4.3335
TVAG_226470	4762699	10.188	-2.531	0.002	conserved hypothetical protein	46.0304	25.1843	21.4738	1.6864	1.78444	1.93977	22.7357	19.6187	14.6233	1.5233	1.43464	1.06134	5.19066	5.08605	3.46147	1.09057	3.68588	5.77799
TVAG_RG_DS114120_1		3.318	-3.852	0.015	conserved hypothetical protein	2.19192	1.9007	1.65183	0	0	0	22.7357	18.2174	9.7489	0	0	0.707562	1.48305	0	0	1.09057	0	0
TVAG_205270	4754011	3.637	-4.574	0.033	leucine-rich repeat protein, BspA family	0	0	0	0	0	0	22.7357	14.0134	26.8095	0.507767	0	0.707562	0	0	0.692293	0	0	0
TVAG_112730	4745322	3.277	-3.806	0.034	rolling pebbles	0	1.9007	1.65183	0	0	0	22.7357	19.6187	9.7489	1.5233	0.717322	0	0	0	0	1.09057	0	0
TVAG_254210	5463815	192.398	-2.702	0.001	ankyrin repeat and FYVE domain containing protein	268.511	785.94	637.607	381.125	269.45	589.692	21.3147	15.4147	34.1211	87.336	96.1212	137.975	43.7499	28.2558	29.7686	6.54342	12.9006	17.334
TVAG_230010	4732446	40.836	-3.146	0	conserved hypothetical protein	14.2475	25.6595	14.8665	188.876	197.18	170.7	21.3147	15.4147	12.1861	3.55437	5.73858	7.78319	9.63981	11.8675	16.615	5.45285	11.0576	2.889
TVAG_598130	4721009	45.936	-2.791	0.006	16S ribosomal RNA	3.28788	5.7021	14.8665	168.64	60.6709	353.039	21.3147	51.8494	41.4328	0	2.15197	2.83025	11.8644	9.04187	22.1534	4.36228	27.6441	26.001
TVAG_249630	5467455	45.635	-2.686	0.015	conserved hypothetical protein	33.9748	87.4322	84.2434	151.776	95.4674	164.881	21.3147	19.6187	53.6189	31.4816	27.2582	42.8075	0	2.82558	0	0	1.84294	2.889
TVAG_401200	4770762	27.893	-7.079	0	conserved hypothetical protein	16.4394	26.6098	28.0811	150.089	57.9942	106.688	21.3147	18.2174	73.1167	0	0	0	2.96609	0.565117	0	0	0	0
TVAG_605620	4720917	30.53	-2.825	0.019	16S ribosomal RNA	5.47981	0.95035	11.5628	150.089	40.1498	228.893	21.3147	9.80935	12.1861	0.507767	0	0	8.15676	7.34652	20.0765	3.27171	23.9582	5.77799
TVAG_356820	4747238	25.217	-2.112	0.026	conserved hypothetical protein	7.67173	5.7021	6.60733	107.929	117.773	93.1092	21.3147	8.40801	0	4.06214	4.30393	12.3823	10.3813	2.26047	6.92293	21.8114	7.37176	15.8895
TVAG_444180	4771108	33.434	-1.644	0.015	conserved hypothetical protein	89.8688	62.248	44.5995	89.379	24.0899	62.0728	21.3147	32.2307	29.2467	2.53884	2.15197	3.53781	36.3347	19.7791	31.1532	17.9944	20.2723	13.0005
TVAG_425560	4753121	10.12	-5.168	0	tRNA-Thr (anticodon: TGT)	4.38385	3.32623	4.95549	48.9055	12.4911	31.0364	21.3147	33.6321	17.0606	0	0	0	0.741524	0	0.692293	2.18114	0	1.4445
TVAG_117920	4765611	17.034	-2.197	0	ankyrin repeat-cotaining protein	28.495	27.5602	46.2513	45.5327	16.0599	36.8557	21.3147	21.02	9.7489	7.10874	11.4772	5.6605	5.19066	8.47675	9.69211	0	1.84294	4.3335
TVAG_262120	4773969	113.499	-4.029	0.001	conserved hypothetical protein	236.728	568.785	999.358	37.1007	8.02997	7.7591	21.3147	25.224	21.935	28.435	18.6504	40.3311	5.93219	11.8675	9.69211	0	1.84294	0
TVAG_168470	4758739	33.014	-2.775	0.009	conserved hypothetical protein	89.8688	167.262	147.013	26.9823	12.4911	21.3375	21.3147	25.224	7.31167	0	0.717322	0	16.3135	23.7349	18.6919	9.81514	1.84294	4.3335
TVAG_463780	4771221	35.741	-2.127	0	conserved hypothetical protein	116.172	116.893	113.976	21.9231	12.4911	31.0364	21.3147	43.4414	43.87	12.1864	9.32519	9.90587	7.41524	6.7814	4.84605	25.0831	22.1153	24.5565
TVAG_030880	4760109	11.609	-6.769	0	conserved hypothetical protein	0	0.475175	0	21.9231	10.7066	32.9762	21.3147	35.0334	85.3028	0	0	0	0	0	0.692293	0.545285	0	0
TVAG_004040	4770160	10.834	-1.203	0.019	rrm-containing protein	10.9596	19.9574	24.7775	16.864	7.13775	11.6386	21.3147	16.816	4.87445	6.60098	2.15197	6.36806	7.41524	5.65117	9.69211	4.90757	9.2147	8.66699
TVAG_052140	4757985	32.498	-1.624	0.015	acanthoscurrin-2 precursor	92.0608	86.4819	130.495	13.4912	31.2277	32.9762	21.3147	11.2107	21.935	21.834	25.1063	19.8117	2.22457	12.4326	8.30752	19.085	14.7435	20.223
TVAG_325210	4743212	16.347	-1.07	0.009	conserved hypothetical protein	20.8233	21.3829	24.7775	13.4912	15.1677	40.7353	21.3147	14.0134	29.2467	10.1553	13.6291	14.8588	8.15676	9.04187	9.69211	7.63399	12.9006	7.22249
TVAG_080870	4763361	82.729	-4.491	0	synaptic glycoprotein sc2	273.99	439.062	626.044	11.8048	1.78444	0	21.3147	21.02	29.2467	3.55437	1.43464	2.83025	0	7.34652	1.38459	12.5416	18.4294	17.334
TVAG_265850	4758705	36.524	-1.379	0.019	conserved hypothetical protein	61.3738	119.269	115.628	11.8048	26.7666	21.3375	21.3147	23.8227	73.1167	17.7719	23.6716	15.5664	28.9194	27.1256	26.3071	10.3604	20.2723	13.0005
TVAG_292660	4759460	25.431	-1.599	0.043	serine/threonine-protein kinase ripk4	75.6213	56.0707	109.021	8.43198	5.35331	5.81932	21.3147	26.6254	34.1211	4.56991	5.02125	6.36806	7.41524	7.91164	6.92293	29.4454	20.2723	27.4455
TVAG_385050	4746923	5.958	-3.421	0.014	conserved hypothetical protein	6.57577	0	1.65183	8.43198	0	7.7591	21.3147	33.6321	19.4978	0.507767	0	0.707562	0	2.26047	0	4.90757	0	0
TVAG_197120	4763269	19.425	-2.178	0	ion channel nompc	52.6061	37.5388	42.9476	6.74558	19.6288	34.9159	21.3147	29.428	36.5584	1.5233	5.02125	3.53781	3.70762	6.7814	9.69211	2.18114	23.9582	11.556
TVAG_414040	4767677	6.343	-2.626	0.026	conserved hypothetical protein	4.38385	0	4.95549	6.74558	1.78444	1.93977	21.3147	32.2307	24.3722	0.507767	0.717322	0	2.96609	1.13023	0.692293	4.90757	5.52882	0
TVAG_336690	4751833	5.142	-3.594	0.03	conserved hypothetical protein	0	0	0	6.74558	2.67666	0	21.3147	18.2174	36.5584	0	1.43464	2.12269	0	0	0	1.63586	1.84294	0
TVAG_266650	4775319	24.135	-1.549	0.021	ankyrin repeat-cotaining protein	60.2779	60.8224	100.762	5.05919	9.81441	9.69887	21.3147	22.4214	34.1211	9.64758	12.1945	16.9815	8.89828	26.5605	10.3844	6.54342	7.37176	11.556
TVAG_213550	4759988	15.075	-3.533	0.003	conserved hypothetical protein	38.3586	48.4679	89.1989	5.05919	0	0	21.3147	16.816	31.6839	5.58544	3.58661	7.07562	1.48305	0	0	2.72643	0	0
TVAG_076530	5468465	25.247	-1.562	0.03	leucine-rich repeat protein, BspA family	87.6769	62.248	92.5026	3.37279	6.24553	11.6386	21.3147	12.612	41.4328	20.8185	14.3464	12.7361	5.19066	10.7372	12.4613	9.26985	11.0576	18.7785
TVAG_473590	4751414	7.267	-2.585	0.01	conserved hypothetical protein	17.5354	19.9574	24.7775	1.6864	1.78444	1.93977	21.3147	8.40801	14.6233	0	0	0	3.70762	3.95582	3.46147	4.36228	1.84294	1.4445
TVAG_465480	4774167	10.555	-2.57	0.042	conserved hypothetical protein	1.09596	1.42553	1.65183	1.6864	1.78444	0	21.3147	29.428	104.801	3.0466	2.86929	8.84453	0	0.565117	2.76917	1.09057	1.84294	5.77799
TVAG_522550	4735363	52.545	-4.322	0	conserved hypothetical protein	141.379	306.488	376.618	0	0	17.458	21.3147	14.0134	24.3722	4.56991	6.4559	14.8588	6.67371	4.52094	4.15376	1.09057	1.84294	0
TVAG_438410	4760086	9.358	-3.069	0	conserved hypothetical protein	37.2627	20.4325	29.733	0	4.46109	19.3977	21.3147	8.40801	9.7489	2.53884	0.717322	3.18403	2.22457	1.13023	1.38459	2.18114	0	4.3335
TVAG_491090	4771958	10.71	-2.615	0.004	conserved hypothetical protein	20.8233	33.7374	57.8141	0	0.892219	1.93977	21.3147	16.816	12.1861	3.0466	2.86929	1.76891	4.44914	3.3907	0.692293	3.817	0	7.22249
TVAG_346170	4752495	5.383	-2.322	0.02	ankyrin repeat-containing protein	6.57577	14.2553	9.91099	0	0	0	21.3147	12.612	14.6233	1.01553	0.717322	0.707562	1.48305	1.69535	1.38459	2.18114	5.52882	2.889
TVAG_137300	4751163	13.607	-2.708	0.004	leucine-rich repeat protein, BspA family	3.28788	8.55315	8.25916	0	6.24553	9.69887	21.3147	43.4414	112.112	3.55437	3.58661	4.24537	3.70762	0.565117	0.692293	7.63399	3.68588	4.3335
TVAG_508630	4722590	62.017	-2.175	0.029	16S ribosomal RNA	8.76769	14.2553	28.0811	286.687	69.5931	343.34	19.8938	81.2775	60.9306	1.01553	1.43464	2.83025	25.9533	20.3442	62.9987	10.9057	53.4453	24.5565
TVAG_386990	4721308	50.732	-2.379	0.047	28S ribosomal RNA	5.47981	5.7021	11.5628	210.799	57.9942	407.353	19.8938	23.8227	21.935	0.507767	0	0.707562	11.8644	14.1279	34.6147	10.9057	57.1312	18.7785
TVAG_384260	4726896	37.755	-2.602	0.007	16S ribosomal RNA	3.28788	12.3546	13.2147	175.385	42.8265	211.435	19.8938	71.4681	31.6839	3.0466	0.717322	0.707562	7.41524	7.91164	26.3071	3.27171	31.33	17.334
TVAG_364010	4767102	24.846	-1.73	0.005	conserved hypothetical protein	30.6869	20.4325	66.0733	77.5742	3.56888	52.3739	19.8938	35.0334	36.5584	7.61651	10.0425	6.01428	11.8644	7.34652	4.15376	15.8133	14.7435	27.4455
TVAG_335390	4755264	119.08	-2.182	0.008	conserved hypothetical protein	511.814	296.509	652.473	67.4558	42.8265	73.7114	19.8938	36.4347	53.6189	58.3932	54.5165	52.3596	11.8644	24.3	7.61523	23.9926	71.8747	83.7809
TVAG_015830	4775777	22.54	-1.967	0.022	MYB	8.76769	18.0567	4.95549	67.4558	67.8086	108.627	19.8938	12.612	14.6233	1.01553	0	12.0286	11.1229	6.7814	17.9996	11.9963	14.7435	7.22249
TVAG_587250	4721068	20.616	-2.236	0.029	16S ribosomal RNA	5.47981	3.8014	13.2147	64.083	22.3055	120.266	19.8938	36.4347	19.4978	0	0.717322	0	5.93219	7.34652	13.1536	8.72457	12.9006	17.334
TVAG_052280	4744679	146.261	-4.13	0	conserved hypothetical protein	223.576	925.641	1148.02	37.1007	6.24553	34.9159	19.8938	25.224	70.6795	5.58544	15.0638	33.963	7.41524	19.7791	8.99981	32.7171	9.2147	8.66699
TVAG_444380	4771128	21.539	-1.692	0	conserved hypothetical protein	29.591	17.5815	31.3848	35.4143	28.551	36.8557	19.8938	35.0334	63.3678	8.12428	4.30393	8.49075	12.6059	13.5628	13.8459	8.72457	7.37176	13.0005
TVAG_021270	5465716	25.117	-1.154	0.024	conserved hypothetical protein	92.0608	28.5105	39.644	32.0415	10.7066	40.7353	19.8938	23.8227	24.3722	18.7874	13.6291	12.3823	17.7966	7.91164	17.3073	20.1756	9.2147	23.112
TVAG_163820	5466229	41.073	-2.277	0.005	hypothetical protein	93.1567	220.006	180.05	26.9823	25.8743	11.6386	19.8938	19.6187	14.6233	13.7097	17.2157	18.3966	2.96609	8.47675	1.38459	25.6284	16.5865	23.112
TVAG_387190	4743879	9.984	-2.42	0.011	tRNA-Gly (anticodon: GCC)	4.38385	6.17728	16.5183	25.2959	13.3833	29.0966	19.8938	14.0134	19.4978	0	0	0	1.48305	1.13023	4.15376	2.72643	14.7435	7.22249
TVAG_189120	4758518	11.092	-2.19	0	conserved hypothetical protein	12.0556	12.3546	16.5183	23.6095	22.3055	9.69887	19.8938	26.6254	19.4978	1.5233	3.58661	9.55209	2.22457	1.69535	0.692293	2.18114	5.52882	10.1115
TVAG_249690	5467461	16.556	-1.942	0.042	leucine-rich repeat protein, BspA family	40.5506	28.5105	33.0366	21.9231	4.46109	21.3375	19.8938	46.2441	17.0606	1.01553	0	0.353781	1.48305	1.69535	4.15376	8.17928	22.1153	26.001
TVAG_453770	4775566	13.13	-1.756	0	ankyrin	24.1112	12.3546	16.5183	16.864	16.0599	11.6386	19.8938	16.816	48.7445	8.12428	6.4559	2.12269	3.70762	9.04187	6.23064	4.90757	5.52882	7.22249
TVAG_249760	5467468	18.867	-2.281	0	conserved hypothetical protein	38.3586	73.177	69.3769	13.4912	20.521	7.7591	19.8938	9.80935	26.8095	4.56991	5.73858	2.12269	8.15676	5.65117	8.99981	5.45285	11.0576	8.66699
TVAG_013970	5467182	14.524	-1.595	0.019	leucine-rich repeat protein, BspA family	31.7829	17.1063	18.1701	11.8048	12.4911	25.2171	19.8938	16.816	43.87	14.2175	12.9118	14.505	0.741524	2.26047	2.07688	2.18114	11.0576	4.3335
TVAG_276110	4767459	7.464	-3.021	0	ankyrin repeat and SOCS box protein	9.86365	8.07798	16.5183	10.1184	7.13775	1.93977	19.8938	26.6254	19.4978	0.507767	0	0.707562	2.22457	0.565117	1.38459	5.99814	1.84294	1.4445
TVAG_522320	4723499	4.438	-5.697	0.001	conserved hypothetical protein	1.09596	0	0	10.1184	0	15.5182	19.8938	19.6187	12.1861	0	0	0	0	0	0	0	0	1.4445
TVAG_441390	4754196	60.419	-2.445	0.01	ankyrin repeat-containing protein	36.1667	334.523	398.091	8.43198	3.56888	40.7353	19.8938	39.2374	38.9956	32.4971	25.8236	43.1613	8.15676	9.04187	6.23064	22.3567	1.84294	18.7785
TVAG_368225	4753176	4.908	-2.085	0.042	leucine-rich repeat protein, BspA family	7.67173	0.95035	4.95549	8.43198	2.67666	0	19.8938	18.2174	9.7489	1.5233	0	4.59916	3.70762	0.565117	0.692293	3.27171	0	1.4445
TVAG_196770	4755019	11.089	-1.594	0.031	conserved hypothetical protein	52.6061	11.8794	18.1701	6.74558	5.35331	0	19.8938	21.02	12.1861	5.58544	2.86929	4.95294	5.19066	3.95582	2.07688	4.90757	9.2147	13.0005
TVAG_463430	4765959	9.547	-2.143	0.023	conserved hypothetical protein	17.5354	22.3332	52.8586	1.6864	0.892219	0	19.8938	18.2174	4.87445	1.01553	2.86929	0.707562	2.96609	2.82558	2.76917	4.36228	7.37176	8.66699
TVAG_088480	4768077	5.057	-2.836	0.043	conserved hypothetical protein	7.67173	7.12763	1.65183	1.6864	3.56888	0	19.8938	22.4214	14.6233	0	0	0	0	0	0	4.36228	3.68588	4.3335
TVAG_157550	4768613	7.84	-2.64	0.028	conserved hypothetical protein	47.1263	12.3546	23.1256	0	0	0	19.8938	16.816	2.43722	2.03107	2.15197	0.707562	2.96609	0	2.07688	6.54342	0	2.889
TVAG_149240	4764318	4.685	-5.448	0.001	conserved hypothetical protein	0	4.75175	3.30366	0	0	1.93977	19.8938	33.6321	19.4978	0	0	0	0.741524	0.565117	0	0	0	0
TVAG_344330	4769292	3.95	-5.19	0.017	conserved hypothetical protein	0	0.95035	0	0	0	0	19.8938	12.612	36.5584	0	0	0	0	0	0	1.09057	0	0
TVAG_084250	4733702	3.135	-4.852	0.033	conserved hypothetical protein	0	0	0	0	0	0	19.8938	18.2174	17.0606	0	0	0	0	0.565117	0.692293	0	0	0
TVAG_193020	5465863	382.514	-5.358	0	conserved hypothetical protein	485.511	627.231	705.332	1688.08	1506.07	1631.35	18.4728	21.02	38.9956	27.9272	35.1488	49.1756	1.48305	9.04187	0	15.8133	20.2723	4.3335
TVAG_578150	4725369	52.681	-2.39	0.039	28S ribosomal RNA	1.09596	8.55315	16.5183	269.823	47.2876	345.28	18.4728	29.428	58.4934	0	0.717322	2.12269	19.2796	20.3442	26.9994	8.72457	53.4453	21.6675
TVAG_569020	4721596	43.709	-2.282	0.032	16S ribosomal RNA	4.38385	6.65245	6.60733	224.291	67.8086	283.207	18.4728	21.02	19.4978	1.5233	0.717322	3.53781	19.2796	15.8233	44.9991	4.36228	25.8012	18.7785
TVAG_536780	4724542	50.207	-2.507	0.017	16S ribosomal RNA	4.38385	15.2056	16.5183	197.308	64.2398	384.075	18.4728	37.8361	29.2467	1.5233	0.717322	0.707562	14.8305	18.6489	38.7684	5.45285	44.2306	11.556
TVAG_567640	4724869	42.403	-2.389	0.046	28S ribosomal RNA	2.19192	12.3546	18.1701	166.953	42.8265	310.364	18.4728	33.6321	34.1211	0	0	0.707562	6.67371	7.34652	26.9994	9.81514	55.2882	17.334
TVAG_304630	4758645	40.812	-1.645	0.007	conserved hypothetical protein	42.7425	33.2623	49.5549	156.835	74.9464	139.664	18.4728	21.02	19.4978	11.1709	9.32519	12.0286	33.3686	14.693	36.6915	16.3586	27.6441	17.334
TVAG_474510	4762099	36.519	-1.421	0.005	RAB 3 and	87.6769	39.4395	21.4738	133.225	41.9343	79.5308	18.4728	33.6321	24.3722	15.7408	15.7811	21.9344	25.9533	18.6489	26.3071	25.0831	16.5865	11.556
TVAG_444130	4771103	27.091	-2.943	0.001	conserved hypothetical protein	3.28788	4.75175	24.7775	128.166	66.0242	108.627	18.4728	18.2174	58.4934	3.0466	5.02125	4.95294	0.741524	4.52094	0	15.268	7.37176	15.8895
TVAG_564960	4723397	33.35	-2.526	0.027	16S ribosomal RNA	3.28788	5.7021	14.8665	99.4973	35.6888	283.207	18.4728	21.02	29.2467	0	0	0.707562	5.93219	13.5628	32.5378	7.63399	20.2723	8.66699
TVAG_528830	4743936	26.69	-1.759	0.001	conserved hypothetical protein	60.2779	54.6451	46.2513	53.9647	10.7066	42.675	18.4728	44.8427	38.9956	9.64758	3.58661	4.95294	22.2457	11.3023	20.7688	15.268	7.37176	14.445
TVAG_021930	5465780	24.674	-1.77	0.013	hypothetical protein	53.7021	47.9927	57.8141	52.2783	34.7965	58.1932	18.4728	18.2174	2.43722	3.0466	2.86929	3.89159	18.5381	8.47675	20.0765	31.6266	7.37176	4.3335
TVAG_422450	4749246	44.209	-2.275	0.03	leucine-rich repeat protein, BspA family	225.768	129.723	171.79	40.4735	11.5988	31.0364	18.4728	19.6187	12.1861	23.3573	28.6929	45.6378	14.8305	4.52094	16.615	0	0	1.4445
TVAG_365670	5465593	16.152	-1.292	0.046	hypothetical protein	21.9192	10.929	11.5628	35.4143	15.1677	23.2773	18.4728	39.2374	26.8095	4.56991	6.4559	2.47647	4.44914	3.95582	5.53835	14.7227	31.33	14.445
TVAG_163850	5466232	16.711	-2.124	0.001	conserved hypothetical protein	18.6313	62.7231	18.1701	33.7279	9.81441	42.675	18.4728	26.6254	14.6233	7.61651	11.4772	11.321	0.741524	2.82558	2.07688	9.81514	3.68588	5.77799
TVAG_240500	4765128	13.734	-1.104	0.034	conserved hypothetical protein	9.86365	9.5035	14.8665	33.7279	32.1199	32.9762	18.4728	12.612	4.87445	9.13981	5.73858	9.19831	9.63981	9.60699	7.61523	8.72457	5.52882	13.0005
TVAG_113590	5463519	21.526	-1.534	0.002	ankyrin	30.6869	33.7374	28.0811	30.3551	15.1677	54.3137	18.4728	32.2307	41.4328	6.09321	6.4559	4.95294	8.89828	5.65117	8.30752	16.3586	20.2723	26.001
TVAG_084830	4758267	7.741	-2.181	0	ankyrin repeat-rich membrane-spanning protein	10.9596	13.3049	9.91099	16.864	7.13775	13.5784	18.4728	15.4147	7.31167	1.01553	3.58661	2.83025	2.22457	0.565117	0.692293	5.99814	3.68588	5.77799
TVAG_010810	4775878	22.092	-1.911	0.001	cardiac ankyrin repeat protein	58.086	46.092	61.1178	15.1776	18.7366	36.8557	18.4728	29.428	29.2467	5.58544	10.0425	11.321	3.70762	3.95582	2.07688	22.902	14.7435	10.1115
TVAG_120270	4720655	20.366	-2.757	0	leucine-rich repeat protein, BspA family	64.6617	57.021	80.9397	13.4912	26.7666	9.69887	18.4728	18.2174	29.2467	7.61651	2.86929	4.24537	3.70762	1.13023	5.53835	9.81514	7.37176	5.77799
TVAG_410400	4768976	6.28	-3.522	0	conserved hypothetical protein	1.09596	10.929	8.25916	13.4912	8.92219	19.3977	18.4728	19.6187	4.87445	4.06214	2.15197	1.76891	0	0	0	0	0	0
TVAG_324000	4758100	13.756	-1.617	0.006	conserved hypothetical protein	25.2071	43.2409	24.7775	11.8048	4.46109	11.6386	18.4728	19.6187	26.8095	8.63204	5.02125	8.84453	4.44914	1.69535	3.46147	11.9963	7.37176	10.1115
TVAG_192020	4761751	15.585	-1.383	0.027	leucine-rich repeat protein, BspA family	31.7829	22.8084	18.1701	10.1184	10.7066	25.2171	18.4728	32.2307	34.1211	12.1864	7.17322	4.59916	4.44914	4.52094	2.76917	27.2643	11.0576	2.889
TVAG_450620	4761334	4.309	-3.701	0.012	conserved hypothetical protein	4.38385	0	3.30366	6.74558	0	0	18.4728	15.4147	24.3722	2.03107	0	0.707562	0.741524	0	1.38459	0	0	0
TVAG_289560	4743679	31.322	-3.465	0.015	conserved hypothetical protein	55.894	65.5742	201.523	3.37279	2.67666	0	18.4728	30.8294	136.485	0	0	0	2.22457	0.565117	0	7.63399	31.33	7.22249
TVAG_289580	4743682	20.205	-4.337	0.001	conserved hypothetical protein	30.6869	46.5672	87.5471	0	0.892219	1.93977	18.4728	15.4147	143.796	0.507767	0	0	0	0.565117	0	5.99814	5.52882	5.77799
TVAG_351410	4772081	8.467	-4.655	0	conserved hypothetical protein	29.591	16.156	29.733	0	0	0	18.4728	23.8227	29.2467	1.01553	0	0.707562	2.96609	0	0.692293	0	0	0
TVAG_494890	4760380	9.255	-2.474	0.015	conserved hypothetical protein	18.6313	30.8864	23.1256	0	2.67666	0	18.4728	33.6321	14.6233	5.07767	5.02125	3.53781	2.22457	4.52094	4.15376	0	0	0
TVAG_162610	4739112	3.463	-3.519	0.014	conserved hypothetical protein	17.5354	3.8014	3.30366	0	0	5.81932	18.4728	1.40134	7.31167	0	0	0	1.48305	1.13023	2.07688	0	0	0
TVAG_195740	4761830	10.683	-2.787	0	conserved hypothetical protein	16.4394	18.0567	36.3403	0	2.67666	9.69887	18.4728	19.6187	46.3073	0.507767	1.43464	1.06134	4.44914	2.82558	3.46147	4.36228	3.68588	2.889
TVAG_082800	4744368	6.209	-2.23	0.017	leucine-rich repeat protein, BspA family	16.4394	12.3546	8.25916	0	3.56888	0	18.4728	23.8227	9.7489	6.60098	2.86929	2.12269	2.22457	0.565117	0.692293	2.18114	1.84294	0
TVAG_521690	4721167	33.424	-2.615	0.032	28S ribosomal RNA	0	5.7021	8.25916	139.971	45.5032	261.87	17.0518	21.02	17.0606	0.507767	0	0.707562	3.70762	11.8675	29.7686	3.27171	16.5865	18.7785
TVAG_050210	4765093	32.026	-3.441	0.005	conserved hypothetical protein	8.76769	9.02833	8.25916	134.912	104.39	190.098	17.0518	32.2307	21.935	0	0	1.76891	0	0.565117	0	21.8114	18.4294	7.22249
TVAG_266790	4775333	51.043	-1.318	0.032	conserved hypothetical protein	52.6061	50.3686	52.8586	102.87	84.7608	159.062	17.0518	21.02	116.987	46.7146	48.0606	40.6848	28.9194	22.0396	22.8457	4.36228	12.9006	34.668
TVAG_089130	4745509	39.419	-1.562	0.006	glycine-rich cell wall structural protein 1 precursor	60.2779	54.6451	92.5026	87.6926	76.7308	102.808	17.0518	19.6187	17.0606	23.8651	35.1488	24.0571	9.63981	11.3023	6.92293	11.451	31.33	27.4455
TVAG_TEG_DS114155_1_2	4747582	9.945	-6.532	0	Kolobok-3_Kolobok/PhamA4 transposable element protein	0	0	0	65.7694	17.8444	38.7955	17.0518	7.00668	29.2467	0	0	0	0	0	0	0	1.84294	1.4445
TVAG_021400	5465729	18.255	-1.278	0.04	conserved hypothetical protein	15.3435	21.3829	18.1701	60.7102	20.521	44.6148	17.0518	16.816	17.0606	2.53884	2.86929	7.78319	21.5042	4.52094	18.6919	9.81514	14.7435	14.445
TVAG_591720	4725284	12.315	-2.408	0.023	5.8S ribosomal RNA	3.28788	2.85105	9.91099	43.8463	8.02997	73.7114	17.0518	23.8227	2.43722	0	0	0.707562	1.48305	4.52094	9.69211	1.63586	12.9006	5.77799
TVAG_113680	5463528	16.376	-1.159	0.03	conserved hypothetical protein	19.7273	23.2836	14.8665	32.0415	10.7066	62.0728	17.0518	11.2107	12.1861	9.64758	6.4559	7.78319	5.93219	9.04187	7.61523	16.3586	12.9006	15.8895
TVAG_116820	4754943	10.3	-5.291	0	conserved hypothetical protein	6.57577	9.5035	4.95549	32.0415	27.6588	36.8557	17.0518	18.2174	29.2467	1.5233	0	1.76891	0	0	0	0	0	0
TVAG_391480	5466308	13.064	-1.544	0.037	hypothetical protein	17.5354	19.4822	18.1701	26.9823	18.7366	21.3375	17.0518	21.02	12.1861	4.06214	8.60787	0.707562	1.48305	1.69535	0.692293	15.8133	16.5865	13.0005
TVAG_444170	4771107	12.44	-1.761	0.003	ankyrin repeat-containing protein	12.0556	36.5885	29.733	18.5503	11.5988	23.2773	17.0518	7.00668	17.0606	1.5233	1.43464	4.59916	11.1229	9.04187	8.30752	6.54342	5.52882	2.889
TVAG_156630	4750095	5.731	-2.096	0.017	conserved hypothetical protein	3.28788	1.42553	4.95549	18.5503	6.24553	19.3977	17.0518	1.40134	12.1861	2.03107	0	3.53781	1.48305	1.69535	5.53835	1.09057	1.84294	1.4445
TVAG_015020	4753876	14.187	-1.776	0	conserved hypothetical protein	33.9748	27.085	28.0811	16.864	7.13775	5.81932	17.0518	30.8294	31.6839	7.61651	9.32519	6.72184	4.44914	7.34652	9.69211	3.27171	5.52882	2.889
TVAG_193760	4761149	19.51	-1.184	0.045	nuclear anchorage protein	12.0556	63.6735	36.3403	15.1776	19.6288	15.5182	17.0518	30.8294	29.2467	15.233	12.1945	6.72184	6.67371	7.34652	5.53835	6.54342	23.9582	27.4455
TVAG_496060	4773590	24.244	-2.096	0.007	conserved hypothetical protein	152.339	63.6735	57.8141	13.4912	3.56888	11.6386	17.0518	15.4147	17.0606	9.13981	7.17322	7.07562	5.19066	5.65117	2.07688	19.085	20.2723	8.66699
TVAG_077910	4753714	24.613	-1.566	0.012	conserved hypothetical protein	48.2223	91.2336	75.9843	13.4912	17.8444	27.1568	17.0518	18.2174	19.4978	5.07767	3.58661	8.13697	17.7966	16.9535	19.3842	7.63399	18.4294	17.334
TVAG_487180	4772263	8.051	-2.025	0.001	ankyrin repeat-containing protein	13.1515	30.4112	8.25916	11.8048	3.56888	5.81932	17.0518	18.2174	7.31167	2.53884	2.15197	2.47647	2.22457	6.21629	2.76917	4.36228	3.68588	2.889
TVAG_246090	4770339	2.827	-4.354	0	tRNA-Asp (anticodon: GTC)	6.57577	1.9007	1.65183	5.05919	1.78444	5.81932	17.0518	4.20401	4.87445	0.507767	0.717322	0	0.741524	0	0	0	0	0
TVAG_123330	4730121	6.153	-2.475	0.039	conserved hypothetical protein	0	4.75175	1.65183	5.05919	16.0599	34.9159	17.0518	2.80267	9.7489	0.507767	0.717322	1.06134	0	0	0	3.27171	7.37176	5.77799
TVAG_010120	4756031	7.218	-2.813	0.002	nf kappa B inhibitor I-kappa-B	23.0152	15.2056	23.1256	3.37279	7.13775	0	17.0518	14.0134	12.1861	2.53884	2.86929	5.6605	1.48305	2.26047	0	0	0	0
TVAG_RG_DS113944_6		2.717	-4.427	0.034	conserved hypothetical protein	0	0	0	3.37279	0	0	17.0518	12.612	14.6233	0	0	0.707562	0	0	0	0.545285	0	0
TVAG_042950	4757192	5.26	-2.89	0.009	conserved hypothetical protein	4.38385	3.8014	1.65183	0	2.67666	1.93977	17.0518	29.428	21.935	0.507767	0.717322	0	2.22457	0.565117	1.38459	2.72643	3.68588	0
TVAG_336640	4751828	103.55	-4.478	0.001	CAMK family protein kinase	4.38385	3.8014	1.65183	856.689	373.84	514.04	15.6308	11.2107	2.43722	0.507767	0	0	20.0211	17.5186	19.3842	4.90757	9.2147	8.66699
TVAG_219940	4772807	79.959	-3.608	0.004	tRNA-Lys (anticodon: CTT)	2.19192	8.07798	9.91099	672.872	103.497	465.546	15.6308	8.40801	41.4328	1.01553	0	0.707562	4.44914	9.04187	3.46147	7.08871	70.0318	15.8895
TVAG_578080	4721179	90.158	-3.188	0.004	16S ribosomal RNA	2.19192	3.8014	29.733	416.54	122.234	779.789	15.6308	30.8294	60.9306	1.5233	2.86929	0.707562	17.055	20.9093	57.4603	7.63399	31.33	21.6675
TVAG_607640	4724714	77.74	-2.371	0.033	28S ribosomal RNA	3.28788	15.2056	19.822	313.67	94.5752	583.872	15.6308	51.8494	73.1167	1.5233	0.717322	1.41512	20.7627	23.1698	45.6914	16.3586	81.0894	37.557
TVAG_543820	4721161	48.909	-2.769	0.046	28S ribosomal RNA	1.09596	2.85105	6.60733	242.841	64.2398	399.594	15.6308	16.816	17.0606	0	0	0	9.63981	11.8675	33.9224	5.45285	36.8588	15.8895
TVAG_542490	4723484	33.773	-3.422	0.001	16S ribosomal RNA	3.28788	6.65245	14.8665	205.74	46.3954	217.255	15.6308	18.2174	26.8095	0.507767	1.43464	0	5.93219	9.04187	14.5382	1.09057	14.7435	5.77799
TVAG_593960	4725965	33.446	-2.534	0.028	16S ribosomal RNA	1.09596	7.6028	9.91099	150.089	49.9643	213.375	15.6308	30.8294	34.1211	0	0.717322	0	10.3813	13.5628	24.9226	6.54342	20.2723	13.0005
TVAG_555190	4720970	28.174	-2.565	0.023	16S ribosomal RNA	2.19192	2.85105	9.91099	141.657	40.1498	157.122	15.6308	39.2374	24.3722	1.01553	0	0	5.19066	13.5628	24.2303	4.36228	18.4294	7.22249
TVAG_452950	4745035	20.043	-5.457	0.004	tRNA-Arg (anticodon: CCG)	0	0	0	141.657	25.8743	151.302	15.6308	9.80935	7.31167	0	0	0	0	1.13023	0	1.09057	5.52882	1.4445
TVAG_526350	4720997	26.341	-2.849	0.005	16S ribosomal RNA	1.09596	1.9007	11.5628	124.793	26.7666	180.399	15.6308	29.428	24.3722	1.01553	0.717322	1.41512	8.15676	12.9977	15.9227	2.18114	12.9006	2.889
TVAG_079960	4733798	28.947	-2.762	0.014	16S ribosomal RNA	4.38385	2.85105	6.60733	119.734	34.7965	207.556	15.6308	39.2374	21.935	2.03107	0	0	2.96609	8.47675	19.3842	2.18114	20.2723	13.0005
TVAG_236160	4756923	19.411	-1.509	0.05	leucine-rich repeat protein, BspA family	7.67173	19.4822	21.4738	67.4558	45.5032	46.5546	15.6308	19.6187	17.0606	23.8651	17.9331	22.9958	2.96609	4.52094	8.99981	1.09057	3.68588	2.889
TVAG_114340	4758250	10.464	-2.844	0.02	tRNA-Met (anticodon: CAT)	0	0.95035	1.65183	50.5919	7.13775	54.3137	15.6308	18.2174	14.6233	0.507767	0	0.353781	0.741524	0	2.76917	2.18114	12.9006	5.77799
TVAG_230730	4767029	19.711	-1.184	0.022	synaptonemal complex axial element Hop1	18.6313	45.1416	18.1701	47.2191	25.8743	50.4341	15.6308	8.40801	489.882	8.12428	10.0425	9.55209	13.3474	19.7791	18.6919	8.72457	5.52882	14.445
TVAG_216830	4754555	14.171	-1.945	0.013	conserved hypothetical protein	16.4394	11.4042	19.822	47.2191	13.3833	46.5546	15.6308	12.612	17.0606	2.03107	1.43464	1.76891	2.22457	0.565117	2.07688	15.268	16.5865	13.0005
TVAG_562320	4722602	19.572	-2.475	0.003	16S ribosomal RNA	3.28788	7.6028	14.8665	45.5327	14.2755	96.9887	15.6308	65.8628	31.6839	2.03107	1.43464	2.12269	2.96609	3.95582	9.69211	1.09057	20.2723	13.0005
TVAG_541680	4720944	9.973	-3.103	0.003	16S ribosomal RNA	0	6.65245	6.60733	45.5327	5.35331	36.8557	15.6308	29.428	12.1861	0	0	0.707562	0.741524	0.565117	2.07688	2.18114	9.2147	5.77799
TVAG_473430	4761565	12.495	-1.491	0.039	conserved hypothetical protein	13.1515	16.156	14.8665	40.4735	10.7066	40.7353	15.6308	5.60534	9.7489	2.53884	1.43464	3.18403	15.572	7.91164	15.9227	6.54342	1.84294	2.889
TVAG_430640	4770869	28.379	-2.176	0.006	conserved hypothetical protein	129.323	112.617	84.2434	23.6095	2.67666	13.5784	15.6308	21.02	14.6233	7.10874	7.89054	4.59916	8.89828	6.7814	4.84605	26.1737	5.52882	21.6675
TVAG_003990	4770155	10.096	-1.836	0.003	protein phosphatase 1 regulatory subunit 12B	15.3435	17.5815	19.822	23.6095	9.81441	9.69887	15.6308	14.0134	14.6233	4.56991	5.73858	5.30672	1.48305	0.565117	0	7.08871	11.0576	5.77799
TVAG_254290	5463823	18.064	-1.342	0.049	conserved hypothetical protein	77.8133	52.2693	33.0366	13.4912	3.56888	13.5784	15.6308	11.2107	9.7489	9.64758	7.17322	7.78319	8.15676	7.91164	6.92293	11.451	18.4294	17.334
TVAG_040380	4758958	21.825	-2.142	0.01	tankyrase	44.9344	61.7728	89.1989	11.8048	18.7366	5.81932	15.6308	16.816	53.6189	6.60098	5.02125	2.83025	1.48305	0.565117	1.38459	21.2661	16.5865	18.7785
TVAG_330190	4744804	40.177	-2.805	0.018	conserved hypothetical protein	172.066	175.34	226.301	6.74558	0	3.87955	15.6308	21.02	12.1861	13.202	13.6291	6.01428	16.3135	19.214	17.3073	0	0	4.3335
TVAG_404160	4766142	8.619	-2.502	0.037	ankyrin repeat-containing protein	13.1515	35.6381	44.5995	6.74558	2.67666	3.87955	15.6308	5.60534	4.87445	6.09321	7.89054	7.78319	0	0.565117	0	0	0	0
TVAG_267690	5464259	9.555	-3.253	0.004	hypothetical protein	3.28788	2.85105	3.30366	6.74558	0	0	15.6308	21.02	102.363	1.01553	0.717322	0.707562	0.741524	2.82558	2.07688	1.09057	1.84294	5.77799
TVAG_219540	4772775	3.346	-2.613	0.034	conserved hypothetical protein	2.19192	2.85105	3.30366	6.74558	0	0	15.6308	11.2107	9.7489	0.507767	0.717322	0.353781	0	3.3907	0.692293	0	0	2.889
TVAG_148700	4754291	10.428	-1.946	0.029	leucine-rich repeat protein, BspA family	14.2475	18.5318	37.9921	5.05919	0	1.93977	15.6308	9.80935	46.3073	10.6631	7.17322	3.89159	1.48305	3.3907	2.07688	1.09057	5.52882	2.889
TVAG_TEG_DS113597_1_3	4758360	7.308	-2.324	0.002	Maverick transposable element conserved hypothetical protein	10.9596	14.7304	34.6885	5.05919	2.67666	7.7591	15.6308	9.80935	9.7489	3.55437	3.58661	4.95294	1.48305	3.3907	2.07688	0	0	1.4445
TVAG_186340	5468888	27.324	-4.065	0.004	leucine-rich repeat protein, BspA family	152.339	79.3543	158.576	3.37279	0	0	15.6308	22.4214	31.6839	0.507767	0	0	0	2.26047	0	12.5416	7.37176	5.77799
TVAG_TEG_DS113557_1_17		3.478	-5.699	0	Maverick transposable element hypothetical protein	7.67173	0.95035	4.95549	1.6864	0	5.81932	15.6308	21.02	4.87445	0	0	0	0	0	0	0	0	0
TVAG_575720	4725972	2.069	-4.948	0.046	period circadian protein	0	0	0	1.6864	0	0	15.6308	12.612	7.31167	0	0	0	0	0	0	0	0	0
TVAG_602270	4743275	8.093	-2.063	0.034	aldo-keto reductase	9.86365	26.6098	31.3848	0	1.78444	0	15.6308	8.40801	21.935	0.507767	3.58661	1.41512	1.48305	1.13023	2.07688	3.817	7.37176	8.66699
TVAG_404890	4770915	4.27	-4.909	0.003	leucine-rich repeat protein, BspA family	2.19192	7.12763	1.65183	0	0	0	15.6308	16.816	29.2467	0.507767	0	0	0	0	0	0	3.68588	0
TVAG_008520	4746795	2.021	-4.275	0.021	conserved hypothetical protein	2.19192	0.475175	1.65183	0	0	0	15.6308	8.40801	7.31167	0	0	0.707562	0	0	0	0	0	0
TVAG_158720	4769599	520.892	-4.772	0.008	leucine-rich repeat protein, BspA family	4.38385	2.85105	0	2403.11	3212.88	3396.55	14.2098	11.2107	0	1.01553	3.58661	4.24537	80.0845	74.5954	133.613	8.72457	22.1153	2.889
TVAG_543720	4724200	59.328	-2.249	0.049	28S ribosomal RNA	2.19192	11.4042	39.644	256.332	60.6709	391.835	14.2098	53.2508	51.1817	0.507767	0.717322	0.707562	10.3813	15.8233	47.0759	11.9963	68.1888	31.779
TVAG_538440	4721122	45.969	-2.944	0.004	16S ribosomal RNA	4.38385	3.8014	18.1701	254.646	61.5631	289.026	14.2098	42.0401	43.87	1.01553	0.717322	0.707562	11.8644	10.7372	35.9993	6.54342	16.5865	11.556
TVAG_508640	4721149	52.088	-3.092	0.001	16S ribosomal RNA	7.67173	10.4539	19.822	251.273	64.2398	366.617	14.2098	43.4414	60.9306	1.01553	0.717322	1.41512	11.1229	20.3442	31.8455	3.27171	14.7435	14.445
TVAG_541770	4723121	47.582	-2.353	0.026	16S ribosomal RNA	7.67173	3.8014	16.5183	210.799	64.2398	310.364	14.2098	46.2441	41.4328	0.507767	0.717322	2.12269	10.3813	14.693	47.7682	8.72457	33.1729	23.112
TVAG_567310	4728555	44.551	-2.103	0.042	28S ribosomal RNA	2.19192	9.5035	14.8665	197.308	48.1798	281.267	14.2098	35.0334	46.3073	1.01553	2.15197	2.12269	12.6059	12.9977	31.1532	10.9057	49.7594	30.3345
TVAG_096580	4758570	22.044	-4.206	0.002	conserved hypothetical protein	2.19192	6.65245	0	166.953	34.7965	133.844	14.2098	14.0134	2.43722	0	0	0.353781	0	1.69535	0	5.45285	5.52882	8.66699
TVAG_540760	4721869	29.186	-2.253	0.012	16S ribosomal RNA	6.57577	4.75175	19.822	116.361	41.9343	141.604	14.2098	40.6387	46.3073	1.01553	2.86929	0.707562	6.67371	10.1721	19.3842	6.54342	31.33	14.445
TVAG_209150	4773643	29.356	-1.94	0.006	conserved hypothetical protein	28.495	58.4465	49.5549	87.6926	45.5032	104.748	14.2098	11.2107	19.4978	3.0466	4.30393	8.13697	36.3347	11.8675	25.6149	4.36228	11.0576	4.3335
TVAG_527860	4721865	18.609	-3.19	0.002	16S ribosomal RNA	3.28788	1.9007	6.60733	69.1422	26.7666	151.302	14.2098	8.40801	19.4978	0	0	0.707562	5.19066	3.95582	8.99981	3.27171	7.37176	4.3335
TVAG_496950	4743716	12.409	-5.52	0	conserved hypothetical protein	15.3435	8.07798	16.5183	52.2783	13.3833	69.8319	14.2098	16.816	12.1861	0	0	0	0	0	0	3.27171	0	1.4445
TVAG_120510	4720679	16.629	-1.23	0.027	ankyrin repeat-containing protein	12.0556	50.8437	21.4738	43.8463	22.3055	9.69887	14.2098	21.02	12.1861	6.09321	5.02125	12.3823	9.63981	6.21629	7.61523	15.268	9.2147	20.223
TVAG_486160	4766880	19.215	-1.38	0.002	leucine-rich repeat protein, BspA family	14.2475	46.092	37.9921	35.4143	21.4133	23.2773	14.2098	15.4147	41.4328	7.10874	8.60787	12.0286	14.0889	5.65117	15.9227	10.3604	11.0576	11.556
TVAG_163970	5466244	13.105	-1.53	0.007	hypothetical protein	14.2475	17.5815	16.5183	32.0415	34.7965	25.2171	14.2098	8.40801	14.6233	4.56991	3.58661	12.7361	11.1229	4.52094	8.99981	9.81514	0	2.889
TVAG_388890	4772545	8.804	-1.524	0.019	ion channel nompc	5.47981	7.6028	6.60733	25.2959	7.13775	5.81932	14.2098	29.428	17.0606	3.55437	4.30393	8.49075	2.96609	1.69535	2.76917	7.63399	5.52882	2.889
TVAG_559030	4725864	4.736	-5.817	0.001	conserved hypothetical protein	0	0	0	23.6095	10.7066	13.5784	14.2098	22.4214	0	0	0.717322	0	0	0	0	0	0	0
TVAG_398840	4761204	40.972	-2.367	0.004	ankyrin repeat and FYVE domain cotaining protein	173.162	123.546	198.22	21.9231	9.81441	3.87955	14.2098	35.0334	36.5584	16.7563	10.7598	13.0899	4.44914	5.08605	2.07688	20.1756	18.4294	30.3345
TVAG_404150	4766129	10.424	-2.859	0	conserved hypothetical protein	20.8233	49.4182	21.4738	20.2367	6.24553	1.93977	14.2098	19.6187	12.1861	4.56991	5.02125	5.30672	0.741524	1.69535	4.15376	0	0	0
TVAG_493930	4775459	9.469	-1.953	0.034	Clan MA, family M8, leishmanolysin-like metallopeptidase	9.86365	10.929	14.8665	20.2367	15.1677	3.87955	14.2098	12.612	31.6839	1.01553	0.717322	3.18403	0	0	0.692293	9.81514	12.9006	8.66699
TVAG_272470	4754696	11.685	-2.277	0	conserved hypothetical protein	16.4394	12.3546	18.1701	18.5503	26.7666	21.3375	14.2098	16.816	26.8095	2.53884	4.30393	2.83025	3.70762	3.95582	2.76917	2.72643	7.37176	8.66699
TVAG_000190	4753958	7.08	-1.978	0.005	conserved hypothetical protein	7.67173	2.85105	8.25916	15.1776	4.46109	7.7591	14.2098	19.6187	21.935	2.53884	0.717322	0.707562	4.44914	1.69535	4.84605	4.36228	1.84294	4.3335
TVAG_RG_DS118133_1		2.304	-5.091	0.003	hypothetical protein	1.09596	0	1.65183	13.4912	0	1.93977	14.2098	4.20401	4.87445	0	0	0	0	0	0	0	0	0
TVAG_043450	4761247	12.094	-2.464	0.007	conserved hypothetical protein	38.3586	23.2836	54.5104	11.8048	4.46109	11.6386	14.2098	15.4147	9.7489	1.01553	0.717322	1.41512	1.48305	0.565117	0	15.268	3.68588	10.1115
TVAG_359920	4774392	27.675	-3.065	0	tankyrase	130.419	99.3116	135.45	10.1184	0.892219	17.458	14.2098	15.4147	21.935	5.07767	8.60787	12.0286	2.96609	3.3907	3.46147	5.45285	1.84294	10.1115
TVAG_347070	4744927	48.36	-2.705	0.002	ankyrin repeat-containing protein	259.743	194.347	206.479	8.43198	3.56888	15.5182	14.2098	19.6187	31.6839	2.53884	5.02125	12.0286	11.1229	16.3884	8.99981	19.6303	16.5865	24.5565
TVAG_434450	4774619	4.44	-2.455	0.02	conserved hypothetical protein	0	2.85105	1.65183	5.05919	2.67666	29.0966	14.2098	7.00668	4.87445	1.01553	0.717322	1.76891	0	0	2.07688	2.18114	1.84294	2.889
TVAG_163920	5466239	8.673	-1.814	0.012	ankyrin repeat-rich membrane-spanning protein	23.0152	16.6311	14.8665	3.37279	3.56888	1.93977	14.2098	18.2174	26.8095	8.63204	3.58661	6.01428	2.22457	3.3907	0.692293	3.817	3.68588	1.4445
[truncated: 688 more rows]

## Sheet: Table S11
Supplementary Table S13 Identification of uniquely upregulated genes in each MTZ-S strain treated with MTZ
[truncated: 181 more rows]
