# Supplementary material for: Dissecting the Transcriptomes of Multiple Metronidazole-Resistant and Sensitive Trichomonas vaginalis Strains Identified Distinct Genes and Pathways Associated with Drug Resistance and Cell Death
Source: Biomedicines. 2021 Dec 2;9(12):1817. doi: 10.3390/biomedicines9121817 (PMC8698965; doi:10.3390/biomedicines9121817)
Supplement: Supplementary file 1 [file biomedicines-09-01817-s001.zip › biomedicines-1449287-supplementary/Supplementary Table S14.xlsx]

## Sheet: Sheet1
Supplementary Table S14 Shared upregulated genes in all MTZ-S transcriptomes treated with MTZ compared with the untreated MTZ-S group
Gene ID	MTZ-S_MTZ/MTZ-S (log2FoldChange)	padj	TrichDB Annotation	30001_1	30001_2	30001_3	30236_1	30236_2	30236_3	50148_1	50148_2	50148_3	30001_1_MTZ	30001_2_MTZ	30001_3_MTZ	30236_1_MTZ	30236_2_MTZ	30236_3_MTZ	50148_1_MTZ	50148_2_MTZ	50148_3_MTZ
TVAG_569800	11.729	0	conserved hypothetical protein	1.31777	0	0.590105	0	1.72273	0.822025	57.8985	55.06	153.499	974.627	642.224	591.964	3549.69	1256.58	2486.14	265027	201821	444077
TVAG_369140	11.264	0	conserved hypothetical protein	49.4162	18.8584	13.5724	602.204	538.353	254.006	138.671	119.407	394.991	262152	226709	157081	1.21407e+06	478128	837129	621285	511702	927593
TVAG_357140	10.994	0	modulator of drug activity B	0	0	0	0	0	0.822025	0	0	0	42.8656	13.8538	23.411	321.415	144.349	443.233	688.655	596.167	652.868
TVAG_569810	10.904	0	conserved hypothetical protein	0	0	0	2.10561	2.58409	0.822025	0	0	1.9554	339.54	476.473	182.271	1637.1	720.821	1380.07	2942.03	3369.58	2377.24
TVAG_470270	10.739	0	tRNA-Thr (anticodon: TGT)	0	0	0	0	0	0	0	0.663373	0	9.02433	4.45302	13.3777	1176.17	264.64	828.041	25.2854	24.659	107.15
TVAG_185840	10.599	0	tRNA-Thr (anticodon: TGT)	0	0	0	0	0	0	0	0.663373	0	11.2804	16.3277	10.0333	1123.19	300.728	747.453	5.94951	1.45053	9.96744
TVAG_140030	10.198	0	tRNA-Lys (anticodon: TTT)	0	0	0	0	0	0	0	0	0	0	5.44257	8.36108	713.471	154.528	402.94	10.4116	7.25264	47.3454
TVAG_193660	10.168	0	translation initiation inhibitor	0.658883	0	0.590105	0	0	0	0	0	0.48885	16.9206	15.8329	20.0666	49.4485	11.1038	46.338	1030.75	758.626	622.965
TVAG_158260	10.15	0	conserved hypothetical protein	83.6782	97.0651	109.17	183.188	95.6115	97.821	43.6026	45.7727	38.6191	80211.6	101277	81054	88837.7	39517.4	76252.3	110438	86070	237066
TVAG_604680	9.991	0	conserved hypothetical protein	0	0	0	0	0	0	0	0	0	23.6889	42.551	40.1332	528.039	167.482	340.484	5.94951	18.8569	2.49186
TVAG_357090	9.936	0	modulator of drug activity B	0	0	0	0	0	0.822025	0	0.663373	0.48885	69.9385	45.0249	73.5775	38.8524	19.4316	32.2352	574.127	498.982	839.757
TVAG_219940	9.912	0	tRNA-Lys (anticodon: CTT)	0	0	0	1.0528	0	0	0	0	0	2.25608	8.41125	10.0333	704.641	107.337	483.527	16.3611	8.70317	42.3616
TVAG_331710	9.813	0	conserved hypothetical protein	0	0	0	1.0528	0	0.822025	0	0	0	135.365	116.768	190.633	307.287	123.992	298.175	178.485	137.8	127.085
TVAG_080390	9.745	0	tRNA-Gln (anticodon: TTG)	0	0	0	0	0	0	0	0	0	3.38412	4.45302	3.34443	399.12	115.664	328.396	47.5961	17.4063	67.2802
TVAG_457470	9.574	0	tRNA-Gly (anticodon: TCC)	0.658883	0	0	0	0	0	0	0	0	9.02433	2.4739	11.7055	243.71	58.2949	207.514	220.132	168.261	174.43
TVAG_437130	9.488	0	tRNA-Asn (anticodon: GTT)	0	0	0	0	0	0.822025	0.714797	0	0	9.02433	5.93735	10.0333	582.786	155.453	421.072	32.7223	8.70317	62.2965
TVAG_300480	9.452	0	tRNA-Ala (anticodon: AGC)	0	0	0	0	0	0	0	0	0	67.6825	19.2964	51.8387	158.942	23.1329	179.308	113.041	92.8338	102.166
TVAG_411930	9.391	0	N-ethylmaleimide reductase	1.97665	3.32795	1.18021	6.31682	6.89092	5.75418	2.85919	3.98024	5.8662	154.542	175.647	120.4	819.432	374.753	771.629	5323.32	4582.22	13119.6
TVAG_430760	9.34	0	tRNA-Ser (anticodon: ACT)	0	0	0	1.0528	0	0	0	0	0.48885	9.02433	9.89559	16.7222	452.1	111.963	368.69	65.4446	34.8127	94.6907
TVAG_198470	9.319	0	tRNA-Leu (anticodon: AAG)	1.31777	0	0.590105	0	0	0	1.42959	0	0	13.5365	13.359	35.1165	1041.95	201.719	759.541	55.0329	36.2632	67.2802
TVAG_132290	9.246	0	conserved hypothetical protein	7.24771	7.21055	9.44169	13.6864	12.9205	17.2625	12.8663	9.28722	19.554	2737.76	3070.6	3685.56	5363.39	2611.24	4045.51	13334.3	11089.3	20443.2
TVAG_219260	9.245	0	tRNA-Pro (anticodon: AGG)	0	1.10932	0	0	0	0	0	0	0	83.475	29.6868	28.4277	395.588	97.1581	229.676	72.8815	97.1854	54.8209
TVAG_263770	9.186	0	tRNA-Arg (anticodon: ACG)	0	0	0	0	0.861365	0	0	0	0	2.25608	2.96868	13.3777	393.822	105.486	271.984	11.899	7.25264	27.4105
TVAG_050340	9.164	0	conserved hypothetical protein	206.23	187.474	243.714	592.728	416.901	327.988	187.991	183.754	389.613	137209	140366	127082	237383	97299.7	177175	180780	136279	334413
TVAG_353790	9.067	0	tRNA-Ile (anticodon: TAT)	0	0	0.590105	0	0	0	0	0.663373	0	1.12804	6.43213	13.3777	432.674	108.262	273.999	25.2854	18.8569	82.2314
TVAG_417000	9.01	0	conserved hypothetical protein	0	0	0	1.0528	0	1.64405	1.42959	3.31687	2.9331	93.6274	85.5968	33.4443	88.3008	39.7886	141.029	1866.66	1479.54	1579.84
TVAG_450630	9.002	0	conserved hypothetical protein	0	0	0	0	0	0	2.14439	0	0.9777	286.522	220.672	132.105	61.8106	9.25315	24.1764	380.768	281.403	331.417
TVAG_310790	8.833	0	conserved hypothetical protein	0.658883	0.554658	0	2.10561	2.58409	0	3.57398	3.98024	1.46655	285.394	318.638	148.827	407.95	240.582	354.587	1408.55	1290.97	2237.69
TVAG_302980	8.752	0	alcohol dehydrogenase	0.658883	0	0.590105	11.5808	2.58409	8.22025	0	0.663373	0	48.5058	52.9414	41.8054	3692.74	1159.42	2959.59	764.512	820.999	533.258
TVAG_437380	8.747	0	conserved hypothetical protein	118.599	79.8707	104.449	53.693	35.316	47.6775	75.7684	76.2879	63.5505	14977	19584.9	36151.6	46940.7	23079.2	38349.8	35374.3	29415.3	38397.1
TVAG_151620	8.688	0	heat shock protein 70 (HSP70)-4	101.468	48.2552	75.5335	240.039	179.164	83.8466	229.45	231.517	218.027	66874.8	57880.3	52134.7	69459.2	24936.3	49438.7	71026.7	64874.9	123375
TVAG_471520	8.623	0	malic enzyme	0	0	0	1.0528	0	0	0	0	0	28.201	9.40081	15.0499	81.2368	32.386	84.6173	102.629	134.899	79.7395
TVAG_294220	8.616	0	conserved hypothetical protein	61.935	44.3726	53.1095	88.4355	55.9887	52.6096	217.298	197.685	155.943	30474	39269.7	29992.9	28438.2	12805.4	22840.6	56966.5	42954.5	100397
TVAG_272890	8.613	0	tRNA-Gly (anticodon: GCC)	0	0	0	0	0	0	0	0	0	6.76825	8.41125	6.68886	137.749	27.7595	167.22	35.697	14.5053	47.3454
TVAG_315030	8.425	0	tRNA-Ala (anticodon: AGC)	0	0	0	0	0	0	0	0	0	4.51216	2.4739	18.3944	171.304	42.5645	72.5291	26.7728	5.80211	52.3291
TVAG_291760	8.411	0	r2r3-MYB transcription factor	0	0	0	0	0	0.822025	0	0	0	42.8656	19.7912	8.36108	81.2368	37.0126	66.485	84.7805	63.8233	87.2151
TVAG_357120	8.397	0	conserved hypothetical protein	9.22436	8.31986	8.85158	29.4785	6.89092	21.3727	7.86276	9.9506	17.5986	276.37	196.427	120.4	8353.26	2786.12	9974.77	7603.47	6755.11	4076.68
TVAG_502870	8.331	0	tRNA-Asp (anticodon: GTC)	0	0	0	0	0	0.822025	0	0	0	14.6645	9.89559	53.5109	178.368	45.3405	126.926	13.3864	11.6042	9.96744
TVAG_378670	8.297	0	Clan CA, family C19, ubiquitin hydrolase-like cysteine peptidase	0	0.554658	0	1.0528	0	0	0	0	0	31.5851	15.8329	35.1165	12.3621	5.55189	6.04409	182.947	182.767	92.1988
TVAG_112920	8.184	0	DNA-binding protein reb1	0.658883	0	0	0	0	1.64405	0	0	0	59.7862	53.4362	63.5442	42.3844	27.7595	64.4703	83.2931	130.548	129.577
TVAG_198250	8.181	0	tRNA-Val (anticodon: GAC)	0	0	0	0	0	0	0	0	0	5.64021	5.93735	3.34443	75.9387	47.1911	94.6908	53.5456	33.3622	14.9512
TVAG_158950	8.129	0	conserved hypothetical protein	0	0	0	0	0	0	0.714797	0.663373	0.48885	31.5851	7.42169	18.3944	38.8524	17.581	42.3087	148.738	127.647	196.857
TVAG_307930	8.125	0	MYB37	0	0.554658	0.590105	4.21121	7.75228	9.8643	22.8735	25.2082	19.554	457.985	609.074	433.104	3637.99	2351.23	3596.24	5100.22	4834.61	4318.39
TVAG_417080	8.106	0	conserved hypothetical protein	3.29442	3.8826	1.77032	0	1.72273	0.822025	1.42959	0.663373	1.9554	326.004	168.72	152.172	446.802	190.615	495.616	901.35	887.724	914.513
TVAG_221990	8.07	0	conserved hypothetical protein	1634.03	1903.03	2286.07	832.767	503.898	542.537	253.753	281.27	632.083	188525	207894	203356	272307	125635	213044	324391	247588	600337
TVAG_300820	8.051	0	conserved hypothetical protein	5.27107	1.66397	2.36042	11.5808	18.0887	13.1524	2.14439	3.98024	7.33275	902.433	1264.66	583.603	4324.98	2251.29	3144.94	1322.28	1199.59	2030.87
TVAG_228340	8.031	0	hypothetical protein	0	0	0	0	0	0	0	0	0	2.25608	2.4739	8.36108	79.4708	24.0582	50.3674	38.6718	27.56	69.7721
TVAG_183490	8.031	0	tRNA-Trp (anticodon: CCA)	0	0	0	0	0	0	0	0	0	14.6645	4.45302	23.411	100.663	37.9379	72.5291	23.798	7.25264	17.443
TVAG_339040	8.007	0	BAS1	3.9533	0	0	4.21121	0	1.64405	2.14439	0	0.48885	175.974	184.058	155.516	762.919	632.916	832.07	96.6795	73.977	117.117
TVAG_020600	7.957	0	conserved hypothetical protein	82.3604	87.0812	124.512	430.597	507.344	239.209	140.815	151.912	112.924	26898.1	29965.3	26839.1	106925	45696.7	84204.3	42201.3	34264.4	68912.4
TVAG_005290	7.931	0	tRNA-Leu (anticodon: AAG)	0	0	0	0	0	0	0	0	0	6.76825	0.494779	5.01665	150.111	36.0873	64.4703	2.97475	2.90106	12.4593
TVAG_146930	7.916	0	tRNA-Leu (anticodon: CAG)	0	0	0	1.0528	0.861365	0.822025	0	0	0.9777	7.89629	7.91647	11.7055	286.095	101.785	280.043	49.0834	23.2085	57.3128
TVAG_082470	7.908	0	modulator of drug activity B	0	0	0	0	0	0.822025	0	0	0.48885	9.02433	26.2233	3.34443	114.791	37.0126	114.838	50.5708	53.6696	22.4267
TVAG_191640	7.893	0	60S acidic ribosomal protein P0	3.29442	3.32795	1.77032	7.36962	2.58409	2.46608	0.714797	1.99012	1.46655	118.444	162.288	192.305	2574.85	596.828	1615.79	214.182	187.118	137.052
TVAG_302260	7.853	0	conserved hypothetical protein	0	0	0.590105	0	0	0.822025	0.714797	0.663373	0	9.02433	2.96868	6.68886	19.4262	12.9544	48.3527	200.796	201.623	154.495
TVAG_399710	7.843	0	conserved hypothetical protein	0.658883	0	0	1.0528	0.861365	0	0.714797	1.32675	0.9777	328.26	50.9623	152.172	220.752	58.2949	136.999	81.8057	120.394	102.166
TVAG_436010	7.834	0	tRNA-Tyr (anticodon: GTA)	0	0	0	0	0	0	0	0	0	5.64021	7.91647	3.34443	104.195	20.3569	74.5438	13.3864	7.25264	27.4105
TVAG_474290	7.81	0	conserved hypothetical protein	20.4254	23.8503	37.7667	108.439	69.7705	119.194	35.7398	51.0797	21.0205	5345.79	4652.41	7431.33	15779.4	11735.8	12305.8	17351.7	16380.8	17851.7
TVAG_221580	7.763	0	conserved hypothetical protein	1.97665	2.21863	0	5.26402	6.89092	10.6863	2.85919	0	1.9554	463.625	1279	871.224	1234.45	501.521	1081.89	465.549	332.171	398.698
TVAG_224560	7.723	0	conserved hypothetical protein	9.22436	11.0932	12.3922	5.26402	3.44546	1.64405	20.7291	16.5843	17.1097	3683.05	2092.42	1999.97	3625.63	1206.61	2607.02	1429.37	1459.23	2820.79
TVAG_407270	7.72	0	tRNA-Arg (anticodon: ACG)	0	0	0	0	0	0	0	0	0	43.9936	19.7912	16.7222	49.4485	7.40252	44.3233	37.1844	11.6042	12.4593
TVAG_205960	7.717	0	conserved hypothetical protein	0	0.554658	0	1.0528	0	0	0	0	0	47.3777	144.97	28.4277	68.8747	26.8341	18.1323	2.97475	15.9558	19.9349
TVAG_410480	7.713	0	tRNA-Leu (anticodon: AAG)	0	0.554658	0	0	0	0	0	0	0	5.64021	2.96868	13.3777	128.919	24.0582	50.3674	16.3611	21.7579	39.8698
TVAG_331700	7.709	0	conserved hypothetical protein	0	0.554658	1.77032	2.10561	0	0	0.714797	0	0.48885	89.1152	119.242	138.794	204.858	89.7556	179.308	95.1921	113.141	109.642
TVAG_459360	7.707	0	tRNA-Gly (anticodon: TCC)	0	0	0	0	0	0	0.714797	0	0	7.89629	7.42169	8.36108	84.7688	22.2076	80.5879	29.7475	21.7579	39.8698
TVAG_427670	7.7	0	conserved hypothetical protein	0	0.554658	0	1.0528	0.861365	0.822025	0	0	0	36.0973	15.8329	11.7055	61.8106	13.8797	74.5438	172.536	150.855	47.3454
TVAG_203360	7.697	0	conserved hypothetical protein	0	0	0	0	0	0.822025	0.714797	0	0.9777	7.89629	7.91647	11.7055	220.752	74.9505	120.882	62.4698	30.4611	32.3942
TVAG_425920	7.694	0	tRNA-Ser (anticodon: AGA)	0	0.554658	0	1.0528	0	0	0	0.663373	0.9777	18.0487	8.90603	38.461	204.858	60.1455	175.279	41.6466	44.9664	99.6744
TVAG_399700	7.683	0	conserved hypothetical protein	973.829	1124.29	627.282	350.584	269.607	289.353	532.523	492.223	531.869	177092	149711	173798	80067.7	37423.5	62153.4	93291.2	74684.8	219229
TVAG_552760	7.607	0	conserved hypothetical protein	91.5848	53.2471	75.5335	42.1121	32.7319	25.4828	17.1551	11.9407	3.9108	8373.45	7795.25	7976.47	8923.68	3223.8	6670.66	7875.66	6576.7	11559.7
TVAG_412710	7.601	0	conserved hypothetical protein	0	0	0	0	0	0.822025	0	0	0	10.1524	16.8225	13.3777	63.5766	21.2823	70.5144	43.1339	17.4063	24.9186
TVAG_228310	7.6	0	alcohol dehydrogenase	3.29442	2.77329	4.13074	2.10561	0.861365	0	0.714797	1.32675	2.44425	83.475	72.2378	118.727	353.203	164.706	229.676	572.64	612.123	1308.23
TVAG_277670	7.587	0	conserved hypothetical protein	0	0	0.590105	0	0.861365	0	0	0.663373	0.48885	6.76825	21.7703	16.7222	139.515	84.2037	78.5732	49.0834	44.9664	94.6907
TVAG_327570	7.585	0	tRNA-Gly (anticodon: GCC)	0.658883	0	0	0	0	0.822025	0	0	0	5.64021	6.43213	5.01665	150.111	35.162	88.6467	14.8738	10.1537	29.9023
TVAG_417010	7.56	0	conserved hypothetical protein	0	0	0	0	0	0	12.1515	15.2576	9.777	110.548	121.221	65.2164	56.5125	32.386	96.7055	2293.54	2106.17	2170.41
TVAG_006370	7.535	0	60S acidic ribosomal protein P0	11.201	9.42918	15.9328	55.7986	40.4841	30.4149	24.3031	37.1489	25.4202	1099.84	1766.36	2004.99	8558.12	2888.83	5486.02	7322.36	6755.11	10254
TVAG_097570	7.523	0	conserved hypothetical protein	72.4771	69.8869	61.9611	60.0098	51.6819	45.2114	100.072	92.2089	106.569	12927.4	13569.8	10332.6	20189.1	7345.15	14642.8	10774.6	8511.7	23403.6
TVAG_113630	7.48	0	ubiquitin	0	0	0.590105	2.10561	0.861365	0	5.71837	5.30698	4.39965	90.2433	167.73	117.055	842.39	257.238	779.688	449.188	519.289	201.841
TVAG_119440	7.451	0	tRNA-Ser (anticodon: GCT)	1.31777	0	0	1.0528	0.861365	0	0.714797	0	0	18.0487	14.3486	33.4443	238.412	49.967	175.279	29.7475	13.0548	49.8372
TVAG_108560	7.433	0	conserved hypothetical protein	0	0	0	0	5.16819	0.822025	0	0.663373	3.9108	145.517	205.828	152.172	459.164	183.212	388.837	107.091	82.6801	112.134
TVAG_337060	7.42	0	conserved hypothetical protein	11.201	9.42918	11.212	33.6897	42.2069	30.4149	12.1515	15.921	12.7101	3326.59	2999.35	2075.22	4240.21	2186.52	3580.12	3526.57	3038.86	5145.69
TVAG_351740	7.412	0	conserved hypothetical protein	0	0	0	0	2.58409	1.64405	0	0	0	48.5058	51.9518	43.4776	141.281	59.2202	183.337	22.3107	23.2085	42.3616
TVAG_486490	7.393	0	conserved hypothetical protein	0	0	0	0	0	0	0	0	0	1.12804	9.40081	1.67222	61.8106	29.6101	14.1029	20.8233	23.2085	32.3942
TVAG_508060	7.357	0	conserved hypothetical protein	2.63553	4.99192	1.18021	1.0528	0	2.46608	2.14439	2.65349	22.9759	497.466	303.3	327.754	1840.19	576.472	1172.55	739.226	706.407	660.343
TVAG_241160	7.337	0	malic enzyme	81.0426	94.8465	59.0105	1171.77	1308.41	864.77	119.371	120.071	84.571	9334.54	7595.85	7417.95	100896	50176.2	87998	101280	108875	157528
TVAG_TEG_DS113576_2_1	7.323	0	Maverick transposable element c-integrase	0	0	0	0	0	0.822025	0.714797	0	0	14.6645	1.97912	28.4277	114.791	23.1329	86.632	10.4116	5.80211	2.49186
TVAG_113650	7.305	0	conserved hypothetical protein	2.63553	3.32795	3.54063	2.10561	3.44546	3.2881	7.14797	5.30698	2.9331	138.749	353.767	322.738	1259.17	437.674	1011.38	739.226	654.188	443.551
TVAG_406870	7.302	0	MYB37	0.658883	0	0	0	2.58409	0.822025	1.42959	2.65349	5.8662	138.749	282.024	140.466	383.226	154.528	334.44	281.114	256.744	368.795
TVAG_167770	7.293	0	conserved hypothetical protein	4.61218	0.554658	2.95053	27.3729	19.8114	52.6096	6.43317	7.2971	3.9108	2044.01	2100.34	2443.11	1151.44	660.675	1372.01	2946.49	2396.27	4335.84
TVAG_219570	7.291	0	conserved hypothetical protein	0	1.10932	0	2.10561	6.02955	6.5762	1.42959	1.99012	0	118.444	188.511	78.5941	360.267	141.573	378.763	669.32	525.091	396.206
TVAG_065800	7.283	0	conserved hypothetical protein	0	0	0	3.15841	1.72273	2.46608	2.14439	1.32675	0.48885	67.6825	66.3004	61.872	577.488	254.462	386.822	58.0077	50.7685	107.15
TVAG_196230	7.274	0	malate dehydrogenase	5.27107	4.43726	4.13074	14.7392	17.2273	9.8643	6.43317	7.96048	2.9331	2304.59	1103.36	1381.25	1993.83	740.252	2739.99	345.071	308.963	186.89
TVAG_158940	7.182	0	conserved hypothetical protein	0	0	0	0	0	0	0	0	0.48885	19.1767	8.90603	16.7222	8.83008	3.70126	14.1029	43.1339	39.1643	57.3128
TVAG_319690	7.161	0	conserved hypothetical protein	5.27107	5.54658	5.90105	408.488	224.816	372.377	7.14797	5.97036	6.35505	435.424	1573.89	371.232	65114.8	23550.2	53381.4	1996.06	1646.35	882.119
TVAG_311640	7.156	0	CAMK family protein kinase	0.658883	0.554658	0	1.0528	1.72273	2.46608	0.714797	0	0	49.6338	43.0458	23.411	264.903	117.515	265.94	49.0834	55.1201	62.2965
TVAG_089190	7.152	0	conserved hypothetical protein	0	0	0.590105	0	0	0	0	0	0	29.3291	16.8225	13.3777	61.8106	7.40252	42.3087	10.4116	11.6042	12.4593
TVAG_196910	7.143	0	conserved hypothetical protein	0	0	0	0	0.861365	0.822025	0	0	0.48885	9.02433	5.93735	3.34443	58.2786	44.4151	26.1911	74.3688	79.7791	14.9512
TVAG_126250	7.14	0	Clan CA, family C19, ubiquitin hydrolase-like cysteine peptidase	0.658883	0	0.590105	2.10561	0.861365	0.822025	0	0.663373	0	228.992	159.319	105.35	22.9582	12.0291	26.1911	46.1087	50.7685	57.3128
TVAG_362940	7.134	0	tRNA-Leu (anticodon: TAG)	0	0	0	0	2.58409	1.64405	0	0	0	20.3047	8.41125	31.7721	181.9	43.4898	112.823	26.7728	24.659	69.7721
TVAG_294230	7.12	0	conserved hypothetical protein	0	0	0	0	0	2.46608	3.57398	3.98024	4.8885	181.615	66.7952	102.005	296.691	62.9214	223.631	423.902	381.489	403.681
TVAG_390990	7.115	0	tRNA-Gly (anticodon: GCC)	0	0	0	0	0	0	0	0.663373	0	2.25608	2.96868	5.01665	93.5989	27.7595	30.2205	7.43688	8.70317	22.4267
TVAG_007840	7.107	0	DNA-binding protein reb1	1.31777	0	1.18021	1.0528	1.72273	0	0.714797	0.663373	1.46655	86.8592	111.325	78.5941	60.0446	24.0582	94.6908	282.602	216.129	164.463
TVAG_552320	7.1	0	conserved hypothetical protein	0	0	0	0	0	0	0	0	0	32.7132	5.44257	10.0333	40.6184	4.62658	10.0735	16.3611	26.1095	12.4593
TVAG_154390	7.09	0	conserved hypothetical protein	0	0.554658	0.590105	1.0528	0.861365	1.64405	0	0	0	33.8412	34.6346	25.0832	121.855	87.905	88.6467	47.5961	39.1643	92.1988
TVAG_417020	7.086	0	conserved hypothetical protein	0.658883	2.21863	1.18021	5.26402	1.72273	4.93215	0	0.663373	0	89.1152	102.914	61.872	392.056	141.573	374.734	429.852	300.259	214.3
TVAG_362410	7.056	0	GTP-binding protein ypt10	2.63553	1.10932	2.95053	6.31682	4.30682	5.75418	7.14797	9.9506	26.8867	494.082	580.871	423.071	706.407	355.321	584.262	2051.09	1788.5	2048.31
TVAG_425550	7.047	0	conserved hypothetical protein	0.658883	2.77329	2.95053	52.6402	77.5228	90.4228	5.00358	5.30698	2.44425	1578.13	2733.66	1739.1	3191.19	1780.31	2947.5	4246.46	3623.42	9688.35
TVAG_133460	7.046	0	conserved hypothetical protein	0.658883	0.554658	1.18021	0	0	0.822025	0	0	0.48885	13.5365	2.96868	3.34443	75.9387	24.0582	120.882	124.94	82.6801	77.2477
TVAG_026530	7.015	0	conserved hypothetical protein	50.734	95.4011	71.9929	5.26402	19.8114	22.1947	40.0286	27.1983	23.4648	2541.48	3786.55	3580.21	6594.31	3017.45	6640.44	5991.15	6054.51	8093.56
TVAG_196240	6.993	0	malate dehydrogenase	5.92995	2.77329	2.36042	2.10561	9.47501	4.93215	1.42959	5.97036	1.46655	750.147	507.644	403.004	974.841	297.952	1289.41	126.427	142.152	99.6744
TVAG_228520	6.988	0	malic enzyme	72.4771	112.041	80.2543	274.782	242.043	179.201	32.8806	26.5349	20.5317	4274.15	6333.67	5198.92	12528.1	4720.03	11929	22181.3	21950.9	42850
TVAG_403330	6.976	0	conserved hypothetical protein	0	0	0	0	0	0	0.714797	0	0.48885	40.6095	53.931	25.0832	17.6602	11.1038	8.05879	13.3864	7.25264	47.3454
TVAG_099110	6.968	0	conserved hypothetical protein	29.6497	14.4211	53.1095	35.7953	14.6432	57.5418	12.1515	14.5942	8.31045	4156.83	7194.09	9774.1	2382.36	2168.94	2312.87	899.863	422.104	712.672
TVAG_026540	6.958	0	conserved hypothetical protein	30.3086	70.4415	59.6007	10.528	12.0591	12.3304	23.5883	25.2082	21.9982	1580.39	2930.08	2112.01	5109.09	2477.99	5296.64	5937.61	3236.13	4637.35
TVAG_426580	6.952	0	tRNA-Leu (anticodon: AAG)	0.658883	0	0.590105	0	0	0	3.57398	3.31687	3.42195	87.9872	35.6241	90.2996	407.95	97.1581	243.778	139.813	71.0759	333.909
TVAG_047220	6.949	0	RAB	1.97665	1.10932	10.0318	6.31682	4.30682	5.75418	3.57398	2.65349	8.31045	345.181	324.575	311.032	217.22	67.548	306.234	1427.88	1491.14	956.875
TVAG_114330	6.935	0	golgin IMH1	98.8325	87.6359	87.3356	75.8018	46.5137	33.703	60.7577	78.278	105.103	1525.11	838.651	944.802	26575	7972.52	21718.4	9969.89	9075.96	3872.35
TVAG_482800	6.93	0	conserved hypothetical protein	25.6964	41.0447	12.9823	117.914	133.512	87.1347	33.5954	32.5053	7.33275	627.191	1653.06	919.718	19535.7	9951.77	11580.5	3751.16	4234.09	7562.8
TVAG_294240	6.901	0	ankyrin repeat-containing protein	0.658883	0	0.590105	0	0.861365	0	4.28878	7.96048	9.28815	201.919	73.2274	150.499	598.68	104.561	374.734	417.953	533.795	465.978
TVAG_207580	6.901	0	conserved hypothetical protein	1.31777	2.21863	3.54063	4.21121	11.1977	7.39823	12.8663	10.614	19.0651	345.181	294.394	229.094	1875.51	691.211	1668.17	990.593	886.273	1719.38
TVAG_112490	6.896	0	tRNA-Glu (anticodon: TTC)	0	0	0.590105	0	0	0	0	0	0.48885	3.38412	7.91647	0	104.195	12.0291	56.4115	19.3359	8.70317	2.49186
TVAG_160690	6.895	0	conserved hypothetical protein	0	0	0	0	0	0	0	0	0	3.38412	6.43213	1.67222	63.5766	13.8797	30.2205	5.94951	2.90106	9.96744
TVAG_113640	6.892	0	alcohol dehydrogenase	3.9533	6.65589	8.85158	5.26402	4.30682	7.39823	19.2995	21.2279	19.554	419.631	731.284	755.841	2430.04	805.95	1984.48	1542.41	1640.55	1273.34
TVAG_RG_DS113394_3	6.886	0	conserved hypothetical protein	1.97665	1.10932	0.590105	3.15841	3.44546	3.2881	0	0.663373	0	265.09	199.396	81.9386	588.084	186.914	167.22	31.2349	34.8127	32.3942
TVAG_015890	6.885	0	tRNA-Glu (anticodon: TTC)	0	0	0	0	0	0	0	0	0.48885	7.89629	2.96868	10.0333	52.9805	17.581	32.2352	25.2854	10.1537	12.4593
TVAG_027010	6.882	0	tRNA-Ser (anticodon: CGA)	0	0.554658	0	1.0528	1.72273	0	0	0	0	9.02433	2.96868	11.7055	30.0223	5.55189	24.1764	47.5961	98.6359	104.658
TVAG_167930	6.877	0	tRNA-Met (anticodon: CAT)	0	0	0.590105	0	0	0	0	0	0.9777	29.3291	17.8121	30.0999	17.6602	4.62658	8.05879	52.0582	40.6148	64.7884
TVAG_347420	6.866	0	DNAj/HSP40	413.12	485.325	456.742	760.124	558.164	350.183	1090.06	1129.06	706.877	68899.6	69342.4	58142.9	86734.4	34417.1	64915.6	82824.6	71232.6	157620
TVAG_085640	6.864	0	MYB124	0.658883	2.21863	0	6.31682	5.16819	4.11013	2.14439	3.31687	0.9777	186.127	272.623	197.321	413.248	166.557	294.146	355.483	287.205	520.799
TVAG_465220	6.859	0	conserved hypothetical protein	1.31777	0.554658	0.590105	0	0.861365	0	0.714797	0	0.9777	20.3047	22.7599	30.0999	19.4262	12.9544	54.3968	168.074	176.964	109.642
TVAG_160620	6.846	0	conserved hypothetical protein	0	0	0	6.31682	5.16819	4.11013	0	0	0.48885	19.1767	14.3486	25.0832	688.747	148.976	449.278	156.175	176.964	67.2802
TVAG_RG_DS113249_1	6.842	0	conserved hypothetical protein	1.31777	0.554658	0	0	0	0.822025	2.85919	0	0.48885	42.8656	38.098	31.7721	151.877	37.9379	86.632	69.9067	92.8338	154.495
TVAG_036800	6.84	0	conserved hypothetical protein	0	1.10932	0	1.0528	11.1977	4.11013	0	1.32675	0	216.584	193.459	110.366	257.838	198.018	340.484	263.266	182.767	259.154
TVAG_219580	6.803	0	ABC transporter	0.658883	0	0	0	1.72273	0	2.14439	0.663373	0.9777	16.9206	15.8329	15.0499	75.9387	36.0873	50.3674	171.048	116.042	191.873
TVAG_320010	6.798	0	iron dehydrogenase	6.58883	9.42918	12.9823	2.10561	4.30682	0.822025	6.43317	8.62385	7.8216	187.255	352.283	295.982	181.9	76.8012	128.941	905.812	873.218	3650.58
TVAG_212350	6.797	0	conserved hypothetical protein	59.2995	95.4011	125.692	66.3266	29.2864	55.0757	27.1623	22.5547	16.132	2388.06	3886.49	3886.23	6059.2	3269.14	5751.96	10575.2	6782.67	12706
TVAG_416980	6.795	0	conserved hypothetical protein	16.4721	18.3037	15.9328	21.0561	18.95	16.4405	6.43317	5.97036	1.46655	1351.39	1572.9	842.797	2163.37	848.514	1821.29	1618.27	1518.7	1547.45
TVAG_406860	6.785	0	conserved hypothetical protein	14.4954	31.6155	40.7173	78.9603	51.6819	64.118	69.3353	56.3867	64.0393	3062.63	10749.1	3650.45	6774.44	4835.7	4672.08	4258.36	3843.9	10019.8
TVAG_190310	6.78	0	tRNA-Asp (anticodon: GTC)	0	0	0	0	0.861365	0	0	0	0	46.2497	9.40081	13.3777	40.6184	3.70126	22.1617	4.46213	5.80211	12.4593
TVAG_357110	6.766	0	tRNA-Ser (anticodon: AGA)	0	1.66397	0	0	0	0	1.42959	1.99012	1.9554	7.89629	6.92691	16.7222	120.089	26.8341	247.808	159.149	174.063	59.8047
TVAG_306390	6.758	0	conserved hypothetical protein	0.658883	0	0	0	0.861365	1.64405	4.28878	1.99012	0.48885	81.219	75.7013	53.5109	171.304	60.1455	143.044	147.25	175.514	144.528
TVAG_213730	6.736	0	Heat shock 70 kDa protein	4.61218	5.54658	5.31095	8.42243	10.3364	10.6863	27.8771	36.4855	14.1766	1851.12	1924.2	1570.21	2069.77	529.28	1597.66	996.542	1050.18	1587.32
TVAG_167840	6.719	0	tRNA-Met (anticodon: CAT)	5.27107	16.0851	16.523	5.26402	3.44546	1.64405	9.29235	10.614	8.7993	782.86	261.244	331.099	754.089	247.985	487.557	1671.81	1900.19	1774.2
TVAG_351730	6.707	0	conserved hypothetical protein	0.658883	0.554658	1.77032	2.10561	3.44546	0.822025	0	0.663373	0.48885	75.5787	95.4924	125.416	203.092	73.0999	294.146	49.0834	44.9664	69.7721
TVAG_RG_DS117321_2	6.701	0	conserved hypothetical protein	1.31777	2.21863	1.18021	14.7392	3.44546	9.8643	20.0143	31.8419	14.1766	68.8105	40.0771	51.8387	4672.88	557.965	2179.9	1250.88	912.383	535.75
TVAG_295200	6.697	0	conserved hypothetical protein	0.658883	1.10932	1.77032	8.42243	6.02955	0.822025	0	1.99012	0.9777	91.3713	110.831	112.038	353.203	291.474	471.439	190.384	172.613	299.023
TVAG_094550	6.674	0	ypr107cp	7.9066	6.10123	6.49116	0	1.72273	2.46608	12.1515	13.2675	52.7958	433.168	734.747	339.46	1343.94	594.978	1023.47	1999.03	1656.5	2529.24
TVAG_333090	6.666	0	3-hydroxyacyl-CoA dehyrogenase	0	0.554658	0	0	0	0.822025	0	0	0.48885	14.6645	7.91647	13.3777	93.5989	16.6557	44.3233	7.43688	18.8569	12.4593
TVAG_425560	6.665	0	tRNA-Thr (anticodon: TGT)	0	0.554658	0	0	0	0	0	0	0.48885	4.51216	3.46346	5.01665	51.2145	12.9544	32.2352	22.3107	34.8127	17.443
TVAG_467980	6.663	0	tRNA-Ser (anticodon: CGA)	0	0.554658	0	1.0528	0	0	0	0.663373	0.48885	3.38412	3.46346	13.3777	97.1309	23.1329	72.5291	29.7475	7.25264	32.3942
TVAG_164040	6.662	0	conserved hypothetical protein	70.5005	67.6682	43.6678	93.6995	100.78	64.94	42.173	47.0995	58.662	3123.55	4249.66	2613.67	17533	7733.79	12704.7	4014.43	4044.07	3553.39
TVAG_489140	6.649	0	conserved hypothetical protein	3.9533	0.554658	3.54063	3.15841	0	0.822025	6.43317	7.2971	1.9554	198.535	579.882	491.631	218.986	140.648	215.573	301.937	326.369	318.958
TVAG_015290	6.623	0	CAMK family protein kinase	0.658883	0.554658	0	0	0.861365	0.822025	0	1.99012	0.48885	182.743	39.0876	53.5109	21.1922	2.77595	26.1911	78.831	94.2844	34.8861
TVAG_464470	6.619	0	conserved hypothetical protein	1.97665	1.66397	0.590105	35.7953	20.6728	23.8387	5.00358	3.31687	1.46655	150.029	350.799	168.894	1206.19	726.373	1297.47	2064.48	1250.36	1903.78
TVAG_075430	6.619	0	conserved hypothetical protein	273.437	294.523	407.173	207.402	76.6615	161.939	195.139	172.477	328.996	8068.88	7484.53	5514.97	54684.7	18227.8	41289.2	25987.4	26805.8	20131.7
TVAG_467740	6.613	0	conserved hypothetical protein	213.478	223.527	179.982	18.9505	3.44546	2.46608	83.6312	76.9513	87.993	5297.28	9242.48	5720.65	1933.79	1086.32	1535.2	19618.5	17068.4	25753.4
TVAG_390600	6.608	0	CAMK family protein kinase	8.56548	3.32795	1.18021	6.31682	15.5046	8.22025	0	0	1.46655	597.862	324.575	384.61	1061.38	397.886	612.468	193.359	262.546	411.157
TVAG_306590	6.601	0	conserved hypothetical protein	120.576	150.312	112.12	53.693	111.977	87.1347	72.1944	64.3472	41.0634	5692.1	6008.6	4406.29	8346.2	4087.12	7512.81	12394.3	11476.6	19110.1
TVAG_001700	6.598	0	conserved hypothetical protein	1.31777	0.554658	0	35.7953	35.316	28.7709	0	0	0.48885	324.876	525.456	153.844	4347.93	1458.3	2437.78	187.409	121.844	269.121
TVAG_267310	6.595	0	arm-domain protein	233.904	277.883	260.827	313.735	291.141	178.379	424.589	400.677	279.622	19357.2	25948.7	21431.1	39645.3	17468.1	24293.2	27860.1	22229.4	58977.4
TVAG_125430	6.59	0	conserved hypothetical protein	0.658883	0.554658	0	0	0	1.64405	0.714797	0	0.48885	42.8656	33.1502	23.411	26.4903	37.0126	42.3087	62.4698	82.6801	42.3616
TVAG_465270	6.586	0	conserved hypothetical protein	0	1.10932	0.590105	0	0	0	0	0	0	27.073	19.7912	35.1165	38.8524	11.1038	8.05879	17.8485	17.4063	42.3616
TVAG_333950	6.58	0	conserved hypothetical protein	48.0985	82.0893	36.5865	45.2705	57.7114	81.3805	48.6062	60.367	45.463	2203.06	6186.23	2046.79	6041.54	3365.37	7019.21	7143.87	6375.07	7988.91
TVAG_349980	6.575	0	leucine-rich repeat protein, BspA family	3.29442	3.32795	0.590105	1.0528	0.861365	2.46608	2.14439	3.31687	4.39965	101.524	190.985	86.9552	328.479	153.602	175.279	309.374	303.16	475.945
TVAG_134270	6.57	0	conserved hypothetical protein	14.4954	19.413	20.6537	8.42243	8.61365	13.9744	30.0215	27.8617	44.4853	1778.92	1658.5	1804.32	1004.86	396.035	1061.75	3780.91	3611.82	2895.54
TVAG_238880	6.57	0	conserved hypothetical protein	0	0	0	0	0	0	0	0.663373	0	6.76825	8.90603	3.34443	33.5543	3.70126	32.2352	19.3359	20.3074	9.96744
TVAG_050810	6.568	0	tRNA-Ala (anticodon: AGC)	0	0	0	0	0	0	0	0	0	2.25608	8.41125	3.34443	45.9164	3.70126	26.1911	5.94951	7.25264	7.47558
TVAG_424170	6.565	0	conserved hypothetical protein	7.24771	6.10123	2.95053	58.957	83.5524	63.2959	5.71837	7.2971	2.9331	121.828	371.579	130.433	7355.46	4443.36	8961.38	444.726	303.16	318.958
TVAG_212340	6.555	0	alcohol dehydrogenase	164.062	337.232	421.335	123.178	100.78	181.668	98.6419	116.754	64.0393	8980.33	11704	15683.7	15281.3	6279.19	13512.6	22715.2	22725.4	34407.6
TVAG_079590	6.555	0	tRNA-Leu (anticodon: CAA)	0	0.554658	0	0	0	0	0	0	0	1.12804	6.43213	5.01665	45.9164	7.40252	54.3968	5.94951	2.90106	7.47558
TVAG_259150	6.546	0	conserved hypothetical protein	0	0	0.590105	0	0	0	0	0	0	5.64021	7.91647	1.67222	31.7883	15.7304	38.2793	4.46213	13.0548	17.443
TVAG_245950	6.537	0	ankyrin repeat-containing protein	4.61218	4.43726	4.13074	2.10561	1.72273	3.2881	0	0	0	217.712	713.472	581.931	113.025	21.2823	147.073	34.2097	46.4169	9.96744
TVAG_334750	6.531	0	conserved hypothetical protein	1.97665	8.87452	7.08127	3.15841	1.72273	3.2881	0.714797	3.31687	0	837.006	374.548	317.721	222.518	64.7721	169.235	267.728	300.259	261.645
TVAG_078520	6.529	0	abcb9	2.63553	5.54658	7.08127	13.6864	7.75228	11.5084	5.00358	3.98024	4.39965	148.901	373.558	113.711	1527.6	869.797	1355.89	428.365	464.169	316.466
TVAG_514800	6.516	0	conserved hypothetical protein	0	0.554658	0.590105	0	0	0	0.714797	0	0.48885	29.3291	10.3904	41.8054	30.0223	9.25315	16.1176	50.5708	40.6148	27.4105
TVAG_244560	6.511	0	conserved hypothetical protein	0	0	0	0	0	0	0	0.663373	0.9777	22.5608	15.8329	16.7222	17.6602	16.6557	58.4262	20.8233	29.0106	7.47558
TVAG_285740	6.511	0	conserved hypothetical protein	0	0.554658	0.590105	0	0	0	3.57398	2.65349	5.8662	38.3534	52.9414	25.0832	114.791	43.4898	82.6026	316.811	319.116	281.58
TVAG_132440	6.505	0	alanine aminotransferase	84.9959	127.571	80.8444	204.244	227.4	105.219	93.6383	99.506	46.4407	4934.05	5309.48	4941.4	10405.4	5114.22	12716.8	18091	17571.7	17948.9
TVAG_282190	6.501	0	conserved hypothetical protein	98.1736	114.259	108.579	42.1121	51.6819	32.881	112.938	120.071	141.766	7687.6	8434.01	6814.28	6589.01	3184.01	5123.38	10378.9	10371.3	16097.4
TVAG_113620	6.5	0	conserved hypothetical protein	0	1.10932	0	0	1.72273	0	2.14439	1.99012	1.9554	45.1216	52.9414	40.1332	227.816	46.2658	181.323	74.3688	140.701	29.9023
TVAG_284030	6.497	0	conserved hypothetical protein	0	0.554658	0.590105	2.10561	3.44546	2.46608	2.14439	2.65349	1.46655	60.9142	70.7535	53.5109	211.922	91.6062	197.44	200.796	182.767	266.629
TVAG_TEG_DS113750_1_1	6.485	0	PIF4I transposable element protein	0.658883	0	0.590105	0	0	0	0	1.99012	0.9777	31.5851	58.384	46.822	30.0223	11.1038	26.1911	74.3688	91.3833	44.8535
TVAG_091880	6.471	0	modulator of drug activity B	13.8365	14.9758	20.6537	96.8579	95.6115	96.1769	256.612	271.983	185.763	7352.57	7578.54	5919.64	8989.03	5629.62	7843.22	11830.6	11028.4	27171.2
TVAG_375650	6.46	0	conserved hypothetical protein	0.658883	0	1.18021	3.15841	4.30682	4.93215	3.57398	5.97036	4.8885	90.2433	170.204	175.583	533.337	140.648	467.41	266.24	245.139	408.665
TVAG_172190	6.451	0	conserved hypothetical protein	8.56548	3.8826	2.95053	38.9537	40.4841	45.2114	3.57398	0.663373	3.9108	1368.31	1005.39	399.659	2352.33	1054.86	2731.93	1186.93	1026.97	1694.47
TVAG_021620	6.425	0	hypothetical protein	13.8365	8.31986	8.85158	11.5808	15.5046	5.75418	0.714797	0.663373	1.46655	1035.54	898.519	846.141	632.234	268.341	547.998	559.254	456.917	406.173
TVAG_240170	6.423	0	conserved hypothetical protein	0.658883	2.21863	0.590105	2.10561	2.58409	2.46608	4.28878	8.62385	2.9331	102.652	68.2796	83.6108	413.248	87.905	509.719	318.299	329.27	366.304
TVAG_352390	6.411	0	ATP-binding cassette transporter	6.58883	8.31986	5.90105	16.8449	13.7818	14.7965	5.00358	7.2971	1.9554	964.475	2048.88	3177.21	58.2786	53.6683	80.5879	84.7805	88.4822	241.71
TVAG_331720	6.403	0	tRNA-Ile (anticodon: GAT)	0	0	0	0	0	0	0	0	0	2.25608	5.44257	6.68886	33.5543	10.1785	28.2058	2.97475	4.35159	4.98372
TVAG_137250	6.401	0	heat shock protein 70 (HSP70)-4	299.133	266.236	286.201	2300.38	1739.1	1128.64	821.301	941.99	738.163	44025.2	39059.9	42350.5	192637	66785.6	132926	55726.1	59676.2	86492.5
TVAG_035820	6.396	0	STE family protein kinase	0	0	0	6.31682	1.72273	1.64405	0	0	0.48885	38.3534	20.7807	21.7388	298.457	99.9341	153.117	52.0582	49.318	19.9349
TVAG_489130	6.394	0	conserved hypothetical protein	11.201	8.31986	30.6855	20.0033	3.44546	28.7709	72.9092	46.4361	38.1303	2266.23	2054.82	5513.29	2129.82	1225.12	1819.27	2559.78	1826.22	2504.32
TVAG_607000	6.383	0	conserved hypothetical protein	0.658883	0	0	0	0	0	1.42959	0	0.48885	21.4328	33.645	26.7554	8.83008	2.77595	6.04409	29.7475	42.0653	62.2965
TVAG_059590	6.383	0	conserved hypothetical protein	0	0	0.590105	0	0.861365	0	1.42959	0.663373	0.9777	250.425	35.1293	40.1332	14.1281	4.62658	4.0294	17.8485	14.5053	4.98372
TVAG_125350	6.358	0	conserved hypothetical protein	7.9066	6.10123	3.54063	1.0528	1.72273	0.822025	5.00358	5.97036	14.1766	236.889	129.632	138.794	762.919	218.374	630.6	437.289	796.34	568.144
TVAG_226520	6.348	0	conserved hypothetical protein	67.865	88.1906	61.371	48.429	40.4841	57.5418	79.3424	72.3077	132.967	2360.99	7951.11	1986.59	8044.21	5249.31	7271.04	4454.69	4044.07	11594.6
TVAG_475800	6.346	0	hypothetical protein	3.29442	4.99192	4.13074	0	0.861365	0.822025	3.57398	0.663373	1.9554	99.2676	44.5302	70.233	353.203	101.785	203.484	257.316	261.095	338.893
TVAG_300470	6.343	0	heat shock protein	386.106	318.928	450.25	1748.71	1469.49	618.163	1282.34	1342	693.678	60108.8	55917.5	56601.1	120654	36639.7	76776.1	73547.8	76603.9	117663
TVAG_238340	6.339	0	conserved hypothetical protein	0	0	0	0	0	0	0	0	0.48885	11.2804	3.95824	10.0333	12.3621	6.47721	16.1176	23.798	13.0548	22.4267
TVAG_326000	6.335	0	tRNA-Gly (anticodon: TCC)	0.658883	0	0	3.15841	2.58409	0	0.714797	0	0.9777	20.3047	11.8747	13.3777	109.493	37.9379	88.6467	101.142	121.844	84.7233
TVAG_164050	6.301	0	conserved hypothetical protein	7.9066	12.2025	7.08127	27.3729	24.9796	14.7965	3.57398	6.63373	8.31045	413.991	675.374	391.298	2973.97	1307.47	2218.18	294.501	256.744	281.58
TVAG_133910	6.298	0	conserved hypothetical protein	0.658883	0.554658	4.13074	1.0528	2.58409	0	0	0	1.9554	110.548	58.8788	45.1498	176.602	51.8177	209.529	87.7552	116.042	27.4105
TVAG_254540	6.287	0	shk1 kinase-binding protein	135.071	114.259	133.954	56.8514	93.0274	64.118	56.4689	45.1094	59.1508	4315.88	2282.42	2284.25	12701.2	3645.74	12926.3	5952.48	7011.86	8143.4
TVAG_198770	6.269	0	conserved hypothetical protein	0.658883	0.554658	0.590105	0	0	0.822025	0.714797	0.663373	0.9777	34.9693	20.286	15.0499	21.1922	24.9835	16.1176	126.427	88.4822	62.2965
TVAG_161100	6.266	0	heat shock protein 70kD	843.37	640.075	987.837	2120.35	1876.05	1099.05	1925.66	2059.11	1691.91	70681.9	60803.9	68045.8	237639	94149	181649	85665.5	87018.7	133736
TVAG_410370	6.264	0	MYB81	7.9066	3.8826	4.13074	42.1121	35.316	30.4149	29.3067	21.2279	19.0651	2584.34	2187.91	1013.36	1591.18	859.618	1867.62	2415.5	1633.3	568.144
TVAG_394750	6.257	0	conserved hypothetical protein	0	0.554658	0.590105	0	0	0	0	0	0	6.76825	9.40081	6.68886	28.2563	11.1038	48.3527	7.43688	4.35159	17.443
TVAG_411070	6.253	0	conserved hypothetical protein	11.201	16.0851	11.8021	14.7392	11.1977	18.9066	12.8663	7.2971	15.1543	366.613	155.856	239.127	1520.54	455.255	1561.39	1966.31	1858.13	971.826
TVAG_417070	6.242	0	conserved hypothetical protein	25.6964	39.9353	22.424	29.4785	20.6728	26.3048	35.7398	27.8617	32.2641	1337.86	1117.71	593.636	1358.07	649.571	1255.16	4567.73	3362.33	5487.08
TVAG_218250	6.239	0	MYB-1	3.29442	4.43726	2.95053	2.10561	0.861365	0	0.714797	0	1.46655	139.877	225.619	198.994	155.409	92.5315	104.764	87.7552	81.2296	159.479
TVAG_072430	6.235	0	ABC transporter	3.29442	2.21863	1.77032	7.36962	12.9205	5.75418	12.1515	23.8814	5.8662	368.869	424.026	250.832	1285.66	680.107	1176.58	490.834	512.037	441.059
TVAG_053810	6.228	0	conserved hypothetical protein	13.8365	5.54658	8.85158	0	0	0	0	1.32675	0.48885	359.845	377.517	272.571	218.986	89.7556	134.985	269.215	291.556	291.548
TVAG_460700	6.224	0	conserved hypothetical protein	1.31777	5.54658	3.54063	11.5808	6.02955	13.1524	5.00358	7.96048	10.2658	774.964	628.865	438.12	621.638	346.068	715.218	428.365	313.314	470.962
TVAG_351330	6.217	0	conserved hypothetical protein	208.866	287.313	191.194	147.392	80.1069	83.0245	1016.44	1101.86	1374.16	22184.1	13936.5	10769.1	34287.2	14448.8	35960.3	68947.4	67078.2	66502.8
TVAG_101370	6.216	0	BAS1	9.22436	8.87452	15.9328	58.957	86.9978	50.1435	9.29235	14.5942	3.42195	1247.61	1330.46	615.375	1693.61	1333.38	2214.15	3168.11	2624.01	4774.41
TVAG_046500	6.211	0	conserved hypothetical protein	0.658883	0	0.590105	8.42243	10.3364	8.22025	1.42959	1.32675	1.46655	341.796	270.15	155.516	356.735	146.2	308.249	203.771	192.92	281.58
TVAG_025140	6.21	0	Arginase	107.398	61.0123	208.307	269.518	71.4933	276.2	4.28878	2.65349	3.42195	3195.74	4419.86	6902.91	22677.4	12204.9	21301.4	1307.4	1292.42	1004.22
TVAG_133920	6.209	0	malate dehydrogenase	3.29442	1.10932	4.13074	55.7986	40.4841	40.2792	0.714797	0	0.48885	394.814	371.085	344.476	2461.83	1102.05	3302.09	745.176	881.921	1128.81
TVAG_050180	6.206	0	modulator of drug activity B	7.24771	7.76521	5.90105	22.1089	20.6728	20.5506	2.85919	0.663373	3.42195	820.086	1267.62	862.863	1520.54	644.945	1220.91	86.2679	91.3833	132.069
TVAG_091900	6.205	0	conserved hypothetical protein	34.9208	26.6236	27.735	17.8977	18.0887	23.8387	47.8914	56.3867	82.6156	1757.49	678.837	658.853	4699.37	1701.66	4587.47	4173.58	4019.41	2601.5
TVAG_576550	6.203	0	5.8S ribosomal RNA	0	0	0	0	0	0	0.714797	1.32675	0.9777	9.02433	6.92691	6.68886	95.3649	24.0582	60.4409	7.43688	8.70317	29.9023
TVAG_091870	6.199	0	conserved hypothetical protein	0	0.554658	0	0	4.30682	1.64405	5.71837	10.614	6.8439	113.932	204.839	145.483	127.153	91.6062	76.5585	303.425	249.491	894.578
TVAG_047900	6.198	0	conserved hypothetical protein	361.727	396.026	382.388	681.164	524.571	383.886	556.826	567.184	402.812	35757.8	37800.2	32034.6	47214.5	22375.1	32746.9	26964.7	26108.1	51285
TVAG_422410	6.198	0	conserved hypothetical protein	0.658883	0	0	8.42243	2.58409	3.2881	10.7219	1.99012	11.2435	121.828	119.242	61.872	579.254	223.926	529.865	297.475	297.358	612.998
TVAG_465210	6.196	0	conserved hypothetical protein	4.61218	1.66397	2.36042	0	0	0.822025	2.14439	0	0.48885	23.6889	19.7912	31.7721	68.8747	16.6557	52.3821	257.316	269.798	174.43
TVAG_430110	6.191	0	conserved hypothetical protein	0.658883	1.10932	0	0	0	0.822025	0	0	1.46655	110.548	49.4779	56.8553	26.4903	10.1785	26.1911	13.3864	24.659	9.96744
TVAG_306290	6.191	0	tRNA-Asp (anticodon: GTC)	0	0	0	0	0	0	0.714797	0	0	10.1524	6.43213	5.01665	44.1504	2.77595	4.0294	19.3359	8.70317	4.98372
TVAG_218110	6.183	0	conserved hypothetical protein	0	1.10932	0	2.10561	4.30682	1.64405	0.714797	0	0.48885	45.1216	31.1711	15.0499	215.454	73.0999	171.249	40.1592	46.4169	57.3128
TVAG_406850	6.181	0	conserved hypothetical protein	1.31777	1.66397	1.18021	2.10561	0.861365	0.822025	2.85919	1.99012	0	67.6825	53.4362	55.1831	134.217	61.9961	223.631	118.99	108.79	82.2314
TVAG_488940	6.18	0	conserved hypothetical protein	3.29442	1.10932	2.36042	17.8977	6.89092	4.93215	9.29235	7.2971	28.3533	1311.91	413.141	638.786	287.861	167.482	175.279	1286.58	941.393	680.278
TVAG_454100	6.18	0	conserved hypothetical protein	194.371	223.527	65.5017	226.353	298.032	229.345	8.57756	14.5942	9.777	8447.9	16532.6	5001.6	12072.5	7798.56	10909.6	8686.28	7851.71	14689.5
TVAG_146030	6.175	0	conserved hypothetical protein	0	1.10932	0.590105	3.15841	3.44546	4.93215	0	0	5.37735	103.78	274.603	163.877	279.031	71.2493	243.778	63.9572	63.8233	59.8047
TVAG_305980	6.172	0	conserved hypothetical protein	1.97665	0.554658	0	0	1.72273	0.822025	0	0	0	48.5058	59.8683	51.8387	19.4262	22.2076	20.147	41.6466	36.2632	44.8535
TVAG_TEG_DS113205_2_6	6.168	0	Maverick transposable element conserved hypothetical protein	0.658883	1.10932	0.590105	1.0528	0.861365	0	0	1.32675	0	18.0487	16.8225	6.68886	61.8106	14.805	48.3527	96.6795	92.8338	39.8698
TVAG_146260	6.162	0	conserved hypothetical protein	3.29442	0	1.77032	3.15841	0	0	0	2.65349	0.9777	14.6645	26.7181	8.36108	367.332	93.4569	143.044	83.2931	60.9222	42.3616
TVAG_219740	6.154	0	tRNA-Phe (anticodon: GAA)	0	0	0.590105	0	0	0	0	0	0	4.51216	1.48434	8.36108	35.3203	10.1785	24.1764	13.3864	5.80211	0
TVAG_357130	6.15	0	conserved hypothetical protein	27.6731	21.077	48.9788	30.5313	34.4546	30.4149	25.0179	22.5547	40.5745	248.169	110.831	78.5941	3177.06	1053.93	3523.71	4271.75	4563.36	2957.84
TVAG_021750	6.147	0	amino acid permease	0	0	0	1.0528	0.861365	0.822025	1.42959	0	0.48885	30.4571	22.7599	20.0666	54.7465	42.5645	48.3527	19.3359	30.4611	24.9186
TVAG_358660	6.146	0	conserved hypothetical protein	0.658883	0	0	1.0528	0	0	0.714797	0	0	22.5608	10.3904	8.36108	22.9582	4.62658	46.338	17.8485	13.0548	14.9512
TVAG_240020	6.14	0	breast cancer suppressor candidate 1,bcsc-1	15.1543	16.6397	11.212	26.3201	64.6024	25.4828	68.6205	57.7135	94.348	11004	3080.5	5274.17	985.437	756.908	733.35	1796.75	1859.58	1330.65
TVAG_473880	6.122	0	conserved hypothetical protein	3.9533	21.077	13.5724	15.7921	43.9296	46.0334	5.00358	5.97036	2.9331	2337.3	1956.85	1280.92	641.064	219.3	969.07	1515.64	1231.5	797.395
TVAG_126220	6.121	0	conserved hypothetical protein	19.1076	22.1863	26.5547	37.9009	43.0682	36.1691	20.0143	15.921	37.6414	1527.37	932.659	1081.92	2924.52	998.415	2028.8	2846.84	3050.46	2541.7
TVAG_146430	6.119	0	hypothetical protein	0.658883	0	1.18021	0	0.861365	0	1.42959	4.64361	1.9554	15.7926	30.6763	16.7222	12.3621	7.40252	44.3233	215.67	261.095	164.463
TVAG_273300	6.117	0	conserved hypothetical protein	0	0.554658	0	3.15841	2.58409	2.46608	0.714797	0	1.46655	13.5365	44.0354	33.4443	132.451	93.4569	90.6614	74.3688	40.6148	179.414
TVAG_415750	6.102	0	MYB124	1.97665	3.32795	1.77032	2.10561	2.58409	0.822025	1.42959	1.32675	2.44425	283.138	219.187	279.26	215.454	52.743	84.6173	23.798	37.7137	34.8861
TVAG_036080	6.1	0	conserved hypothetical protein	0	0	0	2.10561	3.44546	4.11013	0	0	0	36.0973	56.8996	25.0832	111.259	31.4607	44.3233	78.831	50.7685	149.512
TVAG_427520	6.099	0	CAMK family protein kinase	73.136	132.009	117.431	80.0131	84.4137	73.1602	71.4797	68.9908	35.1972	3275.83	6799.75	4307.63	11041.1	6393	7730.4	2770.98	2526.82	5619.15
TVAG_464250	6.098	0	glycine-rich RNA-binding protein	5.27107	2.77329	0.590105	4.21121	4.30682	2.46608	6.43317	5.30698	6.8439	154.542	186.037	110.366	166.006	89.7556	104.764	584.539	651.287	578.112
TVAG_361130	6.097	0	glycerol-3-phosphate dehydrogenase	726.748	867.485	1251.02	2097.18	3069.9	1240.44	107.934	111.447	244.425	52749.5	48893.6	32332.3	104589	61759.3	108608	73657.9	75877.2	106597
TVAG_003130	6.089	0	conserved hypothetical protein	11.8599	27.1782	20.6537	6.31682	17.2273	14.7965	23.5883	21.2279	48.885	1562.34	1535.8	994.968	556.295	371.977	425.101	1795.26	1485.34	4413.09
TVAG_240420	6.078	0	conserved hypothetical protein	0	1.10932	1.77032	5.26402	10.3364	3.2881	0.714797	0	0	30.4571	31.6659	10.0333	494.485	218.374	515.763	84.7805	31.9116	49.8372
TVAG_016270	6.07	0	ankyrin 2,3/unc44	3.29442	0.554658	3.54063	1.0528	4.30682	4.11013	1.42959	1.99012	0.48885	302.315	103.409	224.077	192.496	53.6683	163.191	130.889	121.844	69.7721
TVAG_380260	6.046	0	conserved hypothetical protein	0	0	0	0	4.30682	2.46608	1.42959	1.99012	1.46655	20.3047	10.8851	8.36108	58.2786	34.2367	74.5438	168.074	175.514	204.333
TVAG_068870	6.026	0	conserved hypothetical protein	1.31777	3.32795	2.36042	2.10561	27.5637	13.9744	20.7291	19.9012	15.6432	323.748	477.462	220.732	293.159	197.092	247.808	1378.8	1457.78	2364.78
TVAG_050800	6.025	0	conserved hypothetical protein	7.24771	16.6397	4.13074	4.21121	0.861365	2.46608	2.85919	0.663373	3.42195	320.364	704.071	209.027	351.437	205.42	273.999	272.19	224.832	269.121
TVAG_004600	6.008	0	r2r3-MYB transcription factor	0	1.10932	2.36042	13.6864	9.47501	8.22025	3.57398	1.32675	6.35505	94.7554	54.9205	50.1665	875.944	260.014	650.747	358.458	306.062	251.678
TVAG_303850	5.997	0	conserved hypothetical protein	7.9066	6.65589	10.0318	5.26402	8.61365	4.93215	5.00358	9.9506	7.8216	791.885	666.468	346.149	990.736	368.276	787.747	78.831	121.844	92.1988
TVAG_424460	5.994	0	leucine-rich repeat protein, BspA family	3.29442	1.10932	3.54063	5.26402	6.02955	4.93215	1.42959	2.65349	2.9331	109.42	109.841	81.9386	568.657	364.574	509.719	40.1592	60.9222	104.658
TVAG_021380	5.992	0	tRNA-Ser (anticodon: GGA)	0	0	0	0	0	0	0	0	0	10.1524	5.93735	6.68886	22.9582	10.1785	4.0294	7.43688	2.90106	2.49186
TVAG_307140	5.972	0	tRNA-Tyr (anticodon: GTA)	0	0	0	0	0	0	0	0.663373	0	2.25608	2.96868	5.01665	12.3621	3.70126	26.1911	16.3611	4.35159	19.9349
TVAG_334760	5.971	0	conserved hypothetical protein	40.1919	54.9111	49.5689	81.0659	110.255	112.617	74.3388	77.6147	60.6174	1702.21	1563.5	2479.9	5783.71	2317.92	5270.45	7719.49	7954.7	6605.92
TVAG_397520	5.967	0	conserved hypothetical protein	3.9533	8.87452	5.90105	24.2145	35.316	19.7286	0.714797	4.64361	1.9554	557.252	621.938	476.581	552.763	339.591	687.012	868.628	722.363	1652.1
TVAG_512990	5.954	0	tRNA-Phe (anticodon: AAA)	0	0	0.590105	0	0	0	0	0	0	4.51216	6.92691	8.36108	17.6602	5.55189	4.0294	19.3359	11.6042	12.4593
TVAG_371320	5.942	0	malate dehydrogenase	28.332	32.1701	34.8162	146.34	124.037	104.397	7.14797	8.62385	14.6655	2601.26	2882.59	1586.93	5993.86	2351.23	6972.87	2516.64	2570.34	3169.65
TVAG_361120	5.941	0	conserved hypothetical protein	2.63553	1.66397	2.36042	0	0	0	3.57398	0.663373	1.46655	110.548	29.192	55.1831	123.621	24.0582	72.5291	104.116	165.36	122.101
TVAG_461800	5.937	0	conserved hypothetical protein	1.31777	1.66397	0.590105	2.10561	0	1.64405	0	0	1.46655	16.9206	61.3527	28.4277	45.9164	12.0291	46.338	98.1669	111.691	117.117
TVAG_486520	5.927	0	tRNA-Leu (anticodon: TAG)	0	0	0	0	0	0	0	0	0.48885	5.64021	11.3799	6.68886	21.1922	10.1785	16.1176	4.46213	0	12.4593
TVAG_221640	5.926	0	conserved hypothetical protein	20.4254	33.2795	22.424	5.26402	6.02955	3.2881	16.4403	13.9308	14.1766	283.138	516.55	172.238	2092.73	799.473	2310.86	754.1	786.187	580.604
TVAG_184320	5.921	0	heat shock protein	735.972	635.083	785.43	2303.53	1900.17	1108.91	2230.88	2362.27	1789.19	80641.4	68027.7	69962.2	169008	58208.8	120142	76260.8	80714.7	116071
TVAG_110720	5.92	0	2-deoxyglucose-6-phosphate phosphatase	4.61218	3.32795	6.49116	12.6336	12.0591	18.0846	2.14439	5.30698	5.37735	511.003	526.445	322.738	545.699	453.405	757.526	374.819	356.83	261.645
TVAG_362320	5.912	0	CAMK family protein kinase	0	0.554658	0	3.15841	0.861365	0.822025	2.85919	0.663373	0	23.6889	22.7599	16.7222	58.2786	41.6392	50.3674	98.1669	82.6801	87.2151
TVAG_130100	5.912	0	conserved hypothetical protein	0	0.554658	0	0	0	0	0.714797	0	0.9777	16.9206	33.645	25.0832	19.4262	7.40252	10.0735	10.4116	10.1537	32.3942
TVAG_244220	5.901	0	ankyrin repeat-containing protein	1.31777	0	1.18021	0	0	0.822025	0.714797	1.32675	1.46655	93.6274	48.9832	41.8054	104.195	20.3569	50.3674	25.2854	40.6148	7.47558
TVAG_465230	5.897	0	dihydrodiol dehydrogenase	115.963	229.074	253.155	2085.6	1462.6	1519.92	1321.66	1431.56	874.553	11298.5	9763.98	17048.2	73725.9	46423.1	61988.2	89642.7	79021.9	164767
TVAG_353740	5.885	0	DNA-3-methyladenine glycosylase	5.92995	8.31986	14.7526	3.15841	5.16819	7.39823	7.86276	3.98024	6.8439	355.333	313.195	225.749	211.922	177.661	314.293	785.335	586.014	834.773
TVAG_006760	5.87	0	conserved hypothetical protein	21.7431	37.1621	28.3251	32.6369	25.8409	10.6863	5.00358	10.614	10.2658	1619.87	1550.64	1525.06	1652.99	808.726	1218.89	635.11	549.75	1071.5
TVAG_150490	5.868	0	hydroxysteroid dehydrogenase	1.31777	1.66397	2.95053	1.0528	0.861365	3.2881	0.714797	1.99012	6.8439	78.9629	45.0249	38.461	452.1	126.768	241.764	78.831	87.0317	107.15
TVAG_534540	5.863	0	malate and lactate dehydrogenase	3.29442	3.8826	2.36042	9.47523	12.0591	10.6863	0	0.663373	0.48885	231.248	340.408	177.255	439.738	176.735	545.983	157.662	156.657	184.398
TVAG_149720	5.852	0	MYB	15.8132	17.1944	19.4735	21.0561	11.1977	13.9744	4.28878	7.96048	9.777	926.122	1018.26	588.62	1207.96	622.737	1146.36	377.794	362.632	695.229
TVAG_264400	5.844	0	conserved hypothetical protein	0	0	0	0	0	0	2.85919	0.663373	0	22.5608	7.91647	6.68886	35.3203	10.1785	20.147	34.2097	33.3622	32.3942
TVAG_036730	5.839	0	r2r3-MYB transcription factor	9.22436	9.42918	11.212	1.0528	0.861365	0	1.42959	0.663373	0	579.813	657.067	493.304	60.0446	33.3114	66.485	11.899	26.1095	32.3942
TVAG_444990	5.834	0	conserved hypothetical protein	3.29442	1.66397	2.95053	30.5313	31.8705	19.7286	1.42959	4.64361	2.9331	357.589	868.338	342.804	953.649	658.825	1355.89	267.728	181.316	563.161
TVAG_230590	5.833	0	ankyrin	405.213	501.965	226.01	63.1682	97.3342	55.0757	38.599	35.1588	19.554	3848.88	12900.9	3625.36	15387.3	7310.92	13502.5	6623.29	6784.12	12292.3
TVAG_256570	5.827	0	ankyrin repeat and socs box protein	140.342	112.595	57.2402	21.0561	37.0387	14.7965	12.8663	11.2773	13.1989	1807.12	5586.55	1548.47	2852.12	2121.75	2685.59	1404.08	1465.03	4442.99
TVAG_047130	5.825	0	ubiquitin	70.5005	61.567	41.8975	88.4355	49.0978	62.4739	35.7398	45.7727	66.4836	1643.56	5822.07	1501.65	1608.84	1155.72	1462.67	4671.85	4444.42	7258.79
TVAG_445230	5.823	0	r2r3-MYB transcription factor	0.658883	1.66397	1.18021	5.26402	2.58409	0.822025	1.42959	0.663373	0.9777	110.548	89.0603	80.2663	146.579	57.3696	106.779	60.9824	55.1201	82.2314
TVAG_RG_DS117321_1	5.821	0	conserved hypothetical protein	1.97665	1.66397	0	0	0.861365	0.822025	2.14439	2.65349	0.48885	15.7926	4.94779	8.36108	174.836	19.4316	82.6026	135.351	124.745	44.8535
TVAG_399680	5.809	0	conserved hypothetical protein	9.88325	7.21055	11.8021	2.10561	3.44546	2.46608	7.86276	11.9407	7.8216	371.125	138.043	204.01	1011.93	278.52	709.174	370.357	349.577	256.662
TVAG_499560	5.806	0	tRNA-Leu (anticodon: AAG)	0	0	0	0	0.861365	0	0	1.32675	0.9777	9.02433	3.46346	6.68886	70.6407	15.7304	52.3821	2.97475	8.70317	19.9349
TVAG_057350	5.806	0	ankyrin repeat and socs box protein	1.31777	2.21863	0	1.0528	0	0.822025	0.714797	0.663373	1.9554	89.1152	195.933	56.8553	49.4485	42.5645	46.338	7.43688	11.6042	2.49186
TVAG_411760	5.8	0	conserved hypothetical protein	0	0.554658	0	7.36962	23.2568	11.5084	3.57398	5.30698	12.2212	267.346	443.322	204.01	512.145	366.425	388.837	394.155	317.666	620.473
TVAG_021930	5.795	0	hypothetical protein	1.31777	0	0	1.0528	0.861365	2.46608	0.714797	0.663373	0	55.274	49.9727	58.5275	54.7465	36.0873	60.4409	19.3359	18.8569	2.49186
TVAG_483900	5.785	0	conserved hypothetical protein	2.63553	2.21863	2.36042	3.15841	1.72273	2.46608	0	0	2.44425	33.8412	71.743	45.1498	203.092	139.723	153.117	81.8057	88.4822	117.117
TVAG_305970	5.775	0	hypothetical protein	0	0.554658	0.590105	0	0	2.46608	1.42959	0.663373	1.46655	38.3534	71.743	48.4942	28.2563	12.9544	6.04409	62.4698	66.7243	67.2802
TVAG_024300	5.774	0	conserved hypothetical protein	9.88325	8.31986	3.54063	10.528	30.1478	27.9489	51.4653	61.0303	33.2418	1000.57	1066.25	720.725	1381.03	731.925	1142.33	2118.02	2094.56	2668.78
TVAG_493410	5.769	0	conserved hypothetical protein	0.658883	1.66397	0	3.15841	4.30682	2.46608	0.714797	2.65349	3.42195	205.303	100.935	117.055	111.259	40.7139	74.5438	126.427	120.394	112.134
TVAG_264680	5.76	0	40S ribosomal protein S30	0	0	0	6.31682	5.16819	4.11013	1.42959	0	1.46655	41.7375	29.6868	48.4942	284.329	138.797	292.131	38.6718	30.4611	42.3616
TVAG_302480	5.75	0	conserved hypothetical protein	1.31777	1.66397	1.77032	8.42243	7.75228	3.2881	1.42959	0	0	64.2983	69.2691	63.5442	390.29	198.018	413.013	37.1844	21.7579	62.2965
TVAG_314820	5.745	0	cortactin-binding protein	64.5706	70.4415	54.2897	16.8449	27.5637	26.3048	71.4797	66.3373	65.017	2247.06	2656.47	1352.82	4807.1	2640.85	4210.72	1642.06	1874.08	3511.03
TVAG_475810	5.741	0	conserved hypothetical protein	7.9066	4.99192	4.72084	3.15841	2.58409	0.822025	3.57398	0	8.31045	161.31	82.1334	78.5941	365.566	95.3075	251.837	306.4	300.259	338.893
TVAG_012320	5.725	0	dihydroflavonal-4-reductase	0.658883	0.554658	0	0	0.861365	2.46608	1.42959	0.663373	0.9777	4.51216	10.8851	8.36108	88.3008	24.0582	70.5144	62.4698	53.6696	79.7395
TVAG_205520	5.724	0	conserved hypothetical protein	10.5421	8.31986	7.67137	27.3729	20.6728	26.3048	6.43317	4.64361	5.8662	226.736	413.141	638.786	1499.35	718.97	1160.47	486.372	384.39	598.047
TVAG_125710	5.709	0	heat shock protein 70kD	88.2903	110.377	112.71	77.9074	53.4046	49.3215	95.0679	92.2089	139.322	4787.41	5388.15	5744.06	4197.82	1999.61	2667.46	4871.16	4515.5	8766.37
TVAG_193810	5.703	0	conserved hypothetical protein	1.31777	1.10932	1.18021	0	0	1.64405	17.8699	11.9407	27.8644	163.566	78.6699	103.677	798.24	189.69	588.292	453.65	484.477	460.994
TVAG_209150	5.695	0	conserved hypothetical protein	1.97665	2.77329	1.18021	0	0.861365	0	0	0	0.9777	29.3291	60.8579	50.1665	91.8329	47.1911	108.794	14.8738	11.6042	19.9349
TVAG_136210	5.684	0	alanine aminotransferase	1.31777	1.10932	1.18021	0	0	0	1.42959	0.663373	4.39965	38.3534	110.831	73.5775	12.3621	7.40252	30.2205	113.041	113.141	67.2802
TVAG_190020	5.683	0	ankyrin repeat-containing protein	1.97665	0.554658	0	3.15841	3.44546	1.64405	1.42959	0.663373	0.9777	16.9206	28.6972	6.68886	222.518	111.963	155.132	43.1339	53.6696	37.3779
TVAG_601920	5.683	0	glycerol-3-phosphate dehydrogenase	0.658883	0	0	1.0528	3.44546	0.822025	0.714797	0	0	10.1524	17.8121	13.3777	79.4708	45.3405	100.735	13.3864	10.1537	17.443
TVAG_301720	5.681	0	tRNA-Leu (anticodon: CAA)	0	1.10932	0	2.10561	2.58409	1.64405	0	0	0	16.9206	16.8225	28.4277	70.6407	14.805	44.3233	25.2854	15.9558	109.642
TVAG_302490	5.674	0	conserved hypothetical protein	0	0.554658	0.590105	8.42243	6.89092	5.75418	0	0	0	32.7132	65.8057	48.4942	321.415	119.366	423.087	19.3359	13.0548	42.3616
TVAG_243560	5.668	0	conserved hypothetical protein	2.63553	2.21863	0	3.15841	3.44546	1.64405	4.28878	3.98024	0.48885	67.6825	59.8683	51.8387	236.646	102.71	237.734	141.301	100.086	82.2314
TVAG_044510	5.662	0	heat shock protein 70 (HSP70)-4	1871.23	1998.99	2934	15038.2	10358.8	6640.32	5363.83	5869.53	5152.97	122898	111643	114689	776627	331855	628078	178234	193650	338300
TVAG_285750	5.661	0	conserved hypothetical protein	15.1543	22.1863	4.13074	23.1617	26.7023	18.0846	9.29235	7.96048	12.7101	476.033	690.712	439.793	1545.26	743.028	1341.79	492.322	677.397	583.095
TVAG_487460	5.659	0	tRNA-Ala (anticodon: TGC)	0	0	0	0	0.861365	0	0.714797	0.663373	0.9777	9.02433	5.44257	6.68886	81.2368	14.805	38.2793	4.46213	4.35159	7.47558
TVAG_032100	5.657	0	tRNA-Arg (anticodon: ACG)	0.658883	0	0	0	0	0	0.714797	0	0.48885	5.64021	3.95824	3.34443	35.3203	13.8797	36.2646	5.94951	2.90106	7.47558
TVAG_317240	5.653	0	conserved hypothetical protein	1.31777	2.77329	2.36042	2.10561	6.89092	5.75418	3.57398	5.30698	3.9108	245.913	115.778	93.6441	282.563	88.8303	197.44	264.753	223.381	181.906
TVAG_458720	5.653	0	low molecular weight protein-tyrosine-phosphatase	27.0142	18.8584	16.523	104.228	156.768	99.465	15.0107	17.9111	46.4407	1381.85	2035.52	864.535	2557.19	2263.32	3054.28	4210.76	3434.85	5374.94
TVAG_262900	5.652	0	short-chain dehydrogenase	1.31777	0.554658	1.18021	1.0528	3.44546	0.822025	4.28878	3.31687	3.9108	62.0423	54.4257	40.1332	95.3649	26.8341	54.3968	226.081	208.876	244.202
TVAG_461020	5.65	0	ABC transporter	306.381	271.228	240.763	998.058	1384.21	674.061	331.666	321.073	844.244	8074.52	4752.85	6352.75	8625.23	6871.39	12839.7	86681.3	83933.4	51648.8
TVAG_216830	5.649	0	conserved hypothetical protein	0	1.10932	0	2.10561	0	0	0	0.663373	0.48885	16.9206	11.8747	20.0666	49.4485	13.8797	48.3527	16.3611	13.0548	17.443
TVAG_301120	5.643	0	heat shock protein 70 (HSP70)-4	119.917	124.243	162.869	37.9009	31.8705	31.237	145.818	128.694	121.724	4345.21	5587.05	3769.17	8687.04	3263.59	5832.55	3374.86	2908.31	7537.88
TVAG_333080	5.643	0	conserved hypothetical protein	0	0	0	0	0	0.822025	0	0.663373	0.48885	4.51216	9.89559	6.68886	12.3621	13.8797	30.2205	17.8485	5.80211	12.4593
TVAG_219420	5.639	0	conserved hypothetical protein	0.658883	0.554658	2.36042	1.0528	1.72273	2.46608	5.00358	5.30698	2.9331	84.6031	73.7221	48.4942	56.5125	35.162	132.97	267.728	195.821	216.792
TVAG_190010	5.635	0	conserved hypothetical protein	0.658883	0	0.590105	0	1.72273	0	0	0	0	4.51216	10.8851	3.34443	14.1281	11.1038	58.4262	10.4116	14.5053	14.9512
TVAG_050760	5.627	0	hect E3 ubiquitin ligase	730.043	1134.83	938.858	670.636	532.323	554.045	556.826	542.639	679.99	32617.3	26715.6	18677	63910.4	30647.4	53804.5	27169.9	26460.5	33413.4
TVAG_309080	5.612	0	conserved hypothetical protein	28.332	49.3645	58.4204	17.8977	13.7818	3.2881	24.3031	19.2378	22.4871	682.465	896.046	508.353	665.788	270.192	1422.38	3174.06	2654.47	1370.52
TVAG_495750	5.608	0	aldo-keto reductase	216.114	310.608	411.894	30.5313	17.2273	23.8387	151.537	165.843	94.8369	3124.67	2893.97	4907.95	8030.08	4102.85	6791.55	13329.9	10491.7	15785.9
TVAG_303670	5.607	0	conserved hypothetical protein	204.913	442.062	233.682	185.293	117.146	139.744	92.2087	97.5158	65.017	6143.31	8909.49	9989.82	12028.3	5170.66	10444.2	9163.73	6486.76	8594.43
TVAG_RG_DS119774_2	5.604	0	conserved hypothetical protein	0	0	0	0	0	0	0.714797	0	0	14.6645	12.8643	11.7055	10.5961	1.85063	4.0294	1.48738	4.35159	7.47558
TVAG_483010	5.596	0	conserved hypothetical protein	21.7431	34.9434	43.6678	46.3233	49.0978	111.795	55.7541	62.3571	43.9965	2620.44	2740.58	2041.78	3445.5	1173.3	2099.32	2382.78	2425.28	3732.81
TVAG_473860	5.589	0	conserved hypothetical protein	91.5848	125.907	150.477	150.551	191.223	128.236	120.801	151.249	142.744	12783	9222.69	7359.42	5003.13	1738.67	6561.87	7090.33	7426.71	3109.84
TVAG_111390	5.587	0	conserved hypothetical protein	2.63553	2.77329	0	111.597	90.4433	82.2025	3.57398	4.64361	8.31045	527.923	366.632	369.56	4353.23	1710.91	4605.6	1316.33	1074.84	338.893
TVAG_187980	5.584	0	modulator of drug activity B	25.0376	39.9353	38.947	194.769	204.143	267.98	63.6169	65.6739	49.8627	936.274	1689.18	1812.68	8404.47	5316.86	8181.69	7088.84	5501.86	6563.56
TVAG_085620	5.575	0	conserved hypothetical protein	97.5147	196.903	94.4169	82.1187	187.778	124.126	85.0608	83.585	50.3515	7299.55	6471.72	3525.03	4231.38	2024.59	3729.21	6071.47	6698.54	7679.91
TVAG_286150	5.567	0	conserved hypothetical protein	5.27107	3.32795	8.26148	27.3729	21.5341	16.4405	5.71837	3.31687	6.8439	903.561	310.227	424.743	649.894	245.209	560.086	560.741	452.565	421.124
TVAG_030440	5.562	0	conserved hypothetical protein	0	0	1.18021	1.0528	0.861365	0.822025	0	0	0	11.2804	8.41125	13.3777	52.9805	18.5063	40.294	5.94951	5.80211	9.96744
TVAG_219590	5.559	0	DNA-binding protein eta2	0	0	0.590105	0	0	0	1.42959	1.99012	3.42195	3.38412	6.92691	20.0666	19.4262	12.0291	22.1617	135.351	85.5812	72.264
TVAG_495740	5.527	0	dihydrodiol dehydrogenase	375.563	494.2	656.787	62.1154	46.5137	56.7197	255.182	290.557	180.386	5126.95	5945.27	8382.82	11615.1	7304.44	9966.71	17679	17889.4	27644.7
TVAG_221620	5.525	0	conserved hypothetical protein	156.155	169.171	115.071	84.2243	58.5728	70.6942	95.7827	94.8624	106.08	1636.79	3496.11	1018.38	9494.11	5576.88	9730.99	3556.32	3768.47	5526.95
TVAG_197150	5.522	0	2-5A-dependent ribonuclease	28.332	21.077	18.2933	3.15841	2.58409	0	26.4475	23.2181	29.331	982.524	1156.3	827.747	469.761	204.495	328.396	758.562	793.439	1539.97
TVAG_320780	5.514	0	malic enzyme	210.843	144.766	171.721	1868.73	1381.63	1284	22.8735	25.8716	65.017	10155.8	14268	14098.4	48667.9	22949.7	45675.2	16487.6	17626.8	46428.3
TVAG_183430	5.512	0	MYB-1	4.61218	6.10123	4.72084	14.7392	32.7319	13.1524	1.42959	0.663373	2.9331	327.132	277.076	235.782	923.627	365.5	717.232	282.602	229.184	274.105
TVAG_206270	5.498	0	heat shock protein	645.706	582.391	533.455	2842.57	2043.16	1561.03	1213.01	1409.67	1059.34	45691.3	38007.5	38362.3	89415.2	32648.8	65844.4	65780.7	68831.9	92555.2
TVAG_355630	5.493	0	Clan MA, family M8, leishmanolysin-like metallopeptidase	1.31777	0	1.18021	0	1.72273	0.822025	0.714797	0.663373	0.9777	14.6645	22.7599	20.0666	31.7883	20.3569	26.1911	80.3183	69.6254	52.3291
TVAG_260170	5.49	0	conserved hypothetical protein	115.963	93.7371	105.629	150.551	136.096	136.456	97.9271	86.2385	98.7477	3636.8	3672.25	5123.67	4600.47	1628.56	5260.38	5265.31	4073.08	12591.4
TVAG_170480	5.483	0	conserved hypothetical protein	79.066	124.243	152.837	44.2177	45.6523	59.1858	37.1694	30.5152	19.554	2027.09	2757.9	3272.53	5308.65	1881.17	4887.66	2895.92	2724.09	782.444
TVAG_091890	5.481	0	conserved hypothetical protein	33.603	19.9677	32.4558	55.7986	43.9296	51.7876	23.5883	35.1588	43.9965	1637.92	549.7	463.204	2585.45	921.614	2268.55	2239.99	2631.26	1853.94
TVAG_362400	5.478	0	conserved hypothetical protein	5.27107	1.66397	7.08127	2.10561	3.44546	0.822025	8.57756	9.9506	12.7101	91.3713	69.7639	41.8054	247.242	98.0834	179.308	591.976	604.87	413.649
TVAG_282650	5.477	0	hypothetical protein	11.201	34.9434	24.1943	100.016	242.043	160.295	48.6062	76.9513	16.6209	5022.04	3896.88	2561.83	2256.97	823.531	2721.86	5324.81	4232.64	4931.39
TVAG_397070	5.473	0	conserved hypothetical protein	5.27107	3.8826	3.54063	47.3762	87.8592	43.5673	2.85919	1.99012	1.46655	833.622	588.293	404.676	2299.35	1126.11	2709.77	224.594	203.074	343.877
TVAG_383560	5.472	0	chaperone protein DNAj	432.886	432.633	360.554	214.772	122.314	152.897	203.717	232.181	187.718	7487.94	8487.45	7779.15	17801.5	8375.96	12644.2	10368.5	9176.04	21826.2
TVAG_151720	5.464	0	conserved hypothetical protein	15.1543	16.6397	23.0141	30.5313	30.1478	16.4405	12.1515	9.9506	16.6209	438.808	363.168	352.837	824.73	415.467	1400.21	1482.91	1443.28	769.985
TVAG_302280	5.463	0	conserved hypothetical protein	9.22436	12.2025	3.54063	3.15841	7.75228	7.39823	10.0072	9.28722	9.777	92.4994	27.2129	26.7554	234.88	72.1746	231.69	919.199	1089.35	513.323
TVAG_484630	5.451	0	cardiac ankyrin repeat protein	11.201	8.87452	3.54063	2.10561	3.44546	6.5762	3.57398	5.97036	1.9554	102.652	317.154	132.105	628.702	239.657	177.293	120.478	121.844	244.202
TVAG_210250	5.443	0	alcohol dehydrogenase	98.1736	98.7291	96.7773	195.821	180.025	196.464	52.8949	59.0402	44.4853	5693.22	3737.56	6693.88	8657.02	3733.65	6948.69	3281.15	3012.75	2631.4
TVAG_483060	5.443	0	zinc phosphodiesterase	15.8132	12.7571	12.3922	24.2145	28.425	18.0846	22.1587	18.5744	20.0428	1032.16	724.357	1601.98	549.231	137.872	582.248	1057.52	868.867	909.529
TVAG_005280	5.442	0	C-MYB	2.63553	2.21863	2.95053	4.21121	6.02955	7.39823	0.714797	0	0	254.937	152.392	162.205	52.9805	31.4607	70.5144	116.015	95.7349	154.495
TVAG_135570	5.435	0	conserved hypothetical protein	0.658883	0.554658	0	0	0.861365	0.822025	2.85919	3.31687	1.46655	47.3777	10.3904	25.0832	44.1504	27.7595	42.3087	135.351	98.6359	34.8861
TVAG_226530	5.433	0	conserved hypothetical protein	345.914	526.925	193.555	220.036	217.064	233.455	568.263	593.719	695.145	8908.14	21342.8	7591.86	26257.1	18002.9	22870.8	13804.3	12201.8	24353
TVAG_314800	5.422	0	bromodomain-containing protein	1.97665	4.43726	4.72084	9.47523	12.9205	8.22025	4.28878	3.31687	7.8216	122.956	41.5615	41.8054	699.343	221.15	550.012	263.266	310.413	174.43
TVAG_461030	5.42	0	abca6	66.5472	38.826	51.3392	815.923	875.147	407.724	220.157	218.913	545.557	4241.43	2804.41	3282.56	8141.34	5453.81	13194.3	40782.4	38898.8	21913.4
TVAG_491330	5.416	0	conserved hypothetical protein	0.658883	0.554658	0.590105	3.15841	8.61365	3.2881	2.85919	1.32675	2.44425	200.791	153.382	123.744	113.025	48.1164	76.5585	92.2174	59.4717	79.7395
TVAG_024190	5.411	0	conserved hypothetical protein	11.201	6.10123	15.9328	4.21121	2.58409	1.64405	0	1.32675	0.9777	438.808	131.611	185.616	353.203	98.0834	332.425	133.864	163.91	52.3291
TVAG_447410	5.407	0	ion channel nompc	19.1076	31.6155	5.90105	1.0528	1.72273	0	1.42959	0	2.44425	243.657	893.572	178.927	520.975	241.507	296.161	69.9067	114.592	154.495
TVAG_305990	5.404	0	hypothetical protein	10.5421	11.0932	11.212	7.36962	6.89092	4.93215	3.57398	3.98024	4.39965	271.858	197.417	140.466	250.774	241.507	372.719	453.65	438.06	363.812
TVAG_219500	5.404	0	MYB119	0.658883	0	0.590105	1.0528	2.58409	2.46608	1.42959	1.32675	1.46655	30.4571	19.7912	11.7055	102.429	58.2949	80.5879	72.8815	52.219	44.8535
TVAG_483070	5.403	0	Ribonuclease Z	4.61218	6.65589	6.49116	13.6864	17.2273	13.9744	8.57756	10.614	7.8216	477.161	427.489	740.791	301.989	104.561	330.41	516.12	371.335	460.994
TVAG_343680	5.392	0	conserved hypothetical protein	5.92995	0.554658	0.590105	1.0528	3.44546	0.822025	4.28878	5.97036	9.28815	16.9206	43.5406	28.4277	316.117	198.018	328.396	165.099	169.712	99.6744
TVAG_239990	5.37	0	malate dehydrogenase	9.22436	9.98384	10.6219	93.6995	145.571	91.2448	2.85919	1.99012	3.42195	752.403	1063.78	889.619	4250.8	1652.61	3586.16	1029.26	1098.05	862.184
TVAG_219460	5.361	0	Clan MA, family M8, leishmanolysin-like metallopeptidase	50.734	49.9192	83.2049	120.02	99.9183	104.397	41.4582	33.1687	58.662	918.225	567.512	466.548	4420.34	1861.73	4156.32	5064.52	5175.49	3692.94
TVAG_116080	5.36	0	conserved hypothetical protein	73.136	103.721	138.085	35.7953	40.4841	26.3048	207.291	195.032	202.384	7433.79	4342.18	4168.83	4204.89	1366.69	2830.65	5274.24	5554.07	6867.57
TVAG_201600	5.355	0	conserved hypothetical protein	0	0	0	1.0528	0	0	0	0	0.48885	9.02433	4.94779	8.36108	14.1281	2.77595	6.04409	8.92426	13.0548	7.47558
TVAG_334070	5.354	0	ankyrin repeat-containing protein	6.58883	4.99192	7.08127	1.0528	2.58409	2.46608	9.29235	9.28722	13.6878	468.137	615.011	438.12	28.2563	12.9544	50.3674	270.703	268.348	211.808
TVAG_273360	5.353	0	conserved hypothetical protein	0.658883	0	0	1.0528	5.16819	9.04228	0	0	0.9777	42.8656	45.0249	15.0499	181.9	78.6518	120.882	81.8057	60.9222	32.3942
TVAG_030540	5.352	0	conserved hypothetical protein	4.61218	4.99192	2.95053	13.6864	19.8114	9.8643	5.71837	3.98024	3.42195	208.688	120.231	137.122	577.488	210.047	404.954	309.374	394.544	378.763
TVAG_385840	5.35	0	ATP-dependent transporter	100.809	102.057	145.756	90.5411	56.8501	43.5673	44.3174	45.1094	76.7494	2761.44	2578.79	2695.61	5960.31	2833.32	4581.42	2692.15	2670.42	2063.26
TVAG_318920	5.342	0	conserved hypothetical protein	14.4954	24.9596	13.5724	3.15841	8.61365	4.93215	2.85919	3.98024	3.42195	418.503	1311.66	391.298	178.368	159.154	163.191	190.384	198.722	259.154
TVAG_393330	5.34	0	40S ribosomal protein S30	0.658883	1.66397	0	3.15841	0	4.11013	1.42959	1.32675	2.44425	37.2254	31.6659	48.4942	91.8329	27.7595	106.779	95.1921	71.0759	77.2477
TVAG_458070	5.336	0	C-MYB	0.658883	0	1.77032	7.36962	11.1977	7.39823	0	0.663373	0.48885	54.146	36.1189	31.7721	104.195	110.113	261.911	276.652	182.767	87.2151
TVAG_085630	5.33	0	conserved hypothetical protein	44.1452	48.8099	43.6678	52.6402	41.3455	68.2281	51.4653	51.7431	44.4853	1367.19	1702.54	458.187	4007.09	2072.71	3171.13	2046.63	1926.3	1193.6
TVAG_193150	5.324	0	conserved hypothetical protein	1.31777	2.21863	1.77032	0	0	0	6.43317	3.98024	7.33275	120.7	156.35	108.694	14.1281	11.1038	34.2499	184.435	194.371	132.069
TVAG_150550	5.32	0	DNAj/HSP40	233.245	243.495	362.325	308.471	204.143	175.913	230.164	266.676	246.869	10190.7	11198.8	8613.58	18078.7	7905.9	12462.9	5797.79	5142.12	11365.4
TVAG_219720	5.319	0	conserved hypothetical protein	0	0	0	1.0528	2.58409	4.11013	0	0	0.48885	20.3047	10.3904	18.3944	77.7047	36.0873	88.6467	13.3864	13.0548	22.4267
TVAG_005440	5.318	0	conserved hypothetical protein	0	1.66397	0	1.0528	0	0	1.42959	1.32675	0.9777	9.02433	21.7703	31.7721	58.2786	19.4316	60.4409	23.798	24.659	19.9349
TVAG_429530	5.317	0	DNA-binding protein eta2	5.92995	7.21055	7.08127	7.36962	32.7319	27.1268	0.714797	0	0.48885	971.243	609.074	441.465	404.418	199.868	437.189	90.73	107.339	239.219
TVAG_329230	5.313	0	conserved hypothetical protein	13.1777	21.6316	7.08127	63.1682	100.78	166.871	4.28878	3.98024	4.8885	275.242	910.889	389.626	4552.79	1705.36	4541.13	826.982	752.824	1340.62
TVAG_193780	5.303	0	tRNA-Asp (anticodon: GTC)	0	0	0	0	0.861365	0.822025	0	0.663373	0.48885	14.6645	9.40081	21.7388	7.06407	3.70126	12.0882	8.92426	23.2085	9.96744
TVAG_101170	5.301	0	conserved hypothetical protein	0.658883	4.43726	2.95053	0	0.861365	0.822025	1.42959	0.663373	6.35505	73.3227	92.5238	65.2164	127.153	66.6227	86.632	87.7552	75.4275	124.593
TVAG_088850	5.3	0	conserved hypothetical protein	1.31777	2.21863	1.18021	1.0528	2.58409	0	0.714797	0	1.9554	43.9936	65.8057	43.4776	51.2145	47.1911	54.3968	43.1339	55.1201	42.3616
TVAG_323920	5.299	0	conserved hypothetical protein	0	0	0	1.0528	0	0	0	2.65349	0	10.1524	12.3695	18.3944	38.8524	14.805	16.1176	14.8738	8.70317	2.49186
TVAG_032080	5.298	0	AGC family protein kinase	27.0142	56.0204	26.5547	0	0	2.46608	35.7398	31.1785	9.28815	1137.07	1661.47	1180.58	146.579	73.0999	130.955	1073.89	1201.04	827.298
TVAG_345120	5.297	0	conserved hypothetical protein	473.737	702.197	734.091	89.4883	93.0274	96.999	202.287	201.665	288.91	16558.5	24722.2	16800.7	10315.3	4829.22	7863.37	9479.05	8819.21	13966.9
TVAG_060500	5.295	0	DNA-binding protein eta2	11.201	11.0932	17.7032	33.6897	50.8205	54.2537	14.2959	7.96048	19.0651	1865.78	2149.32	1369.54	536.869	445.077	620.527	599.413	419.203	570.636
TVAG_063000	5.285	0	hypothetical protein	15.8132	19.413	24.1943	14.7392	12.9205	13.1524	25.0179	25.2082	38.1303	1144.96	919.3	799.319	593.382	210.047	439.204	713.941	1080.64	1510.07
TVAG_293580	5.281	0	conserved hypothetical protein	25.0376	21.6316	24.7844	11.5808	9.47501	8.22025	9.29235	4.64361	10.2658	453.472	784.225	419.726	980.139	539.459	642.689	307.887	284.304	483.421
TVAG_027940	5.277	0	Clan CA, family C19, ubiquitin hydrolase-like cysteine peptidase	17.7898	11.0932	3.54063	1.0528	0	0	6.43317	5.30698	7.8216	80.0909	54.4257	28.4277	17.6602	12.0291	90.6614	525.044	604.87	665.327
TVAG_005000	5.271	0	conserved hypothetical protein	0	0	0	1.0528	3.44546	0.822025	1.42959	2.65349	0.9777	47.3777	21.7703	28.4277	17.6602	20.3569	22.1617	99.6542	62.3727	62.2965
TVAG_456630	5.26	0	cortactin-binding protein	135.071	108.713	83.2049	10.528	12.0591	9.8643	18.5847	9.28722	16.132	1130.3	2480.33	687.281	3420.77	2250.37	2431.74	688.655	710.759	1699.45
TVAG_129810	5.257	0	conserved hypothetical protein	3.9533	2.21863	2.95053	1.0528	0.861365	0	2.85919	2.65349	1.9554	24.8169	105.388	25.0832	162.474	131.395	191.396	31.2349	24.659	29.9023
TVAG_124750	5.241	0	multidrug resistance protein 1, 2	84.9959	100.393	100.318	730.646	828.633	414.301	137.241	118.08	215.094	3490.16	3145.31	3352.79	8653.48	5438.08	7992.31	22535.2	20842.6	27759.3
TVAG_237010	5.241	0	conserved hypothetical protein	0.658883	1.10932	0	1.0528	3.44546	6.5762	0.714797	1.99012	1.46655	11.2804	21.7703	30.0999	220.752	28.6848	139.014	55.0329	60.9222	59.8047
TVAG_416510	5.233	0	adenosine deaminase	179.216	225.746	392.42	682.217	534.908	468.554	80.0572	82.2583	84.0822	7830.86	9542.32	13787.4	14656.2	11993	10224.6	7877.15	8093.95	18549.4
TVAG_424090	5.228	0	conserved hypothetical protein	6.58883	3.8826	4.72084	73.6962	93.0274	78.9144	0	0	0	1477.73	1241.9	697.314	1704.21	1413.88	2046.93	394.155	329.27	438.567
TVAG_025160	5.223	0	conserved hypothetical protein	5.92995	2.77329	2.36042	47.3762	13.7818	65.762	27.1623	31.8419	30.3087	233.504	492.306	220.732	1502.88	928.091	1297.47	1185.44	897.877	1699.45
TVAG_071810	5.219	0	CAMK family protein kinase	3.29442	6.10123	5.90105	2.10561	7.75228	3.2881	4.28878	4.64361	4.39965	318.108	228.588	152.172	222.518	115.664	223.631	120.478	73.977	114.626
TVAG_080910	5.218	0	ankyrin	34.2619	44.3726	38.947	8.42243	6.02955	4.11013	44.3174	43.1193	40.0857	402.711	1202.31	596.981	452.1	271.117	406.969	2007.96	2017.69	2501.83
TVAG_365790	5.214	0	conserved hypothetical protein	3.29442	1.66397	1.77032	18.9505	12.9205	15.6185	0.714797	1.32675	1.9554	109.42	136.559	96.9885	568.657	371.977	461.366	145.763	137.8	72.264
TVAG_369170	5.211	0	conserved hypothetical protein	1.97665	3.32795	0	34.7425	30.1478	34.5251	0	0.663373	0.48885	75.5787	106.378	51.8387	1319.21	825.381	733.35	172.536	165.36	438.567
TVAG_358990	5.201	0	ankyrin repeat domain protein	0	0	0.590105	0	0	0.822025	1.42959	2.65349	4.8885	119.572	71.743	81.9386	24.7242	12.0291	16.1176	23.798	31.9116	24.9186
TVAG_263890	5.194	0	conserved hypothetical protein	66.5472	67.6682	64.9116	6.31682	13.7818	7.39823	0.714797	1.99012	0.48885	1545.42	2347.23	2091.94	353.203	615.335	531.88	300.45	258.194	388.73
TVAG_254510	5.193	0	conserved hypothetical protein	86.9726	72.6601	85.5653	11.5808	17.2273	8.22025	53.6097	42.4559	103.147	2002.27	1786.65	1220.72	780.58	275.744	983.172	3858.26	3687.24	3064.99
TVAG_415000	5.19	0	conserved hypothetical protein	1.97665	2.21863	1.18021	1.0528	0	0.822025	0.714797	0	0.9777	29.3291	32.6554	36.7887	28.2563	19.4316	26.1911	55.0329	55.1201	62.2965
TVAG_267970	5.166	0	ankyrin repeat domain protein	40.1919	45.4819	44.2579	193.716	162.798	142.21	40.0286	58.3768	66.9724	12074.6	2622.33	3956.46	139.515	247.059	106.779	2985.17	3257.89	3079.94
TVAG_369160	5.158	0	conserved hypothetical protein	0.658883	3.32795	1.18021	14.7392	33.5932	30.4149	0.714797	0	0.9777	90.2433	112.81	45.1498	683.449	619.036	584.262	223.107	191.47	473.454
TVAG_431950	5.157	0	conserved hypothetical protein	32.9442	70.4415	31.8657	45.2705	96.4729	23.0167	43.6026	33.1687	20.5317	530.179	494.779	1095.3	2456.53	1716.46	2302.8	1723.87	1763.84	2070.74
TVAG_429520	5.152	0	DNA-binding protein eta2	5.92995	6.65589	1.77032	3.15841	1.72273	2.46608	0	0	0.48885	194.023	132.106	120.4	61.8106	47.1911	62.4556	56.5203	42.0653	72.264
TVAG_311340	5.149	0	conserved hypothetical protein	54.6873	97.0651	82.0247	11.5808	24.1182	11.5084	26.4475	29.1884	43.9965	2726.48	2389.29	2070.2	1193.83	368.276	711.188	752.613	857.262	2494.35
TVAG_302230	5.148	0	Rho-associated protein kinase	38.8741	43.2633	64.9116	15.7921	14.6432	9.04228	37.8842	45.7727	82.1268	1322.06	826.776	533.437	2521.87	777.265	2913.25	1114.05	1433.12	1121.34
TVAG_133450	5.147	0	2-deoxyglucose-6-phosphate phosphatase	96.1969	96.5104	103.859	202.138	146.432	159.473	117.227	103.486	123.19	2121.85	2371.48	1526.73	7113.52	2909.19	4486.73	5958.43	4635.89	9536.35
TVAG_293430	5.142	0	conserved hypothetical protein	5.27107	2.77329	3.54063	4.21121	2.58409	1.64405	2.14439	1.99012	3.42195	157.926	284.993	153.844	70.6407	33.3114	48.3527	58.0077	53.6696	109.642
TVAG_473870	5.14	0	conserved hypothetical protein	15.1543	32.1701	33.636	45.2705	41.3455	28.7709	13.5811	22.5547	13.6878	2054.16	1226.06	887.946	722.301	297.952	882.438	981.669	1138.66	438.567
TVAG_114320	5.129	0	conserved hypothetical protein	15.1543	13.3118	16.523	45.2705	60.2955	33.703	16.4403	23.2181	19.554	428.656	162.288	168.894	1919.66	564.442	1690.33	1151.23	1649.25	742.575
TVAG_278630	5.127	0	r2r3-MYB transcription factor	8.56548	12.7571	8.26148	33.6897	28.425	50.1435	4.28878	9.28722	11.2435	658.776	527.435	486.615	563.359	417.317	634.63	815.082	590.365	1054.06
TVAG_267960	5.126	0	ion channel nompc	77.0893	73.7695	69.0423	175.818	193.807	141.388	58.6133	72.3077	92.3926	14102.8	3600.51	5033.37	135.983	172.109	104.764	3284.13	3558.15	3299.22
TVAG_286160	5.123	0	conserved hypothetical protein	3.29442	5.54658	2.36042	27.3729	20.6728	13.9744	8.57756	5.97036	4.8885	593.35	210.281	290.965	558.061	138.797	543.968	243.93	300.259	266.629
TVAG_512070	5.11	0	glycerol-3-phosphate dehydrogenase	7.24771	3.8826	3.54063	12.6336	33.5932	11.5084	5.71837	11.2773	2.9331	145.517	227.104	90.2996	748.791	393.259	864.305	150.225	203.074	323.942
TVAG_302290	5.104	0	conserved hypothetical protein	7.24771	4.43726	10.0318	4.21121	2.58409	3.2881	11.4367	5.97036	13.1989	53.0179	19.7912	18.3944	123.621	28.6848	165.205	727.327	781.835	246.694
TVAG_378840	5.098	0	conserved hypothetical protein	1.31777	1.66397	0.590105	5.26402	2.58409	5.75418	6.43317	0.663373	4.39965	42.8656	55.4153	58.5275	196.028	112.888	128.941	136.839	102.988	124.593
TVAG_163000	5.09	0	heat shock protein	1592.52	1297.9	1574.4	3632.17	3096.61	1906.28	2764.12	2886.34	1722.71	58807	50697.6	60589.4	113551	38145.2	77078.3	81082.9	86612.5	130800
TVAG_483230	5.083	0	MYB	37.5563	15.5304	15.9328	110.544	74.9387	51.7876	44.3174	38.4756	42.0411	2348.58	1222.11	944.802	812.368	679.182	1708.46	3029.79	2307.79	1485.15
TVAG_398500	5.083	0	DNA-binding protein eta2	4.61218	3.8826	4.13074	1.0528	0.861365	0.822025	0	0	0.48885	113.932	61.8474	43.4776	81.2368	51.8177	130.955	31.2349	18.8569	19.9349
TVAG_273210	5.076	0	conserved hypothetical protein	0	0.554658	0.590105	0	0	0	0.714797	0	0.48885	1.12804	9.40081	5.01665	7.06407	4.62658	4.0294	13.3864	31.9116	17.443
TVAG_476980	5.07	0	myo-inositol-1 phosphate synthase	1.97665	1.66397	2.95053	4.21121	2.58409	0	0	1.32675	0	37.2254	25.2338	51.8387	132.451	31.4607	72.5291	31.2349	62.3727	29.9023
TVAG_249100	5.068	0	hypothetical protein	27.0142	28.2875	54.2897	30.5313	21.5341	23.8387	7.14797	7.96048	6.35505	418.503	409.677	601.998	1499.35	730.999	1430.44	589.001	587.464	672.802
TVAG_327220	5.058	0	tRNA-Lys (anticodon: CTT)	0	0.554658	2.36042	1.0528	1.72273	0.822025	5.71837	1.32675	1.46655	13.5365	13.8538	6.68886	187.198	49.0417	100.735	53.5456	33.3622	44.8535
TVAG_282640	5.058	0	hypothetical protein	79.066	44.3726	88.5158	74.749	85.2751	91.2448	146.533	169.824	176.475	6916.02	2802.43	2628.72	2036.22	687.509	1932.1	4816.13	5304.58	4739.52
TVAG_574690	5.057	0	conserved hypothetical protein	384.788	457.038	548.208	203.191	95.6115	151.253	190.136	180.437	218.516	4693.78	6185.73	10973.1	14011.6	8588.78	9904.25	8971.86	7262.8	10363.6
TVAG_082260	5.055	0	CAMK family protein kinase	3.9533	5.54658	7.08127	31.5841	55.9887	19.7286	0.714797	1.99012	1.46655	833.622	407.203	426.415	1096.7	445.077	765.585	89.2426	56.5706	97.1826
TVAG_587800	5.05	0	5.8S ribosomal RNA	0	0.554658	0	0	0.861365	1.64405	0.714797	1.32675	3.42195	7.89629	23.7494	15.0499	68.8747	9.25315	62.4556	10.4116	26.1095	77.2477
TVAG_155000	5.05	0	conserved hypothetical protein	1.31777	2.77329	0.590105	1.0528	0	0.822025	0	0	0	36.0973	40.5719	35.1165	37.0864	18.5063	10.0735	17.8485	11.6042	12.4593
TVAG_430060	5.035	0	cysteine synthase	65.8883	63.231	159.919	120.02	86.9978	65.762	8.57756	23.2181	24.9313	2603.52	2254.71	4215.66	1305.09	549.637	1650.04	2690.66	2744.4	2242.67
TVAG_RG_DS114334_2	5.031	0	RNA lariat debranching enzyme	105.421	129.79	161.099	528.507	546.967	571.307	202.287	219.576	278.644	2067.7	4606.89	2678.89	11710.5	6256.98	13484.4	11008.1	10413.3	27415.5
TVAG_332460	5.02	0	conserved hypothetical protein	75.7716	87.6359	79.6642	36.8481	46.5137	55.8977	113.653	143.289	202.384	1601.82	1696.6	1418.04	842.39	409.915	787.747	5579.15	5546.82	9466.58
TVAG_225710	5.02	0	conserved hypothetical protein	0	0.554658	0	1.0528	0	0.822025	0.714797	1.32675	1.9554	12.4085	18.8016	25.0832	19.4262	3.70126	20.147	41.6466	39.1643	37.3779
TVAG_128320	5.017	0	r2r3-MYB transcription factor	0	0	0.590105	1.0528	0.861365	1.64405	0.714797	0	1.46655	14.6645	19.7912	18.3944	24.7242	27.7595	54.3968	11.899	13.0548	14.9512
TVAG_220990	5.015	0	chaperone binding protein	636.481	433.188	501.59	1187.56	726.13	471.02	1107.22	1083.95	1483.17	56729.2	22331.4	33760.4	18087.5	6754.8	10536.9	34578.5	33750.9	30124.1
TVAG_586980	5.011	0	glycerol-3-phosphate dehydrogenase	74.4538	32.1701	48.3886	114.756	211.896	75.6263	50.0358	51.0797	25.909	1527.37	1785.16	948.146	4944.85	2406.75	5512.21	1355	1620.24	1916.24
TVAG_127220	5.011	0	conserved hypothetical protein	0	0	0	4.21121	2.58409	0	0	0	0	42.8656	19.2964	10.0333	37.0864	9.25315	18.1323	2.97475	17.4063	22.4267
TVAG_163090	5.006	0	conserved hypothetical protein	0	0.554658	0	0	0	0	0.714797	0	0	0	10.3904	3.34443	17.6602	0	10.0735	5.94951	10.1537	0
TVAG_466130	5.001	0	conserved hypothetical protein	21.0843	13.8664	20.0636	89.4883	54.266	103.575	34.3102	36.4855	49.3738	830.238	1206.77	795.975	3574.42	1672.97	3056.3	707.991	675.946	959.366
TVAG_124780	4.999	0	conserved hypothetical protein	1.31777	1.10932	2.36042	0	4.30682	3.2881	0	1.32675	0.9777	36.0973	56.4049	25.0832	84.7688	51.8177	50.3674	40.1592	31.9116	87.2151
TVAG_430040	4.989	0	conserved hypothetical protein	20.4254	24.9596	25.3745	22.1089	18.0887	18.0846	335.24	364.192	203.362	800.909	1289.4	1080.25	2712.6	1670.19	2484.12	3959.4	4039.72	14759.3
TVAG_050320	4.986	0	conserved hypothetical protein	36.2386	67.1136	37.7667	62.1154	79.2456	71.5162	36.4546	29.8518	12.2212	1660.48	1995.45	911.357	1373.96	1054.86	1718.54	2186.44	1466.48	1275.83
TVAG_307040	4.986	0	conserved hypothetical protein	1.31777	0.554658	0	4.21121	4.30682	4.93215	0	1.32675	0	90.2433	91.0394	70.233	42.3844	22.2076	48.3527	44.6213	40.6148	27.4105
TVAG_043450	4.983	0	conserved hypothetical protein	0.658883	0	0.590105	1.0528	0	0	1.42959	0.663373	1.46655	39.4814	24.2442	55.1831	12.3621	4.62658	12.0882	14.8738	15.9558	9.96744
TVAG_352360	4.981	0	ATP-binding cassette transporter	7.24771	10.5385	11.212	10.528	3.44546	11.5084	8.57756	7.96048	8.31045	391.43	604.126	546.814	250.774	158.229	243.778	93.7047	79.7791	134.56
TVAG_221660	4.98	0	conserved hypothetical protein	232.586	249.041	249.615	369.534	254.964	278.666	161.544	168.497	282.066	7935.77	5681.06	6389.54	11270.7	6681.7	9146.73	8497.38	8236.1	6997.15
TVAG_116410	4.975	0	CAMK family protein kinase	1.97665	2.77329	3.54063	4.21121	1.72273	5.75418	2.85919	5.97036	2.9331	55.274	38.098	33.4443	141.281	69.3987	128.941	181.46	203.074	144.528
TVAG_190370	4.973	0	conserved hypothetical protein	0.658883	1.10932	0	1.0528	3.44546	3.2881	0	0.663373	0	45.1216	31.1711	16.7222	88.3008	30.5354	48.3527	17.8485	14.5053	4.98372
TVAG_175650	4.953	0	conserved hypothetical protein	110.692	143.656	150.477	18.9505	12.9205	17.2625	28.5919	25.8716	46.9296	1768.77	3343.22	1476.57	2052.11	906.809	1627.88	1787.83	2048.15	2242.67
TVAG_077810	4.951	0	conserved hypothetical protein	1.97665	1.66397	6.49116	0	0	0	0	0	0.48885	51.8899	74.2169	75.2497	35.3203	16.6557	12.0882	22.3107	39.1643	22.4267
TVAG_158760	4.947	0	conserved hypothetical protein	610.785	870.258	675.081	1206.51	1247.26	903.406	1125.09	1166.87	644.793	16286.7	19428	13916.2	45547.3	28462.7	45109.1	26476.8	24112.1	41287.6
TVAG_166660	4.944	0	conserved hypothetical protein	0	0	0	0	0.861365	1.64405	3.57398	0.663373	1.9554	13.5365	28.6972	15.0499	15.8942	18.5063	10.0735	41.6466	60.9222	67.2802
TVAG_119210	4.933	0	ankyrin repeat and FYVE domain containing protein	2.63553	2.21863	3.54063	7.36962	4.30682	7.39823	29.3067	23.2181	15.6432	77.8348	202.86	95.3163	155.409	111.963	118.867	517.607	530.893	1118.85
TVAG_493220	4.932	0	conserved hypothetical protein	164.062	267.345	246.664	17.8977	29.2864	23.8387	140.815	130.021	88.9707	3894	4116.57	4031.71	2163.37	1241.77	2198.04	5156.74	4357.39	6750.45
TVAG_352370	4.93	0	ABC transporter	2.63553	3.8826	3.54063	8.42243	7.75228	12.3304	4.28878	2.65349	1.46655	135.365	241.452	197.321	240.178	185.063	280.043	40.1592	18.8569	57.3128
TVAG_485230	4.93	0	conserved hypothetical protein	3.29442	3.8826	0.590105	14.7392	11.1977	23.8387	9.29235	9.28722	7.8216	283.138	330.513	222.405	301.989	185.988	322.352	293.013	297.358	261.645
TVAG_040100	4.922	0	conserved hypothetical protein	36.2386	36.6074	51.9293	24.2145	37.0387	41.1013	42.8878	44.446	43.9965	518.899	390.876	499.992	686.981	359.948	668.88	1784.85	1921.95	4054.26
TVAG_387620	4.92	0	conserved hypothetical protein	6.58883	2.77329	4.72084	0	0.861365	0	1.42959	1.99012	5.8662	218.84	182.574	183.944	28.2563	13.8797	22.1617	28.2602	36.2632	42.3616
TVAG_076820	4.919	0	r2r3-MYB transcription factor	15.8132	11.0932	56.06	11.5808	17.2273	26.3048	9.29235	6.63373	6.8439	857.311	827.766	1088.61	616.34	332.188	441.219	242.442	188.569	276.597
TVAG_161580	4.914	0	conserved hypothetical protein	36.8975	68.2229	44.2579	22.1089	47.3751	66.584	38.599	39.139	36.1749	1792.46	1476.42	496.648	747.025	382.155	886.467	2576.14	2489.11	1208.55
TVAG_040090	4.914	0	cysteine synthase	3554.02	4504.37	3962.56	7741.26	5970.12	7621.82	1677.63	1882.65	1019.74	56526.1	67882.3	75219.6	171881	95988.5	161005	122631	117238	274984
TVAG_044520	4.913	0	conserved hypothetical protein	17.131	11.0932	18.2933	29.4785	50.8205	44.3894	17.8699	22.5547	37.1526	315.851	186.037	237.455	1887.87	404.363	1462.67	980.181	1103.85	902.054
TVAG_487000	4.912	0	multidrug resistance protein 1, 2	1.31777	1.10932	0	0	1.72273	0	0.714797	1.32675	0.9777	6.76825	7.91647	6.68886	19.4262	8.32784	6.04409	59.4951	60.9222	47.3454
TVAG_170510	4.908	0	conserved hypothetical protein	86.3137	134.227	190.014	11.5808	36.1773	34.5251	17.1551	12.6041	11.2435	1562.34	3064.66	2805.98	1637.1	644.945	1789.05	2070.43	1636.2	844.741
TVAG_463860	4.906	0	conserved hypothetical protein	110.033	138.664	117.431	122.125	87.8592	147.142	274.482	285.914	294.288	3216.04	4043.83	3234.06	4053.01	1987.58	4666.04	7543.98	7193.17	11417.7
TVAG_070860	4.897	0	histone-lysine N-methyltransferase, bat/ehmt	2.63553	6.10123	8.85158	0	0	0.822025	5.71837	3.31687	11.7324	216.584	55.4153	68.5608	167.772	28.6848	155.132	144.276	150.855	226.759
TVAG_102740	4.893	0	conserved hypothetical protein	30.3086	32.7248	48.9788	31.5841	74.0774	36.9911	137.241	125.378	271.801	910.329	687.743	1239.11	672.852	342.367	773.644	6083.37	5951.52	6815.24
TVAG_445140	4.889	0	amino acid transporter	1.31777	0	1.18021	5.26402	5.16819	4.11013	2.14439	0	4.8885	58.6581	57.3944	110.366	51.2145	35.162	16.1176	59.4951	78.3285	229.251
TVAG_442250	4.888	0	Rab9	3.9533	2.77329	7.08127	8.42243	6.02955	4.93215	5.71837	5.30698	6.8439	189.511	88.0707	60.1998	203.092	78.6518	139.014	260.291	293.007	189.381
TVAG_175720	4.886	0	conserved hypothetical protein	12.5188	9.98384	11.8021	0	3.44546	3.2881	0	2.65349	5.8662	235.761	186.037	123.744	263.137	94.3822	213.558	139.813	149.404	99.6744
TVAG_343270	4.874	0	conserved hypothetical protein	19.7665	18.3037	20.0636	226.353	216.203	162.761	23.5883	23.8814	16.6209	1163.01	1134.03	722.397	5702.47	3110.91	5866.8	1157.18	1163.32	1258.39
TVAG_473120	4.865	0	conserved hypothetical protein	7.24771	7.21055	8.85158	16.8449	22.3955	19.7286	34.3102	22.5547	32.2641	516.643	379.001	217.388	566.891	302.578	735.365	998.03	757.176	523.291
TVAG_185530	4.865	0	ankyrin repeat-containing protein	811.085	907.975	791.331	1833.98	1182.65	1278.25	526.09	579.125	525.514	26541.7	25690.9	25999.6	35315	16122.7	22838.6	24189.2	22999.6	46069.5
TVAG_409830	4.857	0	conserved hypothetical protein	5.27107	1.10932	4.13074	22.1089	14.6432	16.4405	2.14439	1.32675	9.777	141.005	109.841	86.9552	656.958	333.114	402.94	202.283	158.108	99.6744
TVAG_221610	4.851	0	ankyrin repeat domain protein	115.305	148.094	79.6642	6.31682	8.61365	9.8643	45.0322	41.7925	44.9742	1126.91	2120.62	841.124	1667.12	927.166	1480.8	1173.54	1541.91	3583.3
TVAG_493930	4.848	0	Clan MA, family M8, leishmanolysin-like metallopeptidase	0.658883	0.554658	1.77032	0	0	0	0.714797	0.663373	0	10.1524	11.3799	15.0499	21.1922	15.7304	4.0294	14.8738	13.0548	32.3942
TVAG_044820	4.84	0	aldo-keto reductase	407.849	478.115	718.748	3042.6	3350.71	2037.8	200.858	218.913	197.007	31665.2	30909.9	52872.1	37688.6	14210.1	23237.5	39347.1	34535.6	40654.7
TVAG_025920	4.833	0	histone-lysine N-methyltransferase, bat/ehmt	75.1127	84.8626	65.5017	118.967	104.225	146.32	4.28878	8.62385	9.777	1192.34	1834.64	1192.29	4644.62	1912.63	4251.01	773.436	925.437	852.216
TVAG_400850	4.83	0	conserved hypothetical protein	102.786	108.158	79.6642	37.9009	42.2069	43.5673	50.0358	51.7431	83.1045	1434.87	1148.88	807.68	2523.64	771.713	2212.14	3124.98	3166.5	1901.29
TVAG_254120	4.828	0	conserved hypothetical protein	3.29442	3.32795	1.77032	6.31682	7.75228	8.22025	1.42959	0	3.9108	172.59	255.306	177.255	176.602	76.8012	62.4556	16.3611	13.0548	49.8372
TVAG_221690	4.822	0	conserved hypothetical protein	5.27107	3.8826	4.72084	1.0528	5.16819	4.93215	3.57398	3.98024	9.777	311.339	114.294	125.416	70.6407	21.2823	36.2646	196.334	266.897	74.7558
TVAG_030430	4.821	0	conserved hypothetical protein	0.658883	0.554658	0.590105	1.0528	2.58409	0.822025	0	0.663373	4.39965	10.1524	9.89559	11.7055	125.387	45.3405	82.6026	25.2854	13.0548	4.98372
TVAG_221980	4.817	0	conserved hypothetical protein	23.0609	33.8341	22.424	25.2673	33.5932	33.703	15.7255	13.2675	28.3533	442.192	391.865	347.821	554.529	210.047	509.719	1154.2	1167.68	1686.99
TVAG_491490	4.815	0	conserved hypothetical protein	3.29442	1.66397	3.54063	2.10561	0	1.64405	9.29235	9.28722	6.8439	85.7311	87.576	60.1998	162.474	102.71	94.6908	150.225	178.415	166.955
TVAG_219250	4.811	0	CAMK family protein kinase	13.8365	20.5223	11.8021	15.7921	28.425	28.7709	15.7255	15.921	11.2435	427.528	228.588	177.255	1266.23	470.06	846.173	412.003	419.203	284.072
TVAG_330600	4.804	0	conserved hypothetical protein	0	1.10932	1.18021	1.0528	2.58409	1.64405	0.714797	1.32675	0.48885	46.2497	74.2169	68.5608	14.1281	11.1038	8.05879	8.92426	11.6042	27.4105
TVAG_185510	4.796	0	conserved hypothetical protein	13.8365	7.76521	9.44169	15.7921	5.16819	30.4149	1.42959	3.31687	3.42195	359.845	517.045	474.909	167.772	89.7556	151.102	240.955	181.316	304.007
TVAG_464420	4.795	0	conserved hypothetical protein	31.6264	35.4981	25.3745	47.3762	32.7319	50.9656	5.00358	7.96048	4.8885	513.259	645.687	464.876	1575.29	1038.2	1039.58	706.504	587.464	102.166
TVAG_214320	4.793	0	conserved hypothetical protein	1.31777	0	1.18021	6.31682	3.44546	3.2881	2.14439	1.99012	1.9554	97.0115	111.325	91.9718	54.7465	34.2367	72.5291	28.2602	17.4063	52.3291
TVAG_161550	4.79	0	ankyrin repeat and FYVE domain containing protein	17.131	10.5385	15.9328	66.3266	80.9683	85.4906	613.295	668.017	847.666	7033.34	3287.31	3705.63	6892.76	2961.01	8165.57	11690.8	10188.5	12626.3
TVAG_159990	4.79	0	conserved hypothetical protein	0	0.554658	1.18021	2.10561	0	0	3.57398	2.65349	2.44425	24.8169	29.192	28.4277	54.7465	17.581	40.294	59.4951	39.1643	62.2965
TVAG_161540	4.788	0	conserved hypothetical protein	8.56548	4.99192	10.0318	41.0593	30.1478	34.5251	308.792	338.984	440.454	4042.9	1777.74	2053.48	3645.06	1331.53	4448.45	4612.36	5680.27	6070.17
TVAG_603050	4.788	0	28S ribosomal RNA	0.658883	1.10932	3.54063	11.5808	12.0591	9.8643	2.14439	3.31687	3.9108	10.1524	67.29	36.7887	217.22	69.3987	372.719	78.831	319.116	132.069
TVAG_411080	4.785	0	conserved hypothetical protein	112.01	107.604	93.2367	134.759	123.175	105.219	155.111	131.348	131.501	1433.74	772.846	966.541	3549.69	1071.52	3431.03	6600.98	7114.84	5227.92
TVAG_179940	4.777	0	conserved hypothetical protein	10.5421	7.76521	9.44169	48.429	43.0682	50.9656	8.57756	9.28722	17.5986	566.277	1389.84	1157.17	213.688	246.134	155.132	355.483	330.721	1181.14
TVAG_219520	4.777	0	CAMK family protein kinase	0.658883	0.554658	0.590105	3.15841	14.6432	3.2881	5.00358	5.30698	0.9777	36.0973	31.6659	13.3777	81.2368	59.2202	126.926	254.341	217.579	94.6907
TVAG_009470	4.776	0	methyltransferase	17.131	22.741	24.7844	117.914	111.116	156.185	5.00358	13.9308	18.5763	442.192	865.864	822.73	3818.13	1740.52	3068.38	962.333	860.163	730.115
TVAG_317220	4.775	0	conserved hypothetical protein	17.131	17.1944	15.9328	6.31682	4.30682	9.8643	17.1551	13.9308	17.5986	592.222	210.281	254.177	459.164	113.814	368.69	431.339	555.552	331.417
TVAG_480190	4.773	0	MYB119	3.29442	0.554658	2.36042	11.5808	12.0591	12.3304	2.85919	1.32675	6.8439	62.0423	87.576	31.7721	425.61	260.939	376.748	66.932	65.2738	52.3291
TVAG_236220	4.773	0	conserved hypothetical protein	52.7107	42.154	56.06	174.765	71.4933	106.041	33.5954	39.8024	51.3292	337.284	418.583	359.526	5135.58	2190.22	5411.48	934.073	982.008	1373.02
TVAG_219480	4.772	0	conserved hypothetical protein	1.31777	4.43726	2.36042	4.21121	1.72273	2.46608	0	0	0	25.9449	9.89559	20.0666	40.6184	24.9835	66.485	77.3436	89.9328	87.2151
TVAG_228530	4.764	0	ankyrin repeat-containing protein	25.0376	20.5223	23.6042	5.26402	4.30682	4.11013	4.28878	3.31687	0.9777	92.4994	95.9872	125.416	157.176	31.4607	106.779	590.489	725.264	575.62
TVAG_045650	4.764	0	conserved hypothetical protein	9.88325	20.5223	8.85158	4.21121	10.3364	9.04228	2.14439	1.32675	0.48885	152.286	214.734	85.283	459.164	309.055	419.057	59.4951	72.5264	47.3454
TVAG_117910	4.744	0	alcohol dehydrogenase	106.08	112.595	91.4663	281.099	150.739	232.633	45.747	34.4954	30.3087	707.282	1239.92	1352.82	3556.76	1843.23	2746.03	6367.46	5974.73	5255.33
TVAG_360090	4.736	0	conserved hypothetical protein	34.9208	48.2552	34.2261	26.3201	23.2568	27.1268	25.7327	37.1489	37.6414	829.11	1016.77	610.359	1018.99	456.181	846.173	1061.99	992.162	1083.96
TVAG_498670	4.735	0	ankyrin repeat-containing protein	16.4721	24.9596	15.3427	11.5808	21.5341	13.1524	115.797	106.14	102.17	1437.12	1695.11	1454.83	535.103	203.569	533.895	1384.75	1491.14	2661.31
TVAG_381300	4.733	0	breast cancer suppressor candidate 1,bcsc-1	32.2853	41.5993	29.5053	10.528	9.47501	5.75418	23.5883	31.1785	29.331	306.827	266.191	280.932	266.669	119.366	195.426	1584.06	1489.69	1188.62
TVAG_063010	4.732	0	conserved hypothetical protein	154.838	148.648	203.586	212.666	173.996	168.515	308.077	283.924	440.943	4427.56	4785.01	3371.19	3440.2	1547.13	2770.21	10694.2	9780.91	14898.8
TVAG_456770	4.731	0	iron-sulfur cluster assembly protein	88.2903	129.79	64.3215	86.3299	77.5228	88.7787	24.3031	23.2181	55.7289	1813.89	2781.65	1819.37	1506.41	1350.04	1394.17	1613.8	1317.08	3349.06
TVAG_126230	4.728	0	conserved hypothetical protein	80.3837	170.28	118.611	111.597	170.55	166.871	26.4475	31.8419	32.7529	1851.12	2180	1381.25	4626.96	1965.37	3684.88	3273.72	2336.8	2783.41
TVAG_266000	4.727	0	conserved hypothetical protein	76.4304	93.1825	88.5158	30.5313	27.5637	31.237	27.8771	27.8617	30.7975	1545.42	2471.42	2678.89	614.574	587.575	586.277	688.655	704.957	1644.63
TVAG_475150	4.726	0	AGC family protein kinase	15.1543	11.6478	14.7526	13.6864	24.9796	19.7286	20.0143	16.5843	39.108	742.251	282.519	300.999	427.376	179.511	427.116	804.671	848.559	655.359
TVAG_393320	4.722	0	ribosomal protein, small subunit protein	7.24771	7.21055	9.44169	25.2673	19.8114	22.1947	1.42959	1.99012	2.9331	215.456	206.323	314.377	621.638	271.117	670.894	80.3183	87.0317	72.264
TVAG_305470	4.718	0	protein disulfide isomerase	50.0751	37.7167	47.7985	54.7458	62.8796	76.4483	45.0322	55.7233	58.662	710.666	1295.83	770.891	2493.62	1066.89	1575.49	1064.96	1095.15	2793.38
TVAG_303840	4.713	0	tRNA-Met (anticodon: CAT)	2.63553	0.554658	0	0	1.72273	0	3.57398	3.98024	11.2435	83.475	24.2442	33.4443	157.176	56.4442	225.646	19.3359	30.4611	12.4593
TVAG_430820	4.711	0	conserved hypothetical protein	0.658883	0	1.18021	2.10561	3.44546	1.64405	10.0072	10.614	10.2658	54.146	51.4571	50.1665	81.2368	44.4151	20.147	300.45	197.272	256.662
TVAG_481030	4.71	0	conserved hypothetical protein	237.857	320.592	265.547	192.663	130.927	110.973	270.908	256.062	216.072	5495.82	6652.8	6846.05	5972.67	2251.29	3803.75	5302.5	4708.42	11402.8
TVAG_194720	4.698	0	high mobility group protein	1.97665	6.65589	5.90105	3.15841	1.72273	3.2881	0.714797	1.32675	9.777	159.054	257.285	152.172	35.3203	36.0873	32.2352	81.8057	60.9222	102.166
TVAG_603690	4.695	0	16S ribosomal RNA	1.31777	0	0	6.31682	0.861365	2.46608	1.42959	0	2.44425	10.1524	4.94779	31.7721	100.663	28.6848	96.7055	19.3359	34.8127	37.3779
TVAG_476690	4.692	0	DNAj/HSP40	85.6548	59.3484	92.6466	72.6434	39.6228	34.5251	129.378	127.368	199.94	3252.14	3494.13	4479.87	2913.93	1271.38	1305.52	1353.51	1119.81	2586.55
TVAG_386070	4.689	0	conserved hypothetical protein	128.482	138.664	121.562	621.154	474.612	529.384	62.9021	72.3077	68.439	2780.62	3933.5	2451.47	16997.9	8805.3	15106.2	2211.73	2481.85	2382.22
TVAG_317210	4.68	0	DNAj/HSP40	1946.34	2307.93	1907.81	3465.83	2932.09	2146.31	2573.98	2849.85	2118.19	48875.8	45328.2	51022.6	94112.8	40996.1	71382.8	60479.7	53969.8	104000
TVAG_447420	4.68	0	conserved hypothetical protein	7.24771	18.3037	4.13074	0	0.861365	0	0.714797	0	0.9777	80.0909	317.648	86.9552	135.983	43.4898	78.5732	29.7475	26.1095	44.8535
TVAG_217020	4.667	0	conserved hypothetical protein	25.0376	49.9192	12.9823	12.6336	13.7818	20.5506	16.4403	29.1884	25.909	164.694	605.61	229.094	1031.35	876.274	757.526	470.011	337.973	804.871
TVAG_076950	4.666	0	hypothetical protein	40.1919	56.5751	58.4204	8.42243	5.16819	4.93215	16.4403	17.9111	16.6209	1020.88	1289.89	854.502	346.139	259.088	350.557	477.448	458.367	680.278
TVAG_174180	4.647	0	ubiquitin	287.932	371.621	171.131	1658.17	785.565	1870.11	616.869	724.403	716.654	3114.52	3906.78	5891.22	60777.5	19141.1	47994.1	7929.21	9954.98	21701.6
TVAG_081710	4.646	0	conserved hypothetical protein	9.22436	6.65589	7.67137	4.21121	5.16819	2.46608	20.7291	12.6041	18.0874	266.218	357.231	304.343	218.986	118.44	195.426	243.93	219.03	289.056
TVAG_474930	4.641	0	conserved hypothetical protein	133.094	260.134	171.131	536.93	552.996	677.349	113.653	123.387	67.4613	2860.71	5023.99	5056.78	4674.65	4193.53	6098.49	11049.7	9593.8	17201.3
TVAG_444180	4.626	0	conserved hypothetical protein	3.29442	5.54658	3.54063	0	1.72273	0.822025	0	0.663373	2.44425	92.4994	64.8161	45.1498	93.5989	24.9835	64.4703	22.3107	33.3622	29.9023
TVAG_348390	4.621	0	dihydrodiol dehydrogenase	3.9533	14.4211	12.3922	47.3762	36.1773	20.5506	10.0072	5.30698	3.42195	166.95	216.713	334.443	644.596	475.612	815.953	398.617	303.16	371.287
TVAG_163850	4.616	0	conserved hypothetical protein	0	0	0	0	1.72273	0.822025	1.42959	2.65349	3.42195	19.1767	65.3109	18.3944	35.3203	10.1785	44.3233	19.3359	27.56	14.9512
TVAG_392390	4.614	0	ankyrin repeat domain	11.201	22.741	16.523	20.0033	22.3955	22.1947	25.0179	16.5843	16.132	321.492	127.158	272.571	38.8524	49.967	80.5879	1195.85	1485.34	657.851
TVAG_060380	4.613	0	5'->3' exoribonuclease	553.462	496.419	328.689	284.257	301.478	307.437	368.12	400.677	152.521	8408.42	32207.7	21666.9	5381.05	1420.36	2157.74	1835.42	1784.15	3261.85
TVAG_368970	4.612	0	peptidylprolyl isomerase	1043.01	1053.85	957.741	1622.37	1391.1	1000.4	1412.44	1467.38	1593.65	32510.1	30868.3	36447.6	43708.9	17604.1	29533.5	27381.1	23872.8	40315.8
TVAG_417190	4.612	0	2-deoxyglucose-6-phosphate phosphatase	149.566	236.839	290.922	98.9635	67.1865	106.863	39.3138	40.4658	62.0839	2179.38	3226.95	3887.9	4434.47	2024.59	2679.55	2234.04	1853.78	4211.24
TVAG_185440	4.611	0	conserved hypothetical protein	9.22436	4.99192	2.36042	9.47523	8.61365	9.04228	2.14439	1.99012	4.8885	97.0115	86.0916	135.449	81.2368	51.8177	84.6173	156.175	190.019	388.73
TVAG_486660	4.605	0	fad synthetase	8.56548	12.7571	7.08127	1.0528	18.0887	4.11013	4.28878	2.65349	1.46655	110.548	132.601	75.2497	208.39	112.888	265.94	218.644	149.404	191.873
TVAG_148570	4.6	0	conserved hypothetical protein	67.2061	98.7291	102.088	38.9537	62.0183	51.7876	85.0608	88.892	132.967	2884.4	2703.97	2138.76	1907.3	724.522	1039.58	1897.89	1866.83	2549.17
TVAG_080110	4.596	0	leucine-rich repeat protein, BspA family	8.56548	16.0851	14.1625	5.26402	5.16819	3.2881	14.2959	7.2971	12.2212	501.978	368.116	374.576	201.326	49.0417	106.779	121.965	175.514	214.3
TVAG_158930	4.59	0	conserved hypothetical protein	11.201	20.5223	14.7526	6.31682	16.3659	4.93215	2.14439	4.64361	4.8885	133.109	43.0458	75.2497	192.496	87.905	229.676	410.516	459.818	446.043
TVAG_228560	4.584	0	conserved hypothetical protein	9.88325	9.42918	10.0318	40.0065	40.4841	37.8132	6.43317	2.65349	7.8216	313.595	271.139	210.699	487.421	295.176	570.159	428.365	590.365	730.115
TVAG_574720	4.582	0	conserved hypothetical protein	405.213	807.582	1334.23	512.715	427.237	358.403	347.391	292.548	242.958	9677.46	15964.6	14824.2	5004.89	4081.57	7776.73	24202.6	13253.5	18499.6
TVAG_340800	4.577	0	CAMK family protein kinase	1.97665	1.10932	2.36042	3.15841	5.16819	1.64405	1.42959	0	3.42195	73.3227	142.991	76.9219	65.3426	20.3569	42.3087	17.8485	8.70317	24.9186
TVAG_390160	4.576	0	conserved hypothetical protein	4.61218	8.87452	4.13074	1.0528	0.861365	0	0	0	0	51.8899	69.2691	56.8553	68.8747	54.5936	68.4997	29.7475	29.0106	54.8209
TVAG_044530	4.572	0	leucine carboxyl methyltransferase	13.8365	15.5304	10.6219	18.9505	44.791	28.7709	9.29235	8.62385	14.6655	115.06	82.1334	80.2663	1156.74	229.478	938.849	523.557	491.729	294.04
TVAG_337690	4.57	0	r2r3-MYB transcription factor	1.31777	1.10932	0.590105	5.26402	2.58409	4.11013	1.42959	5.30698	3.9108	126.341	43.5406	48.4942	86.5348	43.4898	96.7055	56.5203	40.6148	49.8372
TVAG_473140	4.569	0	protein btn1	53.3695	46.0366	41.8975	22.1089	19.8114	32.881	47.1766	43.7826	73.3275	1316.42	1341.84	876.241	759.387	376.603	691.041	1033.73	1253.26	1437.8
TVAG_149760	4.568	0	conserved hypothetical protein	0	0	0.590105	0	0	0.822025	1.42959	0.663373	1.9554	14.6645	13.359	23.411	22.9582	20.3569	0	22.3107	11.6042	9.96744
TVAG_340430	4.565	0	conserved hypothetical protein	2.63553	3.32795	3.54063	0	0.861365	0	2.14439	1.99012	0.9777	22.5608	32.6554	25.0832	35.3203	24.0582	46.338	66.932	58.0211	82.2314
TVAG_120280	4.564	0	conserved hypothetical protein	0.658883	1.10932	0.590105	4.21121	2.58409	1.64405	2.14439	1.32675	0.9777	27.073	44.0354	21.7388	56.5125	24.9835	48.3527	29.7475	30.4611	49.8372
TVAG_437250	4.561	0	conserved hypothetical protein	237.198	460.92	139.855	491.659	355.744	597.612	105.075	96.8525	27.8644	1813.89	4763.24	2170.54	12704.7	8799.75	9360.29	4375.86	3774.28	11514.9
TVAG_109910	4.56	0	ABC transporter	82.3604	58.7937	64.9116	42.1121	31.0091	56.7197	31.451	29.1884	27.3756	3160.77	2096.88	3366.17	501.549	73.0999	471.439	138.326	92.8338	99.6744
TVAG_491130	4.558	0	conserved hypothetical protein	297.815	483.107	565.321	313.735	231.707	448.826	166.548	150.586	213.627	7041.23	9924.29	6570.13	2405.32	2319.77	2381.37	9147.37	7667.49	20184.1
TVAG_187140	4.555	0	conserved hypothetical protein	33.603	38.826	21.8339	36.8481	43.9296	32.059	8.57756	11.9407	10.2658	454.601	675.869	297.654	1268	860.543	961.011	331.685	275.6	443.551
TVAG_050780	4.555	0	conserved hypothetical protein	1.97665	3.32795	3.54063	1.0528	6.89092	9.8643	8.57756	5.30698	6.8439	122.956	96.482	55.1831	206.624	105.486	165.205	133.864	153.756	77.2477
TVAG_261990	4.552	0	conserved hypothetical protein	8.56548	16.0851	8.26148	45.2705	46.5137	24.6608	14.2959	10.614	3.42195	83.475	84.6073	71.9053	134.217	67.548	64.4703	1231.55	1083.54	1325.67
TVAG_311520	4.55	0	conserved hypothetical protein	3.29442	1.66397	1.18021	2.10561	7.75228	3.2881	5.00358	1.32675	3.42195	98.1396	105.883	88.6274	51.2145	52.743	46.338	56.5203	44.9664	119.609
TVAG_110160	4.546	0	CAMK family protein kinase	3.9533	6.10123	10.6219	3.15841	4.30682	2.46608	0.714797	2.65349	0.9777	120.7	166.246	173.91	90.0669	34.2367	88.6467	59.4951	60.9222	27.4105
TVAG_558450	4.545	0	16S ribosomal RNA	3.29442	0.554658	0	4.21121	2.58409	3.2881	0.714797	1.32675	0.9777	11.2804	9.89559	21.7388	93.5989	17.581	78.5732	28.2602	58.0211	59.8047
TVAG_206510	4.545	0	spike-1	22.402	29.9515	26.5547	16.8449	15.5046	13.9744	49.321	39.139	42.0411	1139.32	1230.02	884.602	572.19	217.449	370.704	450.675	448.213	682.77
TVAG_254500	4.543	0	hypothetical protein	7.9066	9.98384	11.212	13.6864	3.44546	11.5084	5.71837	3.31687	15.1543	205.303	138.043	135.449	65.3426	32.386	90.6614	486.372	411.95	348.861
TVAG_209800	4.542	0	conserved hypothetical protein	53.3695	56.5751	41.8975	112.65	80.9683	106.041	31.451	45.1094	23.9536	1479.99	1728.76	1944.79	2493.62	1494.38	2369.28	419.44	353.929	535.75
TVAG_217010	4.538	0	conserved hypothetical protein	18.4487	29.9515	7.67137	15.7921	7.75228	13.9744	17.8699	15.921	19.0651	91.3713	415.615	120.4	660.49	651.422	620.527	208.233	192.92	456.011
TVAG_392370	4.525	0	conserved hypothetical protein	43.4863	62.1217	30.0954	15.7921	18.95	27.9489	13.5811	11.9407	14.1766	565.149	700.608	623.736	344.373	156.378	286.087	1053.06	1022.62	750.05
TVAG_095260	4.522	0	AGC family protein kinase	20.4254	12.2025	37.1766	113.703	63.741	79.7364	30.7362	23.8814	21.9982	1396.51	981.148	668.886	1771.32	668.078	1170.54	721.378	725.264	1103.89
TVAG_000350	4.521	0	conserved hypothetical protein	18.4487	33.2795	9.44169	60.0098	78.3842	57.5418	35.025	25.8716	94.348	765.94	658.551	332.771	771.749	421.944	660.821	1816.09	1692.77	2339.86
TVAG_257510	4.519	0	conserved hypothetical protein	13.8365	13.8664	18.2933	24.2145	9.47501	11.5084	29.3067	33.832	52.3069	647.496	445.302	418.054	1024.29	400.662	1015.41	318.299	220.48	271.613
TVAG_189120	4.512	0	conserved hypothetical protein	1.31777	1.10932	2.36042	0	0.861365	0	0	0.663373	0.48885	12.4085	12.8643	16.7222	24.7242	23.1329	10.0735	20.8233	27.56	19.9349
TVAG_280040	4.511	0	conserved hypothetical protein	5.27107	3.32795	2.36042	12.6336	8.61365	14.7965	5.00358	7.96048	4.39965	58.6581	84.1125	58.5275	137.749	135.096	185.352	328.71	242.238	204.333
TVAG_098840	4.51	0	conserved hypothetical protein	27.6731	39.3807	20.6537	23.1617	22.3955	23.8387	33.5954	37.1489	64.5282	1724.77	779.772	662.197	552.763	236.881	491.586	757.075	799.241	692.737
TVAG_240730	4.5	0	conserved hypothetical protein	28.9909	24.9596	29.5053	23.1617	11.1977	9.04228	12.1515	9.28722	24.4425	415.119	675.869	177.255	819.432	413.616	634.63	325.736	262.546	199.349
TVAG_167120	4.497	0	conserved hypothetical protein	3.29442	7.21055	4.72084	7.36962	6.89092	4.11013	2.85919	3.98024	2.9331	36.0973	24.739	26.7554	254.306	116.59	167.22	111.553	140.701	94.6907
TVAG_163570	4.491	0	hypothetical protein	128.482	138.664	160.509	148.445	133.512	114.261	91.494	102.823	112.924	3163.03	3371.92	2483.24	3148.81	1376.87	2256.46	3139.85	2990.99	3491.1
TVAG_475210	4.489	0	N-linked oligosaccharide processing	21.7431	19.9677	34.2261	34.7425	28.425	37.8132	47.1766	42.4559	62.5728	1049.08	352.778	371.232	944.819	268.341	1158.45	1424.91	1446.18	383.747
TVAG_197830	4.484	0	conserved hypothetical protein	0.658883	0	1.18021	2.10561	2.58409	3.2881	0.714797	1.99012	3.9108	16.9206	20.286	18.3944	95.3649	13.8797	72.5291	38.6718	56.5706	34.8861
TVAG_125790	4.484	0	conserved hypothetical protein	85.6548	123.689	116.251	230.564	265.3	198.93	71.4797	88.892	141.766	3659.37	3089.4	2040.1	6760.31	3421.82	6082.37	1410.03	1356.24	1734.34
TVAG_109470	4.476	0	conserved hypothetical protein	11.201	7.21055	7.67137	26.3201	19.8114	22.1947	25.7327	28.525	28.3533	234.633	356.736	142.138	273.733	367.35	588.292	843.343	720.913	398.698
TVAG_538510	4.472	0	28S ribosomal RNA	0.658883	2.21863	2.36042	5.26402	2.58409	2.46608	2.14439	1.99012	5.37735	6.76825	41.5615	33.4443	77.7047	19.4316	84.6173	56.5203	124.745	112.134
TVAG_425600	4.472	0	alpha-amylase	1191.92	1227.46	1766.19	769.599	1110.3	637.069	66.4761	67.6641	81.1491	4866.37	7207.45	4581.87	13119.7	10576.4	12722.8	20930.4	19770.7	59737.4
TVAG_031050	4.465	0	modulator of drug activity B	12.5188	8.87452	6.49116	38.9537	33.5932	31.237	12.8663	11.2773	4.8885	74.4507	106.378	58.5275	100.663	47.1911	90.6614	623.211	443.862	1988.5
TVAG_399340	4.46	0	conserved hypothetical protein	28.9909	24.4049	29.5053	33.6897	27.5637	33.703	56.4689	61.0303	36.1749	1572.49	725.841	944.802	326.713	140.648	342.499	1206.26	1272.11	767.493
TVAG_188040	4.458	0	conserved hypothetical protein	0	0	0	1.0528	1.72273	0.822025	1.42959	0	2.44425	12.4085	28.6972	31.7721	22.9582	10.1785	30.2205	4.46213	7.25264	14.9512
TVAG_246270	4.455	0	conserved hypothetical protein	500.751	642.848	258.466	85.2771	121.452	116.728	87.92	96.1891	99.2365	6270.78	10787.2	4683.88	5794.3	3369.07	4184.53	2451.2	2436.89	4106.59
TVAG_083710	4.448	0	ubiquitin-protein ligase	153.52	214.653	80.8444	504.293	776.09	467.732	1854.18	1799.73	1230.44	2465.9	7366.77	1924.72	18089.3	12407.6	14731.5	21941.8	22795.1	52899.7
TVAG_116090	4.446	0	DNA repair protein RAD50	112.01	78.2067	129.233	33.6897	18.0887	22.1947	54.3245	55.06	144.211	1344.62	492.306	550.159	2553.66	827.232	2393.46	2635.63	2474.6	867.168
TVAG_158250	4.441	0	conserved hypothetical protein	428.274	574.625	498.049	427.438	341.1	330.454	377.413	353.578	328.507	4744.54	3211.61	2479.9	15814.7	4582.16	13867.2	12300.6	12757.4	9740.68
TVAG_094170	4.436	0	conserved hypothetical protein	1.31777	3.32795	2.36042	1.0528	3.44546	1.64405	4.28878	3.31687	11.7324	59.7862	73.2274	65.2164	33.5543	37.9379	62.4556	136.839	137.8	127.085
TVAG_026550	4.435	0	conserved hypothetical protein	93.5614	83.1986	98.5476	136.864	191.223	192.354	52.8949	42.4559	66.4836	1423.59	1404.18	1558.5	3228.28	1129.81	2820.58	2863.2	3154.9	3097.38
TVAG_256550	4.434	0	conserved hypothetical protein	2.63553	3.32795	4.13074	1.0528	1.72273	4.93215	7.86276	9.28722	6.35505	40.6095	39.0876	11.7055	217.22	74.9505	219.602	123.452	97.1854	84.7233
TVAG_120790	4.428	0	conserved hypothetical protein	1.97665	2.77329	2.36042	5.26402	6.89092	5.75418	1.42959	2.65349	1.9554	54.146	51.9518	56.8553	105.961	61.9961	92.6761	87.7552	71.0759	52.3291
TVAG_013030	4.423	0	conserved hypothetical protein	7.24771	4.43726	4.13074	7.36962	8.61365	6.5762	10.7219	11.2773	18.0874	72.1946	41.0667	48.4942	739.961	154.528	527.851	43.1339	23.2085	39.8698
TVAG_343660	4.422	0	conserved hypothetical protein	880.927	1242.43	343.441	452.705	476.335	281.133	17.8699	30.5152	17.5986	3331.11	7286.62	5750.75	17563	18361	15096.1	2327.74	2013.33	8497.25
TVAG_475790	4.42	0	hypothetical protein	9.88325	26.6236	12.3922	8.42243	10.3364	11.5084	20.7291	21.8913	14.6655	195.151	148.434	147.155	415.014	156.378	257.881	538.43	442.411	647.884
TVAG_475160	4.419	0	HSP90 co-chaperone	1193.24	1479.27	1328.92	1667.64	1085.32	1085.07	898.499	881.623	921.482	25807.3	26581	35385.8	32839.1	16365.1	23721.1	21683	17960.4	25180.3
TVAG_055970	4.414	0	conserved hypothetical protein	5.92995	9.98384	7.67137	17.8977	27.5637	41.1013	3.57398	1.99012	4.39965	126.341	204.344	73.5775	390.29	205.42	382.793	435.801	395.994	316.466
TVAG_447100	4.413	0	conserved hypothetical protein	13.1777	8.31986	4.13074	1.0528	6.89092	13.1524	0.714797	1.32675	0	56.4021	192.469	40.1332	234.88	157.304	175.279	69.9067	55.1201	54.8209
TVAG_097730	4.413	0	conserved hypothetical protein	2.63553	4.99192	4.72084	27.3729	26.7023	10.6863	5.71837	4.64361	13.1989	145.517	130.622	98.6607	369.098	319.234	261.911	240.955	271.249	266.629
TVAG_003710	4.408	0	conserved hypothetical protein	105.421	210.215	155.198	33.6897	31.8705	41.1013	456.04	495.54	359.794	4382.44	4457.96	2613.67	2098.03	1345.41	2129.54	6111.63	5848.53	11138.6
TVAG_261290	4.402	0	conserved hypothetical protein	20.4254	17.1944	10.0318	24.2145	18.0887	27.1268	7.14797	9.28722	11.7324	196.279	494.285	123.744	750.557	508.923	566.13	138.326	126.196	147.02
TVAG_184470	4.4	0	conserved hypothetical protein	90.9259	107.049	167.59	21.0561	26.7023	33.703	51.4653	51.0797	91.4149	1729.29	2002.87	1712.35	1508.18	596.828	1079.88	1517.12	1569.47	1866.4
TVAG_406970	4.398	0	conserved hypothetical protein	3.9533	3.32795	6.49116	0	2.58409	2.46608	17.8699	21.8913	19.0651	165.822	124.19	142.138	234.88	65.6974	149.088	187.409	195.821	398.698
TVAG_494780	4.396	0	conserved hypothetical protein	3.29442	1.66397	0.590105	32.6369	35.316	24.6608	3.57398	5.30698	8.7993	139.877	222.651	127.088	197.794	123.067	141.029	456.625	445.312	553.193
TVAG_352350	4.392	0	lipid A export ATP-binding/permease protein msba	43.4863	52.6925	60.7809	61.0626	61.1569	39.4572	23.5883	15.921	14.6655	1678.53	2213.64	2944.77	271.967	138.797	245.793	89.2426	73.977	161.971
TVAG_004650	4.389	0	zinc finger protein DHHC domain containing protein	8.56548	10.5385	15.9328	8.42243	13.7818	9.8643	17.8699	25.2082	28.3533	348.565	367.621	200.666	490.953	225.777	294.146	389.693	371.335	251.678
TVAG_508140	4.388	0	conserved hypothetical protein	35.5797	12.2025	2.95053	11.5808	16.3659	9.8643	1.42959	1.99012	1.9554	233.504	258.275	287.621	307.287	365.5	231.69	110.066	76.878	84.7233
TVAG_528830	4.386	0	conserved hypothetical protein	0	0.554658	0	3.15841	2.58409	2.46608	1.42959	3.98024	4.39965	62.0423	56.8996	46.822	56.5125	11.1038	44.3233	19.3359	46.4169	39.8698
TVAG_325990	4.386	0	conserved hypothetical protein	11.8599	7.21055	8.26148	78.9603	104.225	104.397	10.7219	11.9407	2.44425	700.513	703.082	287.621	614.574	456.181	920.717	1298.48	867.416	1223.5
TVAG_187990	4.38	0	conserved hypothetical protein	1.97665	4.99192	7.67137	0	0	0	0	3.98024	0.48885	31.5851	19.2964	30.0999	35.3203	6.47721	30.2205	66.932	98.6359	97.1826
TVAG_211740	4.38	0	MYB-1	0	0.554658	0.590105	5.26402	0.861365	3.2881	3.57398	1.99012	4.8885	16.9206	27.7076	28.4277	45.9164	37.9379	26.1911	69.9067	40.6148	139.544
TVAG_135110	4.371	0	CMGC family protein kinase	40.1919	53.2471	37.7667	70.5378	70.6319	63.2959	80.772	82.9216	86.0376	2723.09	2574.83	1402.99	591.616	456.181	785.732	1420.44	1308.38	837.265
TVAG_387720	4.365	0	ankyrin repeat-rich membrane-spanning protein	616.056	820.893	733.501	619.048	517.68	544.181	617.584	612.293	550.934	6806.6	7766.55	5575.17	21580.7	10920.6	14719.4	11479.6	11908.8	25314.8
TVAG_481050	4.363	0	protein phosphatase, caeel	2.63553	9.42918	4.13074	3.15841	10.3364	4.11013	9.29235	12.6041	15.1543	169.206	155.361	115.383	218.986	80.5024	163.191	230.543	205.975	147.02
TVAG_431960	4.354	0	ABC transporter	162.085	252.369	182.343	913.833	543.521	526.096	68.6205	65.6739	52.7958	1405.54	1748.55	2954.8	11759.9	5815.61	11163.4	4954.45	5464.14	11310.6
TVAG_175740	4.353	0	conserved hypothetical protein	0	3.8826	1.77032	3.15841	5.16819	4.93215	5.00358	4.64361	2.44425	32.7132	67.7848	53.5109	75.9387	50.8923	48.3527	118.99	97.1854	77.2477
TVAG_276870	4.353	0	conserved hypothetical protein	108.716	96.5104	133.364	63.1682	59.4342	51.7876	42.8878	49.0896	65.9947	1323.19	3668.79	1677.23	2389.42	1237.15	1694.36	456.625	513.487	757.526
TVAG_035970	4.35	0	hypothetical protein	4.61218	5.54658	1.18021	7.36962	7.75228	4.11013	0	0.663373	0.48885	76.7068	25.2338	40.1332	74.1727	19.4316	44.3233	127.914	140.701	79.7395
TVAG_251280	4.342	0	MYB119	0.658883	3.32795	2.36042	0	0.861365	0.822025	5.71837	9.9506	9.28815	89.1152	106.378	65.2164	72.4067	45.3405	116.852	81.8057	63.8233	57.3128
TVAG_062770	4.338	0	ubiquitin	25.0376	19.9677	10.6219	26.3201	24.9796	47.6775	37.1694	29.8518	25.909	94.7554	214.734	128.761	427.376	383.081	533.895	981.669	918.185	1320.69
TVAG_244550	4.338	0	conserved hypothetical protein	0.658883	0	0	0	0	0	0.714797	0.663373	0.9777	6.76825	4.94779	8.36108	7.06407	8.32784	8.05879	10.4116	11.6042	2.49186
TVAG_237260	4.337	0	conserved hypothetical protein	65.2294	113.15	123.332	60.0098	50.8205	50.1435	77.9128	67.6641	145.188	673.44	907.426	451.498	3985.9	3430.14	3513.63	868.628	839.856	575.62
TVAG_302220	4.336	0	conserved hypothetical protein	246.422	514.168	316.887	284.257	382.446	480.063	139.385	165.18	118.302	2825.74	6740.38	3275.87	8906.02	5703.64	9015.77	3919.24	3739.46	9344.48
TVAG_581100	4.334	0	conserved hypothetical protein	0.658883	0.554658	0	1.0528	2.58409	1.64405	2.14439	0	1.9554	28.201	12.3695	30.0999	24.7242	7.40252	34.2499	23.798	15.9558	34.8861
TVAG_336290	4.328	0	conserved hypothetical protein	4.61218	1.10932	4.72084	2.10561	1.72273	3.2881	0	0	0	47.3777	19.7912	28.4277	31.7883	4.62658	32.2352	69.9067	78.3285	37.3779
TVAG_362620	4.328	0	conserved hypothetical protein	174.604	117.587	151.657	153.709	155.907	156.185	37.8842	29.1884	65.9947	1978.58	2800.95	1227.41	3339.54	2837.94	3660.71	1296.99	995.063	2788.39
TVAG_427540	4.326	0	leucine-rich transmembrane protein	5.27107	8.87452	11.212	3.15841	6.02955	13.1524	15.0107	9.9506	33.7306	171.462	204.839	187.288	595.148	205.42	429.131	148.738	142.152	79.7395
TVAG_070840	4.326	0	hypothetical protein	25.6964	34.3888	30.0954	2.10561	0	2.46608	8.57756	17.2477	15.6432	373.382	382.465	399.659	340.841	111.038	239.749	165.099	295.908	453.519
TVAG_195430	4.324	0	ankyrin repeat-containing protein	18.4487	23.8503	10.0318	4.21121	11.1977	4.93215	14.2959	16.5843	8.7993	102.652	316.164	71.9053	342.607	233.179	346.528	246.905	298.809	316.466
TVAG_542460	4.318	0	multidrug resistance protein 1, 2	2922.15	4248.68	4565.06	10450.1	7588.62	5623.47	1617.58	1728.75	1165.42	38178.5	38014.9	65147.8	85676.5	52275.7	83168.7	111952	102484	218925
TVAG_080060	4.317	0	MYB72	5.27107	5.54658	1.18021	3.15841	0	2.46608	1.42959	2.65349	2.9331	48.5058	32.1607	30.0999	79.4708	31.4607	84.6173	78.831	59.4717	62.2965
TVAG_545820	4.317	0	28S ribosomal RNA	5.27107	2.77329	9.44169	51.5874	12.9205	18.9066	15.7255	15.2576	25.909	39.4814	137.054	205.683	498.017	154.528	656.791	220.132	744.121	468.47
TVAG_411720	4.313	0	adenylate cyclase type VI	2.63553	0.554658	2.36042	5.26402	0	0	0	0	0.9777	14.6645	16.8225	8.36108	21.1922	13.8797	20.147	50.5708	36.2632	42.3616
TVAG_159880	4.297	0	conserved hypothetical protein	54.6873	59.903	110.35	15.7921	17.2273	20.5506	25.7327	24.5448	65.5059	1104.35	1220.13	1112.02	625.17	328.487	511.733	844.83	921.086	1123.83
TVAG_336950	4.293	0	modulator of drug activity B	63.2528	115.923	91.4663	30.5313	18.0887	11.5084	24.3031	30.5152	26.3979	2906.96	1168.67	2070.2	273.733	210.047	257.881	493.809	346.676	358.828
TVAG_071800	4.292	0	conserved hypothetical protein	1.31777	1.10932	0	5.26402	3.44546	3.2881	0	0.663373	0.9777	29.3291	27.7076	30.0999	56.5125	34.2367	38.2793	23.798	29.0106	12.4593
TVAG_254520	4.29	0	hypothetical protein	246.422	205.778	192.374	22.1089	45.6523	30.4149	82.2016	101.496	86.0376	2529.07	3819.2	1981.58	520.975	214.673	670.894	3130.93	3057.71	3902.25
TVAG_447560	4.29	0	BAS1	7.9066	11.6478	15.3427	21.0561	10.3364	13.9744	0	0.663373	0.9777	261.706	313.69	197.321	178.368	122.142	151.102	159.149	124.745	72.264
TVAG_017410	4.287	0	conserved hypothetical protein	21.7431	16.0851	10.0318	63.1682	65.4637	57.5418	2.85919	7.96048	9.777	619.295	549.7	270.899	609.276	320.159	1035.55	626.186	623.727	276.597
TVAG_404390	4.283	0	conserved hypothetical protein	14.4954	16.6397	8.26148	15.7921	12.0591	18.0846	10.0072	8.62385	10.2658	269.602	606.6	185.616	282.563	247.985	267.955	132.377	145.053	67.2802
TVAG_394050	4.283	0	ankyrin	30.9675	31.0608	32.4558	25.2673	12.0591	15.6185	43.6026	40.4658	35.686	90.2433	488.842	237.455	549.231	272.968	574.189	727.327	765.879	1515.05
TVAG_462970	4.282	0	conserved hypothetical protein	63.9117	72.1055	56.6501	47.3762	114.562	71.5162	40.0286	41.1291	50.3515	901.305	1729.75	479.926	2839.76	1429.61	2250.42	346.559	455.466	406.173
TVAG_486290	4.28	0	conserved hypothetical protein	8.56548	31.6155	19.4735	48.429	98.1956	64.94	72.9092	92.2089	43.5076	1040.05	1188.96	704.003	828.262	787.443	975.114	1122.97	1169.13	1482.66
TVAG_352330	4.277	0	AGC family protein kinase	15.8132	22.1863	37.1766	14.7392	17.2273	23.8387	19.2995	22.5547	19.0651	314.723	366.137	274.243	287.861	237.806	390.851	657.421	689.001	525.783
TVAG_314860	4.274	0	conserved hypothetical protein	25.0376	32.1701	20.6537	25.2673	14.6432	26.3048	47.1766	53.0698	38.6191	262.834	132.106	117.055	861.816	191.54	944.893	1210.72	1395.41	368.795
TVAG_125090	4.269	0	conserved hypothetical protein	1.97665	3.32795	6.49116	4.21121	7.75228	7.39823	1.42959	0.663373	3.42195	68.8105	168.72	68.5608	68.8747	59.2202	26.1911	81.8057	60.9222	87.2151
TVAG_429990	4.267	0	conserved hypothetical protein	1.97665	0.554658	1.77032	2.10561	6.02955	3.2881	1.42959	3.98024	6.35505	32.7132	23.7494	11.7055	22.9582	50.8923	72.5291	105.604	102.988	109.642
TVAG_089600	4.263	0	6-phosphogluconolactonase	367.657	373.285	374.127	1309.69	1294.63	1087.54	288.063	317.092	344.15	2887.79	3522.83	4312.64	9859.67	7076.81	8506.05	17756.3	16084.9	40500.2
TVAG_183480	4.259	0	conserved hypothetical protein	6.58883	3.8826	4.72084	23.1617	49.9592	43.5673	9.29235	6.63373	2.9331	421.887	283.509	331.099	660.49	228.553	402.94	136.839	146.503	241.71
TVAG_475820	4.256	0	conserved hypothetical protein	0.658883	0.554658	1.18021	13.6864	112.839	94.5329	3.57398	1.99012	5.8662	333.9	263.223	220.732	1126.72	473.761	797.82	453.65	375.687	428.6
TVAG_114750	4.256	0	conserved hypothetical protein	3.29442	2.77329	4.13074	2.10561	2.58409	0.822025	0.714797	0.663373	5.37735	34.9693	51.4571	61.872	100.663	74.0252	68.4997	17.8485	13.0548	19.9349
TVAG_391870	4.254	0	threonine synthase	176.581	199.122	338.721	6492.64	6194.07	5176.29	169.407	218.25	303.087	9446.22	7892.72	10446.3	61316.1	44620.6	61426.1	44967.9	44696.6	82722.3
TVAG_088240	4.251	0	conserved hypothetical protein	43.4863	63.7856	70.2226	44.2177	37.9	32.881	51.4653	53.0698	53.7735	600.118	416.604	272.571	1276.83	499.67	993.246	1404.08	1659.4	1485.15
TVAG_581090	4.245	0	conserved hypothetical protein	2.63553	0	1.18021	0	0.861365	0	0.714797	0	2.9331	20.3047	5.93735	8.36108	49.4485	17.581	28.2058	13.3864	15.9558	12.4593
TVAG_332930	4.242	0	conserved hypothetical protein	1.97665	1.10932	4.13074	0	5.16819	4.11013	2.85919	0	4.39965	47.3777	54.4257	43.4776	42.3844	28.6848	38.2793	34.2097	46.4169	124.593
TVAG_080100	4.241	0	leucine-rich repeat protein, BspA family	28.9909	37.1621	35.4063	13.6864	18.0887	13.9744	12.1515	21.8913	11.2435	682.465	683.29	601.998	436.206	166.557	320.337	171.048	203.074	393.714
TVAG_108220	4.238	0	conserved hypothetical protein	1.97665	0.554658	0.590105	6.31682	5.16819	6.5762	3.57398	1.99012	1.9554	13.5365	83.1229	16.7222	123.621	60.1455	78.5732	59.4951	50.7685	29.9023
TVAG_319930	4.237	0	ribosomal RNA methyltransferase	76.4304	86.5266	91.4663	73.6962	54.266	96.999	92.9235	76.9513	93.3703	967.859	1538.27	1066.87	2228.71	1218.64	1734.65	1340.13	1411.36	2526.75
TVAG_441970	4.234	0	breast cancer suppressor candidate 1,bcsc-1	22.402	33.8341	20.6537	70.5378	93.0274	60.8299	15.0107	19.9012	16.6209	928.378	490.821	505.009	981.905	514.475	924.746	852.267	807.944	585.587
TVAG_091930	4.234	0	tubulin folding cofactor C	61.2761	79.316	85.5653	163.185	142.125	124.948	278.056	271.32	273.267	9139.39	2395.23	5060.12	980.139	729.149	787.747	3493.85	3331.86	1911.26
TVAG_442370	4.233	0	conserved hypothetical protein	100.809	211.325	77.8939	81.0659	100.78	54.2537	89.3496	91.5455	61.1062	365.485	287.467	397.987	1416.35	693.987	1303.51	3113.08	3147.65	5609.18
TVAG_029070	4.232	0	DNA-3-methyladenine glycosylase	0.658883	2.21863	2.36042	53.693	79.2456	62.4739	5.00358	7.2971	8.7993	293.291	336.945	195.649	506.847	414.541	550.012	700.554	525.091	617.981
TVAG_110850	4.231	0	conserved hypothetical protein	22.402	33.2795	27.1449	29.4785	55.9887	23.0167	44.3174	46.4361	42.0411	554.996	404.235	239.127	840.624	351.62	858.261	1274.68	1228.6	336.401
TVAG_174190	4.23	0	ubiquitin	390.718	511.949	230.141	2047.7	1109.44	2093.7	847.034	825.899	1002.63	3937.99	6015.53	7120.29	42760.6	15482.4	37350.5	15708.2	11649.2	29989.5
TVAG_088040	4.226	0	conserved hypothetical protein	2.63553	2.21863	0	0	0	2.46608	2.85919	3.98024	2.9331	22.5608	38.5928	23.411	38.8524	12.0291	16.1176	63.9572	58.0211	59.8047
TVAG_437370	4.223	0	conserved hypothetical protein	196.347	175.272	252.565	192.663	183.471	206.328	235.168	252.082	289.888	855.055	625.401	734.103	8697.63	2259.62	7770.69	6992.16	7062.62	2053.29
TVAG_405600	4.222	0	16S ribosomal RNA	0.658883	0	0	2.10561	2.58409	1.64405	3.57398	1.99012	4.8885	10.1524	9.89559	18.3944	74.1727	25.9088	86.632	10.4116	21.7579	72.264
TVAG_162140	4.221	0	SNAP190	21.0843	18.8584	7.08127	0	1.72273	4.93215	4.28878	4.64361	19.554	235.761	169.709	102.005	52.9805	37.0126	48.3527	290.038	208.876	411.157
TVAG_318690	4.22	0	MYB37	8.56548	19.9677	8.85158	71.5906	136.096	44.3894	20.0143	23.8814	23.4648	1254.38	1172.63	812.697	678.151	515.401	1037.57	501.246	358.281	284.072
TVAG_468610	4.22	0	calmodulin	0.658883	3.32795	3.54063	58.957	61.1569	43.5673	6.43317	7.2971	7.8216	249.297	405.719	431.432	778.813	371.051	695.071	229.056	191.47	209.316
TVAG_174230	4.219	0	conserved hypothetical protein	5.92995	7.21055	9.44169	4.21121	1.72273	0.822025	5.71837	1.99012	4.8885	45.1216	33.645	20.0666	130.685	37.9379	88.6467	162.124	221.931	54.8209
TVAG_417060	4.217	0	conserved hypothetical protein	249.717	241.831	187.063	335.844	194.668	201.396	169.407	189.725	200.428	3348.03	2077.08	1433.09	3486.12	1701.66	3382.68	7518.69	7425.26	6262.05
TVAG_025510	4.213	0	glabrous	0.658883	0.554658	0	28.4257	39.6228	36.1691	5.00358	7.96048	2.9331	91.3713	51.9518	53.5109	446.802	355.321	624.556	232.031	205.975	169.447
TVAG_499060	4.211	0	CAMK family protein kinase	123.211	82.644	164.049	169.501	191.223	170.159	135.811	110.783	149.099	1539.78	2247.29	1377.91	3745.72	2622.34	3525.72	2550.85	2773.41	3598.25
TVAG_354120	4.203	0	short-chain dehydrogenase	104.762	138.11	106.809	45.2705	50.8205	62.4739	115.797	149.259	113.413	2014.68	2464.99	1702.32	1252.11	669.003	1192.7	2262.3	2258.47	2551.67
TVAG_542470	4.203	0	ATP-binding cassette transporter	558.074	685.557	564.141	1855.04	1184.38	1070.28	167.977	171.15	143.233	4080.12	3755.38	7443.03	22937	10804	20308.2	12293.2	11923.3	24263.2
TVAG_006430	4.201	0	conserved hypothetical protein	56.664	91.5185	54.8798	25.2673	31.0091	21.3727	2.14439	3.31687	6.8439	464.753	434.911	510.026	649.894	718.045	946.908	575.615	503.333	595.555
TVAG_543360	4.2	0	16S ribosomal RNA	0	0	0	13.6864	6.02955	2.46608	5.00358	4.64361	7.33275	28.201	21.7703	46.822	143.047	36.0873	191.396	38.6718	76.878	124.593
TVAG_365620	4.199	0	ankyrin	502.069	575.18	348.162	220.036	411.732	213.727	65.7613	73.6344	87.0153	3024.28	7562.7	3150.45	8879.53	7105.5	8568.51	1884.51	2278.78	3428.8
TVAG_491820	4.199	0	conserved hypothetical protein	6.58883	2.21863	3.54063	4.21121	6.02955	4.11013	3.57398	3.31687	4.8885	27.073	107.367	43.4776	91.8329	60.1455	26.1911	96.6795	116.042	134.56
TVAG_044810	4.199	0	conserved hypothetical protein	12.5188	13.8664	12.3922	30.5313	39.6228	80.5585	34.3102	19.9012	34.2195	573.045	454.702	299.327	729.365	239.657	705.144	800.209	810.846	468.47
TVAG_447390	4.198	0	conserved hypothetical protein	45.4629	69.8869	56.06	12.6336	49.9592	17.2625	95.7827	104.15	103.636	611.398	656.078	882.93	701.109	323.86	465.395	1637.6	2077.16	2855.67
TVAG_508070	4.198	0	AGC family protein kinase	108.057	78.2067	103.268	266.359	229.123	346.895	224.446	228.864	186.741	3302.9	3860.27	2463.17	5550.59	2448.38	3745.32	3702.08	3468.21	3927.17
TVAG_455680	4.196	0	malate and lactate dehydrogenase	9.22436	4.99192	4.72084	77.9074	160.214	86.3126	20.7291	24.5448	18.5763	644.111	718.915	444.809	1416.35	942.896	1605.71	536.943	469.971	652.868
TVAG_079450	4.195	0	CAMK family protein kinase	561.368	490.872	479.166	494.818	783.842	677.349	821.301	906.831	851.088	10802.1	10380.5	10399.5	12962.6	4829.22	9938.5	15610	15543.9	20672.5
TVAG_009460	4.193	0	malic enzyme	5.27107	2.77329	2.36042	85.2771	68.9092	55.8977	18.5847	19.2378	16.132	137.621	130.127	102.005	814.134	328.487	904.599	767.486	1308.38	500.864
TVAG_393340	4.191	0	conserved hypothetical protein	5.27107	7.21055	4.13074	182.135	163.659	184.956	0.714797	2.65349	3.42195	416.247	304.289	295.982	3058.74	1238.07	2474.05	917.711	786.187	612.998
TVAG_071110	4.188	0	conserved hypothetical protein	1.97665	3.8826	4.13074	1.0528	4.30682	2.46608	0.714797	4.64361	6.8439	49.6338	54.4257	38.461	65.3426	35.162	48.3527	102.629	100.086	77.2477
TVAG_411870	4.186	0	aldo-keto reductase	4095.62	5573.2	4238.14	555.88	520.264	426.631	331.666	342.301	401.346	18953.3	20343.8	32267.1	21911	9120.83	16073.3	52312.5	47665.8	81491.3
TVAG_388860	4.184	0	conserved hypothetical protein	2.63553	1.10932	4.13074	2.10561	5.16819	4.11013	9.29235	3.31687	6.35505	59.7862	22.7599	26.7554	86.5348	37.0126	74.5438	142.788	110.24	142.036
TVAG_388410	4.182	0	co-chaperone	410.484	368.293	501.59	1368.64	686.508	1057.12	240.172	251.418	349.528	8540.4	8007.02	9752.36	20632.4	8704.44	11854.5	7456.22	6467.91	13538.3
TVAG_499050	4.182	0	conserved hypothetical protein	35.5797	36.6074	51.9293	29.4785	36.1773	43.5673	33.5954	43.1193	32.2641	258.321	557.616	331.099	792.942	493.193	777.673	987.618	806.494	1223.5
TVAG_123670	4.181	0	conserved hypothetical protein	187.782	207.997	171.131	3400.55	3522.98	2434.84	842.03	912.138	657.014	5077.31	5037.35	7267.45	47876.7	27422.6	42850.6	22896.7	20762.9	44559.5
TVAG_120970	4.18	0	conserved hypothetical protein	34.2619	31.6155	27.735	11.5808	23.2568	27.9489	35.025	34.4954	24.9313	142.133	354.757	255.849	498.017	258.163	618.512	654.446	745.572	1044.09
TVAG_001650	4.18	0	conserved hypothetical protein	9.88325	7.76521	19.4735	43.1649	39.6228	53.4316	17.1551	24.5448	40.0857	336.156	390.876	240.799	937.755	409.915	799.835	455.137	481.576	550.701
TVAG_485290	4.173	0	zinc phosphodiesterase	30.3086	34.9434	35.4063	110.544	111.977	92.8888	90.0644	90.2187	74.794	793.013	629.854	1018.38	3565.59	887.377	2278.62	1198.83	1129.96	580.604
TVAG_397510	4.163	0	ankyrin	141.66	191.357	172.901	133.706	101.641	96.1769	206.576	180.437	162.298	2647.51	3264.06	2496.62	3671.55	1955.19	2602.99	2397.65	2283.13	3578.31
TVAG_127280	4.161	0	conserved hypothetical protein	3.9533	2.77329	2.36042	1.0528	0.861365	1.64405	0.714797	1.32675	1.46655	49.6338	62.837	73.5775	19.4262	13.8797	20.147	23.798	17.4063	12.4593
TVAG_317230	4.161	0	conserved hypothetical protein	17.131	21.6316	16.523	4.21121	6.02955	6.5762	18.5847	24.5448	18.5763	333.9	111.82	155.516	347.905	123.992	364.66	370.357	348.127	274.105
TVAG_449260	4.155	0	conserved hypothetical protein	28.332	63.231	40.7173	0	0.861365	0	0	0.663373	0.9777	558.38	571.47	546.814	100.663	61.9961	124.911	129.402	145.053	171.938
TVAG_189520	4.148	0	histone-lysine N-methyltransferase, bat/ehmt	0	2.77329	4.13074	5.26402	3.44546	10.6863	0	1.32675	3.9108	53.0179	67.29	86.9552	81.2368	53.6683	122.897	29.7475	18.8569	34.8861
TVAG_158850	4.146	0	conserved hypothetical protein	915.848	866.375	943.579	363.217	329.041	286.065	491.78	500.183	489.339	7389.8	10557.1	6474.82	11074.7	5204.9	10190.3	13472.7	13619	13872.2
TVAG_003230	4.146	0	conserved hypothetical protein	3.29442	3.32795	2.95053	13.6864	12.9205	12.3304	9.29235	7.2971	8.31045	99.2676	147.939	105.35	98.897	101.785	92.6761	205.258	255.293	159.479
TVAG_583810	4.143	0	28S ribosomal RNA	7.9066	4.99192	8.85158	74.749	37.0387	49.3215	14.2959	7.96048	22.4871	40.6095	131.117	178.927	941.287	203.569	1226.95	306.4	568.607	401.19
TVAG_570630	4.143	0	serine-threonine protein kinase	3.9533	7.21055	5.90105	1.0528	8.61365	10.6863	2.85919	1.32675	2.9331	112.804	203.354	145.483	65.3426	34.2367	58.4262	55.0329	81.2296	24.9186
TVAG_350530	4.137	0	conserved hypothetical protein	104.762	107.049	157.558	70.5378	31.8705	30.4149	105.79	108.13	151.055	1417.95	1307.7	929.752	2438.87	945.672	1704.43	2396.16	2621.11	1534.99
TVAG_194440	4.131	0	conserved hypothetical protein	7.24771	9.98384	13.5724	4.21121	0.861365	0.822025	8.57756	12.6041	10.7547	55.274	42.551	41.8054	139.515	45.3405	209.529	236.493	256.744	196.857
TVAG_271680	4.126	0	conserved hypothetical protein	13.1777	13.3118	8.85158	11.5808	7.75228	5.75418	5.00358	1.32675	3.9108	272.986	367.621	307.688	77.7047	30.5354	40.294	31.2349	49.318	49.8372
TVAG_110840	4.12	0	conserved hypothetical protein	360.409	401.572	371.176	468.498	367.803	390.462	446.748	462.371	280.6	4858.47	5824.05	4070.17	12725.9	6442.97	9172.92	4576.66	4464.73	9556.29
TVAG_215150	4.117	0	conserved hypothetical protein	4.61218	5.54658	1.18021	2.10561	5.16819	4.93215	0	3.98024	1.46655	103.78	95.4924	100.333	45.9164	25.9088	64.4703	11.899	23.2085	27.4105
TVAG_293750	4.115	0	conserved hypothetical protein	34.2619	26.0689	47.2084	37.9009	95.6115	49.3215	174.41	167.833	97.2811	1934.59	3066.64	2289.26	1142.61	600.53	878.408	892.426	906.58	939.432
TVAG_179670	4.107	0	conserved hypothetical protein	0	1.66397	1.77032	0	1.72273	3.2881	1.42959	1.32675	1.46655	27.073	16.3277	30.0999	40.6184	24.0582	22.1617	26.7728	15.9558	19.9349
TVAG_080120	4.106	0	conserved hypothetical protein	25.6964	27.1782	31.2756	49.4818	30.1478	21.3727	26.4475	40.4658	46.4407	768.196	753.054	695.642	948.351	359.022	556.057	331.685	326.369	393.714
TVAG_178810	4.105	0	conserved hypothetical protein	0.658883	2.21863	1.18021	6.31682	2.58409	3.2881	0.714797	0.663373	1.46655	16.9206	21.7703	33.4443	90.0669	32.386	66.485	25.2854	17.4063	7.47558
TVAG_230870	4.101	0	histidinol-phosphate aminotransferase	16.4721	11.0932	15.3427	33.6897	12.0591	22.1947	12.8663	13.9308	19.554	218.84	305.774	260.866	634	475.612	386.822	87.7552	87.0317	221.776
TVAG_110640	4.1	0	conserved hypothetical protein	63.9117	102.612	102.678	142.128	111.977	110.151	106.505	116.754	74.794	2269.62	1741.62	1046.81	2924.52	1735.89	2592.92	1182.46	1182.18	1265.87
TVAG_007180	4.099	0	poly(A) polymerase	7.9066	13.3118	21.8339	3.15841	2.58409	3.2881	10.7219	9.9506	40.0857	295.547	488.347	234.11	243.71	144.349	197.44	129.402	126.196	104.658
TVAG_145350	4.099	0	conserved hypothetical protein	4.61218	3.8826	2.36042	2.10561	1.72273	3.2881	1.42959	3.31687	0.9777	91.3713	97.9663	80.2663	24.7242	16.6557	28.2058	28.2602	13.0548	22.4267
TVAG_062730	4.097	0	protein phosphatase 1 regulatory subunit 12C	46.7807	54.9111	32.4558	1.0528	1.72273	0	15.0107	11.9407	12.2212	470.393	575.429	202.338	349.671	206.345	296.161	202.283	300.259	428.6
TVAG_204270	4.097	0	conserved hypothetical protein	173.945	220.754	148.116	60.0098	48.2364	87.1347	155.826	197.685	305.042	621.551	1053.88	680.592	1047.25	636.617	751.482	5106.16	3914.98	10104.5
TVAG_327990	4.096	0	conserved hypothetical protein	1.31777	6.10123	8.26148	13.6864	16.3659	19.7286	2.14439	2.65349	1.9554	207.56	152.887	113.711	213.688	105.486	147.073	80.3183	87.0317	97.1826
TVAG_248470	4.094	0	conserved hypothetical protein	1.97665	3.8826	2.36042	1.0528	7.75228	8.22025	7.14797	4.64361	3.9108	36.0973	44.0354	73.5775	107.727	62.9214	145.058	55.0329	88.4822	87.2151
TVAG_320220	4.093	0	conserved hypothetical protein	113.328	124.798	190.604	149.498	149.016	222.769	23.5883	25.2082	123.679	1720.26	4912.67	2876.21	662.256	1780.31	880.423	1362.44	1105.3	3842.45
TVAG_051010	4.084	0	Clan CA, family C40, NlpC/P60 superfamily cysteine peptidase	7.24771	12.7571	6.49116	1.0528	1.72273	2.46608	3.57398	1.32675	4.39965	51.8899	53.4362	33.4443	125.387	72.1746	145.058	78.831	116.042	44.8535
TVAG_337070	4.083	0	conserved hypothetical protein	484.938	639.52	535.816	454.811	725.269	789.966	1528.23	1624.6	938.103	17735.1	13965.6	12208.8	11669.8	5852.62	9475.12	15831.6	15980.5	28125.6
TVAG_242950	4.08	0	conserved hypothetical protein	0	2.21863	0.590105	6.31682	29.2864	9.8643	1.42959	1.32675	2.44425	115.06	78.6699	48.4942	158.942	63.8468	187.367	87.7552	76.878	67.2802
TVAG_453730	4.079	0	conserved hypothetical protein	13.8365	36.6074	10.0318	16.8449	42.2069	35.3471	17.1551	12.6041	7.8216	649.752	268.17	78.5941	144.813	54.5936	332.425	806.158	778.934	129.577
TVAG_044480	4.079	0	heat shock protein 70 (HSP70)-interacting protein	30.3086	33.2795	41.8975	91.5939	102.502	132.346	24.3031	19.2378	38.1303	404.967	477.462	306.015	2179.26	1507.34	1968.36	614.287	596.167	600.538
TVAG_026340	4.077	0	thioredoxin m(mitochondrial)-type	1.31777	1.66397	2.36042	2.10561	0	0	5.71837	1.99012	1.9554	54.146	40.0771	28.4277	19.4262	19.4316	38.2793	35.697	23.2085	34.8861
TVAG_292590	4.075	0	tRNA-dihydrouridine synthase	223.361	302.288	287.381	165.29	136.096	177.557	185.132	168.497	231.715	2940.8	4046.8	3618.67	4778.84	3999.21	4651.94	2593.99	2290.38	2770.95
TVAG_149100	4.072	0	serine/threonine protein kinase	81.7015	112.041	108.579	66.3266	105.948	108.507	253.038	251.418	170.12	853.927	664.984	770.891	1727.16	863.319	1480.8	3770.5	4379.15	6660.74
TVAG_142280	4.072	0	DNA-binding protein reb1	3.29442	3.8826	0.590105	5.26402	0.861365	3.2881	0	1.32675	3.42195	37.2254	42.551	38.461	51.2145	28.6848	42.3087	38.6718	42.0653	44.8535
TVAG_479680	4.066	0	2-nitropropane dioxygenase precursor	1151.07	1875.85	1176.08	840.137	652.053	678.993	512.509	565.194	401.346	7608.64	9444.84	12608.5	32687.2	12052.2	19673.5	9899.98	8648.05	18913.2
TVAG_449210	4.066	0	conserved hypothetical protein	113.328	189.693	115.661	69.485	147.293	77.2704	190.136	209.626	97.77	1380.72	1749.05	1120.38	2779.71	1511.97	2468	2956.91	2561.63	3765.2
TVAG_436950	4.049	0	conserved hypothetical protein	20.4254	19.9677	38.3569	69.485	24.9796	76.4483	34.3102	35.8221	64.5282	260.577	565.533	1464.86	905.967	761.535	868.335	530.994	472.872	515.815
TVAG_240760	4.047	0	conserved hypothetical protein	7.24771	4.99192	8.85158	0	6.02955	3.2881	14.2959	8.62385	12.7101	142.133	142.002	172.238	113.025	51.8177	72.5291	148.738	124.745	152.004
TVAG_308610	4.046	0	conserved hypothetical protein	124.529	251.815	283.251	135.812	111.116	184.956	413.867	371.489	343.662	3782.32	4045.32	2242.44	7660.98	3395.91	5111.29	3608.38	3471.12	3393.91
TVAG_429940	4.038	0	r2r3-MYB transcription factor	92.9025	19.413	42.4876	131.6	182.609	158.651	22.8735	39.8024	38.6191	1981.97	1405.67	722.397	1215.02	773.564	1611.76	1765.52	1385.25	1081.47
TVAG_417050	4.034	0	conserved hypothetical protein	12.5188	4.99192	9.44169	29.4785	31.8705	40.2792	20.0143	16.5843	17.5986	271.858	113.799	65.2164	289.627	88.8303	257.881	853.754	745.572	291.548
TVAG_402220	4.033	0	conserved hypothetical protein	112.01	185.81	148.116	324.263	239.459	223.591	73.624	61.6937	87.5041	2122.97	3151.75	3001.63	3807.53	3926.11	3424.99	1241.96	1186.53	1933.68
TVAG_490390	4.03	0	conserved hypothetical protein	23.0609	31.0608	38.947	29.4785	27.5637	28.7709	15.0107	9.28722	30.7975	389.174	543.268	277.588	510.379	516.326	697.085	315.324	259.645	316.466
TVAG_110410	4.03	0	conserved hypothetical protein	187.123	292.859	262.597	32.6369	49.9592	21.3727	87.2052	98.8426	98.7477	3387.51	3413.48	2431.4	1497.58	693.987	1325.67	1670.32	1942.26	2143
TVAG_222810	4.028	0	tRNA-Thr (anticodon: TGT)	0	0	0	0	0	0	2.14439	2.65349	1.46655	15.7926	8.90603	3.34443	28.2563	10.1785	16.1176	10.4116	2.90106	12.4593
TVAG_125360	4.026	0	disulfide oxidoreductase	1945.68	2788.82	1831.1	7415.95	5734.97	5789.52	1353.11	1393.75	1646.94	11270.3	20554.1	20676.9	82086.2	58075.6	77779.4	54307.1	50009.9	112318
TVAG_368400	4.024	0	conserved hypothetical protein	5.92995	12.2025	24.7844	4.21121	24.1182	8.22025	47.1766	57.0501	35.1972	335.028	309.237	312.704	203.092	88.8303	227.661	655.933	678.847	765.001
TVAG_368760	4.016	0	2-deoxyglucose-6-phosphate phosphatase	26.3553	18.8584	28.9152	23.1617	10.3364	14.7965	15.0107	13.9308	14.6655	306.827	396.318	222.405	420.312	205.42	306.234	208.233	210.327	416.141
TVAG_020270	4.011	0	conserved hypothetical protein	0.658883	2.21863	2.95053	2.10561	6.89092	2.46608	0	1.32675	2.44425	25.9449	46.5093	28.4277	44.1504	14.805	42.3087	56.5203	58.0211	14.9512
TVAG_456530	4.009	0	hypothetical protein	7.9066	22.741	17.1131	10.528	18.0887	14.7965	13.5811	17.2477	26.3979	337.284	223.146	165.549	326.713	187.839	366.675	345.071	268.348	199.349
TVAG_034150	4.007	0	conserved hypothetical protein	2.63553	0	2.36042	3.15841	3.44546	4.93215	17.1551	13.9308	22.4871	236.889	122.211	93.6441	100.663	66.6227	136.999	139.813	162.459	79.7395
TVAG_346400	4.005	0	high mobility group protein	21.7431	20.5223	35.4063	70.5378	57.7114	64.94	17.1551	17.2477	44.9742	247.041	307.258	197.321	360.267	294.25	499.645	1411.52	983.458	1305.74
TVAG_476990	4.003	0	myo-inositol-1 phosphate synthase	3.9533	3.8826	3.54063	35.7953	8.61365	4.93215	18.5847	30.5152	20.0428	209.816	119.242	153.844	356.735	120.291	278.028	306.4	377.137	147.02
TVAG_454270	4.002	0	heat shock protein	712.912	667.253	555.879	1611.84	1360.09	1026.71	923.517	985.772	716.654	14478.4	11416	14195.4	22202.4	8923.74	13464.2	14619.4	13664	24113.7
TVAG_224210	3.994	0	conserved hypothetical protein	71.8183	108.158	46.6183	36.8481	54.266	31.237	48.6062	49.753	31.2864	203.047	66.7952	219.06	420.312	275.744	352.572	1694.12	1734.83	2671.27
TVAG_399330	3.994	0	conserved hypothetical protein	100.809	107.604	165.82	47.3762	39.6228	50.1435	157.255	151.912	118.302	2564.04	2223.54	2006.66	858.284	449.703	886.467	2092.74	2022.04	1883.85
TVAG_300010	3.99	0	conserved hypothetical protein	149.566	150.312	115.071	117.914	161.937	140.566	161.544	150.586	106.569	2770.47	3904.8	1687.27	2716.13	1492.53	2363.24	1478.45	1492.59	2003.46
TVAG_158770	3.989	0	conserved hypothetical protein	3.29442	3.32795	6.49116	1.0528	2.58409	7.39823	3.57398	9.28722	5.8662	66.5544	28.6972	38.461	121.855	54.5936	122.897	98.1669	60.9222	107.15
TVAG_021400	3.987	0	conserved hypothetical protein	3.29442	4.43726	2.36042	0	0	1.64405	0.714797	1.32675	0.48885	15.7926	22.2651	18.3944	63.5766	21.2823	46.338	17.8485	17.4063	17.443
TVAG_452710	3.986	0	ankyrin repeat-containing protein	217.431	254.588	111.53	31.5841	41.3455	26.3048	233.738	279.943	176.964	1640.17	3777.64	1133.76	2601.34	1682.22	2351.15	1707.51	1990.13	4906.47
TVAG_508000	3.985	0	conserved hypothetical protein	21.0843	22.1863	28.9152	28.4257	33.5932	23.0167	117.227	98.1792	93.8592	443.32	545.247	481.598	605.744	199.868	388.837	1380.29	1421.52	1936.18
TVAG_202630	3.985	0	conserved hypothetical protein	19.1076	21.6316	28.9152	28.4257	40.4841	33.703	10.0072	8.62385	15.1543	271.858	290.436	170.566	520.975	324.786	479.498	365.895	327.819	490.897
TVAG_257500	3.98	0	conserved hypothetical protein	13.1777	11.6478	4.72084	5.26402	4.30682	4.11013	22.8735	29.1884	36.1749	380.15	264.707	225.749	399.12	126.768	376.748	93.7047	140.701	87.2151
TVAG_441950	3.978	0	ubiquitin	282.002	359.418	153.427	698.009	466.86	882.033	110.079	114.1	133.945	1072.77	2116.17	2409.66	16614.7	7759.7	15628	1234.52	1388.16	2197.82
TVAG_024980	3.978	0	ubiquitin fusion degradaton protein	2769.29	3296.88	2256.56	4680.76	3913.18	3499.36	2769.12	2832.6	2050.73	27005.3	27045.6	32178.4	106277	47981.3	67951.7	34826.9	29991.1	69029.5
TVAG_436990	3.976	0	conserved hypothetical protein	0	4.43726	5.90105	1.0528	5.16819	9.8643	2.85919	3.31687	7.8216	40.6095	33.645	36.7887	181.9	76.8012	161.176	55.0329	34.8127	22.4267
TVAG_387950	3.975	0	conserved hypothetical protein	10.5421	8.31986	11.8021	190.557	233.43	165.227	6.43317	6.63373	12.2212	1111.12	1154.32	543.47	905.967	1201.06	1585.57	1053.06	918.185	1647.12
TVAG_318910	3.972	0	conserved hypothetical protein	148.908	209.661	151.657	69.485	71.4933	68.2281	39.3138	43.7826	28.3533	1659.35	3688.09	2489.93	988.97	733.775	1178.6	670.807	623.727	1011.7
TVAG_184170	3.957	0	ubiquitin 1	1157	1173.66	876.307	1012.8	683.062	900.117	688.349	708.482	626.706	7604.12	10599.7	11695.5	24185.6	10530.1	18940.2	9642.66	9219.56	19172.4
TVAG_310930	3.957	0	conserved hypothetical protein	0	0	0.590105	3.15841	7.75228	2.46608	18.5847	18.5744	13.6878	107.164	104.893	55.1831	72.4067	24.9835	30.2205	202.283	198.722	214.3
TVAG_309060	3.955	0	conserved hypothetical protein	5.92995	10.5385	11.8021	16.8449	18.95	27.1268	2.85919	6.63373	6.35505	160.182	161.793	98.6607	100.663	67.548	201.47	340.609	353.929	154.495
TVAG_560770	3.954	0	conserved hypothetical protein	42.8274	72.1055	71.4028	36.8481	45.6523	39.4572	37.1694	40.4658	54.7512	888.896	1085.55	1080.25	731.131	619.961	737.379	597.925	536.696	585.587
TVAG_260160	3.952	0	conserved hypothetical protein	5.92995	12.2025	4.72084	7.36962	11.1977	9.04228	4.28878	2.65349	2.44425	40.6095	44.0354	35.1165	213.688	72.1746	136.999	105.604	95.7349	179.414
TVAG_134940	3.945	0	conserved hypothetical protein	3.29442	5.54658	2.95053	17.8977	12.0591	13.9744	0	1.99012	1.9554	125.213	124.19	103.677	107.727	83.2784	122.897	89.2426	81.2296	47.3454
TVAG_343690	3.94	0	conserved hypothetical protein	54.0284	83.7533	76.7137	54.7458	75.8001	55.8977	41.4582	43.1193	65.9947	1085.18	1733.21	1185.6	709.939	395.11	751.482	929.611	1082.09	593.063
TVAG_025100	3.94	0	r2r3-MYB transcription factor	0	0	0	1.0528	0.861365	0.822025	4.28878	0.663373	2.44425	5.64021	12.8643	13.3777	30.0223	25.9088	16.1176	23.798	8.70317	19.9349
TVAG_599110	3.939	0	28S ribosomal RNA	3.29442	0	1.18021	16.8449	10.3364	12.3304	2.85919	1.99012	6.35505	14.6645	34.6346	48.4942	190.73	56.4442	227.661	58.0077	118.943	79.7395
TVAG_494720	3.937	0	ABC transporter	3110.59	3819.37	2950.53	1748.71	790.733	1054.66	937.813	975.158	624.75	14001.2	22711.4	23800.6	36010.9	19055	31366.8	26722.2	24557.5	47043.8
TVAG_411770	3.934	0	conserved hypothetical protein	19.7665	35.4981	21.8339	12.6336	18.0887	16.4405	15.0107	9.9506	23.9536	314.723	427.489	284.277	384.992	202.644	243.778	232.031	211.777	376.271
TVAG_040080	3.931	0	conserved hypothetical protein	3.9533	2.21863	3.54063	4.21121	0.861365	0	9.29235	17.2477	18.5763	55.274	25.7285	36.7887	100.663	34.2367	120.882	171.048	272.699	109.642
TVAG_128240	3.924	0	conserved hypothetical protein	127.164	94.8465	143.986	101.069	67.1865	73.9823	84.346	87.5652	131.012	733.227	2263.12	730.758	2756.75	1870.06	2000.59	874.578	968.953	1647.12
TVAG_062740	3.92	0	hypothetical protein	15.8132	14.9758	10.0318	22.1089	13.7818	30.4149	10.7219	11.2773	16.132	174.846	243.431	122.072	487.421	268.341	376.748	141.301	136.35	234.235
TVAG_412230	3.917	0	CAMK family protein kinase	12.5188	17.749	21.2438	54.7458	93.0274	55.0757	59.3281	63.0204	22.4871	862.951	1013.8	645.475	556.295	312.757	370.704	676.756	718.012	842.249
TVAG_019420	3.914	0	ankyrin repeat-rich membrane-spanning protein	34.9208	38.826	46.6183	13.6864	14.6432	22.1947	42.173	41.7925	51.8181	747.891	426.005	563.537	420.312	111.038	318.322	507.195	472.872	1086.45
TVAG_417040	3.913	0	conserved hypothetical protein	83.0193	71.5508	109.76	244.25	132.65	172.625	67.1909	83.585	106.08	2398.22	2371.97	2414.68	2320.55	1216.79	1795.1	1386.24	1334.49	839.757
TVAG_542450	3.912	0	multidrug resistance protein 1, 2	7200.28	7978.75	7703.83	14460.3	10609.4	9242.03	2380.27	2514.85	1881.09	44330.9	34781.5	67731.4	102431	64583.3	105459	148183	132983	262410
TVAG_228040	3.911	0	conserved hypothetical protein	9.88325	7.76521	10.0318	4.21121	2.58409	3.2881	12.1515	9.28722	6.35505	58.6581	96.482	98.6607	60.0446	42.5645	92.6761	239.468	188.569	124.593
TVAG_455180	3.909	0	meiosis-specific crossover protein Msh4 (mutS homolog)	7.24771	8.31986	11.212	7.36962	15.5046	17.2625	22.8735	12.6041	52.7958	116.188	260.254	51.8387	321.415	132.32	241.764	120.478	87.0317	1016.68
TVAG_080930	3.906	0	conserved hypothetical protein	30.9675	38.2714	43.0777	38.9537	33.5932	34.5251	80.0572	68.9908	88.9707	868.592	910.889	361.199	436.206	381.23	582.248	1380.29	1232.95	720.148
TVAG_388360	3.906	0	conserved hypothetical protein	3.9533	3.8826	3.54063	27.3729	27.5637	24.6608	5.00358	7.2971	11.7324	134.237	303.795	102.005	116.557	186.914	145.058	243.93	155.207	304.007
TVAG_483570	3.899	0	conserved hypothetical protein	19.7665	9.42918	8.26148	25.2673	24.9796	15.6185	16.4403	20.5646	15.6432	311.339	448.27	210.699	178.368	150.826	255.867	293.013	197.272	246.694
TVAG_024310	3.897	0	conserved hypothetical protein	42.1685	56.5751	25.3745	365.323	379	355.115	355.969	342.301	77.7271	1121.27	1534.81	881.258	1863.15	1670.19	2838.71	6913.33	5393.07	7567.78
TVAG_189700	3.896	0	hypothetical protein	5.27107	2.77329	5.90105	12.6336	7.75228	8.22025	9.29235	5.97036	20.5317	113.932	71.743	41.8054	234.88	109.187	219.602	133.864	159.558	84.7233
TVAG_397610	3.89	0	heat shock protein	1704.53	1759.93	1802.18	4958.7	4215.52	2776.8	2475.34	2959.31	2147.03	43028	34021	36354	57067.1	25890.3	46787.3	39791.8	37033.4	47519.8
TVAG_171670	3.888	0	heat shock protein	3044.04	2884.22	2867.91	14102.3	9986.66	7610.31	4649.75	4993.87	4193.35	66351.4	55010.6	68059.2	192113	72704.8	142778	54323.5	62826.7	90155.5
TVAG_509360	3.885	0	conserved hypothetical protein	3.9533	3.8826	3.54063	2.10561	1.72273	4.93215	5.00358	5.97036	7.33275	20.3047	43.5406	53.5109	56.5125	17.581	44.3233	141.301	124.745	79.7395
TVAG_036120	3.885	0	AGC family protein kinase	16.4721	18.8584	18.8834	9.47523	6.89092	3.2881	19.2995	9.28722	11.2435	194.023	265.697	172.238	190.73	57.3696	120.882	270.703	230.634	194.365
TVAG_286540	3.882	0	serine/threonine-protein phosphatase 2A 56 kDa regulatory subunit delta 1 isoform	86.3137	75.9881	77.8939	62.1154	49.0978	50.9656	39.3138	31.1785	50.3515	831.366	876.749	550.159	1255.64	834.635	1351.86	755.587	616.475	652.868
TVAG_144760	3.878	0	ubiquitin-protein ligase	152.202	127.017	198.866	31.5841	29.2864	20.5506	127.234	120.734	122.701	1278.07	1010.34	770.891	904.201	336.815	1065.78	3282.64	3149.1	1896.31
TVAG_362340	3.878	0	conserved hypothetical protein	2.63553	1.66397	1.77032	123.178	169.689	100.287	7.86276	3.31687	5.37735	354.205	331.007	237.455	1486.99	747.655	1605.71	474.473	417.752	438.567
TVAG_418710	3.877	0	r2r3-MYB transcription factor	25.6964	9.98384	14.1625	51.5874	39.6228	38.6352	15.7255	15.2576	20.5317	247.041	213.25	192.305	598.68	347.919	811.923	389.693	322.017	244.202
TVAG_473150	3.873	0	pelota	1265.71	1914.12	1331.87	1181.25	770.06	1342.37	1721.23	1935.06	1317.94	9186.77	15036.8	10994.8	24236.8	12719.4	18259.2	24065.8	22918.4	49907
TVAG_167330	3.868	0	actin	20.4254	12.2025	18.2933	22.1089	31.8705	23.0167	17.8699	19.9012	25.4202	509.875	351.293	237.455	321.415	84.2037	237.734	321.273	406.148	308.991
TVAG_224220	3.866	0	conserved hypothetical protein	346.573	651.168	230.141	149.498	199.837	127.414	299.5	258.716	151.055	976.884	631.339	923.063	1979.71	1080.77	1980.45	8622.32	7161.26	11856.3
TVAG_305750	3.862	0	conserved hypothetical protein	8.56548	11.6478	7.67137	6.31682	3.44546	8.22025	3.57398	2.65349	7.33275	144.389	101.43	96.9885	141.281	47.1911	92.6761	98.1669	95.7349	57.3128
TVAG_462960	3.861	0	ankyrin	216.773	292.859	241.353	55.7986	55.9887	73.1602	313.796	289.894	250.78	2649.77	4834.49	3180.55	2490.08	1024.32	2357.2	1981.19	2349.86	5178.09
TVAG_043130	3.861	0	conserved hypothetical protein	16.4721	18.3037	12.3922	6.31682	18.0887	9.04228	20.0143	19.2378	10.7547	257.193	289.941	309.36	77.7047	77.7265	88.6467	211.208	184.217	411.157
TVAG_417790	3.86	0	conserved hypothetical protein	2.63553	4.43726	0.590105	13.6864	6.02955	5.75418	2.85919	4.64361	4.39965	56.4021	22.2651	16.7222	98.897	57.3696	74.5438	44.6213	60.9222	209.316
TVAG_361320	3.859	0	zinc finger protein	589.042	584.054	958.331	457.969	235.153	373.199	208.006	240.141	370.059	8665.61	9226.65	9899.52	6311.74	4123.21	5854.71	3535.49	3736.56	6932.36
TVAG_040470	3.858	0	conserved hypothetical protein	5.92995	21.6316	8.85158	21.0561	36.1773	29.5929	3.57398	2.65349	0.9777	67.6825	42.0563	93.6441	211.922	197.092	312.278	391.18	438.06	124.593
TVAG_329100	3.858	0	conserved hypothetical protein	3.29442	3.8826	2.95053	2.10561	4.30682	4.11013	6.43317	5.97036	6.8439	58.6581	39.5824	33.4443	135.983	43.4898	122.897	60.9824	60.9222	34.8861
TVAG_052070	3.856	0	Phosphatidylcholine-sterol acyltransferase precursor	11.201	3.8826	10.6219	15.7921	15.5046	13.9744	10.7219	11.2773	20.0428	20.3047	48.9832	36.7887	626.936	186.914	513.748	72.8815	55.1201	74.7558
TVAG_581980	3.853	0	conserved hypothetical protein	0	1.10932	2.36042	4.21121	1.72273	2.46608	5.00358	1.99012	9.28815	30.4571	34.6346	28.4277	42.3844	31.4607	32.2352	71.3941	53.6696	92.1988
TVAG_177420	3.85	0	DNA polymerase eta	29.6497	44.9273	43.6678	52.6402	86.9978	52.6096	36.4546	33.832	38.6191	1156.24	802.037	292.638	492.719	396.96	926.761	928.123	863.065	171.938
TVAG_190330	3.85	0	lipid A export ATP-binding/permease protein msba	5.92995	4.99192	5.90105	82.1187	153.323	133.168	238.742	221.567	263.49	2945.32	538.32	1277.57	923.627	363.649	618.512	3081.84	2919.91	3326.63
TVAG_259610	3.849	0	neuroendocrine differentiation factor	10.5421	9.42918	5.90105	4.21121	13.7818	6.5762	6.43317	5.30698	8.31045	100.396	101.43	68.5608	137.749	57.3696	110.808	162.124	134.899	152.004
TVAG_291620	3.848	0	protein kinase inhibitor	693.804	762.654	686.293	672.741	396.228	385.53	377.413	412.618	477.118	4421.92	4243.23	6443.05	12521.1	5736.96	7915.75	7329.79	6615.86	14839
TVAG_487990	3.847	0	conserved hypothetical protein	179.216	231.292	210.078	414.805	413.455	537.604	338.814	344.291	247.358	3815.03	4847.85	3730.71	5370.46	3485.66	5220.08	4714.98	4154.31	6593.46
TVAG_175640	3.847	0	conserved hypothetical protein	11.8599	14.9758	7.08127	4.21121	5.16819	4.93215	57.8985	66.3373	82.6156	151.157	392.36	142.138	301.989	173.034	276.014	736.252	658.54	854.708
TVAG_381290	3.845	0	heat shock protein	1670.93	2756.09	1705.4	4193.32	3961.42	3933.39	1037.17	1014.3	881.396	30592.5	29533.4	36927.5	23276.1	18420.3	19014.7	48167.2	35567	62548.2
TVAG_055070	3.843	0	conserved hypothetical protein	6.58883	4.43726	5.31095	3.15841	6.02955	4.93215	5.00358	5.97036	12.7101	129.725	110.336	81.9386	65.3426	26.8341	16.1176	123.452	94.2844	142.036
TVAG_046770	3.843	0	conserved hypothetical protein	77.0893	54.3564	41.3074	218.983	160.214	244.141	87.92	79.6048	99.2365	142.133	491.316	662.197	4151.91	2460.41	5300.67	367.382	298.809	1365.54
TVAG_452260	3.842	0	MYB3r3	13.1777	28.2875	11.8021	20.0033	35.316	37.8132	3.57398	0.663373	2.44425	183.871	284.993	127.088	436.206	255.387	511.733	133.864	133.449	117.117
TVAG_491040	3.836	0	conserved hypothetical protein	1.97665	0.554658	3.54063	4.21121	3.44546	1.64405	1.42959	3.31687	6.35505	77.8348	32.1607	13.3777	52.9805	23.1329	40.294	62.4698	52.219	24.9186
TVAG_486790	3.833	0	DNA helicase recq1	83.6782	79.8707	98.5476	82.1187	71.4933	68.2281	185.847	204.319	164.254	1840.96	1797.53	789.286	1011.93	873.498	1450.58	2949.47	2975.03	1126.32
TVAG_193900	3.832	0	MYB119	1.31777	0.554658	1.18021	49.4818	62.0183	55.8977	6.43317	8.62385	10.2658	160.182	99.9454	68.5608	407.95	330.338	511.733	499.759	375.687	316.466
TVAG_400740	3.832	0	AGC family protein kinase	27.0142	48.8099	33.636	44.2177	49.0978	43.5673	46.4618	48.4262	54.2623	551.612	547.721	399.659	466.228	370.126	475.469	998.03	906.58	921.988
TVAG_246920	3.831	0	hypothetical protein	46.1218	50.4738	24.1943	13.6864	8.61365	16.4405	10.7219	15.921	23.4648	162.438	601.157	205.683	505.081	491.342	423.087	168.074	145.053	299.023
TVAG_125060	3.828	0	conserved hypothetical protein	71.8183	84.8626	79.6642	11.5808	25.8409	21.3727	93.6383	63.6838	81.1491	1663.86	1096.93	1101.99	365.566	115.664	203.484	740.714	955.898	1353.08
TVAG_487550	3.828	0	tRNA-Ala (anticodon: TGC)	1.31777	1.10932	0.590105	1.0528	0	0	0.714797	0.663373	0.48885	6.76825	5.44257	10.0333	21.1922	5.55189	10.0735	13.3864	4.35159	12.4593
TVAG_320990	3.825	0	CAMK family protein kinase	174.604	201.895	250.205	229.511	537.492	246.608	104.36	108.793	100.214	1772.15	2666.86	3568.51	4280.83	3535.63	3864.19	1972.26	1784.15	4221.21
TVAG_440440	3.824	0	conserved hypothetical protein	57.9817	64.3403	59.0105	156.868	173.134	252.362	218.013	212.279	137.367	1557.82	2050.37	1081.92	2034.45	1326.9	2125.51	3209.76	2332.45	3122.3
TVAG_306150	3.822	0	conserved hypothetical protein	2.63553	5.54658	4.72084	4.21121	1.72273	1.64405	4.28878	2.65349	5.8662	84.6031	61.8474	56.8553	30.0223	38.8632	58.4262	62.4698	40.6148	49.8372
TVAG_348230	3.821	0	conserved hypothetical protein	10.5421	4.43726	7.67137	7.36962	6.02955	9.04228	14.2959	10.614	14.6655	68.8105	358.715	98.6607	118.323	150.826	141.029	56.5203	55.1201	149.512
TVAG_276710	3.816	0	conserved hypothetical protein	906.623	824.221	947.119	963.315	514.235	494.859	506.076	553.253	632.572	7359.34	7443.96	10018.2	27064.2	11039	17282.1	2689.18	2426.73	4021.86
TVAG_072060	3.816	0	hypothetical protein	322.853	374.949	541.717	217.93	154.184	130.702	454.611	449.767	570.488	4142.17	6979.36	4402.94	2018.56	1904.3	2204.08	7877.15	8279.62	7527.91
TVAG_195850	3.814	0	conserved hypothetical protein	16.4721	14.9758	17.1131	435.861	201.559	258.116	18.5847	23.8814	33.7306	1219.41	533.867	615.375	1698.91	735.626	1678.24	2823.04	2631.26	2384.71
TVAG_047230	3.812	0	conserved hypothetical protein	20.4254	14.4211	18.8834	10.528	21.5341	23.0167	5.71837	9.9506	21.5094	117.316	139.528	102.005	70.6407	85.129	141.029	574.127	551.201	274.105
TVAG_236700	3.811	0	conserved hypothetical protein	74.4538	77.6521	144.576	29.4785	31.8705	36.1691	76.4832	65.6739	89.4595	927.25	1106.82	586.948	988.97	705.09	944.893	1332.69	1356.24	874.643
TVAG_346330	3.808	0	valacyclovir hydrolase	79.7249	127.017	397.141	13.6864	5.16819	18.0846	15.0107	9.28722	19.0651	1232.95	1477.41	3289.25	768.217	346.993	525.836	655.933	530.893	765.001
TVAG_266310	3.803	0	conserved hypothetical protein	439.475	569.079	210.668	1483.4	1217.97	1390.04	847.749	912.138	492.761	2784.01	7097.12	3889.57	20434.6	17886.3	21253	9419.56	7815.45	14946.2
TVAG_332890	3.8	0	chaperone protein DNAj	110.033	85.4173	115.661	257.937	205.005	219.481	45.0322	59.7036	162.298	1325.45	2959.77	3040.09	2073.3	1349.11	1561.39	1059.01	854.361	3319.16
TVAG_RG_DS113249_2	3.8	0	hypothetical protein	0.658883	0.554658	1.18021	4.21121	0	0	2.14439	0	1.46655	16.9206	15.3382	3.34443	28.2563	11.1038	22.1617	7.43688	15.9558	14.9512
TVAG_442380	3.798	0	conserved hypothetical protein	175.263	319.483	115.071	98.9635	136.957	92.8888	138.671	156.556	89.9484	468.137	304.289	454.843	1031.35	619.036	1029.51	4179.53	3845.35	6493.79
TVAG_429730	3.798	0	conserved hypothetical protein	153.52	132.009	149.887	61.0626	54.266	73.9823	200.858	216.923	249.313	1654.84	1532.33	926.407	3616.8	1502.71	2798.42	2106.13	2082.96	1776.7
TVAG_170050	3.792	0	conserved hypothetical protein	187.782	318.373	106.809	15.7921	24.1182	31.237	42.173	29.1884	31.7752	1005.08	2674.78	1078.58	1347.47	709.717	781.703	861.191	675.946	1789.16
TVAG_354000	3.791	0	conserved hypothetical protein	83.6782	123.689	145.166	109.492	148.155	92.8888	108.649	112.11	156.432	1264.53	953.935	913.03	4053.01	1326.9	3221.5	1175.03	1295.32	755.034
TVAG_106680	3.788	0	conserved hypothetical protein	19.7665	18.8584	16.523	8.42243	9.47501	7.39823	7.86276	9.9506	11.7324	151.157	124.19	60.1998	208.39	87.905	157.146	255.829	282.853	211.808
TVAG_401880	3.787	0	hypothetical protein	20.4254	19.9677	37.7667	13.6864	17.2273	15.6185	27.8771	19.2378	38.6191	469.265	372.569	215.716	395.588	223.926	320.337	310.862	340.874	291.548
TVAG_054340	3.784	0	protein phosphatase-1	1.31777	3.8826	1.77032	13.6864	19.8114	17.2625	0.714797	3.98024	5.37735	63.1703	74.7117	50.1665	250.774	124.918	145.058	56.5203	43.5159	107.15
TVAG_140750	3.784	0	CAMK family protein kinase	15.8132	7.76521	9.44169	28.4257	31.8705	41.9233	112.223	101.496	95.3257	238.017	294.394	197.321	997.8	582.023	636.644	1091.73	934.14	1156.22
TVAG_449230	3.78	0	conserved hypothetical protein	121.235	103.721	174.671	102.122	65.4637	87.9567	106.505	110.783	202.384	1944.74	1043.98	816.041	1589.42	594.053	1480.8	2625.22	2903.96	1786.66
TVAG_414030	3.777	0	oxidoreductases	1518.07	1474.28	1124.74	3302.64	2528.11	1962.17	358.828	406.648	399.879	9714.69	7400.42	12804.2	48353.5	13917.7	31505.8	19377.5	18825	17263.6
TVAG_403790	3.776	0	conserved hypothetical protein	354.479	557.986	571.812	208.455	139.541	176.735	400.286	388.737	500.093	2620.44	4843.4	4968.15	6087.46	3279.32	7480.57	6007.51	5506.21	4435.51
TVAG_460660	3.774	0	CAMK family protein kinase	11.8599	23.2956	10.6219	47.3762	59.4342	63.2959	13.5811	15.2576	3.9108	310.211	199.891	128.761	722.301	408.064	769.615	236.493	272.699	331.417
TVAG_314790	3.774	0	conserved hypothetical protein	19.7665	17.749	26.5547	28.4257	24.9796	23.0167	31.451	25.8716	39.5968	187.255	65.8057	102.005	939.521	286.848	670.894	362.92	435.159	201.841
TVAG_000540	3.773	0	r2r3-MYB transcription factor	21.0843	20.5223	41.3074	103.175	100.78	82.2025	29.3067	45.7727	30.7975	373.382	536.341	277.588	946.585	676.406	934.82	957.871	755.725	1004.22
TVAG_362930	3.773	0	malate dehydrogenase	332.736	387.151	496.279	326.369	281.666	231.811	165.118	180.437	154.477	3854.52	4706.84	4897.92	3431.37	2241.11	2550.61	3409.07	2973.58	6885.01
TVAG_456540	3.768	0	conserved hypothetical protein	29.6497	27.1782	31.8657	18.9505	14.6432	13.1524	17.8699	17.9111	30.3087	342.924	203.849	183.944	460.93	252.611	437.189	237.98	317.666	343.877
TVAG_360060	3.764	0	conserved hypothetical protein	57.9817	76.5428	77.8939	8.42243	15.5046	18.0846	59.3281	61.0303	100.214	848.287	967.294	607.014	840.624	314.607	539.939	779.385	703.506	887.102
TVAG_174510	3.764	0	conserved hypothetical protein	162.085	323.92	285.021	83.1715	97.3342	105.219	113.653	135.328	86.0376	1934.59	2618.87	3729.04	2089.2	988.237	1452.6	1749.16	1309.83	3057.51
TVAG_030850	3.762	0	conserved hypothetical protein	3.9533	2.77329	0.590105	1.0528	3.44546	8.22025	5.00358	3.31687	2.9331	19.1767	58.384	26.7554	74.1727	49.0417	96.7055	28.2602	23.2085	47.3454
TVAG_215170	3.758	0	homeobox protein	17.7898	12.7571	19.4735	175.818	233.43	82.2025	145.818	152.576	53.2846	1252.13	1223.59	789.286	2294.06	1048.38	2417.64	1067.94	858.713	1113.86
TVAG_428240	3.757	0	conserved hypothetical protein	117.281	218.535	158.148	227.406	387.614	249.074	145.104	135.328	99.7254	3158.51	3190.83	1525.06	3735.13	1822.87	3916.57	2454.17	2552.93	1123.83
TVAG_551670	3.757	0	CMGC family protein kinase	35.5797	83.7533	72.583	27.3729	32.7319	36.1691	108.649	132.011	90.4372	848.287	1097.92	719.053	1757.19	857.767	1168.52	651.471	625.178	672.802
TVAG_040660	3.755	0	conserved hypothetical protein	9.88325	22.741	8.26148	8.42243	43.0682	23.0167	30.0215	42.4559	26.3979	585.453	259.759	130.433	181.9	86.9797	282.058	542.893	674.496	149.512
TVAG_481410	3.748	0	conserved hypothetical protein	54.6873	45.4819	61.371	57.9042	56.8501	88.7787	50.0358	35.1588	69.9055	795.269	652.614	568.553	891.839	368.276	846.173	1057.52	1132.86	672.802
TVAG_494120	3.743	0	cell cycle protein mesj	693.145	787.059	613.71	252.673	229.123	311.547	236.598	253.409	188.207	6919.4	9658.09	7969.78	5651.25	3098.88	3950.82	3119.03	2815.48	4567.58
TVAG_314850	3.742	0	conserved hypothetical protein	19.7665	19.9677	21.2438	1.0528	10.3364	4.93215	28.5919	16.5843	25.4202	118.444	34.1398	63.5442	130.685	47.1911	189.382	599.413	668.694	139.544
TVAG_071900	3.742	0	conserved hypothetical protein	19.7665	34.3888	33.636	17.8977	24.9796	23.8387	40.7434	26.5349	35.686	1010.72	465.093	489.959	178.368	152.677	259.896	279.627	381.489	234.235
TVAG_264130	3.739	0	protein phosphatase-5	10.5421	25.5143	12.9823	3.15841	11.1977	7.39823	22.1587	24.5448	23.9536	327.132	283.014	137.122	218.986	114.739	249.823	232.031	230.634	119.609
TVAG_343510	3.738	0	conserved hypothetical protein	2.63553	1.66397	1.18021	0	1.72273	4.11013	0.714797	0	0.9777	13.5365	14.8434	15.0499	38.8524	12.0291	24.1764	10.4116	24.659	22.4267
TVAG_052940	3.736	0	conserved hypothetical protein	8.56548	3.8826	6.49116	2.10561	1.72273	2.46608	1.42959	1.99012	4.39965	49.6338	39.5824	25.0832	93.5989	27.7595	82.6026	47.5961	46.4169	44.8535
TVAG_302460	3.734	0	cysteine desulfurylase	812.403	963.995	895.19	851.718	534.908	605.01	453.181	457.064	656.525	9584.96	10141	14195.4	11736.9	5711.05	7601.45	6044.7	6070.46	11794
TVAG_363950	3.731	0	multiple ankyrin repeats single kh domain protein	484.938	678.901	550.568	1474.98	1315.3	1122.06	1936.38	1939.7	1485.61	10302.4	17030.8	21245.5	5630.06	3229.35	6845.94	24333.5	23827.8	33443.3
TVAG_035440	3.729	0	TKL family protein kinase	805.814	1308.44	1472.9	592.728	689.092	783.39	1185.13	1172.84	649.193	9381.92	11433.9	8797.53	24807.2	9918.46	17386.8	8598.53	9470.5	15043.4
TVAG_100600	3.727	0	conserved hypothetical protein	9.88325	14.9758	10.0318	7.36962	6.02955	11.5084	9.29235	11.9407	18.0874	103.78	101.43	103.677	275.499	88.8303	165.205	212.695	188.569	97.1826
TVAG_391910	3.725	0	conserved hypothetical protein	25.0376	26.6236	29.5053	20.0033	14.6432	22.1947	51.4653	59.7036	117.324	809.933	617.485	449.826	764.685	373.827	505.689	438.776	513.487	401.19
TVAG_027910	3.719	0	conserved hypothetical protein	1.97665	0	1.77032	149.498	170.55	212.904	10.7219	13.2675	29.8198	324.876	460.145	356.182	453.866	369.201	350.557	1255.35	913.833	3284.27
TVAG_108820	3.718	0	conserved hypothetical protein	3.9533	3.32795	2.36042	0	3.44546	0	1.42959	1.32675	0.9777	43.9936	33.645	31.7721	42.3844	11.1038	20.147	28.2602	4.35159	9.96744
TVAG_325210	3.717	0	conserved hypothetical protein	1.31777	2.77329	2.95053	2.10561	1.72273	0.822025	0.714797	1.99012	0.9777	21.4328	22.2651	25.0832	14.1281	15.7304	42.3087	22.3107	14.5053	29.9023
TVAG_106690	3.714	0	kelch domain containing 3/peas	64.5706	88.7452	50.159	461.128	494.423	409.368	65.0465	73.6344	33.7306	1685.29	1599.13	1326.07	4074.2	2420.63	4470.61	1958.88	1845.07	3446.24
TVAG_286390	3.713	0	conserved hypothetical protein	43.4863	56.0204	75.5335	69.485	50.8205	58.3638	65.7613	47.0995	84.571	1350.27	1547.18	1841.11	227.816	155.453	197.44	501.246	558.454	849.725
TVAG_211480	3.712	0	conserved hypothetical protein	32.2853	30.5062	20.0636	13.6864	2.58409	13.1524	32.1658	21.2279	24.4425	128.597	124.19	53.5109	137.749	50.8923	207.514	748.151	803.593	246.694
TVAG_065700	3.711	0	conserved hypothetical protein	4.61218	2.77329	5.90105	2.10561	1.72273	2.46608	2.85919	2.65349	7.33275	62.0423	43.5406	26.7554	68.8747	36.0873	70.5144	41.6466	56.5706	39.8698
TVAG_422800	3.708	0	MYB119	0	0.554658	0.590105	8.42243	21.5341	9.8643	3.57398	5.30698	0	47.3777	31.6659	28.4277	121.855	66.6227	197.44	38.6718	56.5706	49.8372
TVAG_017930	3.705	0	mitotic checkpoint protein and poly(A)+ RNA export protein	138.365	160.851	287.971	233.722	171.412	175.091	312.366	313.775	452.186	5349.17	4354.06	3250.79	3350.13	2894.39	3066.37	2320.31	2460.1	2252.64
TVAG_069570	3.703	0	ubiquitin 1	3657.46	4061.2	3614.99	3773.25	2739.14	3013.54	1319.51	1403.7	1583.87	24084.8	36878.4	37335.6	75938.7	36820.2	70417.7	15961	15625.1	14769.3
TVAG_175730	3.703	0	conserved hypothetical protein	159.45	274.556	146.936	5.26402	17.2273	9.8643	72.1944	62.3571	67.9501	2095.9	1636.73	2010	625.17	417.317	777.673	724.353	944.294	1410.39
TVAG_338780	3.702	0	DNA-binding protein reb1	3.9533	1.66397	1.18021	6.31682	6.02955	4.93215	2.14439	0.663373	2.44425	59.7862	54.9205	48.4942	30.0223	10.1785	44.3233	43.1339	40.6148	29.9023
TVAG_160000	3.701	0	conserved hypothetical protein	1.31777	2.77329	2.95053	6.31682	1.72273	11.5084	5.71837	7.96048	13.1989	15.7926	26.7181	35.1165	61.8106	30.5354	92.6761	165.099	165.36	107.15
TVAG_240800	3.698	0	phosphatidylcholine-sterol acyltransferase	206.889	226.3	198.275	134.759	86.9978	92.8888	118.656	151.249	155.454	1587.15	2392.75	2421.37	1121.42	681.957	1031.53	2195.37	2109.07	4278.52
TVAG_003150	3.696	0	conserved hypothetical protein	20.4254	21.077	35.4063	21.0561	37.0387	22.1947	43.6026	37.1489	57.6843	895.665	289.446	377.921	332.011	144.349	290.116	554.792	615.024	343.877
TVAG_127230	3.688	0	Clan MA, family M8, leishmanolysin-like protein	2.63553	0.554658	2.95053	7.36962	6.02955	9.04228	0.714797	1.99012	3.9108	22.5608	55.4153	65.2164	56.5125	49.0417	68.4997	41.6466	49.318	24.9186
TVAG_457330	3.687	0	Clan CA, family C19, ubiquitin hydrolase-like cysteine peptidase	48.7574	49.3645	47.2084	10.528	29.2864	10.6863	13.5811	14.5942	15.6432	549.356	318.143	122.072	324.947	122.142	370.704	565.203	572.959	152.004
TVAG_RG_DS114498_1	3.684	0	hypothetical protein	59.2995	52.1378	86.7455	28.4257	36.1773	41.9233	62.9021	56.3867	70.3944	618.166	971.747	550.159	614.574	309.055	479.498	826.982	874.669	1141.27
TVAG_303540	3.68	0	casein kinase II beta chain	241.151	207.997	229.551	169.501	196.391	189.066	380.272	334.34	306.02	2344.07	2681.21	1757.5	2977.5	1269.53	2208.11	3890.98	3543.64	8233.11
TVAG_145700	3.679	0	S-adenosylmethionine synthetase	181.193	317.264	419.565	237.934	346.269	272.912	8.57756	17.9111	20.0428	2683.61	3404.08	6695.55	1905.53	1872.84	1432.45	1564.72	1536.11	2230.22
TVAG_257520	3.677	0	conserved hypothetical protein	264.212	214.098	181.162	327.422	292.864	320.59	296.641	305.815	188.207	2832.51	5180.84	4941.4	2702.01	1687.78	2214.15	3264.79	2275.88	5462.16
TVAG_103230	3.672	0	Rabx41 protein	19.1076	25.5143	23.0141	42.1121	31.0091	44.3894	12.8663	9.9506	24.4425	413.991	400.277	225.749	559.827	368.276	447.263	160.637	162.459	201.841
TVAG_460640	3.671	0	conserved hypothetical protein	0	1.66397	2.36042	6.31682	16.3659	16.4405	5.00358	5.30698	3.42195	74.4507	56.8996	43.4776	54.7465	54.5936	108.794	138.326	108.79	67.2802
TVAG_078740	3.669	0	conserved hypothetical protein	32.2853	36.6074	38.947	1.0528	15.5046	15.6185	58.6133	66.3373	45.9519	705.026	447.281	317.721	310.819	130.469	245.793	528.019	768.78	518.307
TVAG_280540	3.668	0	ubiquitin-conjugating enzyme morgue	9.88325	9.42918	9.44169	3.15841	2.58409	4.93215	7.14797	6.63373	23.4648	103.78	136.559	83.6108	162.474	116.59	114.838	132.377	101.537	52.3291
TVAG_154480	3.667	0	conserved hypothetical protein	0	0	0.590105	2.10561	3.44546	0	1.42959	4.64361	4.8885	30.4571	15.8329	13.3777	19.4262	17.581	16.1176	41.6466	37.7137	27.4105
TVAG_353770	3.666	0	conserved hypothetical protein	4.61218	9.42918	7.67137	3.15841	3.44546	3.2881	7.14797	10.614	16.6209	84.6031	74.7117	73.5775	143.047	87.905	130.955	102.629	100.086	74.7558
TVAG_308010	3.659	0	conserved hypothetical protein	10.5421	6.65589	10.0318	29.4785	23.2568	18.9066	17.8699	24.5448	33.7306	97.0115	106.872	71.9053	362.033	265.566	417.042	385.231	414.851	84.7233
TVAG_168960	3.657	0	SNAP190	3.9533	0.554658	2.36042	12.6336	7.75228	10.6863	2.14439	5.30698	5.37735	40.6095	34.1398	13.3777	127.153	77.7265	94.6908	86.2679	79.7791	69.7721
TVAG_329060	3.655	0	conserved hypothetical protein	34.9208	38.826	39.5371	222.142	242.043	263.048	55.7541	65.6739	69.9055	1123.53	1031.62	533.437	1684.78	1171.45	1813.23	2162.65	1480.99	1966.08
TVAG_215380	3.651	0	conserved hypothetical protein	23.7198	22.741	24.1943	25.2673	24.1182	17.2625	33.5954	35.1588	30.7975	279.754	253.327	85.283	473.293	259.088	437.189	453.65	411.95	331.417
TVAG_025130	3.65	0	conserved hypothetical protein	10.5421	9.42918	12.9823	6.31682	6.02955	5.75418	12.8663	9.9506	13.6878	30.4571	21.2755	31.7721	388.524	89.7556	402.94	60.9824	73.977	7.47558
TVAG_177410	3.648	0	conserved hypothetical protein	0.658883	1.10932	1.18021	3.15841	0.861365	0	2.14439	3.31687	2.9331	18.0487	8.90603	15.0499	35.3203	17.581	18.1323	31.2349	18.8569	34.8861
TVAG_400840	3.648	0	conserved hypothetical protein	148.249	240.167	246.074	427.438	592.619	590.214	2169.41	2238.22	1442.6	11715.8	8020.37	7705.57	9262.76	4410.98	8117.22	15309.6	14451.6	22466.6
TVAG_402390	3.642	0	conserved hypothetical protein	9.88325	16.6397	15.9328	17.8977	10.3364	17.2625	1.42959	1.32675	6.35505	203.047	189.501	130.433	111.259	108.262	114.838	104.116	126.196	112.134
TVAG_270750	3.639	0	protease synthase and sporulation negative regulatory protein PAI	92.2436	62.6763	97.3674	38.9537	63.741	28.7709	30.0215	27.1983	63.0616	526.795	609.568	515.042	455.632	350.695	447.263	1288.07	1112.56	991.761
TVAG_370160	3.638	0	conserved hypothetical protein	3.29442	4.43726	6.49116	3.15841	0	1.64405	0	1.32675	3.9108	14.6645	10.3904	18.3944	67.1086	24.0582	70.5144	40.1592	31.9116	37.3779
TVAG_341250	3.636	0	conserved hypothetical protein	25.6964	31.6155	42.4876	3.15841	4.30682	8.22025	14.2959	16.5843	20.5317	540.332	338.429	312.704	236.646	94.3822	165.205	120.478	163.91	119.609
TVAG_415010	3.632	0	conserved hypothetical protein	143.637	168.616	181.752	1961.37	2329.13	2274.54	157.255	143.952	172.075	12380.3	15307.5	8844.35	9271.59	6893.6	7871.42	10166.2	10738.3	11883.7
TVAG_353300	3.63	0	conserved hypothetical protein	12.5188	12.2025	10.6219	7.36962	7.75228	6.5762	11.4367	11.9407	15.6432	184.999	149.423	90.2996	185.432	86.0543	143.044	123.452	105.889	147.02
TVAG_574740	3.629	0	conserved hypothetical protein	8.56548	9.42918	5.90105	20.0033	8.61365	20.5506	27.1623	29.8518	27.3756	171.462	191.48	215.716	211.922	131.395	219.602	275.165	330.721	201.841
TVAG_481300	3.622	0	MYB119	21.7431	15.5304	16.523	77.9074	55.1273	92.0668	22.8735	27.1983	8.31045	451.216	372.569	289.293	660.49	493.193	598.365	400.104	335.072	520.799
TVAG_452150	3.622	0	conserved hypothetical protein	54.6873	113.705	86.1554	33.6897	44.791	41.9233	13.5811	11.9407	12.2212	1077.28	1194.89	749.153	374.396	267.416	425.101	321.273	224.832	451.027
TVAG_461400	3.618	0	Clan CA, family C19, ubiquitin hydrolase-like cysteine peptidase	199.642	124.243	178.802	60.0098	43.0682	52.6096	197.999	166.507	271.312	2041.75	2415.02	1443.12	2820.33	1030.8	2024.77	1484.4	1579.63	1078.98
TVAG_187710	3.617	0	conserved hypothetical protein	37.5563	38.826	31.8657	57.9042	76.6615	60.0078	43.6026	36.4855	45.9519	216.584	244.916	113.711	1518.77	956.776	1228.97	412.003	377.137	186.89
TVAG_317600	3.614	0	conserved hypothetical protein	27.0142	21.6316	20.0636	3.15841	6.02955	1.64405	23.5883	20.5646	20.5317	226.736	396.318	135.449	217.22	104.561	165.205	182.947	192.92	161.971
TVAG_439890	3.613	0	conserved hypothetical protein	72.4771	52.6925	54.2897	83.1715	80.1069	71.5162	16.4403	12.6041	20.0428	420.759	485.379	389.626	1536.43	697.688	1321.64	233.518	224.832	348.861
TVAG_343700	3.612	0	ankyrin repeat-containing protein	655.589	796.488	624.922	173.713	260.132	176.735	509.65	506.817	312.864	5293.9	10446.8	8170.44	3664.49	1659.09	5000.48	4192.92	4469.08	6234.64
TVAG_019280	3.611	0	conserved hypothetical protein	9.88325	15.5304	22.424	8.42243	21.5341	14.7965	34.3102	39.8024	40.5745	280.882	195.933	143.811	420.312	256.312	330.41	397.13	319.116	209.316
TVAG_206060	3.61	0	ankyrin 2,3/unc44	1.31777	3.32795	1.18021	1.0528	3.44546	3.2881	21.4439	25.2082	21.0205	31.5851	44.5302	63.5442	91.8329	61.0708	126.926	165.099	165.36	254.17
TVAG_072440	3.61	0	coiled-coil domain-containing protein	86.3137	112.595	119.791	165.29	116.284	183.312	70.7649	90.8821	90.9261	1029.9	1393.79	817.713	625.17	582.949	664.85	2693.64	2283.13	2551.67
TVAG_TEG_DS113189_4_1	3.609	0	Fot1A transposable element protein	0.658883	0.554658	0	0	0	0.822025	2.85919	0.663373	0.9777	3.38412	7.42169	15.0499	12.3621	10.1785	6.04409	16.3611	4.35159	7.47558
TVAG_274170	3.608	0	conserved hypothetical protein	231.927	307.835	252.565	29.4785	27.5637	21.3727	119.371	117.417	107.547	1298.38	1575.38	1578.57	1494.05	863.319	1325.67	1750.64	1427.32	3521
TVAG_102480	3.596	0	5'->3' exoribonuclease	117.281	124.243	157.558	98.9635	97.3342	92.8888	133.667	122.724	161.32	1119.02	1558.06	954.835	1345.7	824.456	1408.27	2247.43	2023.49	1926.21
TVAG_152370	3.596	0	conserved hypothetical protein	39.533	46.5912	33.0459	15.7921	21.5341	16.4405	64.3317	58.3768	51.3292	522.283	478.452	312.704	482.123	174.885	338.469	440.264	423.554	1049.07
TVAG_411050	3.592	0	conserved hypothetical protein	11.8599	7.76521	10.6219	21.0561	42.2069	31.237	2.85919	1.99012	3.42195	172.59	298.847	140.466	220.752	145.275	241.764	99.6542	87.0317	176.922
TVAG_264980	3.59	0	conserved hypothetical protein	56.0051	74.3241	38.3569	22.1089	43.0682	27.9489	37.1694	35.1588	33.2418	953.195	694.67	229.094	275.499	115.664	316.308	831.444	835.505	176.922
TVAG_152360	3.586	0	conserved hypothetical protein	59.9584	73.7695	73.7632	89.4883	70.6319	94.5329	70.7649	84.9118	71.3721	549.356	479.936	329.426	2308.18	820.755	1460.66	673.782	745.572	909.529
TVAG_442090	3.586	0	conserved hypothetical protein	5.27107	6.65589	11.8021	18.9505	28.425	26.3048	10.0072	21.2279	13.6878	81.219	44.5302	40.1332	213.688	123.992	370.704	285.576	411.95	129.577
TVAG_108840	3.585	0	conserved hypothetical protein	15.8132	16.6397	14.1625	81.0659	118.007	189.066	109.364	116.754	89.9484	204.175	535.351	304.343	1513.48	708.792	1569.45	1258.32	1129.96	1779.19
TVAG_165230	3.584	0	conserved hypothetical protein	9.88325	7.21055	12.9823	10.528	6.89092	7.39823	12.8663	7.96048	19.554	121.828	107.862	85.283	203.092	132.32	159.161	130.889	123.295	97.1826
TVAG_432810	3.582	0	conserved hypothetical protein	0	1.10932	1.77032	3.15841	5.16819	11.5084	2.85919	6.63373	9.28815	42.8656	35.1293	50.1665	84.7688	32.386	72.5291	46.1087	69.6254	64.7884
TVAG_385210	3.578	0	conserved hypothetical protein	11.8599	8.87452	14.1625	28.4257	56.8501	23.0167	5.00358	5.97036	5.8662	183.871	154.371	103.677	416.78	208.196	382.793	154.687	156.657	129.577
TVAG_411220	3.578	0	N-ethylmaleimide reductase	530.401	405.455	799.593	619.048	366.941	402.792	256.612	234.834	286.955	1959.41	3019.14	6563.45	5010.19	4195.38	3090.55	5161.2	4373.34	13229.3
TVAG_202820	3.576	0	conserved hypothetical protein	14.4954	23.8503	17.7032	7.36962	20.6728	14.7965	16.4403	8.62385	15.1543	363.229	485.379	182.271	47.6825	47.1911	48.3527	151.712	163.91	169.447
TVAG_184290	3.576	0	vacuolar protein sorting vps16	216.114	229.074	201.226	389.537	334.21	341.14	242.316	237.488	230.737	2873.12	3077.53	2280.9	4734.69	2267.95	3350.44	3212.73	3092.53	3952.09
TVAG_453240	3.576	0	conserved hypothetical protein	94.2203	129.235	100.318	110.544	97.3342	83.0245	105.79	127.368	91.4149	280.882	418.583	648.82	630.468	511.699	697.085	1798.24	1686.96	4535.19
TVAG_368750	3.573	0	conserved hypothetical protein	5.92995	8.31986	17.7032	1.0528	3.44546	5.75418	15.0107	9.28722	6.8439	161.31	176.141	135.449	75.9387	24.9835	30.2205	49.0834	92.8338	137.052
TVAG_458710	3.571	0	conserved hypothetical protein	10.5421	9.42918	9.44169	13.6864	13.7818	9.04228	12.8663	8.62385	11.7324	186.127	87.0812	75.2497	95.3649	34.2367	114.838	172.536	192.92	219.284
TVAG_211250	3.57	0	conserved hypothetical protein	46.7807	47.7006	68.4522	52.6402	69.7705	54.2537	76.4832	76.2879	99.2365	512.131	364.652	259.193	646.362	241.507	747.453	1653.96	1845.07	762.509
TVAG_050330	3.567	0	conserved hypothetical protein	27.6731	32.7248	28.3251	55.7986	69.7705	53.4316	62.9021	71.6443	109.014	656.52	431.448	227.421	886.541	327.562	896.54	953.409	1076.29	608.014
TVAG_172700	3.564	0	anaphase promoting complex subunit	57.9817	63.7856	71.9929	31.5841	22.3955	23.8387	39.3138	42.4559	74.794	728.715	1057.34	827.747	360.267	309.055	386.822	560.741	568.607	281.58
TVAG_021160	3.563	0	hypothetical protein	185.146	240.721	223.65	77.9074	80.1069	180.023	238.027	269.993	122.212	1971.82	2342.29	1822.71	1700.67	1044.68	1819.27	2501.77	2284.58	3655.56
TVAG_351340	3.563	0	conserved hypothetical protein	418.391	717.172	355.834	799.078	899.265	799.83	1293.78	1272.35	1005.56	5324.35	5429.21	3433.06	8166.06	4652.49	8848.55	15987.8	11926.2	25581.4
TVAG_164290	3.559	0	conserved hypothetical protein	22.402	30.5062	23.0141	0	0	2.46608	3.57398	5.30698	14.1766	129.725	206.323	110.366	61.8106	47.1911	56.4115	83.2931	71.0759	443.551
TVAG_334030	3.558	0	conserved hypothetical protein	29.6497	52.1378	33.0459	21.0561	11.1977	16.4405	26.4475	22.5547	19.554	304.571	505.665	188.96	234.88	181.362	251.837	377.794	382.94	321.45
TVAG_074900	3.555	0	heat shock protein 70kD	1442.95	1621.82	1275.81	424.28	686.508	398.682	925.661	1017.61	702.477	6412.91	18235.1	14038.2	15883.6	10286.7	12287.6	6993.65	6550.59	9189.98
TVAG_031470	3.555	0	conserved hypothetical protein	162.744	163.069	204.176	63.1682	49.0978	35.3471	136.526	141.962	191.14	2531.32	696.155	891.291	2235.78	780.966	1801.14	1737.26	1847.97	986.777
TVAG_219240	3.555	0	conserved hypothetical protein	191.735	165.843	222.47	287.415	160.214	154.541	130.093	112.773	204.828	2201.94	2305.67	1603.65	2882.14	1196.43	1962.32	2193.88	1988.67	2808.33
TVAG_388430	3.555	0	conserved hypothetical protein	24.3787	28.2875	46.0282	47.3762	46.5137	57.5418	35.025	31.8419	58.1731	520.027	175.647	230.766	1094.93	351.62	950.937	412.003	465.62	206.824
TVAG_431980	3.554	0	conserved hypothetical protein	15.8132	23.8503	25.3745	11.5808	18.0887	14.7965	9.29235	13.2675	9.777	300.059	129.632	80.2663	233.114	115.664	199.455	261.778	216.129	137.052
TVAG_306350	3.548	0	AGC family protein kinase	126.506	200.231	161.099	83.1715	132.65	156.185	313.796	313.112	320.197	1994.38	2141.41	1474.89	3064.04	1585.07	2860.87	2553.83	2682.03	2805.84
TVAG_158880	3.547	0	conserved hypothetical protein	21.0843	28.8422	26.5547	6.31682	17.2273	6.5762	21.4439	25.8716	30.7975	205.303	96.482	81.9386	381.46	74.9505	169.235	309.374	491.729	368.795
TVAG_139320	3.547	0	heat shock protein	6783.86	6085.15	6375.5	14261.3	8215.7	6228.48	6119.37	6690.78	7409.99	69319.2	59150.4	78901.8	109124	53703.5	81990.1	100037	91255.7	153185
TVAG_476000	3.541	0	zinc phosphodiesterase	215.455	369.402	135.724	850.665	1120.64	916.558	427.448	440.48	175.497	3178.82	3502.05	3439.75	4282.59	2447.46	5659.29	11817.2	11433.1	8372.65
TVAG_092800	3.54	0	mu-crystallin	69.1827	133.672	83.795	38.9537	82.691	46.0334	30.7362	29.1884	11.2435	726.458	915.837	941.457	748.791	359.022	634.63	703.529	626.628	458.502
TVAG_466250	3.537	0	conserved hypothetical protein	6.58883	4.99192	5.90105	6.31682	8.61365	6.5762	11.4367	11.9407	11.2435	302.315	55.4153	103.677	90.0669	34.2367	96.7055	77.3436	79.7791	14.9512
TVAG_282670	3.535	0	hypothetical protein	9.22436	11.0932	7.08127	2.10561	1.72273	3.2881	14.2959	13.2675	20.5317	249.297	118.252	135.449	56.5125	28.6848	114.838	92.2174	118.943	59.8047
TVAG_002350	3.533	0	conserved hypothetical protein	310.334	316.71	354.063	136.864	108.532	92.8888	224.446	227.537	203.362	5027.68	5501.45	4861.13	1423.41	706.016	1037.57	1133.38	1157.52	2023.39
TVAG_393410	3.532	0	tRNA-Asn (anticodon: GTT)	9.22436	14.4211	1.77032	3.15841	0.861365	5.75418	15.7255	13.2675	16.6209	55.274	63.8265	75.2497	176.602	65.6974	149.088	130.889	85.5812	152.004
TVAG_110730	3.53	0	hypothetical protein	49.4162	100.393	57.8303	37.9009	124.037	70.6942	50.7506	45.1094	33.7306	474.905	499.232	214.044	1246.81	329.412	1142.33	948.946	839.856	887.102
TVAG_208450	3.527	0	xpa-binding protein	11.8599	17.749	22.424	22.1089	43.9296	37.8132	35.7398	32.5053	43.9965	115.06	155.361	102.005	443.27	348.844	415.028	508.683	464.169	543.226
TVAG_424250	3.525	0	MYB37	13.1777	12.7571	15.9328	72.6434	93.8888	47.6775	6.43317	2.65349	15.6432	364.357	304.289	302.671	450.334	741.178	552.027	171.048	114.592	211.808
TVAG_362440	3.525	0	phospholipid-transporting ATPase	69.1827	47.1459	47.2084	113.703	51.6819	83.8466	197.999	220.24	416.011	840.391	668.447	463.204	2048.58	971.581	2230.27	2347.08	2555.83	2245.17
TVAG_324750	3.525	0	conserved hypothetical protein	9.22436	4.99192	9.44169	2.10561	4.30682	4.11013	15.0107	12.6041	14.6655	106.036	98.9559	48.4942	109.493	58.2949	112.823	160.637	145.053	57.3128
TVAG_198240	3.522	0	pc-MYB2	268.165	439.843	327.509	437.966	548.689	622.273	310.222	329.033	94.348	1869.16	2321.51	1466.53	6866.27	5101.26	7412.07	5448.26	4408.16	3889.79
TVAG_318200	3.519	0	r2r3-MYB transcription factor	0	0	0	7.36962	3.44546	1.64405	7.86276	10.614	9.777	45.1216	50.9623	35.1165	60.0446	29.6101	66.485	53.5456	21.7579	104.658
TVAG_417030	3.519	0	conserved hypothetical protein	8.56548	2.21863	11.212	7.36962	15.5046	9.8643	22.1587	15.2576	19.554	131.981	63.3318	76.9219	234.88	70.324	122.897	221.619	268.348	94.6907
TVAG_031010	3.519	0	triadin	946.156	960.667	989.607	962.262	658.944	448.826	896.355	1039.51	967.923	8791.95	7480.57	10461.4	22352.5	8453.68	14528	5924.22	5285.73	6929.86
TVAG_474510	3.518	0	RAB 3 and	2.63553	7.76521	3.54063	1.0528	5.16819	2.46608	6.43317	6.63373	6.8439	90.2433	41.0667	21.7388	139.515	43.4898	82.6026	19.3359	34.8127	24.9186
TVAG_345110	3.517	0	conserved hypothetical protein	1282.19	1514.77	1166.64	380.062	590.896	378.954	577.556	632.858	469.785	12230.2	15064.5	13466.4	10421.3	4328.63	6988.99	4902.39	4017.96	8679.15
TVAG_252600	3.516	0	conserved hypothetical protein	71.1594	102.612	85.5653	50.5346	46.5137	72.3382	66.4761	70.9809	62.5728	754.659	836.672	421.398	784.112	358.097	755.512	1152.72	1100.95	1051.57
TVAG_449830	3.516	0	Na+ driven multidrug efflux pump	51.3929	49.3645	58.4204	35.7953	45.6523	25.4828	27.8771	24.5448	24.9313	287.65	339.419	317.721	807.07	388.632	799.835	321.273	361.182	313.974
TVAG_465240	3.511	0	ankyrin repeat-containing protein	40.1919	51.0285	51.9293	86.3299	100.78	104.397	869.907	867.692	745.985	6040.66	2121.12	4269.17	1979.71	1201.06	1720.55	4871.16	5153.73	5928.14
TVAG_127160	3.511	0	xpa-binding protein	314.287	341.669	348.162	185.293	138.68	190.71	198.713	206.309	276.2	2649.77	3049.33	3175.54	2216.35	2147.66	1803.15	2640.09	2435.44	4991.2
TVAG_281750	3.51	0	DNA polymerase delta catalytic subunit	244.446	421.54	358.784	129.495	211.034	161.117	332.38	351.588	237.092	2626.08	1972.69	1814.35	1110.82	557.965	1809.2	6123.53	6710.15	5163.14
TVAG_399970	3.503	0	Clan CA, family C19, ubiquitin hydrolase-like cysteine peptidase	1008.75	942.363	969.543	1570.78	963.867	1266.74	901.358	904.178	904.372	9841.03	14147.7	8372.78	22297.7	14410.9	19097.3	4839.92	4579.32	9366.9
TVAG_202070	3.503	0	conserved hypothetical protein	21.7431	47.7006	26.5547	63.1682	107.671	122.482	56.4689	38.4756	24.9313	417.375	477.462	275.916	581.02	462.658	624.556	962.333	607.772	1348.1
TVAG_139330	3.5	0	step II splicing factor slu7	80.3837	62.6763	76.7137	131.6	92.166	97.821	57.1837	68.3274	86.0376	393.686	325.07	304.343	2271.1	728.223	1633.92	1100.66	1041.48	712.672
TVAG_147500	3.499	0	conserved hypothetical protein	1.31777	0.554658	1.18021	1.0528	0	0	6.43317	6.63373	12.2212	36.0973	26.7181	13.3777	22.9582	17.581	32.2352	60.9824	44.9664	89.707
TVAG_325270	3.497	0	conserved hypothetical protein	2.63553	4.99192	2.95053	2.10561	0.861365	2.46608	2.85919	7.2971	4.8885	57.5301	41.0667	30.0999	30.0223	21.2823	28.2058	58.0077	43.5159	54.8209
TVAG_347880	3.492	0	r2r3-MYB transcription factor	19.7665	21.6316	21.2438	61.0626	74.0774	69.0501	60.7577	70.9809	37.6414	322.62	345.356	222.405	948.351	640.318	876.394	487.86	443.862	608.014
TVAG_252630	3.487	0	conserved hypothetical protein	13.8365	12.2025	19.4735	9.47523	21.5341	13.9744	30.0215	37.8123	39.5968	277.498	140.023	133.777	233.114	193.391	338.469	266.24	346.676	311.483
TVAG_079470	3.485	0	conserved hypothetical protein	3.29442	9.98384	4.13074	12.6336	21.5341	28.7709	10.0072	7.96048	3.42195	58.6581	118.747	38.461	261.371	172.109	249.823	83.2931	75.4275	67.2802
TVAG_256560	3.482	0	conserved hypothetical protein	113.987	101.502	128.643	173.713	95.6115	97.821	77.9128	73.6344	78.216	552.74	1287.42	317.721	2046.81	1249.18	2278.62	798.721	736.869	1235.96
TVAG_027890	3.481	0	conserved hypothetical protein	11.201	8.87452	7.08127	12.6336	12.9205	18.0846	8.57756	13.2675	14.1766	50.7618	178.121	98.6607	61.8106	36.0873	72.5291	150.225	174.063	371.287
TVAG_306330	3.478	0	hypothetical protein	273.437	439.289	499.819	252.673	260.132	288.531	288.778	330.36	135.411	1989.86	2226.51	1921.38	6737.35	3372.77	5947.39	2851.3	3230.33	2581.57
TVAG_307740	3.477	0	conserved hypothetical protein	25.6964	26.0689	21.8339	5.26402	14.6432	9.04228	22.8735	17.9111	9.28815	390.302	276.582	230.766	259.604	126.768	141.029	86.2679	116.042	79.7395
TVAG_325980	3.475	0	conserved hypothetical protein	8.56548	15.5304	8.85158	11.5808	23.2568	17.2625	9.29235	13.9308	10.7547	179.359	193.459	120.4	72.4067	147.125	147.073	154.687	136.35	154.495
TVAG_457040	3.47	0	conserved hypothetical protein	39.533	69.3322	43.0777	37.9009	77.5228	42.7453	31.451	30.5152	22.9759	454.601	464.598	138.794	475.059	241.507	638.659	901.35	903.679	154.495
TVAG_272340	3.467	0	zinc finger protein DHHC domain containing protein	36.8975	33.2795	36.5865	50.5346	62.8796	73.1602	64.3317	53.0698	64.0393	779.476	674.879	739.119	792.942	407.139	513.748	428.365	446.763	453.519
TVAG_147000	3.466	0	conserved hypothetical protein	25.6964	27.1782	36.5865	18.9505	36.1773	27.9489	25.7327	47.0995	37.1526	163.566	122.705	133.777	524.507	161.93	346.528	528.019	572.959	580.604
TVAG_032720	3.461	0	conserved hypothetical protein	47.4396	63.7856	53.1095	14.7392	18.0887	21.3727	22.8735	21.2279	30.3087	568.533	627.875	717.38	287.861	129.544	237.734	237.98	250.941	181.906
TVAG_480220	3.461	0	conserved hypothetical protein	55.3462	41.5993	28.9152	126.336	82.691	105.219	52.1801	74.2978	22.4871	425.271	375.043	316.049	1222.08	581.098	1043.61	679.731	532.344	1290.78
TVAG_430630	3.46	0	ankyrin repeat domain protein	48.7574	37.7167	54.8798	11.5808	8.61365	12.3304	10.7219	11.2773	18.0874	499.722	701.597	493.304	143.047	82.3531	159.161	86.2679	113.141	82.2314
TVAG_411060	3.46	0	CAMK family protein kinase	62.5939	52.6925	53.1095	66.3266	91.3047	69.8721	45.747	53.0698	38.6191	380.15	418.089	312.704	962.479	258.163	916.687	1088.76	1037.13	485.913
TVAG_282630	3.457	0	conserved hypothetical protein	3.9533	5.54658	8.85158	7.36962	2.58409	4.11013	7.86276	4.64361	16.6209	126.341	69.2691	68.5608	111.259	27.7595	104.764	66.932	69.6254	44.8535
TVAG_498600	3.454	0	conserved hypothetical protein	2.63553	1.10932	1.18021	7.36962	14.6432	13.9744	0	0.663373	3.42195	39.4814	48.9832	28.4277	37.0864	6.47721	22.1617	124.94	117.493	57.3128
TVAG_387650	3.453	0	conserved hypothetical protein	5.27107	7.76521	11.212	1.0528	6.89092	2.46608	4.28878	3.98024	8.31045	121.828	81.6386	75.2497	28.2563	22.2076	38.2793	58.0077	104.438	42.3616
TVAG_421410	3.451	0	r2r3-MYB transcription factor	80.3837	39.9353	48.3886	324.263	267.884	165.227	127.234	122.061	86.5264	1279.2	790.163	593.636	1954.98	1264.91	2891.09	2257.84	1765.29	981.793
TVAG_083430	3.448	0	conserved hypothetical protein	45.4629	46.5912	52.5194	106.333	71.4933	101.931	25.7327	26.5349	27.8644	267.346	531.888	1083.6	1110.82	644.945	1228.97	215.67	187.118	221.776
TVAG_403780	3.448	0	conserved hypothetical protein	85.6548	69.8869	107.399	101.069	65.4637	57.5418	73.624	78.9414	162.787	462.497	547.226	586.948	1522.31	593.127	1547.29	1399.62	1414.27	697.721
TVAG_120290	3.442	0	ubiquitin	62.5939	107.604	24.1943	161.079	105.948	146.32	147.963	141.962	88.9707	235.761	701.102	295.982	2887.44	2029.22	3239.63	307.887	265.447	755.034
TVAG_088630	3.44	0	ankyrin repeat-containing protein	142.319	178.045	174.671	41.0593	56.8501	55.0757	175.84	189.061	137.856	886.64	1322.05	1212.36	1354.54	582.023	1029.51	1752.13	1679.71	2696.19
TVAG_019290	3.438	0	pc-MYB2	2.63553	0.554658	0.590105	28.4257	32.7319	38.6352	2.14439	3.98024	6.8439	214.328	162.288	155.516	100.663	41.6392	52.3821	196.334	187.118	137.052
TVAG_174830	3.435	0	G-protein beta WD-40 repeats containing protein	68.5238	87.0812	66.6819	63.1682	49.0978	63.2959	42.8878	34.4954	79.1937	492.954	820.344	351.165	671.086	505.222	608.439	801.696	857.262	904.545
TVAG_254530	3.434	0	conserved hypothetical protein	81.0426	62.6763	59.0105	8.42243	10.3364	13.9744	45.747	41.7925	49.3738	398.198	588.788	270.899	379.694	181.362	336.455	647.009	686.1	555.685
TVAG_439430	3.432	0	glutamine synthetase-bacteria	42.1685	37.7167	56.06	55.7986	99.9183	65.762	30.0215	31.1785	53.7735	1266.79	1359.16	1070.22	231.348	161.005	177.293	226.081	259.645	336.401
TVAG_265460	3.43	0	conserved hypothetical protein	67.865	85.4173	84.3851	106.333	92.166	70.6942	63.6169	55.7233	78.216	472.649	606.105	411.365	1386.32	844.813	1605.71	917.711	964.602	376.271
TVAG_257250	3.427	0	MYB81	1.31777	0	0	2.10561	2.58409	6.5762	0.714797	0.663373	2.44425	10.1524	19.2964	11.7055	15.8942	12.9544	0	25.2854	29.0106	47.3454
TVAG_487730	3.425	0	homeobox-containing protein wariai	195.029	221.308	218.929	75.8018	75.8001	82.2025	148.678	167.17	141.278	1792.46	2012.27	1655.49	1776.61	681.957	1269.26	1337.15	1758.04	1993.49
TVAG_440420	3.424	0	ubiquitin-protein ligase	14.4954	18.3037	11.212	22.1089	36.1773	19.7286	17.1551	12.6041	6.35505	148.901	131.611	110.366	192.496	100.859	211.543	263.266	233.535	289.056
TVAG_126310	3.424	0	conserved hypothetical protein	7.9066	8.87452	5.90105	13.6864	15.5046	12.3304	7.14797	4.64361	5.37735	68.8105	64.3213	86.9552	121.855	73.0999	136.999	90.73	118.943	92.1988
TVAG_121900	3.424	0	conserved hypothetical protein	35.5797	39.9353	47.2084	51.5874	32.7319	46.0334	71.4797	63.0204	63.5505	420.759	431.942	357.854	540.401	369.201	497.63	837.393	690.452	707.688
TVAG_306340	3.423	0	hypothetical protein	156.155	328.357	328.099	146.34	183.471	160.295	177.984	184.418	67.4613	1389.75	1442.78	1237.44	3703.34	1941.31	3495.5	2031.76	1926.3	1422.85
TVAG_203400	3.421	0	conserved hypothetical protein	1.31777	1.10932	2.36042	71.5906	142.987	54.2537	8.57756	7.2971	10.7547	326.004	308.248	249.16	436.206	415.467	602.395	318.299	278.502	266.629
TVAG_425170	3.412	0	MYB45	3.29442	2.77329	4.13074	23.1617	37.0387	24.6608	11.4367	12.6041	19.554	163.566	183.563	132.105	224.284	86.9797	159.161	147.25	161.009	201.841
TVAG_193410	3.412	0	hypothetical protein	50.734	73.7695	60.1908	40.0065	38.7614	49.3215	87.92	118.08	169.631	506.49	523.477	727.414	573.956	304.429	491.586	1258.32	971.854	1993.49
TVAG_422640	3.409	0	26S proteasome non-ATPase regulatory subunit	60.6173	54.3564	77.8939	65.2738	49.0978	43.5673	45.747	45.1094	92.3926	691.489	588.293	578.587	644.596	295.176	501.66	928.123	918.185	543.226
TVAG_374050	3.409	0	retiin	130.459	171.389	151.657	306.366	265.3	230.167	270.193	265.349	285	1530.75	1706.49	715.708	3952.35	2261.47	4194.6	3132.42	3179.56	1370.52
TVAG_034730	3.407	0	endoplasmin	3375.46	2688.98	3078.58	6032.56	3777.08	2908.32	2391.71	2559.96	2805.51	54699.8	37836.8	51698.2	33478.4	18502.6	23263.7	29106.5	27288.8	38347.2
TVAG_375880	3.404	0	conserved hypothetical protein	92.9025	145.32	122.152	140.023	149.877	187.422	148.678	135.991	150.566	1310.78	1688.68	1051.82	2251.67	1953.34	2268.55	1044.14	950.096	946.907
TVAG_155020	3.403	0	heat shock protein	2014.21	1687.82	1683.57	5944.13	3248.21	2711.04	4618.3	4784.91	4726.69	24149.1	20785.2	29329	41787.5	17892.8	25395.3	50367	51093.4	71643.5
TVAG_077160	3.403	0	conserved hypothetical protein	295.839	537.463	293.282	220.036	177.441	159.473	100.786	112.11	66.9724	1904.13	1991.98	3635.4	2477.72	1664.64	1587.58	2562.75	2045.25	2905.51
TVAG_440430	3.401	0	conserved hypothetical protein	15.8132	37.1621	24.7844	9.47523	40.4841	16.4405	20.0143	30.5152	4.8885	368.869	133.096	160.533	135.983	70.324	139.014	316.811	384.39	403.681
TVAG_215120	3.4	0	diacylglycerol kinase, zeta, iota	63.9117	73.7695	77.8939	52.6402	60.2955	73.1602	70.0501	60.367	67.4613	258.321	421.057	267.554	584.552	395.11	674.924	1256.83	1203.94	1275.83
TVAG_464750	3.399	0	conserved hypothetical protein	15.1543	14.4211	27.1449	23.1617	16.3659	28.7709	5.00358	6.63373	17.1097	309.083	173.668	167.222	180.134	77.7265	145.058	203.771	174.063	184.398
TVAG_427530	3.397	0	ATP-dependent transporter	86.3137	72.6601	89.696	178.977	115.423	148.787	40.0286	35.8221	42.5299	595.606	691.702	744.136	2758.52	1168.67	1593.63	348.046	411.95	206.824
TVAG_049020	3.394	0	ATP-binding cassette transporter	154.838	180.264	209.487	572.725	354.021	405.258	102.216	128.694	126.612	1133.68	1311.17	1329.41	2355.87	1960.74	2901.16	3636.64	3659.68	5180.58
TVAG_163020	3.394	0	hypothetical protein	10.5421	14.9758	11.8021	4.21121	20.6728	10.6863	22.1587	18.5744	21.0205	533.563	199.396	163.877	67.1086	33.3114	78.5732	144.276	120.394	77.2477
TVAG_258520	3.393	0	conserved hypothetical protein	8.56548	11.0932	10.6219	11.5808	9.47501	10.6863	15.7255	9.28722	17.5986	128.597	149.918	73.5775	218.986	104.561	197.44	74.3688	82.6801	74.7558
TVAG_512060	3.393	0	conserved hypothetical protein	19.1076	16.6397	18.2933	2.10561	5.16819	4.11013	2.14439	3.31687	4.39965	56.4021	69.2691	46.822	210.156	72.1746	151.102	59.4951	42.0653	97.1826
TVAG_213130	3.392	0	conserved hypothetical protein	212.819	346.661	365.865	658.002	1057.76	1025.89	353.824	364.855	312.375	3298.39	3465.93	3461.49	8985.49	4228.69	7250.9	4192.92	4509.69	9902.65
TVAG_261700	3.391	0	RAB 19, 41 and	24.3787	29.9515	17.1131	14.7392	12.9205	26.3048	31.451	24.5448	33.7306	420.759	445.302	359.526	273.733	159.154	263.925	102.629	140.701	97.1826
TVAG_036070	3.388	0	leucine-rich repeat protein, BspA family	1.97665	3.8826	1.77032	0	0	0.822025	0	0.663373	1.9554	18.0487	8.90603	10.0333	24.7242	5.55189	12.0882	20.8233	15.9558	12.4593
TVAG_473350	3.387	0	conserved hypothetical protein	28.9909	54.3564	115.071	28.4257	37.0387	35.3471	7.14797	11.9407	23.4648	316.98	606.6	496.648	526.273	604.231	330.41	281.114	213.228	204.333
TVAG_287330	3.386	0	conserved hypothetical protein	129.8	211.879	162.869	156.868	141.264	129.88	197.284	188.398	171.097	2048.52	1962.3	851.158	1889.64	1031.73	2474.05	2129.92	2059.75	1136.29
TVAG_044500	3.386	0	conserved hypothetical protein	861.819	1108.21	869.815	1459.19	1357.51	1629.25	411.008	483.599	301.62	3873.69	5021.02	4618.66	23509.2	11919.9	15982.6	6147.33	4706.97	12897.9
TVAG_088650	3.386	0	conserved hypothetical protein	17.7898	9.98384	11.8021	13.6864	13.7818	9.04228	9.29235	19.2378	11.2435	93.6274	84.6073	71.9053	226.05	91.6062	195.426	191.872	182.767	74.7558
TVAG_462360	3.385	0	2-hydroxyacid dehydrogenase	39.533	39.3807	37.1766	895.936	806.237	875.457	388.134	378.123	500.093	2078.98	3405.57	2106.99	5253.9	3974.23	4216.76	6687.25	6109.63	7525.42
TVAG_381750	3.384	0	conserved hypothetical protein	172.627	210.77	157.558	8.42243	17.2273	5.75418	22.8735	27.1983	30.3087	760.3	1880.16	1476.57	476.825	437.674	364.66	389.693	349.577	690.245
TVAG_439420	3.384	0	glutamine synthetase-bacteria	65.2294	59.3484	82.6148	156.868	175.718	129.058	42.173	41.1291	84.0822	2191.78	1991.49	1622.05	545.699	528.355	467.41	450.675	366.984	545.718
TVAG_381470	3.38	0	heat shock protein 70 (HSP70)-4	10022.9	8896.15	7267.15	7930.77	6982.22	5710.61	3501.07	3712.24	3288	34908.4	76211.9	56201.5	144338	81860.8	105989	22776.2	23205.6	51020.8
TVAG_RG_DS113920_1	3.372	0	conserved hypothetical protein	7.9066	9.42918	19.4735	8.42243	9.47501	5.75418	4.28878	5.30698	3.42195	192.895	76.196	112.038	128.919	39.7886	50.3674	65.4446	37.7137	57.3128
TVAG_437060	3.372	0	hypothetical protein	9.88325	6.65589	5.31095	1.0528	3.44546	4.93215	11.4367	23.2181	8.31045	75.5787	84.6073	26.7554	139.515	111.963	149.088	75.8562	65.2738	49.8372
TVAG_441100	3.371	0	calcium/calmodulin-dependent serine protein kinase membrane-associated guanylate kinase	45.4629	42.7086	40.7173	133.706	91.3047	79.7364	50.7506	37.8123	47.4184	450.088	407.698	212.371	988.97	566.293	912.658	990.593	761.528	578.112
TVAG_257480	3.369	0	conserved hypothetical protein	146.931	182.482	159.328	261.095	254.964	281.955	80.0572	81.5949	61.1062	1577	1626.83	1075.23	2666.69	1484.21	2788.34	1289.56	1164.77	1906.27
TVAG_264710	3.368	0	ankyrin repeat-containing protein	242.469	158.632	184.113	125.284	142.987	123.304	276.626	235.497	235.626	1529.62	749.096	821.058	4261.4	1375.94	3310.15	1854.76	1920.5	2005.95
TVAG_180440	3.368	0	conserved hypothetical protein	49.4162	22.1863	43.6678	98.9635	59.4342	80.5585	23.5883	20.5646	32.7529	307.955	216.713	127.088	384.992	384.006	689.027	977.207	810.846	535.75
TVAG_052670	3.367	0	CAMK family protein kinase	16.4721	8.87452	11.212	25.2673	74.0774	40.2792	10.0072	11.2773	8.31045	161.31	108.851	93.6441	254.306	236.881	457.336	307.887	324.918	161.971
TVAG_031780	3.36	0	r2r3-MYB transcription factor	28.9909	58.7937	27.1449	144.234	152.462	133.99	14.2959	16.5843	6.35505	512.131	663.004	332.771	1188.53	1152.02	1190.69	211.208	168.261	548.209
TVAG_402790	3.359	0	CAMK family protein kinase	473.078	349.434	554.699	529.56	352.298	356.759	210.15	215.596	319.708	4721.98	4284.3	5570.15	812.368	1040.05	840.129	4624.25	4113.7	8489.77
TVAG_268040	3.358	0	conserved hypothetical protein	3.9533	4.99192	2.36042	26.3201	68.0478	38.6352	4.28878	3.98024	7.33275	148.901	174.162	105.35	317.883	143.424	298.175	153.2	147.954	134.56
TVAG_485300	3.357	0	zinc phosphodiesterase	12.5188	9.42918	7.67137	26.3201	45.6523	25.4828	24.3031	36.4855	28.8421	198.535	141.012	269.227	307.287	174.885	263.925	337.635	316.215	201.841
TVAG_162810	3.357	0	conserved hypothetical protein	93.5614	63.231	74.3533	195.821	406.564	323.056	115.082	118.744	114.88	1463.07	2610.46	1197.31	3524.97	1713.68	2981.75	664.857	617.925	635.424
TVAG_067430	3.357	0	conserved hypothetical protein	1.97665	1.66397	4.72084	3.15841	5.16819	4.11013	3.57398	4.64361	4.39965	33.8412	30.6763	21.7388	100.663	36.0873	64.4703	25.2854	17.4063	12.4593
TVAG_020420	3.355	0	conserved hypothetical protein	9.22436	11.6478	4.13074	15.7921	21.5341	14.7965	10.7219	7.96048	21.5094	121.828	176.636	143.811	229.582	116.59	241.764	60.9824	60.9222	42.3616
TVAG_204070	3.354	0	recombinase Rad51 (recA homolog)	350.526	649.504	397.141	1084.39	1459.15	852.44	471.766	529.372	224.871	4556.16	4968.58	3708.97	9003.15	5349.25	8429.5	8147.85	7634.13	9743.18
TVAG_305730	3.351	0	chaperone protein DNAj	2834.52	3066.7	3571.32	5776.73	4844.32	3135.2	4318.09	4556.05	3368.18	32515.8	30469.5	38235.2	68242.4	31345.1	42034.7	32784.8	30713.5	55456.4
TVAG_551660	3.349	0	cardiac ankyrin repeat protein	20.4254	29.9515	15.3427	10.528	6.89092	4.93215	31.451	32.5053	31.2864	228.992	285.983	222.405	144.813	76.8012	98.7202	279.627	294.457	251.678
TVAG_218100	3.348	0	conserved hypothetical protein	27.6731	35.4981	31.8657	13.6864	24.9796	48.4995	52.8949	55.7233	46.9296	371.125	442.333	162.205	422.078	191.54	465.395	501.246	527.992	368.795
TVAG_110400	3.347	0	ankyrin 2,3/unc44	28.332	35.4981	31.2756	3.15841	14.6432	22.1947	11.4367	9.28722	13.1989	314.723	387.412	374.576	174.836	112.888	177.293	81.8057	37.7137	64.7884
TVAG_225900	3.347	0	r2r3-MYB transcription factor	13.1777	13.3118	12.3922	52.6402	70.6319	95.3549	17.1551	17.2477	5.8662	340.668	397.308	299.327	259.604	167.482	300.19	362.92	329.27	553.193
TVAG_345840	3.344	0	suppression of tumorigenicity	181.852	222.972	158.148	852.771	1005.21	1162.34	211.58	187.735	219.005	5769.93	4144.27	3744.09	5607.1	2809.26	4714.39	4027.82	4295.02	7540.37
TVAG_139390	3.344	0	conserved hypothetical protein	314.287	405.455	362.915	354.795	300.616	337.03	446.748	458.391	376.414	2852.82	3413.98	2402.97	6906.89	3252.48	5393.35	3224.63	3429.05	3214.5
TVAG_107640	3.343	0	conserved hypothetical protein	215.455	335.013	299.183	229.511	211.896	217.837	295.211	298.518	220.96	2680.23	3447.62	1419.71	3357.2	2132.85	3624.44	2409.55	2394.82	2123.07
TVAG_145620	3.343	0	sugar transporter	1.31777	2.77329	2.95053	1.0528	5.16819	7.39823	6.43317	6.63373	4.8885	49.6338	39.0876	38.461	54.7465	24.0582	62.4556	34.2097	46.4169	47.3454
TVAG_199560	3.342	0	conserved hypothetical protein	31.6264	33.8341	38.947	44.2177	64.6024	54.2537	36.4546	40.4658	75.2829	529.051	270.15	265.882	932.457	277.595	630.6	501.246	488.828	363.812
TVAG_175700	3.34	0	aldo-keto reductase	34.2619	29.3969	44.848	67.3794	54.266	48.4995	65.7613	63.0204	18.0874	436.552	441.343	697.314	736.429	315.533	586.277	409.029	329.27	336.401
TVAG_119680	3.338	0	conserved hypothetical protein	3.9533	5.54658	7.67137	2.10561	12.9205	6.5762	9.29235	9.28722	12.2212	42.8656	57.3944	53.5109	88.3008	41.6392	136.999	111.553	89.9328	94.6907
TVAG_487690	3.337	0	conserved hypothetical protein	99.4914	117.033	107.399	76.8546	62.0183	84.6686	97.2123	94.199	142.255	894.537	1475.93	474.909	1822.53	1038.2	1430.44	661.883	564.256	553.193
TVAG_RG_DS113422_10	3.336	0	conserved hypothetical protein	217.431	194.13	299.774	228.458	161.075	232.633	261.616	266.013	270.823	1985.35	2444.71	1551.82	3044.61	1600.8	2748.05	2974.75	2571.79	2633.9
TVAG_110420	3.33	0	conserved hypothetical protein	57.3228	34.9434	46.6183	51.5874	36.1773	39.4572	12.8663	18.5744	20.0428	189.511	190.985	118.727	1105.53	515.401	527.851	208.233	242.238	92.1988
TVAG_288500	3.33	0	STE family protein kinase	747.174	767.091	752.384	2069.81	1400.58	2073.15	839.171	887.593	1087.2	5478.9	7365.29	6050.08	22967.1	16078.3	20969	9282.72	8324.58	10281.4
TVAG_342880	3.329	0	conserved hypothetical protein	20.4254	15.5304	18.8834	28.4257	37.0387	40.2792	5.00358	13.2675	23.9536	293.291	196.427	177.255	52.9805	79.5771	88.6467	428.365	443.862	269.121
TVAG_066680	3.324	0	ankyrin repeat-containing protein	245.105	313.382	230.141	144.234	142.987	189.066	412.438	389.4	285.488	3163.03	8456.28	5053.44	1813.7	966.955	1589.6	919.199	829.702	767.493
TVAG_166790	3.323	0	ankyrin repeat-containing protein	270.801	341.669	493.918	209.508	111.977	112.617	131.523	119.407	265.446	2752.42	3141.85	3754.12	3258.3	1999.61	1799.13	947.459	987.81	1951.13
TVAG_198890	3.322	0	conserved hypothetical protein	50.0751	88.7452	58.4204	53.693	72.3546	68.2281	17.8699	19.9012	10.7547	582.069	1308.2	1254.16	342.607	189.69	360.631	130.889	104.438	122.101
TVAG_307920	3.321	0	conserved hypothetical protein	16.4721	19.9677	14.7526	27.3729	43.9296	31.237	55.0393	49.0896	55.24	152.286	174.657	158.86	130.685	74.0252	147.073	761.537	908.031	625.457
TVAG_480720	3.321	0	conserved hypothetical protein	2.63553	1.66397	0.590105	2.10561	17.2273	2.46608	3.57398	3.31687	5.8662	29.3291	26.7181	38.461	26.4903	22.2076	68.4997	38.6718	44.9664	97.1826
TVAG_185390	3.32	0	centromere protein A	61.935	67.6682	67.272	117.914	110.255	113.439	66.4761	74.2978	76.7494	1316.42	788.678	775.908	939.521	400.662	771.629	859.704	818.098	852.216
TVAG_084860	3.318	0	gaba permease	676.673	606.795	918.204	1932.95	1488.44	1468.14	270.908	258.052	492.761	7855.68	8513.18	8861.07	5246.84	5380.71	5423.57	10392.3	9885.35	19324.4
TVAG_248010	3.315	0	conserved hypothetical protein	31.6264	46.5912	46.0282	66.3266	78.3842	82.2025	45.0322	32.5053	46.9296	356.461	414.625	190.633	1287.43	594.978	1073.83	325.736	308.963	171.938
TVAG_547280	3.315	0	conserved hypothetical protein	10.5421	16.0851	13.5724	8.42243	10.3364	11.5084	14.2959	12.6041	18.0874	86.8592	145.96	170.566	187.198	124.918	141.029	93.7047	110.24	109.642
TVAG_219990	3.314	0	conserved hypothetical protein	43.4863	38.826	34.8162	18.9505	19.8114	33.703	50.0358	56.3867	43.5076	602.374	704.071	297.654	386.758	185.988	340.484	224.594	262.546	383.747
TVAG_494730	3.314	0	lipid A export ATP-binding/permease protein msba	882.245	1143.7	842.08	872.774	387.614	724.204	754.825	821.256	439.965	3023.15	5279.79	4821	7692.77	5060.55	8310.63	9730.42	9701.14	14687
TVAG_421070	3.311	0	conserved hypothetical protein	365.68	328.357	334	263.201	244.628	198.108	388.134	332.35	335.351	4891.19	4244.22	4158.8	2030.92	1243.62	1686.3	3310.9	3236.13	2898.03
TVAG_413760	3.307	0	fk506-binding protein	55.3462	42.7086	63.1413	40.0065	49.0978	17.2625	35.025	35.8221	46.9296	735.483	874.77	986.607	271.967	293.325	185.352	166.586	127.647	171.938
TVAG_198590	3.307	0	homo sapiens cgi-128 protein	169.992	250.705	227.781	145.287	138.68	163.583	83.6312	82.2583	87.5041	1260.02	1596.65	1710.68	1792.51	894.78	1432.45	1883.02	1830.57	959.366
TVAG_344980	3.306	0	conserved hypothetical protein	44.1452	24.4049	39.5371	32.6369	26.7023	34.5251	50.7506	45.1094	44.9742	628.319	1086.04	757.514	289.627	124.918	92.6761	129.402	88.4822	189.381
TVAG_425570	3.305	0	conserved hypothetical protein	22.402	17.1944	25.9646	29.4785	29.2864	39.4572	7.14797	7.96048	21.9982	58.6581	96.9768	113.711	220.752	93.4569	122.897	240.955	221.931	817.33
TVAG_425940	3.303	0	conserved hypothetical protein	66.5472	227.41	88.5158	70.5378	186.055	85.4906	339.528	404.658	204.828	554.996	625.401	419.726	3841.09	2295.71	2814.53	2245.94	1929.2	1801.62
TVAG_456720	3.303	0	hypothetical protein	3.9533	13.3118	13.5724	8.42243	7.75228	10.6863	5.00358	9.28722	3.42195	74.4507	79.1647	78.5941	79.4708	69.3987	92.6761	81.8057	78.3285	114.626
TVAG_487670	3.302	0	conserved hypothetical protein	601.56	704.97	643.805	151.604	237.737	221.947	769.836	787.424	696.611	8547.17	9720.93	8762.41	3537.33	1650.76	2494.2	2919.72	2811.12	7056.95
TVAG_186140	3.3	0	conserved hypothetical protein	5.27107	0.554658	2.95053	4.21121	3.44546	5.75418	7.86276	7.2971	13.6878	23.6889	67.29	13.3777	77.7047	59.2202	126.926	58.0077	30.4611	52.3291
TVAG_019260	3.298	0	conserved hypothetical protein	9.88325	14.4211	12.3922	30.5313	35.316	25.4828	22.8735	25.2082	48.885	208.688	119.242	85.283	423.844	254.462	392.866	260.291	274.15	194.365
TVAG_400720	3.298	0	CAMK family protein kinase	55.3462	86.5266	73.1731	88.4355	91.3047	70.6942	62.1873	50.4164	50.3515	496.338	523.971	279.26	987.203	607.007	995.261	984.643	976.206	321.45
TVAG_060370	3.296	0	conserved hypothetical protein	84.337	105.94	100.908	20.0033	17.2273	28.7709	75.7684	77.6147	84.571	1504.81	1380.93	921.391	422.078	168.407	356.601	309.374	445.312	346.369
TVAG_306550	3.294	0	acc synthase	2372.64	3197.05	2093.1	3456.35	2233.52	2479.23	335.954	338.32	255.669	8313.66	11631.3	14227.2	18273	11878.3	15039.7	20070.7	18051.8	46876.9
TVAG_319940	3.294	0	conserved hypothetical protein	3.29442	0.554658	2.95053	0	4.30682	2.46608	10.0072	6.63373	12.2212	45.1216	24.2442	31.7721	107.727	25.9088	64.4703	43.1339	47.8674	37.3779
TVAG_447830	3.292	0	pre-mRNA-splicing factor ini1	8.56548	14.4211	17.1131	27.3729	25.8409	33.703	16.4403	19.9012	23.4648	136.493	105.388	75.2497	437.972	166.557	451.292	188.897	146.503	117.117
TVAG_110540	3.289	0	ubiquitin	12020	13457.1	12054.7	15487.8	11308.9	13565.9	3429.59	3773.93	2960.48	100462	122709	152650	120322	55140.5	98416	52534.1	53394	105276
TVAG_051610	3.289	0	conserved hypothetical protein	13.8365	15.5304	18.2933	3.15841	6.89092	9.8643	11.4367	17.2477	7.8216	90.2433	84.1125	55.1831	227.816	104.561	165.205	148.738	114.592	39.8698
TVAG_426480	3.289	0	conserved hypothetical protein	174.604	135.336	181.162	178.977	149.877	142.21	411.008	425.222	445.831	1943.61	2155.75	1366.2	1879.04	1135.36	1539.23	3890.98	3568.3	4465.41
TVAG_204350	3.288	0	conserved hypothetical protein	57.3228	77.0974	74.3533	82.1187	252.38	110.151	84.346	96.8525	34.7083	1393.13	1140.47	1040.12	847.688	384.006	817.967	925.148	1085	839.757
TVAG_132380	3.288	0	conserved hypothetical protein	18.4487	10.5385	8.26148	20.0033	48.2364	28.7709	22.8735	23.8814	26.3979	294.419	266.191	270.899	90.0669	74.0252	96.7055	270.703	220.48	436.076
TVAG_087600	3.288	0	conserved hypothetical protein	3.29442	2.77329	5.31095	1.0528	0.861365	4.93215	2.14439	1.32675	3.9108	11.2804	29.192	25.0832	61.8106	22.2076	42.3087	19.3359	30.4611	17.443
TVAG_088230	3.284	0	conserved hypothetical protein	42.8274	52.1378	60.7809	29.4785	35.316	26.3048	54.3245	53.7332	70.8832	241.401	211.271	132.105	800.006	284.072	531.88	705.017	741.22	518.307
TVAG_183770	3.283	0	conserved hypothetical protein	488.232	784.286	851.522	94.7523	114.562	115.906	378.127	429.202	268.867	3040.07	3763.29	2055.15	6901.59	2972.11	5427.6	3197.86	3085.27	3899.76
TVAG_226540	3.283	0	Mannosyl-oligosaccharide 1,2-alpha-mannosidase IA	81.0426	100.948	96.7773	16.8449	32.7319	40.2792	125.804	132.011	123.19	473.777	580.376	302.671	1820.76	608.858	1216.88	782.36	844.208	685.262
TVAG_154470	3.279	0	conserved hypothetical protein	3.29442	2.21863	1.18021	14.7392	15.5046	15.6185	31.451	32.5053	18.5763	169.206	88.5655	133.777	116.557	109.187	120.882	188.897	165.36	216.792
TVAG_035800	3.276	0	conserved hypothetical protein	91.5848	70.9962	95.007	12.6336	8.61365	7.39823	42.8878	43.1193	51.8181	379.022	482.41	229.094	552.763	295.176	529.865	528.019	542.498	588.079
TVAG_339380	3.276	0	conserved hypothetical protein	63.2528	67.1136	70.2226	51.5874	59.4342	48.4995	65.7613	60.367	73.3275	859.567	878.234	433.104	503.315	357.172	697.085	638.085	712.21	346.369
TVAG_050790	3.274	0	conserved hypothetical protein	156.814	171.389	163.459	143.181	132.65	120.838	252.323	228.2	240.025	1003.96	1428.92	862.863	2076.84	1126.11	1849.49	2775.45	2713.94	1746.79
TVAG_410500	3.273	0	conserved hypothetical protein	11.201	8.31986	10.6219	14.7392	18.0887	15.6185	9.29235	8.62385	9.777	130.853	91.0394	96.9885	130.685	76.8012	112.823	132.377	127.647	109.642
TVAG_035160	3.273	0	conserved hypothetical protein	48.7574	29.3969	14.1625	4.21121	6.02955	12.3304	24.3031	23.8814	24.4425	54.146	79.6595	75.2497	222.518	80.5024	249.823	348.046	395.994	321.45
TVAG_189840	3.272	0	protein kinase inhibitor	162.085	182.482	255.516	74.749	55.1273	64.94	140.1	151.912	254.202	1388.62	2341.79	1729.07	1681.25	1201.98	1422.38	1131.89	1022.62	1061.53
TVAG_453770	3.266	0	ankyrin	0.658883	1.66397	1.18021	0	1.72273	0.822025	3.57398	2.65349	5.8662	24.8169	12.8643	16.7222	17.6602	16.6557	12.0882	20.8233	17.4063	49.8372
TVAG_081890	3.266	0	CAMK family protein kinase	275.413	356.09	374.127	580.095	527.155	477.597	411.008	445.123	415.034	2171.48	2411.56	1162.19	6732.06	5201.2	6813.71	4619.79	4442.97	3578.31
TVAG_280810	3.265	0	conserved hypothetical protein	365.68	435.961	462.053	671.689	637.41	626.383	680.486	656.076	660.436	5808.28	4926.52	3954.79	4335.57	2374.36	3235.6	8434.91	8730.73	8148.38
TVAG_011100	3.265	0	conserved hypothetical protein	2.63553	7.76521	2.95053	0	0	0	1.42959	0	1.9554	22.5608	26.7181	3.34443	22.9582	10.1785	20.147	8.92426	11.6042	44.8535
TVAG_438910	3.264	0	conserved hypothetical protein	50.734	104.276	64.3215	80.0131	68.0478	55.8977	50.0358	49.753	35.1972	472.649	721.388	601.998	407.95	247.985	386.822	886.477	870.317	762.509
TVAG_439900	3.263	0	conserved hypothetical protein	144.295	123.689	128.053	136.864	149.016	119.194	27.8771	33.832	41.0634	1037.8	1109.79	799.319	1732.46	904.958	1521.1	437.289	458.367	667.819
TVAG_217310	3.262	0	conserved hypothetical protein	14.4954	12.7571	15.9328	5.26402	4.30682	7.39823	3.57398	5.97036	7.33275	76.7068	81.1438	48.4942	65.3426	46.2658	88.6467	129.402	123.295	94.6907
TVAG_351860	3.262	0	cell division cycle	9.88325	19.9677	15.9328	10.528	11.1977	18.0846	17.8699	17.2477	24.9313	419.631	228.588	162.205	88.3008	45.3405	64.4703	154.687	174.063	62.2965
TVAG_401140	3.26	0	conserved hypothetical protein	67.865	57.1297	116.251	64.221	64.6024	64.94	105.79	120.734	75.2829	529.051	462.619	220.732	1569.99	1010.44	1488.86	893.913	584.563	306.499
TVAG_164270	3.26	0	transcriptional adaptor	17.7898	22.1863	17.7032	10.528	15.5046	11.5084	25.0179	23.8814	28.8421	248.169	310.721	132.105	263.137	150.826	179.308	118.99	161.009	104.658
TVAG_128220	3.259	0	conserved hypothetical protein	4.61218	2.21863	8.85158	18.9505	14.6432	8.22025	8.57756	9.9506	10.2658	30.4571	56.8996	33.4443	201.326	122.142	213.558	47.5961	65.2738	47.3454
TVAG_116060	3.259	0	conserved hypothetical protein	119.258	198.567	128.053	23.1617	62.8796	59.1858	47.1766	58.3768	46.4407	984.78	1259.71	1112.02	1200.89	450.629	793.791	306.4	304.611	712.672
TVAG_456610	3.258	0	conserved hypothetical protein	3.9533	2.77329	6.49116	3.15841	0.861365	1.64405	3.57398	6.63373	10.7547	10.1524	39.5824	13.3777	104.195	59.2202	94.6908	11.899	23.2085	34.8861
TVAG_387180	3.256	0	conserved hypothetical protein	117.94	138.664	148.116	131.6	94.7501	95.3549	138.671	143.952	128.568	1538.65	1107.32	690.625	1864.91	945.672	1841.43	763.024	670.144	1462.72
TVAG_066770	3.254	0	conserved hypothetical protein	11.8599	26.0689	16.523	1.0528	4.30682	1.64405	2.14439	5.30698	19.554	131.981	206.323	88.6274	116.557	46.2658	76.5585	49.0834	47.8674	94.6907
TVAG_417890	3.251	0	conserved hypothetical protein	17.7898	36.6074	22.424	23.1617	37.0387	21.3727	48.6062	40.4658	39.5968	223.352	179.11	138.794	459.164	241.507	463.38	287.064	271.249	483.421
TVAG_365580	3.248	0	Rab2	56.0051	98.1744	79.0741	58.957	63.741	69.8721	77.9128	83.585	44.4853	522.283	422.047	237.455	1363.37	760.609	1386.11	535.456	506.234	274.105
TVAG_401150	3.248	0	conserved hypothetical protein	15.8132	27.7329	18.2933	30.5313	34.4546	23.0167	15.0107	12.6041	8.31045	260.577	237.989	162.205	277.265	137.872	187.367	176.998	158.108	142.036
TVAG_482160	3.245	0	chaoptin	297.156	317.819	236.632	222.142	223.093	229.345	421.015	424.559	368.593	2903.58	2854.38	1576.9	3517.91	1895.97	4182.51	2885.51	3080.92	3102.37
TVAG_416240	3.243	0	conserved hypothetical protein	5.92995	1.66397	7.08127	13.6864	6.02955	12.3304	2.14439	4.64361	8.7993	46.2497	75.7013	56.8553	116.557	84.2037	66.485	38.6718	30.4611	62.2965
TVAG_182840	3.241	0	Keratin-associated protein 5-7	28.9909	58.2391	85.5653	67.3794	65.4637	78.0924	11.4367	7.2971	15.6432	153.414	275.592	287.621	764.685	520.953	983.172	352.508	277.051	333.909
TVAG_091920	3.241	0	conserved hypothetical protein	67.2061	69.8869	61.371	120.02	85.2751	95.3549	40.7434	32.5053	46.4407	1743.95	184.553	387.954	501.549	244.283	459.351	1023.32	925.437	366.304
TVAG_219270	3.24	0	conserved hypothetical protein	19.7665	14.4211	17.7032	4.21121	9.47501	13.1524	20.0143	33.832	30.7975	148.901	79.1647	60.1998	227.816	72.1746	195.426	235.006	291.556	251.678
TVAG_143270	3.239	0	conserved hypothetical protein	3.9533	6.65589	1.77032	16.8449	8.61365	13.9744	10.0072	11.9407	15.1543	67.6825	49.9727	28.4277	162.474	66.6227	159.161	108.579	117.493	74.7558
TVAG_075420	3.238	0	alkyl hydroperoxide reductase, subunit C	10644.9	12837	10026.5	24512.4	19840.7	19095.6	4159.4	4599.83	2622.19	96034.6	88599.2	118336	213930	105974	153760	74581.5	74277.2	96744
TVAG_144010	3.237	0	CMGC family protein kinase	25.6964	35.4981	27.735	16.8449	20.6728	22.1947	42.173	30.5152	33.2418	315.851	194.448	102.005	390.29	152.677	336.455	318.299	294.457	316.466
TVAG_308630	3.237	0	conserved hypothetical protein	40.8508	38.2714	23.0141	7.36962	12.0591	10.6863	7.86276	9.9506	13.6878	228.992	194.448	128.761	256.072	147.125	173.264	138.326	147.954	144.528
TVAG_150670	3.233	0	conserved hypothetical protein	43.4863	47.7006	40.1272	21.0561	37.0387	22.1947	39.3138	42.4559	43.9965	362.101	316.164	279.26	588.084	470.986	449.278	239.468	220.48	266.629
TVAG_018390	3.231	0	lyst-interacting protein	71.8183	55.4658	104.449	23.1617	29.2864	33.703	97.9271	90.2187	119.279	646.368	191.974	239.127	904.201	330.338	892.511	1093.22	967.503	625.457
TVAG_180450	3.231	0	conserved hypothetical protein	56.664	33.2795	56.6501	155.815	78.3842	147.965	38.599	37.1489	42.5299	418.503	383.949	255.849	455.632	448.778	753.497	1201.8	1234.4	904.545
TVAG_252990	3.23	0	conserved hypothetical protein	502.069	736.585	547.028	1438.13	2584.09	1877.51	1694.78	1704.21	935.659	12663.4	11412.6	11024.9	9529.43	4789.43	8828.41	12996.7	13189.7	28367.3
TVAG_004660	3.228	0	conserved hypothetical protein	34.9208	51.5832	45.4381	5.26402	19.8114	18.9066	45.747	42.4559	36.1749	406.095	297.362	143.811	510.379	179.511	352.572	362.92	390.192	189.381
TVAG_049010	3.227	0	ATP-binding cassette transporter	100.15	114.814	133.954	253.726	173.996	195.642	72.1944	78.278	67.9501	725.33	761.96	710.692	674.618	682.883	842.144	2071.92	2090.21	2576.58
TVAG_369460	3.227	0	ubiquitin	589.042	738.249	809.035	142.128	187.778	230.167	543.245	530.035	458.052	5298.41	5998.71	4561.8	2076.84	1107.6	2016.71	5656.49	6449.05	6424.02
TVAG_313030	3.226	0	ubiquitin 1	13.1777	9.42918	8.26148	3.15841	0.861365	2.46608	22.1587	16.5843	23.4648	72.1946	101.43	73.5775	68.8747	36.0873	82.6026	156.175	171.162	184.398
TVAG_116420	3.226	0	leucine-rich repeat protein, BspA family	1.97665	2.77329	1.77032	3.15841	1.72273	3.2881	5.00358	5.97036	9.777	33.8412	16.3277	20.0666	26.4903	34.2367	46.338	52.0582	59.4717	54.8209
TVAG_202440	3.225	0	protein lacX, plasmid	90.267	133.118	95.007	287.415	401.396	170.981	47.8914	55.7233	88.9707	1152.86	1015.78	1177.24	2606.64	1973.7	2163.79	727.327	747.022	1230.98
TVAG_477540	3.223	0	conserved hypothetical protein	391.377	476.451	318.067	185.293	251.519	231.811	445.318	447.113	466.852	3161.9	5559.84	2931.39	4316.15	2586.26	2858.86	1976.72	2106.17	4535.19
TVAG_144370	3.221	0	conserved hypothetical protein	79.7249	65.4496	70.2226	49.4818	57.7114	44.3894	72.1944	55.7233	65.5059	474.905	631.833	204.01	1227.38	745.804	906.614	331.685	375.687	333.909
TVAG_122340	3.219	0	RAB	61.935	58.7937	72.583	100.016	128.343	115.084	96.4975	72.3077	73.3275	423.015	558.606	319.393	1361.6	570.92	1222.92	867.141	941.393	981.793
TVAG_070850	3.217	0	ankyrin repeat domain	1712.44	2315.7	1711.31	127.389	298.032	198.93	2060.04	2037.88	1278.83	12152.4	11296.8	14245.6	9054.37	3591.15	7069.57	9690.26	11309.8	30809.4
TVAG_167830	3.216	0	conserved hypothetical protein	3028.89	5088.43	3612.63	3594.27	3531.6	4701.98	1129.38	1190.09	916.594	20887.9	31578.3	18148.6	18677.4	13735.4	15646.1	36186.4	33906.1	60265.7
TVAG_364030	3.214	0	conserved hypothetical protein	63.9117	65.4496	71.9929	36.8481	30.1478	40.2792	102.931	102.159	143.233	562.892	572.955	384.61	784.112	286.848	529.865	926.636	1060.34	1011.7
TVAG_171590	3.212	0	histone-lysine N-methyltransferase, bat/ehmt	7.24771	4.99192	6.49116	0	3.44546	0	25.0179	19.2378	24.4425	54.146	125.674	93.6441	86.5348	94.3822	96.7055	56.5203	50.7685	194.365
TVAG_302790	3.212	0	ankyrin repeat and socs box protein	48.7574	53.2471	59.6007	43.1649	24.1182	29.5929	29.3067	44.446	33.7306	400.455	582.355	571.898	460.93	313.682	364.66	197.821	221.931	281.58
TVAG_399570	3.21	0	conserved hypothetical protein	185.805	137	253.745	84.2243	51.6819	109.329	76.4832	84.2484	105.103	1635.66	1408.64	1443.12	1239.74	649.571	944.893	992.08	903.679	864.676
TVAG_174170	3.21	0	breast cancer suppressor candidate 1,bcsc-1	73.136	74.3241	60.7809	58.957	59.4342	59.1858	140.815	125.378	116.346	407.223	619.464	747.48	824.73	224.852	580.233	1149.74	1240.2	1330.65
TVAG_427660	3.208	0	conserved hypothetical protein	268.824	952.902	627.872	576.936	1112.88	821.203	137.956	165.843	89.9484	3482.26	2949.88	1504.99	3099.36	1193.66	4001.19	11586.7	11672.4	4435.51
TVAG_133880	3.207	0	conserved hypothetical protein	22.402	34.3888	17.1131	72.6434	84.4137	70.6942	60.7577	47.7629	43.9965	505.362	491.811	282.604	688.747	334.964	590.306	575.615	454.015	249.186
TVAG_014030	3.203	0	conserved hypothetical protein	15.8132	24.9596	16.523	23.1617	22.3955	37.8132	7.14797	13.9308	7.8216	109.42	118.252	133.777	160.708	74.9505	147.073	284.089	284.304	241.71
TVAG_142260	3.202	0	cyclin-dependent kinases regulatory subunit	22.402	20.5223	23.6042	34.7425	28.425	31.237	34.3102	37.8123	26.8867	260.577	211.271	252.505	323.181	285.922	306.234	297.475	220.48	216.792
TVAG_021950	3.2	0	ankyrin repeat-containing protein	62.5939	89.8545	73.7632	183.188	114.562	109.329	28.5919	27.8617	24.4425	550.484	563.059	334.443	1448.13	697.688	1380.07	591.976	548.3	431.092
TVAG_185550	3.199	0	conserved hypothetical protein	36.2386	61.0123	48.3886	131.6	181.748	115.084	51.4653	65.6739	28.3533	691.489	355.252	234.11	1100.23	586.65	1140.32	825.494	842.757	812.347
TVAG_411700	3.198	0	conserved hypothetical protein	1.97665	3.32795	1.18021	26.3201	19.8114	39.4572	4.28878	8.62385	7.8216	91.3713	130.622	43.4776	180.134	73.0999	130.955	154.687	88.4822	127.085
TVAG_316890	3.197	0	conserved hypothetical protein	1.97665	4.43726	5.31095	1.0528	6.02955	3.2881	4.28878	4.64361	4.8885	11.2804	31.6659	3.34443	104.195	76.8012	60.4409	14.8738	17.4063	12.4593
TVAG_317070	3.197	0	S-adenosylmethionine synthetase	103.445	185.81	160.509	183.188	138.68	151.253	185.847	206.972	214.116	1043.44	1827.72	2244.11	1608.84	1638.73	1305.52	1064.96	926.888	2379.73
TVAG_433210	3.195	0	hypothetical protein	54.0284	77.6521	72.583	108.439	85.2751	87.9567	46.4618	52.4065	69.9055	503.106	696.155	458.187	1280.36	742.103	997.275	470.011	520.74	313.974
TVAG_434390	3.194	0	pyridoxal-5-phosphate phosphatase	10.5421	23.2956	7.67137	41.0593	20.6728	28.7709	43.6026	38.4756	31.2864	106.036	125.674	122.072	349.671	171.183	336.455	294.501	291.556	448.535
TVAG_171050	3.194	0	conserved hypothetical protein	1.97665	4.99192	10.0318	4.21121	6.02955	4.93215	12.1515	9.28722	12.2212	45.1216	42.0563	70.233	127.153	32.386	70.5144	105.604	78.3285	42.3616
TVAG_389570	3.193	0	ankyrin repeat domain protein	9.22436	12.7571	5.90105	1.0528	2.58409	1.64405	30.0215	33.1687	21.5094	164.694	185.542	157.188	83.0028	30.5354	72.5291	116.015	137.8	139.544
TVAG_163950	3.192	0	leucine-rich repeat protein, BspA family	30.3086	33.8341	25.9646	77.9074	158.491	48.4995	27.1623	23.2181	27.8644	252.681	392.36	168.894	554.529	958.627	521.807	428.365	493.18	351.352
TVAG_066870	3.192	0	calcineurin B	51.3929	55.4658	45.4381	32.6369	36.1773	31.237	69.3353	69.6542	94.348	321.492	433.427	170.566	291.393	213.748	237.734	919.199	986.359	877.135
TVAG_274610	3.19	0	CK1 family protein kinase	2.63553	2.77329	2.95053	4.21121	12.9205	9.04228	14.2959	11.9407	8.7993	43.9936	68.2796	40.1332	128.919	80.5024	102.75	46.1087	95.7349	24.9186
TVAG_027030	3.19	0	conserved hypothetical protein	325.488	432.633	420.155	406.382	603.817	518.698	170.122	158.546	122.212	1640.17	1835.63	1710.68	4709.97	2054.2	3854.12	3287.1	3259.34	6468.87
TVAG_380940	3.19	0	DNA-binding protein reb1	6.58883	12.7571	0.590105	6.31682	10.3364	16.4405	5.00358	5.30698	1.9554	107.164	85.1021	80.2663	52.9805	42.5645	108.794	49.0834	39.1643	22.4267
TVAG_116160	3.188	0	conserved hypothetical protein	71.1594	74.8788	106.219	36.8481	49.9592	68.2281	51.4653	45.1094	61.1062	875.36	711.493	764.202	208.39	136.947	280.043	773.436	700.605	707.688
TVAG_260080	3.188	0	AGC family protein kinase	86.9726	79.8707	129.233	81.0659	86.1365	73.9823	47.8914	47.7629	63.0616	597.862	1106.33	951.491	861.816	725.447	622.542	447.7	506.234	515.815
TVAG_463570	3.187	0	Phosphopantetheine adenylyltransferase	128.482	170.28	143.986	113.703	146.432	96.999	166.548	155.893	154.965	966.731	748.107	1177.24	1133.78	1025.25	1539.23	1557.28	1644.9	1871.39
TVAG_266320	3.186	0	conserved hypothetical protein	84.9959	84.8626	54.8798	8.42243	17.2273	25.4828	50.0358	47.7629	47.4184	267.346	513.581	255.849	589.85	262.79	527.851	383.743	422.104	630.441
TVAG_154440	3.181	0	conserved hypothetical protein	5.92995	8.87452	5.31095	5.26402	6.02955	4.93215	0	2.65349	1.9554	38.3534	16.8225	26.7554	31.7883	14.805	42.3087	65.4446	98.6359	37.3779
TVAG_159980	3.179	0	ubiquitin	2394.38	1854.78	1652.89	2387.76	1535.81	2042.73	1042.89	1263.06	1151.73	9943.68	11309.2	17203.8	18965.3	7669.01	15277.5	13801.4	15279.9	29401.5
TVAG_124480	3.179	0	conserved hypothetical protein	73.136	79.8707	80.2543	193.716	196.391	186.6	116.512	107.466	135.411	611.398	964.82	739.119	1840.19	998.415	1922.02	910.275	870.317	1724.37
TVAG_310980	3.179	0	conserved hypothetical protein	4892.87	5513.85	3935.41	7733.89	5830.58	5749.24	4466.05	4770.32	3150.64	17758.7	29274.6	19080	77044.3	51173.6	54217.5	37090.7	38977.2	92276.1
TVAG_284520	3.176	0	conserved hypothetical protein	1.97665	5.54658	3.54063	0	1.72273	1.64405	7.14797	7.96048	8.31045	18.0487	29.192	33.4443	51.2145	23.1329	58.4262	46.1087	39.1643	62.2965
TVAG_245880	3.175	0	mannosyl-oligosaccharide alpha-1,2-mannosidase	39.533	71.5508	38.3569	8.42243	15.5046	8.22025	23.5883	19.2378	26.8867	207.56	151.897	152.172	93.5989	106.411	159.161	630.648	536.696	244.202
TVAG_078180	3.172	0	conserved hypothetical protein	2.63553	0	3.54063	0	1.72273	0	1.42959	3.98024	5.8662	48.5058	28.2024	16.7222	21.1922	8.32784	16.1176	22.3107	10.1537	7.47558
TVAG_167030	3.17	0	hypothetical protein	34.2619	18.8584	43.6678	14.7392	9.47501	15.6185	40.7434	28.525	47.9073	366.613	559.596	250.832	264.903	163.781	205.499	156.175	178.415	147.02
TVAG_430710	3.169	0	ankyrin repeat-containing protein	17.131	20.5223	25.9646	12.6336	16.3659	18.0846	22.8735	25.2082	17.5986	231.248	190.985	132.105	326.713	145.275	217.587	102.629	117.493	132.069
TVAG_436970	3.168	0	conserved hypothetical protein	74.4538	70.4415	54.2897	3.15841	10.3364	3.2881	58.6133	43.1193	40.0857	648.624	582.85	277.588	286.095	161.005	366.675	272.19	287.205	343.877
TVAG_299980	3.166	0	bcl-6 corepressor	39.533	40.49	46.6183	121.072	146.432	179.201	44.3174	31.8419	77.7271	668.928	593.735	311.032	967.777	439.525	924.746	1038.19	1038.58	528.274
TVAG_132920	3.165	0	pyridoxine kinase	21.7431	15.5304	20.0636	25.2673	10.3364	18.0846	6.43317	12.6041	9.28815	381.278	227.599	120.4	97.1309	67.548	32.2352	124.94	116.042	72.264
TVAG_390530	3.165	0	conserved hypothetical protein	0.658883	0	2.95053	5.26402	4.30682	4.93215	10.0072	9.28722	14.1766	41.7375	27.7076	28.4277	26.4903	25.9088	48.3527	124.94	97.1854	44.8535
TVAG_437280	3.163	0	conserved hypothetical protein	13.1777	15.5304	14.7526	7.36962	9.47501	13.9744	24.3031	17.2477	26.3979	332.772	120.231	127.088	49.4485	62.9214	62.4556	162.124	187.118	179.414
TVAG_385810	3.16	0	DNA-binding protein reb1	1102.31	1543.61	1105.27	1609.74	1199.88	1400.73	1328.09	1457.43	756.74	7210.44	7129.77	8011.58	20876.1	9309.6	17330.4	12032.9	11531.7	9404.28
TVAG_004640	3.156	0	conserved hypothetical protein	161.426	187.474	171.131	82.1187	124.898	101.109	636.884	593.719	504.004	4254.97	3259.11	2585.25	2650.79	1313.95	1809.2	2022.83	2319.4	2638.88
TVAG_336370	3.154	0	pc-MYB2	347.231	344.442	434.908	815.923	1180.07	1259.34	1010.72	1170.19	275.223	3667.26	4204.64	4578.53	13093.2	5696.24	8600.74	5884.06	5081.2	10039.7
TVAG_211470	3.153	0	conserved hypothetical protein	119.258	190.802	124.512	82.1187	118.868	113.439	196.569	199.012	154.477	1417.95	1642.67	946.474	1135.55	706.941	1202.77	1582.57	1826.22	1113.86
TVAG_019760	3.148	0	conserved hypothetical protein	5.92995	6.65589	8.26148	27.3729	23.2568	26.3048	15.0107	13.2675	17.5986	54.146	62.3422	70.233	287.861	146.2	249.823	117.503	107.339	169.447
TVAG_091600	3.147	0	conserved hypothetical protein	602.878	566.86	513.982	820.134	514.235	463.622	1138.67	1221.93	892.64	5733.83	7013.5	6095.23	5960.31	2641.78	3578.1	8121.08	7552.9	12970.1
TVAG_266030	3.146	0	conserved hypothetical protein	13.1777	21.6316	15.9328	9.47523	17.2273	5.75418	19.2995	25.2082	22.9759	146.645	131.117	105.35	132.451	116.59	179.308	144.276	213.228	189.381
TVAG_070890	3.141	0	ATP-binding cassette transporter	2.63553	1.66397	1.18021	5.26402	1.72273	4.11013	7.86276	3.98024	5.37735	20.3047	24.2442	28.4277	40.6184	13.8797	28.2058	56.5203	42.0653	44.8535
TVAG_077180	3.141	0	conserved hypothetical protein	22.402	23.8503	21.2438	38.9537	30.1478	57.5418	47.1766	40.4658	83.5933	247.041	140.023	133.777	782.346	365.5	682.983	325.736	351.028	199.349
TVAG_388390	3.139	0	conserved hypothetical protein	493.503	744.905	439.629	997.005	1303.24	1002.05	616.869	620.254	382.281	2459.13	3603.97	2809.32	14806.3	7901.27	11171.5	3923.7	3627.77	7836.9
TVAG_457230	3.139	0	ankyrin repeat and sam domain-containing protein	210.843	285.649	262.007	535.877	758.001	429.919	139.385	131.348	143.722	1941.36	1512.05	1628.74	3793.4	2429.88	3481.4	2977.73	2564.53	5175.59
TVAG_486120	3.137	0	conserved hypothetical protein	1.31777	1.10932	0.590105	1.0528	3.44546	3.2881	0.714797	1.32675	1.9554	13.5365	12.8643	6.68886	15.8942	14.805	14.1029	13.3864	14.5053	22.4267
TVAG_149820	3.136	0	conserved hypothetical protein	1.97665	4.43726	4.13074	1.0528	4.30682	3.2881	7.86276	5.97036	6.8439	58.6581	60.8579	28.4277	35.3203	20.3569	34.2499	41.6466	55.1201	19.9349
TVAG_159970	3.136	0	conserved hypothetical protein	39.533	41.5993	45.4381	12.6336	16.3659	18.0846	70.7649	65.0106	59.1508	189.511	149.423	158.86	501.549	150.826	320.337	615.774	791.989	376.271
TVAG_232680	3.135	0	conserved hypothetical protein	79.066	79.316	87.3356	46.3233	53.4046	34.5251	153.681	148.596	250.291	417.375	699.618	421.398	757.621	438.6	562.101	1579.59	1705.82	1629.68
TVAG_351920	3.135	0	conserved hypothetical protein	17.7898	6.65589	16.523	3.15841	1.72273	3.2881	10.0072	6.63373	23.4648	101.524	208.797	53.5109	105.961	55.5189	92.6761	53.5456	71.0759	52.3291
TVAG_366310	3.135	0	hypothetical protein	17.131	24.4049	28.3251	38.9537	52.5432	63.2959	126.519	111.447	93.3703	382.406	248.379	229.094	971.309	434.898	868.335	648.496	664.342	441.059
TVAG_388420	3.134	0	ankyrin repeat-containing protein	96.8558	80.98	93.8268	34.7425	49.0978	65.762	110.793	112.11	115.369	1327.7	500.717	595.309	868.88	240.582	733.35	687.168	886.273	849.725
TVAG_360070	3.133	0	TKL family protein kinase	64.5706	76.5428	107.989	15.7921	17.2273	19.7286	112.938	112.773	187.718	760.3	626.391	439.793	1063.14	426.57	715.218	767.486	963.151	530.766
TVAG_124970	3.13	0	amino acid transporter	17.131	49.3645	38.947	47.3762	63.741	55.8977	21.4439	22.5547	16.132	216.584	309.732	259.193	540.401	363.649	507.704	182.947	194.371	326.434
TVAG_457140	3.13	0	conserved hypothetical protein	185.805	162.515	182.933	123.178	84.4137	70.6942	135.811	146.605	220.96	1760.87	1872.25	1471.55	1400.45	820.755	1098.01	904.325	963.151	1221.01
TVAG_278520	3.129	0	polyadenylate-binding protein	480.985	570.743	358.194	836.979	946.64	797.364	461.044	527.382	361.749	3476.62	7030.32	3819.34	7270.69	5623.14	5760.02	3013.43	2950.38	7747.2
TVAG_308310	3.129	0	bromodomain containing protein	26.3553	31.0608	21.2438	23.1617	19.8114	20.5506	27.1623	26.5349	29.331	208.688	175.647	185.616	146.579	226.702	318.322	304.912	224.832	194.365
TVAG_373290	3.124	0	flap endonuclease-1	42.1685	60.4577	66.0918	13.6864	37.0387	34.5251	50.0358	42.4559	55.24	541.46	407.698	279.26	293.159	396.96	527.851	342.097	426.455	313.974
TVAG_257530	3.124	0	conserved hypothetical protein	34.9208	40.49	38.947	14.7392	15.5046	23.8387	67.9057	59.0402	51.8181	573.045	496.759	297.654	206.624	136.021	259.896	382.256	448.213	236.727
TVAG_426510	3.122	0	conserved hypothetical protein	3.29442	3.8826	2.36042	4.21121	21.5341	20.5506	5.71837	6.63373	5.37735	81.219	87.0812	70.233	75.9387	46.2658	102.75	59.4951	52.219	52.3291
TVAG_343650	3.121	0	neurobeachin-like protein	444.087	409.892	421.925	232.67	170.55	160.295	150.107	155.893	180.386	3380.74	3961.2	2600.3	2285.23	1458.3	1901.87	1527.54	1729.03	1397.93
TVAG_318870	3.12	0	spermatogenesis associated factor	17766.8	19313.7	15393.5	50173.5	35857.8	30729.8	22190.1	25766.7	16947.4	90799.4	90890.5	114694	488871	216448	328152	168967	184204	352651
TVAG_451040	3.12	0	ribosomal pseudouridine synthase	492.186	422.094	384.159	639.052	606.401	591.036	578.27	632.195	490.805	4212.11	4461.92	3446.44	5741.32	3072.97	3831.96	4738.78	4297.92	8220.65
TVAG_008120	3.119	0	conserved hypothetical protein	175.263	166.397	184.113	203.191	169.689	182.49	221.587	239.478	201.406	1396.51	2417.49	1040.12	3109.96	1784.93	1756.82	1317.82	1301.12	1014.19
TVAG_034170	3.117	0	conserved hypothetical protein	457.265	665.034	592.466	707.484	429.821	563.909	1137.96	1245.15	950.324	6473.83	5517.29	3720.68	10797.4	5364.05	8630.96	5707.06	5575.83	6770.39
TVAG_531540	3.117	0	conserved hypothetical protein	23.7198	15.5304	23.0141	17.8977	7.75228	20.5506	12.8663	11.2773	18.5763	258.321	181.089	188.96	160.708	86.9797	169.235	75.8562	75.4275	117.117
TVAG_391600	3.116	0	hypothetical protein	517.882	378.831	548.798	1229.67	513.373	576.24	529.664	514.114	549.956	4979.17	5248.62	3645.43	9744.88	6434.64	7722.34	3078.87	2761.81	2808.33
TVAG_422630	3.115	0	Co-chaperone protein HscB, mitochondrial precursor	144.295	204.114	178.212	111.597	49.0978	66.584	92.9235	97.5158	166.209	1296.12	1921.23	1705.66	443.27	296.101	288.102	1359.46	1089.35	1230.98
TVAG_272000	3.114	0	conserved hypothetical protein	107.398	133.672	149.297	178.977	195.53	182.49	197.999	197.685	204.828	1501.42	2085.5	1677.23	1363.37	987.312	1061.75	1399.62	1228.6	2090.67
TVAG_191760	3.112	0	conserved hypothetical protein	100.15	104.83	103.268	209.508	124.898	147.965	212.295	187.735	197.007	1216.03	821.829	782.597	2140.41	906.809	2151.7	1497.79	1489.69	986.777
TVAG_052030	3.111	0	conserved hypothetical protein	81.7015	55.4658	72.583	21.0561	42.2069	32.881	52.1801	43.7826	62.5728	727.586	313.195	336.115	460.93	213.748	451.292	467.036	543.948	523.291
TVAG_343640	3.11	0	2-5A-dependent ribonuclease	32.9442	37.7167	37.1766	0	8.61365	4.11013	7.86276	4.64361	4.8885	240.273	177.131	220.732	91.8329	37.0126	122.897	53.5456	126.196	129.577
TVAG_149790	3.106	0	conserved hypothetical protein	17.7898	36.0527	14.7526	9.47523	19.8114	32.881	29.3067	19.2378	25.909	259.449	245.905	132.105	183.666	102.71	118.867	221.619	240.788	271.613
TVAG_402120	3.104	0	ankyrin repeat-containing protein	13.1777	9.98384	10.0318	21.0561	23.2568	37.8132	2.85919	4.64361	4.8885	76.7068	66.7952	91.9718	77.7047	26.8341	54.3968	273.677	274.15	147.02
TVAG_260370	3.103	0	Rab11	22.402	29.3969	18.2933	11.5808	11.1977	13.9744	30.7362	25.2082	19.0651	254.937	159.814	95.3163	176.602	91.6062	151.102	215.67	214.678	219.284
TVAG_371850	3.101	0	MYB-1	13.1777	17.1944	15.3427	84.2243	182.609	99.465	4.28878	1.32675	9.777	404.967	303.795	284.277	582.786	557.04	773.644	239.468	234.986	274.105
TVAG_158860	3.101	0	ubiquitin-conjugating enzyme E2	1922.62	2946.34	2198.73	5140.84	4859.82	5229.72	1598.28	1888.62	1290.56	16081.4	25239.2	18324.1	35111.9	21756	29430.7	19865.4	19065.7	47360.3
TVAG_242940	3.1	0	conserved hypothetical protein	22.402	21.077	25.3745	25.2673	23.2568	14.7965	28.5919	27.1983	24.4425	156.798	174.162	95.3163	289.627	169.333	292.131	236.493	274.15	137.052
TVAG_340750	3.099	0	phosphatidylcholine-sterol acyltransferase	1128.01	1371.67	1157.79	691.692	682.201	498.969	1195.85	1229.89	1401.53	7413.49	6782.93	10715.6	3344.84	2069.93	3005.93	13648.2	13925.1	19311.9
TVAG_251270	3.097	0	conserved hypothetical protein	53.3695	98.1744	73.1731	29.4785	35.316	40.2792	160.114	140.635	116.346	353.077	474.493	265.882	976.607	489.492	977.128	779.385	865.966	1226
TVAG_341370	3.097	0	Esterase	222.044	143.102	160.509	212.666	220.509	200.574	248.034	268.666	226.338	1598.43	2582.75	1269.21	1691.84	817.054	1337.76	1973.75	1787.05	3216.99
TVAG_021940	3.096	0	protein NUF1	30.9675	18.8584	30.0954	22.1089	18.95	16.4405	12.1515	17.2477	42.5299	153.414	152.887	95.3163	483.889	158.229	334.44	165.099	168.261	89.707
TVAG_037200	3.095	0	conserved hypothetical protein	69.1827	74.8788	69.6324	29.4785	27.5637	29.5929	74.3388	67.0007	88.4818	496.338	705.061	225.749	883.008	463.583	769.615	376.306	322.017	306.499
TVAG_019780	3.095	0	conserved hypothetical protein	10.5421	16.0851	13.5724	41.0593	84.4137	110.973	20.7291	22.5547	24.4425	437.68	278.066	302.671	462.696	223.926	515.763	172.536	262.546	271.613
TVAG_145810	3.093	0	kelch repeat protein	71.8183	64.8949	51.9293	175.818	192.084	212.904	33.5954	37.1489	29.8198	1080.66	974.716	665.542	920.095	685.659	1214.86	675.269	577.31	608.014
TVAG_187920	3.092	0	cyclin B	52.0518	45.4819	60.1908	51.5874	40.4841	45.2114	80.772	89.5554	129.056	871.976	550.69	575.242	704.641	307.205	501.66	391.18	488.828	695.229
TVAG_351350	3.091	0	conserved hypothetical protein	84.9959	112.595	77.3038	87.3827	90.4433	78.9144	281.63	270.656	264.468	900.177	612.042	468.22	1156.74	392.334	894.526	2558.29	2577.59	1941.16
TVAG_020620	3.09	0	conserved hypothetical protein	23.7198	17.1944	18.2933	13.6864	18.95	9.04228	25.0179	41.7925	28.8421	111.676	38.5928	68.5608	420.312	82.3531	316.308	205.258	256.744	184.398
TVAG_002900	3.09	0	conserved hypothetical protein	48.7574	73.7695	59.6007	102.122	221.371	92.0668	70.0501	70.9809	80.6602	407.223	461.629	538.453	639.298	599.604	973.099	1014.39	1138.66	1193.6
TVAG_108540	3.088	0	paramyosin	88.2903	55.4658	66.6819	72.6434	69.7705	76.4483	121.515	123.387	110.969	556.124	547.721	406.348	1637.1	550.563	1017.42	673.782	764.429	530.766
TVAG_397340	3.087	0	sex-determining protein fem-1	48.0985	40.49	44.2579	13.6864	23.2568	20.5506	26.4475	17.2477	24.9313	91.3713	182.079	185.616	277.265	173.959	322.352	297.475	336.523	353.844
TVAG_246060	3.081	0	conserved hypothetical protein	30.3086	24.9596	34.8162	65.2738	62.0183	70.6942	47.8914	45.1094	45.9519	150.029	239.473	235.782	250.774	149.901	253.852	690.143	623.727	1016.68
TVAG_349640	3.079	0	conserved hypothetical protein	6.58883	14.4211	14.1625	10.528	12.0591	15.6185	5.71837	6.63373	13.1989	135.365	142.991	112.038	155.409	74.0252	104.764	31.2349	40.6148	37.3779
TVAG_484150	3.078	0	NAD dependent epimerase/dehydratase	13.8365	23.8503	22.424	10.528	11.1977	16.4405	17.8699	9.9506	17.1097	152.286	171.688	192.305	97.1309	75.8759	94.6908	153.2	136.35	149.512
TVAG_487140	3.076	0	conserved hypothetical protein	11.201	10.5385	9.44169	1.0528	0	0	5.00358	3.31687	5.37735	39.4814	37.1085	23.411	51.2145	26.8341	44.3233	71.3941	88.4822	14.9512
TVAG_274580	3.073	0	conserved hypothetical protein	17.7898	19.9677	17.7032	10.528	14.6432	12.3304	20.0143	27.8617	24.4425	257.193	389.886	347.821	83.0028	34.2367	50.3674	74.3688	92.8338	62.2965
TVAG_219750	3.073	0	tuberin	52.0518	47.1459	60.7809	18.9505	7.75228	13.1524	65.0465	55.06	57.6843	491.826	605.115	650.492	256.072	96.2328	161.176	306.4	340.874	279.088
TVAG_231640	3.072	0	conserved hypothetical protein	1.97665	1.66397	3.54063	5.26402	5.16819	4.11013	7.14797	12.6041	8.31045	49.6338	54.4257	46.822	40.6184	24.9835	44.3233	53.5456	53.6696	52.3291
TVAG_061910	3.07	0	conserved hypothetical protein	5.92995	6.10123	6.49116	4.21121	1.72273	3.2881	2.14439	3.31687	9.777	64.2983	63.3318	66.8886	38.8524	11.1038	30.2205	40.1592	37.7137	14.9512
TVAG_499440	3.07	0	conserved hypothetical protein	3.9533	2.77329	12.9823	9.47523	9.47501	10.6863	9.29235	14.5942	14.1766	51.8899	95.9872	28.4277	148.345	69.3987	118.867	84.7805	94.2844	42.3616
TVAG_368770	3.069	0	conserved hypothetical protein	49.4162	48.8099	61.9611	21.0561	54.266	41.9233	57.8985	43.1193	53.7735	556.124	411.657	404.676	570.423	214.673	417.042	362.92	432.258	274.105
TVAG_335530	3.068	0	conserved hypothetical protein	639.776	697.759	486.247	856.982	891.513	734.068	1047.18	1097.88	1021.7	5064.9	5868.58	5319.32	5177.96	3325.58	3553.93	8454.25	8751.04	17161.4
TVAG_280790	3.066	0	cdp-diacylglycerol--glycerol-3-phosphate 3-phosphatidyltransferase	215.455	184.701	223.65	347.425	387.614	366.623	87.2052	97.5158	76.2606	1887.21	2393.25	2523.37	957.181	746.73	658.806	1552.82	1456.33	4447.97
TVAG_387420	3.065	0	conserved hypothetical protein	9.22436	15.5304	11.212	10.528	6.89092	9.8643	2.85919	15.921	18.0874	21.4328	47.4988	21.7388	127.153	91.6062	110.808	139.813	133.449	154.495
TVAG_303650	3.063	0	conserved hypothetical protein	5.92995	4.43726	7.08127	4.21121	0	2.46608	5.00358	4.64361	9.28815	29.3291	25.2338	28.4277	56.5125	28.6848	88.6467	38.6718	49.318	29.9023
TVAG_459080	3.063	0	Clan AA, family A2, retrotansposon aspartic peptidase	897.399	1030	778.349	313.735	247.212	268.802	484.632	472.322	324.596	6265.14	6209.48	6802.57	4245.5	2018.11	3011.97	2904.85	2960.53	5858.36
TVAG_191210	3.063	0	conserved hypothetical protein	128.482	134.227	137.495	14.7392	16.3659	15.6185	23.5883	21.8913	38.6191	429.784	843.104	668.886	436.206	236.881	463.38	438.776	374.236	558.177
TVAG_165500	3.058	0	conserved hypothetical protein	11.201	14.4211	11.8021	5.26402	5.16819	13.1524	16.4403	11.2773	18.5763	129.725	80.6491	61.872	176.602	86.9797	195.426	66.932	59.4717	49.8372
TVAG_447840	3.055	0	endonuclease III	113.328	150.312	170.54	246.356	204.143	219.481	130.093	153.239	123.679	1824.04	2085	969.885	2173.97	855.917	1666.16	1042.65	1024.07	892.086
TVAG_391770	3.055	0	conserved hypothetical protein	39.533	36.0527	23.6042	58.957	55.1273	49.3215	42.173	30.5152	17.5986	178.23	285.983	137.122	579.254	423.794	471.439	273.677	230.634	336.401
TVAG_252980	3.054	0	uveal autoantigen with coiled-coil domains and ankyrin repeats protein	261.577	246.823	355.243	115.808	49.9592	51.7876	606.862	609.64	1398.6	2702.79	1690.17	1284.26	3646.83	1515.67	3989.1	6006.03	5852.88	4021.86
TVAG_414890	3.052	0	CMGC family protein kinase	3.9533	5.54658	1.18021	48.429	47.3751	28.7709	3.57398	11.9407	10.2658	173.718	124.19	118.727	211.922	122.142	195.426	157.662	142.152	72.264
TVAG_107710	3.051	0	heat shock protein 70kD	807.791	769.31	830.868	652.738	396.228	412.657	1017.16	1066.04	794.87	9372.89	6115.97	9468.08	5008.42	2342.9	3598.25	6975.8	6289.49	6752.94
TVAG_091630	3.05	0	conserved hypothetical protein	188.441	263.462	331.639	122.125	95.6115	115.906	117.227	100.833	168.653	602.374	1270.59	1005	3427.84	2024.59	2345.11	669.32	659.991	460.994
TVAG_475140	3.05	0	RAC GTPase	5.27107	3.8826	2.36042	78.9603	131.789	123.304	5.00358	3.31687	7.8216	367.741	119.737	148.827	337.309	236.881	360.631	499.759	677.397	236.727
TVAG_116070	3.049	0	conserved hypothetical protein	554.121	868.594	891.649	413.752	585.728	684.747	759.114	763.542	908.772	8820.15	7613.17	7249.05	6491.88	3180.31	5528.33	3077.38	3439.2	7826.93
TVAG_077200	3.048	0	conserved hypothetical protein	1943.71	2453.81	1608.63	3398.45	3874.42	3227.27	1769.84	1967.56	1063.74	13397.7	11188.9	16058.3	25388.3	9359.57	14421.2	23093	22156.8	41103.2
TVAG_360100	3.047	0	conserved hypothetical protein	218.09	326.139	293.282	271.623	236.875	268.802	208.721	238.814	196.518	1801.48	1732.22	831.091	3456.1	1617.45	3050.25	2095.71	2249.77	1843.98
TVAG_249720	3.047	0	conserved hypothetical protein	26.3553	36.0527	18.2933	14.7392	32.7319	18.0846	5.71837	6.63373	0.9777	154.542	196.922	168.894	190.73	91.6062	106.779	121.965	105.889	179.414
TVAG_082180	3.047	0	conserved hypothetical protein	28.9909	41.5993	16.523	22.1089	24.1182	24.6608	88.6348	83.585	94.8369	557.252	338.924	197.321	393.822	240.582	390.851	516.12	570.058	318.958
TVAG_078750	3.044	0	ankyrin repeat-containing protein	185.805	199.122	125.102	543.247	548.689	434.029	332.38	336.33	254.691	1628.89	1600.61	1342.79	2744.39	2068.08	2921.31	3840.41	3529.14	4722.08
TVAG_165710	3.044	0	Inositol-tetrakisphosphate 1-kinase	564.663	690.549	452.021	1319.16	925.967	817.915	498.928	467.015	423.833	1604.07	1593.19	2235.75	9656.58	4962.47	6112.59	6351.1	5717.98	12551.5
TVAG_431900	3.043	0	conserved hypothetical protein	4.61218	4.99192	2.36042	3.15841	6.89092	5.75418	5.71837	5.97036	7.8216	42.8656	40.0771	28.4277	24.7242	21.2823	56.4115	68.4193	73.977	37.3779
TVAG_232670	3.042	0	conserved hypothetical protein	109.375	146.984	69.6324	217.93	215.341	184.134	177.27	174.467	140.3	840.391	1034.58	762.53	1910.83	823.531	1361.94	1650.99	1440.37	1991
TVAG_440810	3.042	0	2-deoxyglucose-6-phosphate phosphatase	664.813	498.083	444.349	969.632	800.208	766.127	892.781	945.97	767.006	3476.62	5081.38	5889.54	7231.84	5324.26	6148.86	6404.64	5517.81	10508.2
TVAG_387920	3.041	0	cysteine synthase	209.525	214.098	178.212	735.91	789.871	470.198	121.515	132.675	141.766	1910.9	1515.01	2625.38	3447.27	1371.32	5919.18	3328.75	3165.05	1343.11
TVAG_108210	3.041	0	conserved hypothetical protein	36.2386	65.4496	92.6466	117.914	158.491	138.1	233.738	223.557	244.425	605.758	615.011	339.46	1841.96	777.265	1581.54	1749.16	1913.25	1365.54
TVAG_060510	3.04	0	conserved hypothetical protein	18.4487	29.3969	37.7667	14.7392	13.7818	12.3304	45.0322	44.446	41.5522	407.223	248.874	219.06	174.836	86.9797	161.176	303.425	266.897	264.137
TVAG_125110	3.04	0	suppression of tumorigenicity	3.29442	4.43726	6.49116	8.42243	7.75228	16.4405	2.85919	5.30698	11.7324	40.6095	53.4362	31.7721	93.5989	45.3405	122.897	41.6466	47.8674	72.264
TVAG_431970	3.04	0	conserved hypothetical protein	8.56548	8.31986	4.13074	14.7392	40.4841	24.6608	7.86276	9.28722	11.7324	125.213	42.551	63.5442	146.579	32.386	163.191	203.771	194.371	87.2151
TVAG_143390	3.039	0	conserved hypothetical protein	25.0376	28.2875	17.7032	42.1121	38.7614	46.8554	23.5883	17.2477	19.554	262.834	289.941	209.027	340.841	94.3822	201.47	227.569	234.986	249.186
TVAG_144540	3.039	0	inositol monophosphatase	9.88325	13.3118	18.2933	5.26402	1.72273	9.8643	2.85919	5.97036	12.7101	50.7618	70.7535	51.8387	107.727	77.7265	42.3087	92.2174	76.878	102.166
TVAG_027750	3.038	0	conserved hypothetical protein	224.02	210.215	361.735	200.033	121.452	207.972	292.352	353.578	475.651	1578.13	2353.67	1204	1448.13	1256.58	1571.46	3794.3	4097.74	2815.8
TVAG_239900	3.033	0	peptide N-glycanase	1643.91	1902.48	1373.77	1935.05	1590.08	1575.82	1491.07	1576.17	1209.9	9916.61	10860.9	12835.9	16651.8	8108.54	10544.9	12104.3	11285.1	24766.6
TVAG_225250	3.033	0	ankyrin repeat-containing protein	26.3553	32.1701	26.5547	2.10561	1.72273	7.39823	37.1694	29.8518	66.9724	102.652	319.628	157.188	153.643	83.2784	124.911	196.334	133.449	627.949
TVAG_126630	3.032	0	neutral alpha-glucosidase ab precursor	854.571	820.893	603.088	692.745	907.878	577.884	508.935	582.442	353.439	4461.4	4704.36	3919.67	5400.48	4855.13	6245.56	5979.25	6218.42	6468.87
TVAG_053830	3.031	0	conserved hypothetical protein	67.2061	72.1055	141.625	42.1121	62.8796	73.9823	127.234	123.387	176.964	858.439	742.664	698.986	747.025	431.197	560.086	892.426	984.909	1365.54
TVAG_167940	3.031	0	conserved hypothetical protein	2.63553	3.32795	2.36042	3.15841	8.61365	7.39823	12.1515	13.2675	13.6878	67.6825	47.9936	43.4776	100.663	25.9088	56.4115	65.4446	66.7243	77.2477
TVAG_301130	3.03	0	conserved hypothetical protein	13.8365	12.2025	25.9646	1.0528	0.861365	3.2881	12.8663	19.2378	19.0651	209.816	146.949	167.222	77.7047	22.2076	40.294	78.831	42.0653	109.642
TVAG_300020	3.03	0	conserved hypothetical protein	111.351	132.563	128.643	27.3729	41.3455	47.6775	97.9271	109.457	104.614	1027.65	1108.31	862.863	545.699	264.64	415.028	816.57	658.54	859.692
TVAG_256770	3.029	0	conserved hypothetical protein	106.739	200.786	118.611	53.693	102.502	87.9567	27.1623	25.8716	24.4425	674.569	1130.08	792.63	761.153	691.211	731.335	420.928	377.137	528.274
TVAG_357350	3.028	0	Clan CA, family C19, ubiquitin hydrolase-like cysteine peptidase	533.036	672.245	502.77	65.2738	120.591	66.584	419.586	403.994	303.087	3859.03	3678.69	2831.06	2679.05	1543.43	2472.03	2476.48	2726.99	2927.94
TVAG_306520	3.026	0	leucine-rich repeat protein, BspA family	213.478	301.179	228.371	128.442	236.014	192.354	75.7684	78.9414	66.4836	640.727	400.771	943.13	934.223	321.084	1013.39	2027.29	2782.11	3336.6
TVAG_391190	3.025	0	hypothetical protein	25.0376	26.0689	27.1449	6.31682	13.7818	16.4405	74.3388	65.0106	138.345	283.138	314.185	331.099	263.137	116.59	255.867	511.658	422.104	712.672
TVAG_490100	3.025	0	conserved hypothetical protein	136.389	184.701	196.505	45.2705	64.6024	60.8299	170.836	182.428	195.54	905.817	913.363	712.364	1132.02	586.65	1043.61	1604.88	1554.97	1639.64
TVAG_259210	3.025	0	paramyosin	95.5381	89.8545	110.35	24.2145	28.425	28.7709	162.259	154.566	139.811	580.941	560.585	329.426	831.794	338.665	1085.92	1185.44	1199.59	687.754
TVAG_102730	3.023	0	conserved hypothetical protein	15.8132	12.2025	10.0318	10.528	24.9796	15.6185	40.7434	43.1193	43.5076	73.3227	61.3527	86.9552	111.259	75.8759	88.6467	382.256	385.841	503.356
TVAG_088840	3.022	0	conserved hypothetical protein	30.9675	76.5428	63.1413	12.6336	35.316	26.3048	62.1873	59.0402	28.8421	558.38	362.179	289.293	266.669	126.768	282.058	467.036	501.883	366.304
TVAG_426180	3.02	0	conserved hypothetical protein	17.7898	32.1701	10.6219	84.2243	150.739	137.278	65.0465	75.6245	44.9742	637.343	787.194	434.776	542.167	342.367	594.336	569.665	555.552	535.75
TVAG_198510	3.018	0	conserved hypothetical protein	15.8132	13.8664	19.4735	5.26402	22.3955	18.9066	14.2959	10.614	13.1989	138.749	99.4507	93.6441	91.8329	93.4569	141.029	138.326	147.954	149.512
TVAG_419710	3.017	0	DNA-binding protein reb1	2348.26	3496.56	1992.2	1795.03	1904.48	1671.18	2228.02	2525.46	2158.76	7569.16	13699	11752.3	37323	22956.2	32952.4	8937.65	8697.37	18997.9
TVAG_407170	3.016	0	myo-inositol-1 phosphate synthase	330.1	158.632	270.858	1422.34	694.26	871.347	1719.09	1874.69	2271.69	5602.98	5179.85	18113.4	10133.4	6492.01	9644.36	8665.46	9895.51	4054.26
TVAG_462980	3.015	0	conserved hypothetical protein	166.039	189.693	133.364	109.492	97.3342	89.6007	40.7434	37.1489	55.24	301.187	817.376	204.01	1900.23	1120.56	1837.4	459.599	464.169	323.942
TVAG_128250	3.014	0	26S protease regulatory subunit S10b	4384.21	4989.15	3653.93	8178.18	6713.48	5665.4	3500.36	3801.79	2380.21	24169.4	27464.7	34802.1	78342.3	39849.6	46098.3	25188.7	23370.9	50323.1
TVAG_490120	3.012	0	conserved hypothetical protein	3.9533	6.10123	11.8021	0	6.02955	2.46608	7.86276	2.65349	12.7101	84.6031	39.5824	18.3944	88.3008	25.9088	74.5438	22.3107	66.7243	22.4267
TVAG_021820	3.011	0	recombinase Rad51 (recA homolog), pseudogene	14.4954	58.7937	58.4204	61.0626	78.3842	83.8466	23.5883	11.9407	13.1989	270.73	334.966	138.794	146.579	108.262	312.278	920.686	683.199	331.417
TVAG_312450	3.01	0	signal recognition particle 54 kD protein	739.267	975.088	800.183	993.846	566.778	622.273	847.034	887.593	638.438	6239.19	5282.76	7550.05	2481.25	2480.77	3439.09	11559.9	10436.6	7493.03
TVAG_206280	3.01	0	ankyrin 2,3/unc44	25.0376	22.1863	27.735	0	2.58409	0	14.2959	17.2477	15.6432	213.2	54.9205	102.005	148.345	23.1329	88.6467	102.629	127.647	154.495
TVAG_175660	3.009	0	ankyrin repeat and socs box protein	249.717	239.057	237.813	62.1154	54.266	62.4739	123.66	130.021	135.411	827.982	783.731	787.613	2470.66	965.104	1571.46	984.643	1112.56	936.94
TVAG_343440	3.006	0	conserved hypothetical protein	9.22436	7.76521	11.8021	8.42243	11.1977	9.04228	7.14797	9.28722	15.6432	51.8899	42.551	40.1332	141.281	89.7556	155.132	77.3436	75.4275	54.8209
TVAG_214610	3.005	0	hypothetical protein	13.8365	70.4415	43.0777	36.8481	115.423	72.3382	59.3281	59.7036	53.2846	327.132	293.899	147.155	669.32	208.196	572.174	806.158	966.052	216.792
TVAG_329070	3.004	0	conserved hypothetical protein	117.94	98.7291	103.859	86.3299	76.6615	109.329	120.086	112.773	107.058	978.012	449.26	446.482	1015.46	504.297	779.688	950.434	1161.87	1213.54
TVAG_416130	3.003	0	diacylglycerol kinase	61.2761	53.2471	52.5194	62.1154	37.9	43.5673	50.7506	44.446	52.3069	154.542	116.273	110.366	1167.34	439.525	741.409	318.299	259.645	368.795
TVAG_304640	3.001	0	neurobeachin-like protein	250.376	253.479	276.169	168.449	170.55	146.32	275.911	250.092	228.293	1364.93	2161.69	1919.7	3489.65	1504.56	2830.65	911.762	835.505	1161.21
TVAG_135910	3	0	hypothetical protein	507.34	591.265	525.784	294.785	304.923	355.937	617.584	669.343	487.872	2847.18	3622.28	4098.6	6013.29	2813.88	4662.01	2770.98	2745.85	5297.7
TVAG_142290	2.999	0	conserved hypothetical protein	274.754	556.322	227.781	84.2243	186.916	119.194	343.817	365.519	131.989	1451.79	1630.79	1553.49	3042.85	1863.59	2468	1963.34	1705.82	2648.85
TVAG_346310	2.997	0	glabrous	104.762	108.713	108.579	177.924	216.203	230.167	187.991	197.685	172.075	771.58	765.424	660.525	2853.88	1369.47	2131.55	1099.17	1150.27	1198.59
TVAG_273180	2.996	0	conserved hypothetical protein	24.3787	36.0527	18.2933	10.528	12.9205	16.4405	17.1551	23.2181	18.0874	137.621	159.814	193.977	135.983	145.275	197.44	194.846	161.009	107.15
TVAG_035990	2.996	0	conserved hypothetical protein	23.0609	18.8584	25.9646	18.9505	26.7023	20.5506	20.0143	11.9407	24.9313	337.284	179.605	185.616	141.281	49.967	122.897	178.485	171.162	156.987
TVAG_094830	2.99	0	conserved hypothetical protein	5.27107	6.10123	11.212	7.36962	22.3955	9.8643	7.14797	4.64361	14.6655	69.9385	47.9936	30.0999	113.025	45.3405	100.735	111.553	114.592	72.264
TVAG_000280	2.989	0	DNA-binding protein eta2	0	0.554658	0.590105	26.3201	32.7319	18.9066	9.29235	11.2773	2.44425	87.9872	56.8996	45.1498	157.176	89.7556	173.264	83.2931	79.7791	27.4105
TVAG_402720	2.988	0	Clan CA, family C19, ubiquitin hydrolase-like cysteine peptidase	59.2995	65.4496	105.039	53.693	43.0682	37.8132	70.0501	53.7332	91.9038	888.896	980.653	630.425	397.354	196.167	195.426	388.205	407.599	523.291
TVAG_208660	2.988	0	TPR repeat-containing protein T20B12.1	2039.24	2065.54	2014.03	3073.13	2458.33	2535.13	7466.76	7503.41	6005.52	11617.7	7041.7	12892.8	25911	13606.8	15873.8	50414.6	45257.9	96342.8
TVAG_211790	2.988	0	conserved hypothetical protein	29.6497	23.2956	24.1943	30.5313	31.0091	18.0846	38.599	39.139	18.5763	152.286	153.876	183.944	146.579	151.752	187.367	373.332	364.083	294.04
TVAG_060320	2.986	0	cohesin subunit Rad21A	15.8132	24.4049	14.1625	1.0528	0.861365	0.822025	11.4367	15.2576	33.7306	106.036	183.068	157.188	65.3426	33.3114	48.3527	38.6718	49.318	261.645
TVAG_433220	2.985	0	pentatricopeptide repeat-containing protein	38.8741	61.567	58.4204	47.3762	33.5932	35.3471	27.8771	29.1884	50.8404	389.174	411.162	269.227	370.864	262.79	326.381	392.667	346.676	274.105
TVAG_410440	2.984	0	ankyrin repeat-containing protein	376.222	373.285	420.745	367.428	174.857	259.76	269.478	295.864	430.677	2807.69	2976.59	2632.07	1905.53	1923.73	1948.21	2857.25	2857.54	3590.77
TVAG_107240	2.98	0	conserved hypothetical protein	9.22436	7.76521	11.212	1.0528	0.861365	3.2881	3.57398	1.32675	5.37735	40.6095	44.5302	55.1831	33.5543	11.1038	48.3527	41.6466	53.6696	27.4105
TVAG_211830	2.979	0	conserved hypothetical protein	259.6	290.086	293.873	171.607	161.937	219.481	320.229	321.736	296.732	1672.88	1913.81	1336.1	3920.56	1582.29	2737.97	1463.58	1393.96	2419.6
TVAG_021560	2.978	0	conserved hypothetical protein	37.5563	35.4981	27.1449	6.31682	11.1977	9.8643	12.1515	7.2971	14.1766	142.133	313.195	170.566	137.749	106.411	132.97	105.604	81.2296	87.2151
TVAG_393840	2.977	0	conserved hypothetical protein	69.8416	80.4254	71.9929	38.9537	49.0978	50.9656	62.1873	93.5356	60.1285	433.168	537.825	416.382	653.426	497.82	537.924	464.062	433.708	603.03
TVAG_293520	2.977	0	conserved hypothetical protein	64.5706	115.923	89.1059	28.4257	64.6024	43.5673	77.9128	84.2484	56.2177	918.225	877.244	521.731	284.329	134.171	304.219	736.252	748.473	398.698
TVAG_365940	2.977	0	conserved hypothetical protein	6.58883	34.3888	11.8021	27.3729	17.2273	14.7965	5.71837	9.28722	6.35505	81.219	115.778	125.416	125.387	177.661	126.926	101.142	65.2738	124.593
TVAG_429340	2.973	0	conserved hypothetical protein	149.566	167.507	136.904	84.2243	236.875	145.498	146.533	153.239	102.17	1411.18	1493.74	1648.8	971.309	466.359	654.777	1117.02	844.208	1776.7
TVAG_165040	2.972	0	conserved hypothetical protein	15.8132	12.2025	7.08127	28.4257	37.0387	24.6608	24.3031	23.2181	5.8662	111.676	147.939	102.005	321.415	137.872	241.764	98.1669	104.438	122.101
TVAG_157960	2.97	0	myosin heavy chain	158.791	240.167	217.159	110.544	94.7501	141.388	172.981	156.556	136.389	970.115	1226.56	468.22	2433.57	1285.26	1780.99	1163.13	1112.56	769.985
TVAG_356540	2.968	0	40S ribosomal protein S27	1510.82	1525.31	1290.56	1342.32	1194.71	1205.91	322.373	344.291	274.245	4307.99	9231.1	6096.9	20178.5	9474.3	9745.09	3050.61	2336.8	6070.17
TVAG_037230	2.968	0	conserved hypothetical protein	338.666	365.519	414.254	265.306	173.134	158.651	548.964	537.996	561.2	5070.54	3709.86	3163.83	1781.91	764.311	1031.53	3587.55	3201.32	4009.4
TVAG_149690	2.965	0	conserved hypothetical protein	4.61218	0.554658	8.26148	9.47523	10.3364	15.6185	7.86276	4.64361	7.8216	33.8412	34.6346	20.0666	51.2145	47.1911	66.485	142.788	92.8338	44.8535
TVAG_485200	2.963	0	conserved hypothetical protein	118.599	277.883	289.742	85.2771	60.2955	124.948	62.9021	57.7135	121.724	468.137	514.076	800.991	1529.37	765.236	1200.76	1274.68	1153.17	1662.07
TVAG_055240	2.96	0	cell division control protein	15.1543	11.0932	12.3922	14.7392	11.1977	18.9066	29.3067	39.8024	70.3944	159.054	94.0081	125.416	162.474	114.739	143.044	352.508	374.236	221.776
TVAG_245970	2.957	0	conserved hypothetical protein	614.079	788.723	526.964	245.303	211.896	292.641	468.907	472.985	441.431	1696.57	3569.34	3448.11	2297.59	1011.37	2717.83	3635.15	3724.96	9464.09
TVAG_015960	2.955	0	GTP-binding protein-invertebrate	227.974	251.815	416.614	178.977	112.839	170.159	138.671	134.665	205.806	1147.22	2280.44	1720.71	2294.06	1796.04	1386.11	1048.6	961.7	1629.68
TVAG_296070	2.953	0	myosin heavy chain, cardiac muscle alpha isoform	4106.82	3259.72	2793.56	4575.48	3653.91	3005.32	1889.21	2782.19	2488.74	10106.1	19823.3	34544.6	9829.65	3435.7	14713.3	26988.5	20680.2	81012.9
TVAG_457450	2.953	0	KS1 protein precursor	3701.61	5334.7	2463.1	794.867	574.53	684.747	1085.78	1119.77	439.965	16735.6	20658	18528.1	15205.4	8488.84	14119	10920.3	8440.63	12319.8
TVAG_588420	2.952	0	diacylglycerol kinase, epsilon	42.1685	36.0527	43.6678	35.7953	21.5341	29.5929	42.173	39.8024	49.8627	109.42	86.0916	78.5941	729.365	305.354	493.601	270.703	274.15	299.023
TVAG_309110	2.952	0	MYB119	204.913	256.252	179.392	197.927	251.519	232.633	247.32	231.517	101.192	1579.26	2093.91	1270.88	1776.61	1187.18	2010.67	1511.17	1216.99	2065.75
TVAG_123800	2.95	0	conserved hypothetical protein	4.61218	4.99192	4.72084	2.10561	6.89092	6.5762	5.00358	3.31687	1.9554	84.6031	44.5302	53.5109	22.9582	8.32784	16.1176	34.2097	29.0106	12.4593
TVAG_151590	2.948	0	conserved hypothetical protein	131.777	134.782	127.463	109.492	98.1956	132.346	426.734	408.638	422.855	654.264	908.91	695.642	2212.82	1004.89	2185.95	2562.75	2303.44	2855.67
TVAG_170520	2.947	0	Merozoite surface protein 1 precursor	61.2761	73.2148	119.791	54.7458	68.9092	63.2959	126.519	123.387	159.365	492.954	402.75	319.393	307.287	281.296	622.542	1636.11	1824.77	682.77
TVAG_486920	2.946	0	conserved hypothetical protein	44.8041	64.8949	70.8127	24.2145	24.9796	23.8387	158.685	159.873	153.01	875.36	507.644	265.882	379.694	322.935	521.807	1094.71	1070.49	560.669
TVAG_078120	2.945	0	conserved hypothetical protein	16.4721	17.749	21.8339	38.9537	43.0682	26.3048	93.6383	100.169	81.1491	427.528	769.877	645.475	496.251	130.469	110.808	236.493	171.162	396.206
TVAG_341310	2.945	0	conserved hypothetical protein	11.201	9.42918	11.8021	13.6864	7.75228	13.9744	17.1551	16.5843	27.3756	142.133	88.5655	88.6274	188.964	59.2202	134.985	133.864	105.889	59.8047
TVAG_498690	2.944	0	ankyrin repeat-containing protein	59.9584	72.6601	73.7632	13.6864	14.6432	18.9066	45.0322	45.7727	40.0857	386.918	550.69	683.936	188.964	79.5771	136.999	272.19	339.424	331.417
TVAG_043870	2.944	0	conserved hypothetical protein	40.1919	66.0043	48.3886	12.6336	45.6523	22.1947	87.2052	88.2286	13.6878	595.606	472.02	214.044	460.93	176.735	354.587	403.079	380.039	211.808
TVAG_038130	2.943	0	conserved hypothetical protein	348.549	430.969	548.208	189.505	173.996	165.227	325.232	303.161	287.933	3935.74	4068.57	2628.72	807.07	1074.29	1361.94	2809.65	2893.8	1749.29
TVAG_150300	2.943	0	conserved hypothetical protein	659.542	798.707	559.42	1205.46	964.729	954.371	663.331	701.185	481.517	7267.97	6987.28	8979.8	5264.5	3486.59	3745.32	5199.87	4219.59	8564.53
TVAG_087660	2.942	0	ubiquitin-conjugating enzyme E2	4962.05	4906.5	4117.76	1491.82	2190.45	1415.53	2588.99	2593.79	1953.44	21256.8	24158.1	22799	29686.7	15697.1	26092.4	17707.2	17977.9	26199.4
TVAG_092500	2.942	0	ribosomal RNA methyltransferase	41.5096	32.1701	57.2402	74.749	33.5932	65.762	18.5847	19.9012	24.9313	249.297	244.916	219.06	838.858	324.786	406.969	187.409	246.59	104.658
TVAG_103940	2.941	0	bromodomain-containing protein	12.5188	11.6478	16.523	18.9505	22.3955	24.6608	23.5883	15.921	32.7529	93.6274	103.904	63.5442	210.156	127.694	215.573	230.543	213.228	119.609
TVAG_250810	2.94	0	conserved hypothetical protein	13.8365	13.3118	4.13074	16.8449	37.0387	17.2625	59.3281	75.6245	31.7752	217.712	207.313	204.01	183.666	159.154	195.426	343.584	404.697	149.512
TVAG_207590	2.939	0	tubulin gamma chain	28.9909	25.5143	33.0459	20.0033	11.1977	7.39823	15.7255	19.2378	38.6191	58.6581	53.4362	51.8387	489.187	203.569	376.748	99.6542	101.537	107.15
TVAG_191440	2.938	0	helicase	41.5096	77.0974	104.449	88.4355	106.809	52.6096	74.3388	82.9216	88.9707	267.346	326.554	192.305	747.025	467.284	948.923	1039.68	1070.49	438.567
TVAG_012240	2.935	0	TKL family protein kinase	16.4721	19.413	18.8834	15.7921	14.6432	18.0846	24.3031	20.5646	47.9073	284.266	372.074	260.866	113.025	93.4569	90.6614	107.091	131.998	47.3454
TVAG_072410	2.934	0	conserved hypothetical protein	15.8132	17.1944	14.7526	26.3201	8.61365	9.8643	12.8663	19.2378	8.7993	62.0423	75.7013	56.8553	213.688	83.2784	205.499	89.2426	97.1854	137.052
TVAG_078450	2.934	0	leucine-rich repeat protein, BspA family	2.63553	4.43726	6.49116	2.10561	4.30682	5.75418	0.714797	3.98024	12.7101	28.201	39.0876	28.4277	58.2786	25.9088	46.338	26.7728	47.8674	42.3616
TVAG_416260	2.93	0	conserved hypothetical protein	100.809	108.158	149.297	116.861	119.73	158.651	128.663	154.566	175.986	582.069	793.626	468.22	1561.16	1110.38	1726.6	968.282	967.503	1073.99
TVAG_428500	2.927	0	MYB119	0	0	0.590105	16.8449	21.5341	29.5929	1.42959	3.98024	1.46655	53.0179	59.8683	51.8387	98.897	61.0708	92.6761	59.4951	33.3622	54.8209
TVAG_160350	2.927	0	conserved hypothetical protein	8.56548	6.65589	8.26148	5.26402	4.30682	5.75418	0.714797	1.32675	5.8662	34.9693	20.7807	28.4277	68.8747	46.2658	76.5585	17.8485	23.2085	44.8535
TVAG_473130	2.925	0	conserved hypothetical protein	701.052	710.516	686.293	461.128	313.537	296.751	1088.64	1088.6	1015.83	8239.21	5612.28	6479.83	2698.47	1484.21	2762.15	6886.55	7214.93	6959.77
TVAG_012930	2.925	0	conserved hypothetical protein	320.876	709.407	365.865	37.9009	198.975	110.151	450.322	493.55	497.649	2152.3	2560.48	2157.16	2470.66	1259.35	1936.12	2672.82	2731.35	6257.06
TVAG_467410	2.924	0	conserved hypothetical protein	228.632	374.949	473.265	180.029	137.818	262.226	97.2123	92.8722	146.166	1063.74	1691.65	1939.77	2415.91	1548.05	1907.92	1102.15	1096.6	2377.24
TVAG_346300	2.923	0	methyltransferase	44.1452	52.6925	28.3251	120.02	116.284	212.904	30.7362	29.8518	38.1303	433.168	487.358	528.42	1144.38	417.317	838.114	446.213	467.07	328.926
TVAG_380750	2.915	0	Cylicin-1	6.58883	14.9758	14.1625	76.8546	86.1365	43.5673	17.8699	21.2279	26.8867	214.328	163.772	138.794	473.293	211.897	342.499	303.425	291.556	169.447
TVAG_329500	2.913	0	r2r3-MYB transcription factor	6.58883	3.32795	4.72084	11.5808	4.30682	7.39823	3.57398	3.31687	10.2658	40.6095	25.7285	13.3777	91.8329	37.9379	86.632	47.5961	33.3622	37.3779
TVAG_337660	2.913	0	conserved hypothetical protein	392.035	427.641	344.031	272.676	289.419	238.387	291.637	329.033	303.576	1146.09	2780.17	1540.11	2811.5	1937.61	2389.43	3011.94	3091.08	3067.48
TVAG_184980	2.913	0	ankyrin repeat-containing protein	89.6081	66.0043	73.7632	27.3729	25.8409	41.9233	58.6133	51.0797	57.6843	120.7	170.699	265.882	591.616	346.068	560.086	380.768	387.291	899.562
TVAG_198810	2.912	0	hypothetical protein	110.033	143.656	126.873	87.3827	53.4046	73.9823	42.8878	49.753	134.434	585.453	728.81	531.765	1313.92	626.439	1430.44	373.332	378.588	229.251
TVAG_435380	2.911	0	conserved hypothetical protein	1955.57	1820.94	1532.5	534.824	456.523	354.293	1589.71	1665.07	1196.22	9111.19	11916.8	7080.16	10566.1	6103.38	8981.52	8153.8	8687.22	12930.3
TVAG_155090	2.91	0	CAMK family protein kinase	13.8365	12.7571	12.9823	10.528	18.0887	18.0846	82.2016	73.6344	18.5763	197.407	198.407	137.122	310.819	176.735	245.793	255.829	198.722	241.71
TVAG_456860	2.908	0	protein disulfide isomerase	28.332	39.9353	56.06	18.9505	22.3955	16.4405	42.173	40.4658	64.0393	155.67	174.657	321.065	176.602	114.739	90.6614	340.609	277.051	834.773
TVAG_429330	2.906	0	conserved hypothetical protein	10.5421	26.0689	15.3427	16.8449	25.8409	30.4149	37.8842	43.1193	53.2846	174.846	166.741	122.072	247.242	131.395	247.808	303.425	364.083	196.857
TVAG_370510	2.904	0	Iron-sulfur flavoprotein	13.1777	32.1701	61.371	187.399	318.705	182.49	102.931	98.1792	76.2606	348.565	489.832	851.158	1216.79	722.671	954.967	995.055	958.799	1480.17
TVAG_219200	2.902	0	conserved hypothetical protein	38.8741	59.3484	23.6042	15.7921	11.1977	18.9066	15.0107	14.5942	18.5763	203.047	234.525	168.894	339.075	114.739	298.175	92.2174	85.5812	87.2151
TVAG_400730	2.9	0	conserved hypothetical protein	60.6173	80.4254	136.904	92.6467	87.8592	79.7364	509.65	535.342	424.322	782.86	837.167	670.558	1086.1	654.198	854.232	3014.91	2912.66	4181.34
TVAG_335110	2.899	0	conserved hypothetical protein	1303.93	1240.77	1075.76	249.514	227.4	162.761	885.633	813.295	759.184	4214.36	9374.59	5123.67	5351.03	3218.25	5246.27	4212.25	4447.32	8950.76
TVAG_072420	2.899	0	conserved hypothetical protein	8.56548	7.76521	1.18021	3.15841	3.44546	4.93215	7.14797	11.2773	7.8216	24.8169	36.1189	28.4277	65.3426	40.7139	62.4556	58.0077	43.5159	64.7884
TVAG_499310	2.898	0	conserved hypothetical protein	33.603	41.5993	24.1943	17.8977	16.3659	19.7286	25.7327	30.5152	36.1749	110.548	164.762	118.727	148.345	95.3075	124.911	523.557	326.369	231.743
TVAG_232250	2.898	0	tankyrase	19.1076	25.5143	24.7844	7.36962	27.5637	18.9066	30.7362	23.8814	20.0428	101.524	183.563	140.466	91.8329	52.743	102.75	243.93	249.491	318.958
TVAG_310230	2.898	0	conserved hypothetical protein	9.88325	14.9758	15.3427	3.15841	5.16819	3.2881	4.28878	10.614	3.9108	54.146	128.148	75.2497	79.4708	29.6101	40.294	71.3941	27.56	24.9186
TVAG_306540	2.898	0	acc synthase	7636.46	9581.16	6667.6	9050.95	5955.48	6469.34	952.109	1055.43	717.143	21229.7	27763.6	33145	33838.7	26707.4	30492.4	51304.1	40994.8	92963.8
TVAG_219280	2.897	0	dullard protein	263.553	499.192	484.477	1316	1399.72	1824.07	854.182	894.227	607.152	5494.69	5438.12	3516.67	8828.32	4112.1	8677.3	7768.57	7770.48	9050.44
TVAG_358860	2.897	0	conserved hypothetical protein	260.918	331.685	279.12	62.1154	85.2751	73.9823	225.161	234.834	257.135	1329.96	2362.08	1148.81	2181.03	1413.88	1666.16	1166.1	1100.95	1133.8
TVAG_046610	2.897	0	flap endonuclease-1	278.049	240.167	230.141	275.834	217.064	239.209	303.074	348.934	347.083	956.579	1285.44	1073.56	2979.27	1609.12	3684.88	2793.29	2858.99	1230.98
TVAG_252590	2.896	0	conserved hypothetical protein	365.021	498.637	420.155	83.1715	114.562	145.498	447.463	494.213	366.149	2333.92	2067.19	1531.75	2203.99	1055.78	2127.52	2943.52	2921.36	4677.22
TVAG_299540	2.894	0	CAMK family protein kinase	16.4721	42.154	27.735	226.353	335.932	261.404	55.0393	67.0007	102.658	575.301	717.925	354.51	1700.67	1186.25	1557.36	913.249	826.801	588.079
TVAG_106750	2.893	0	Clan M-, family M49, dipeptidylpeptidase III-like metallopeptidase	3119.81	4899.29	2898.6	3757.46	3043.2	2391.27	1852.75	2039.21	1355.09	17422.6	17774.5	24561.5	29499.5	12705.5	18660.1	18433.1	19281.9	30026.9
TVAG_132250	2.893	0	UV excision repair protein rad23	390.718	520.824	321.017	274.782	334.21	318.124	514.653	591.065	427.744	2265.11	3222.99	2770.86	1868.45	1419.43	2067.08	3895.44	3720.61	6219.68
TVAG_042050	2.893	0	r2r3-MYB transcription factor	2.63553	2.21863	2.36042	4.21121	0.861365	4.93215	5.00358	3.98024	8.31045	16.9206	18.3068	13.3777	38.8524	10.1785	48.3527	35.697	44.9664	37.3779
TVAG_321060	2.893	0	conserved hypothetical protein	23.7198	11.6478	17.1131	17.8977	12.0591	13.1524	17.1551	17.2477	26.3979	184.999	192.964	102.005	42.3844	29.6101	108.794	200.796	213.228	87.2151
TVAG_268380	2.892	0	conserved hypothetical protein	3.9533	8.31986	9.44169	10.528	15.5046	12.3304	15.7255	15.921	17.1097	76.7068	62.3422	50.1665	146.579	64.7721	82.6026	113.041	116.042	99.6744
TVAG_187180	2.892	0	conserved hypothetical protein	427.615	423.758	378.848	293.732	360.05	356.759	498.928	489.569	376.903	1719.13	3583.69	2086.92	4551.03	2911.04	3594.22	2521.1	2249.77	3563.36
TVAG_272010	2.891	0	conserved hypothetical protein	55.3462	62.1217	77.8939	45.2705	53.4046	65.762	42.8878	43.1193	60.6174	532.435	663.994	317.721	614.574	337.74	660.821	252.854	250.941	124.593
TVAG_491770	2.89	0	heat shock protein 70kD	385.447	404.9	369.996	168.449	153.323	190.71	221.587	213.606	252.735	920.481	1987.53	1006.67	4286.12	2972.11	3431.03	849.292	812.296	1245.93
TVAG_321020	2.889	0	ankyrin repeat-containing protein	9.22436	8.87452	6.49116	20.0033	37.0387	31.237	5.71837	9.28722	15.1543	108.292	196.427	158.86	174.836	64.7721	114.838	38.6718	52.219	139.544
TVAG_064670	2.889	0	carbon catabolite repressor protein	79.7249	87.0812	104.449	82.1187	81.8297	63.2959	75.0536	59.7036	80.1714	379.022	420.068	401.332	787.644	445.077	568.145	876.065	937.042	475.945
TVAG_302400	2.888	0	mismatch repair protein Mlh1A (mutL homolog)	36.8975	102.057	36.5865	30.5313	29.2864	29.5929	87.92	84.2484	96.7923	851.671	505.665	299.327	166.006	171.183	247.808	740.714	762.978	214.3
TVAG_267990	2.887	0	RNA binding motif protein	73.7949	76.5428	76.7137	121.072	156.768	105.219	77.198	90.2187	95.3257	671.184	613.032	764.202	923.627	720.821	981.158	609.824	677.397	473.454
TVAG_139170	2.885	0	PIKK family atypical protein kinase	173.945	156.413	151.067	101.069	42.2069	48.4995	109.364	90.2187	113.413	648.624	1104.35	478.254	1361.6	755.983	1055.7	684.193	623.727	585.587
TVAG_076540	2.885	0	CMGC family protein kinase	218.09	226.855	234.272	272.676	239.459	230.989	252.323	251.418	274.734	1755.23	1837.12	1342.79	2551.89	1331.53	2300.78	1781.88	1592.68	1764.24
TVAG_183870	2.884	0	hypothetical protein	15.1543	17.1944	8.26148	0	0	0	3.57398	3.98024	6.35505	94.7554	39.0876	50.1665	33.5543	15.7304	60.4409	41.6466	55.1201	19.9349
TVAG_413180	2.884	0	conserved hypothetical protein	247.74	347.216	271.449	394.801	387.614	435.673	488.921	519.421	404.768	1943.61	2262.63	1339.44	3736.89	2330.87	3122.78	3886.52	3693.05	3498.57
TVAG_383330	2.883	0.002	calcium binding proteins	0	0.554658	2.95053	93.6995	133.512	109.329	1.42959	3.98024	9.28815	206.432	275.097	168.894	549.231	345.143	469.425	197.821	163.91	234.235
TVAG_184150	2.883	0	ubiquitin	1649.84	2195.33	1151.89	2488.83	2297.26	2145.49	1360.26	1466.05	984.544	6710.72	9489.38	9989.82	25183.4	15023.4	22812.4	7735.85	5456.89	13692.8
TVAG_397360	2.882	0	conserved hypothetical protein	16.4721	21.077	21.8339	9.47523	17.2273	19.7286	17.8699	22.5547	30.3087	84.6031	61.8474	51.8387	312.585	139.723	243.778	150.225	165.36	104.658
TVAG_320000	2.88	0	AGC family protein kinase	4.61218	1.10932	7.08127	7.36962	2.58409	4.93215	2.85919	3.98024	4.39965	41.7375	23.7494	23.411	60.0446	9.25315	38.2793	29.7475	27.56	32.3942
TVAG_228250	2.876	0	protein phosphatase-7	13.1777	8.87452	10.6219	17.8977	16.3659	25.4828	2.85919	6.63373	3.9108	58.6581	46.0145	41.8054	181.9	139.723	149.088	66.932	56.5706	27.4105
TVAG_270820	2.876	0	conserved hypothetical protein	123.211	145.875	142.215	342.161	373.832	327.988	210.15	204.982	195.051	1649.2	1903.42	1575.23	1285.66	831.859	1168.52	1755.1	1531.76	3448.74
TVAG_218280	2.876	0	poly(A) polymerase	36.8975	58.2391	36.5865	11.5808	17.2273	20.5506	15.7255	14.5942	37.1526	112.804	178.615	172.238	229.582	79.5771	195.426	331.685	353.929	186.89
TVAG_339630	2.874	0	thioredoxin	2553.17	3007.35	2633.05	1860.3	1090.49	1149.19	579.7	642.145	491.783	7625.56	10942.5	12937.9	14227	8248.26	10428.1	9566.81	8939.61	19807.8
TVAG_310240	2.874	0	nuclear movement protein nudc	264.212	235.729	312.756	231.617	160.214	179.201	178.699	189.725	284.022	2621.57	1879.67	3382.89	2219.88	1168.67	1321.64	887.964	778.934	672.802
TVAG_223200	2.874	0	glutamic acid-rich protein precursor	31.6264	20.5223	40.1272	12.6336	9.47501	16.4405	75.0536	75.6245	112.435	488.442	356.241	219.06	369.098	153.602	338.469	362.92	454.015	156.987
TVAG_475780	2.873	0	conserved hypothetical protein	538.966	562.423	444.349	195.821	456.523	377.309	709.078	705.166	374.948	3433.76	3696	3966.5	3247.71	1234.37	2091.26	3254.38	3577	7483.06
TVAG_049170	2.872	0	conserved hypothetical protein	1.97665	14.9758	11.8021	12.6336	4.30682	13.9744	5.00358	8.62385	9.28815	68.8105	57.8892	18.3944	105.961	83.2784	122.897	63.9572	58.0211	24.9186
TVAG_266300	2.869	0	conserved hypothetical protein	301.11	224.082	257.876	60.0098	51.6819	60.8299	507.506	444.46	549.467	929.506	1072.68	536.781	2311.72	830.008	2256.46	3243.97	3665.49	3119.81
TVAG_021810	2.869	0	meiotic recombination protein dmc1	27.6731	70.9962	69.0423	93.6995	136.096	115.906	17.8699	13.2675	15.1543	345.181	469.051	229.094	176.602	170.258	425.101	950.434	844.208	470.962
TVAG_480930	2.868	0	MYB124	30.3086	37.1621	41.3074	35.7953	73.216	35.3471	31.451	35.8221	30.7975	233.504	236.999	170.566	485.655	304.429	415.028	275.165	261.095	174.43
TVAG_310780	2.867	0	conserved hypothetical protein	23.0609	22.741	18.8834	9.47523	7.75228	12.3304	37.8842	39.8024	46.4407	213.2	193.459	95.3163	155.409	43.4898	78.5732	255.829	250.941	318.958
TVAG_349570	2.865	0	DNA-binding protein smubp-2	307.04	533.026	328.689	412.699	623.628	387.174	226.59	239.478	197.984	2136.51	1770.32	934.768	2214.59	1102.98	2580.83	5005.02	5071.05	2898.03
TVAG_204940	2.863	0	calreticulin and calnexin	13.8365	3.8826	13.5724	4.21121	17.2273	4.93215	4.28878	5.97036	14.6655	71.0666	63.8265	60.1998	97.1309	99.9341	80.5879	32.7223	30.4611	69.7721
TVAG_401120	2.863	0	conserved hypothetical protein	13.8365	17.1944	18.2933	41.0593	62.0183	55.0757	26.4475	29.1884	37.1526	93.6274	123.2	86.9552	390.29	335.889	404.954	285.576	329.27	127.085
TVAG_043460	2.863	0	cell division control protein	290.567	376.058	321.017	516.926	627.935	733.246	418.156	446.45	341.706	4258.35	8125.27	5558.44	2237.54	1045.61	1335.74	2262.3	2171.44	2613.96
TVAG_310770	2.863	0	conserved hypothetical protein	9.88325	12.2025	12.3922	11.5808	5.16819	7.39823	17.8699	21.8913	20.0428	124.085	111.325	56.8553	84.7688	74.0252	70.5144	123.452	111.691	114.626
TVAG_392720	2.86	0	conserved hypothetical protein	88.2903	101.502	139.265	34.7425	28.425	52.6096	120.801	120.734	138.345	1002.83	1081.59	600.325	623.404	367.35	606.424	499.759	606.321	615.49
TVAG_124130	2.858	0	AGC family protein kinase	35.5797	33.8341	47.7985	45.2705	52.5432	67.4061	62.1873	67.6641	74.3052	223.352	240.958	142.138	543.933	422.869	517.777	435.801	562.805	443.551
TVAG_487760	2.854	0	conserved hypothetical protein	15.8132	18.3037	12.3922	6.31682	6.02955	4.93215	32.8806	29.1884	36.6637	242.529	145.465	86.9552	150.111	61.0708	185.352	108.579	114.592	92.1988
TVAG_545260	2.854	0	conserved hypothetical protein	84.9959	77.0974	80.8444	83.1715	121.452	106.041	80.772	77.6147	86.0376	367.741	717.925	234.11	1273.3	786.518	987.202	472.986	493.18	433.584
TVAG_458700	2.853	0	conserved hypothetical protein	1657.75	1798.2	1520.7	1561.31	1204.19	1320.17	1172.98	1194.07	856.465	5446.18	9121.75	10065.1	13144.5	6151.5	8377.11	9577.22	8507.35	18407.4
TVAG_314810	2.853	0	conserved hypothetical protein	591.677	865.266	593.056	566.408	552.996	614.875	1245.89	1215.3	999.698	3473.24	3794.46	2013.35	9147.97	5088.31	9009.73	7451.76	5149.38	7243.84
TVAG_447150	2.852	0	mitotic inducer phosphatase CDC25	75.7716	66.0043	63.7314	80.0131	41.3455	55.8977	34.3102	27.1983	55.7289	180.487	450.744	157.188	694.045	563.517	662.836	328.71	320.567	249.186
TVAG_574700	2.852	0	kcs1 protein	169.992	78.7614	247.254	1293.9	1271.37	942.863	588.278	539.322	1167.86	2068.83	2141.41	1648.8	8667.61	5347.4	7397.97	6838.96	6655.03	4707.12
TVAG_098295	2.852	0	nuclease Mre11	32.2853	55.4658	71.4028	153.709	141.264	99.465	205.147	217.586	246.38	1381.85	1359.65	901.324	625.17	769.862	870.349	1106.61	1141.57	665.327
TVAG_454180	2.852	0	conserved hypothetical protein	6.58883	18.3037	9.44169	6.31682	7.75228	9.04228	7.14797	7.2971	7.33275	73.3227	52.9414	65.2164	52.9805	43.4898	34.2499	80.3183	89.9328	89.707
TVAG_499530	2.85	0	conserved hypothetical protein	14.4954	7.76521	8.85158	13.6864	9.47501	13.9744	18.5847	15.921	13.6878	69.9385	54.4257	26.7554	143.047	121.216	187.367	87.7552	101.537	47.3454
TVAG_605440	2.848	0	conserved hypothetical protein	19.1076	32.1701	23.0141	4.21121	8.61365	10.6863	20.7291	15.921	13.1989	94.7554	65.3109	133.777	111.259	40.7139	114.838	147.25	159.558	214.3
TVAG_020790	2.846	0	Clan SC, family S33, methylesterase-like serine peptidase	11.201	14.4211	21.8339	47.3762	26.7023	22.1947	31.451	27.8617	74.794	138.749	138.538	162.205	141.281	104.561	100.735	352.508	279.952	585.587
TVAG_385830	2.845	0	MYB-1	9.22436	5.54658	10.6219	13.6864	17.2273	21.3727	63.6169	81.5949	74.3052	244.785	195.933	173.91	185.432	80.5024	163.191	328.71	371.335	398.698
TVAG_271990	2.844	0	conserved hypothetical protein	102.786	84.8626	77.8939	197.927	178.303	177.557	144.389	161.863	128.079	621.551	929.691	709.019	950.117	473.761	753.497	1115.53	816.648	2628.91
TVAG_055450	2.84	0	Checkpoint protein HUS1	92.9025	222.418	100.908	197.927	298.894	241.675	131.523	151.249	81.1491	725.33	849.536	478.254	630.468	370.126	719.247	2794.78	2789.37	1515.05
TVAG_162090	2.84	0	conserved hypothetical protein	11.8599	12.2025	10.0318	5.26402	7.75228	7.39823	15.7255	12.6041	15.1543	72.1946	114.789	41.8054	109.493	80.5024	96.7055	50.5708	66.7243	79.7395
TVAG_058390	2.84	0	conserved hypothetical protein	2860.21	2812.11	2501.46	1416.02	1066.37	1067.81	2486.78	2529.44	2306.88	11565.8	14721.7	16561.6	11576.2	5893.33	9882.09	17399.3	18191.1	30572.6
TVAG_420150	2.838	0	Ribonucleoprotein RB97D	94.8792	95.4011	110.94	101.069	84.4137	71.5162	42.8878	48.4262	64.0393	411.735	331.997	429.759	1144.38	674.555	973.099	367.382	353.929	418.633
TVAG_316560	2.837	0	Clan SC, family S9, unassigned serine peptidase	13.8365	21.077	15.9328	12.6336	12.0591	13.9744	36.4546	51.0797	41.0634	272.986	181.089	143.811	127.153	61.9961	139.014	260.291	232.085	149.512
TVAG_271180	2.835	0	2-5A-dependent ribonuclease	282.002	328.357	318.067	3.15841	12.0591	9.04228	71.4797	76.9513	93.8592	1196.85	1790.11	1078.58	914.797	470.986	731.335	486.372	597.618	1268.36
TVAG_214030	2.833	0	Meiotic coiled-coil protein	112.01	251.815	128.643	211.613	417.762	234.277	76.4832	87.5652	49.8627	1746.21	1991.49	1581.92	522.741	541.31	765.585	1649.5	1224.25	1153.73
TVAG_029150	2.832	0	Clan CA, family C19, ubiquitin hydrolase-like cysteine peptidase	2428.64	2723.92	2053.57	4072.24	3224.09	2550.74	2498.21	2533.42	1729.06	8472.72	9864.91	12198.8	40715.5	20486.5	27893.5	13027.9	12628.3	24270.7
TVAG_037390	2.83	0	conserved hypothetical protein	46.1218	62.1217	71.9929	31.5841	34.4546	44.3894	74.3388	74.9612	81.1491	562.892	488.842	267.554	360.267	300.728	481.513	529.506	500.432	226.759
TVAG_205580	2.829	0	conserved hypothetical protein	55.3462	72.1055	79.0741	6.31682	23.2568	17.2625	60.0429	68.9908	70.8832	604.63	565.533	399.659	220.752	143.424	286.087	365.895	352.478	294.04
TVAG_300500	2.828	0	conserved hypothetical protein	65.2294	59.3484	67.8621	27.3729	59.4342	50.9656	52.8949	57.0501	32.2641	324.876	301.815	225.749	572.19	157.304	417.042	513.145	523.641	328.926
TVAG_070770	2.828	0	TKL family protein kinase	75.1127	70.9962	69.0423	108.439	83.5524	112.617	216.583	212.943	204.828	480.545	574.934	622.064	637.532	603.306	743.423	1517.12	1317.08	1706.92
TVAG_078580	2.822	0	conserved hypothetical protein	14.4954	38.2714	13.5724	16.8449	28.425	18.9066	33.5954	41.7925	10.2658	181.615	127.653	86.9552	309.053	137.872	219.602	145.763	204.525	117.117
TVAG_231160	2.821	0	26S proteasome regulatory subunit	11033	13505.4	8873.42	21062.4	15254.8	14401.1	9369.55	10460.7	6226.48	57143.2	54877	65196.3	144992	66900.3	99912.9	67192.2	68650.6	154027
TVAG_171470	2.821	0	conserved hypothetical protein	50.0751	58.2391	34.2261	46.3233	44.791	56.7197	62.1873	51.7431	34.7083	256.065	366.137	252.505	347.905	313.682	455.322	331.685	306.062	475.945
TVAG_264700	2.821	0	ubiquitin	2182.22	2152.63	1617.48	6835.85	5356.83	5750.07	1446.03	1661.75	1006.54	16226.9	15542.5	19411.1	32000.2	14348.9	26211.2	17571.9	17174.3	39393.8
TVAG_252450	2.821	0	conserved hypothetical protein	107.398	188.584	164.639	33.6897	52.5432	38.6352	293.781	279.28	348.55	1491.27	1136.51	1262.52	1153.21	531.131	852.217	1418.96	1208.29	1607.25
TVAG_188700	2.818	0	conserved hypothetical protein	34.2619	26.6236	31.8657	112.65	155.907	95.3549	69.3353	76.2879	39.108	348.565	336.45	212.371	1151.44	761.535	1063.76	197.821	275.6	164.463
TVAG_342620	2.817	0	conserved hypothetical protein	54.0284	57.6844	69.6324	286.363	245.489	225.235	17.8699	17.9111	8.31045	547.1	540.794	769.219	399.12	638.468	1124.2	1457.63	1164.77	269.121
TVAG_213630	2.817	0	Na+ driven multidrug efflux pump	85.6548	120.361	125.102	62.1154	70.6319	55.8977	92.9235	78.9414	68.9278	345.181	416.604	351.165	552.763	408.064	392.866	821.032	596.167	1492.62
TVAG_518540	2.816	0	UDP- glucose pyrophosphorylase	277.39	209.661	205.357	77.9074	83.5524	50.1435	100.072	92.8722	32.2641	1121.27	753.549	1289.28	482.123	270.192	423.087	1030.75	1048.73	1542.46
TVAG_084470	2.815	0	conserved hypothetical protein	96.1969	120.361	106.809	22.1089	56.8501	59.1858	120.801	118.744	111.458	696.001	1105.34	576.914	536.869	322.01	618.512	539.918	574.409	765.001
TVAG_074910	2.815	0	conserved hypothetical protein	28.9909	38.826	63.1413	40.0065	36.1773	41.9233	24.3031	28.525	55.7289	161.31	436.89	192.305	586.318	322.935	374.734	187.409	178.415	77.2477
TVAG_244230	2.814	0	diacylglycerol pyrophosphate phosphatase	59.9584	63.7856	58.4204	17.8977	43.0682	31.237	66.4761	65.0106	61.5951	548.228	468.556	307.688	450.334	213.748	348.543	303.425	314.765	348.861
TVAG_120500	2.813	0	conserved hypothetical protein	395.33	411.001	311.576	69.485	130.927	84.6686	342.388	293.874	248.825	1151.73	2671.31	1080.25	2827.39	2181.89	2304.81	1203.29	1269.21	1402.92
TVAG_263030	2.813	0	conserved hypothetical protein	42.8274	28.2875	51.9293	47.3762	37.0387	39.4572	15.0107	20.5646	21.0205	321.492	159.319	319.393	478.591	248.91	326.381	95.1921	111.691	67.2802
TVAG_124500	2.813	0	conserved hypothetical protein	114.646	120.915	112.71	123.178	99.0569	90.4228	171.551	174.467	134.923	906.945	1161.25	1118.71	741.727	488.567	560.086	767.486	841.307	1445.28
TVAG_198230	2.812	0	conserved hypothetical protein	56.664	67.1136	49.5689	26.3201	39.6228	44.3894	45.747	56.3867	51.8181	446.704	447.775	250.832	466.228	268.341	261.911	288.551	353.929	304.007
TVAG_292600	2.811	0	conserved hypothetical protein	32.9442	26.0689	37.7667	46.3233	22.3955	27.1268	8.57756	13.9308	31.7752	145.517	96.482	55.1831	466.228	165.631	388.837	171.048	152.306	92.1988
TVAG_464100	2.811	0	conserved hypothetical protein	31.6264	51.0285	66.6819	93.6995	93.8888	88.7787	80.0572	74.2978	71.3721	235.761	331.997	635.442	1160.27	483.94	940.864	202.283	179.866	398.698
TVAG_441930	2.811	0	conserved hypothetical protein	35.5797	27.1782	61.371	116.861	130.927	145.498	122.945	124.714	82.1268	463.625	451.239	489.959	1506.41	868.871	1140.32	407.541	255.293	353.844
TVAG_368990	2.809	0	RNA binding motif protein	21.7431	9.42918	28.3251	22.1089	39.6228	45.2114	45.0322	35.1588	60.1285	161.31	84.1125	91.9718	483.889	165.631	364.66	301.937	336.523	164.463
TVAG_002870	2.807	0	conserved hypothetical protein	191.735	275.11	245.484	137.917	159.352	170.981	193.71	192.378	187.23	1042.31	1113.75	1167.21	2793.84	1333.38	2238.33	599.413	710.759	1293.28
TVAG_397160	2.807	0	vesicle transport V-snare protein vti1a	133.094	240.721	163.459	69.485	79.2456	101.931	144.389	178.447	187.718	815.574	1126.61	536.781	280.797	251.686	394.881	1762.54	1653.6	2277.56
TVAG_007600	2.804	0	conserved hypothetical protein	15.8132	6.10123	18.8834	3.15841	10.3364	5.75418	6.43317	11.9407	16.6209	89.1152	62.3422	46.822	77.7047	43.4898	54.3968	96.6795	121.844	84.7233
TVAG_477200	2.802	0	M protein, serotype 2.1 precursor	29.6497	27.7329	36.5865	15.7921	12.9205	19.7286	55.0393	36.4855	66.4836	214.328	155.361	73.5775	286.095	145.275	286.087	471.498	333.622	142.036
TVAG_267980	2.802	0	CAMK family protein kinase	11.8599	21.077	26.5547	36.8481	20.6728	32.059	14.2959	15.2576	12.2212	207.56	123.2	183.944	157.176	92.5315	165.205	142.788	149.404	92.1988
TVAG_417800	2.8	0	tankyrase	412.461	469.795	431.367	426.385	432.405	475.952	545.39	533.352	408.679	2444.46	2958.29	1446.47	3717.47	2508.53	3529.75	4182.5	4477.78	3545.92
TVAG_387880	2.8	0	Clan CE, family C48, Ulp1-like cysteine peptidase	25.6964	27.7329	29.5053	13.6864	24.1182	17.2625	53.6097	45.1094	44.9742	161.31	112.315	125.416	181.9	195.242	282.058	319.786	345.226	254.17
TVAG_005980	2.797	0	CAMK family protein kinase	95.5381	205.223	149.887	522.19	516.819	550.757	68.6205	87.5652	93.8592	2046.27	2098.85	1623.72	1550.56	1195.51	1893.82	1888.97	1866.83	1734.34
TVAG_488690	2.796	0	conserved hypothetical protein	9.22436	9.98384	11.212	26.3201	20.6728	34.5251	28.5919	25.2082	32.7529	141.005	97.9663	68.5608	236.646	157.304	195.426	203.771	176.964	97.1826
TVAG_127040	2.794	0	Clan IH, family I25, phytocystatin-like peptidase inhibitor	1006.11	1565.8	902.861	1049.64	698.567	1119.6	551.823	572.491	438.987	5747.37	7322.24	9135.31	10504.3	4179.65	5907.09	3168.11	2254.12	6603.43
TVAG_030410	2.791	0	exm2 protein	9.22436	12.7571	12.3922	7.36962	10.3364	12.3304	11.4367	7.96048	17.1097	76.7068	56.4049	85.283	130.685	61.9961	102.75	49.0834	79.7791	72.264
TVAG_079460	2.79	0	conserved hypothetical protein	7.9066	18.8584	23.0141	15.7921	39.6228	41.1013	27.1623	17.9111	11.7324	127.469	232.052	86.9552	277.265	147.125	159.161	120.478	161.009	82.2314
TVAG_426300	2.79	0	conserved hypothetical protein	106.08	137	110.94	73.6962	144.709	130.702	204.432	208.299	170.12	1067.13	1447.72	717.38	1064.91	721.746	870.349	780.873	955.898	1278.32
TVAG_487150	2.79	0	conserved hypothetical protein	61.935	67.1136	59.0105	32.6369	24.9796	27.9489	24.3031	29.1884	36.6637	178.23	186.037	123.744	598.68	323.86	556.057	190.384	194.371	174.43
TVAG_148010	2.789	0	enolase	186.464	164.733	140.445	211.613	164.521	211.26	239.457	236.824	248.825	954.323	688.733	478.254	2894.5	1245.47	2492.18	1130.41	1266.31	1328.16
TVAG_117980	2.788	0	conserved hypothetical protein	99.4914	125.353	113.89	89.4883	99.0569	81.3805	151.537	165.18	83.1045	323.748	410.667	327.754	1628.27	996.565	1259.19	575.615	620.826	832.281
TVAG_001570	2.787	0	alcohol dehydrogenase	1635.35	2254.13	1627.51	2947.85	2502.26	2215.36	1738.39	1933.07	1124.84	6082.4	6369.3	12685.4	25522.5	10971.5	15049.8	11568.8	10438	25439.4
TVAG_215130	2.785	0	conserved hypothetical protein	783.412	787.059	801.363	755.913	516.819	585.282	994.997	966.535	973.3	1617.61	1995.94	2068.53	3117.02	2474.29	3503.56	9229.17	8826.47	16550.9
TVAG_407770	2.784	0	conserved hypothetical protein	276.072	276.219	285.611	160.026	157.63	150.431	332.38	303.825	323.13	1355.91	1697.09	1217.37	3563.82	1269.53	2470.02	1322.28	1156.07	1564.89
TVAG_142250	2.783	0	conserved hypothetical protein	477.69	857.501	785.43	152.656	291.141	188.244	571.122	570.501	468.807	1710.11	1989.01	1538.44	2188.1	1296.37	2742	6636.68	6660.83	5292.71
TVAG_480690	2.783	0	conserved hypothetical protein	17.131	16.6397	25.9646	5.26402	5.16819	6.5762	12.1515	15.2576	20.5317	129.725	141.012	133.777	86.5348	24.0582	68.4997	71.3941	101.537	114.626
TVAG_228380	2.78	0	conserved hypothetical protein	16.4721	13.3118	17.1131	121.072	166.243	117.55	22.1587	9.28722	19.0651	629.447	445.796	394.643	365.566	319.234	328.396	379.281	311.864	259.154
TVAG_402310	2.779	0	retiin	67.2061	95.9558	92.6466	33.6897	63.741	52.6096	156.54	181.764	109.502	391.43	241.947	138.794	1077.27	534.832	1319.63	821.032	929.789	416.141
TVAG_354710	2.779	0	protein disulfide isomerase	88.9492	100.393	106.219	11.5808	24.1182	15.6185	55.0393	47.7629	55.7289	551.612	520.508	275.916	257.838	144.349	366.675	495.296	575.86	291.548
TVAG_305340	2.777	0	conserved hypothetical protein	786.048	898.545	655.017	640.104	581.421	488.283	587.563	573.154	470.762	4069.97	5534.11	6769.13	4455.66	2400.27	3378.65	3419.48	2679.13	6232.14
TVAG_125100	2.776	0	CMGC family protein kinase	444.746	484.771	431.957	362.164	289.419	323.878	122.945	120.734	125.634	1007.34	3067.14	904.669	4328.51	2779.65	3380.66	1045.63	1100.95	919.497
TVAG_043170	2.776	0	fructose-bisphosphate aldolase	6.58883	6.65589	2.36042	13.6864	12.0591	12.3304	0.714797	3.31687	2.44425	36.0973	21.7703	33.4443	67.1086	46.2658	102.75	32.7223	47.8674	14.9512
TVAG_155010	2.774	0	heat shock protein	6126.95	4995.8	5278.49	18540.9	10922.1	8479.19	6811.3	7475.55	7105.92	63716.3	44230.3	62833.5	56295.3	27096.9	38371.9	67678.6	65681.4	92243.7
TVAG_473160	2.774	0	conserved hypothetical protein	5.92995	18.3037	5.90105	12.6336	12.0591	13.1524	2.85919	3.31687	3.42195	62.0423	56.4049	60.1998	65.3426	27.7595	34.2499	68.4193	58.0211	94.6907
TVAG_137290	2.773	0	DNA primase large subunit	95.5381	108.713	99.1377	48.429	62.0183	53.4316	113.653	143.289	130.523	825.726	652.119	317.721	607.51	417.317	745.438	940.022	1038.58	311.483
TVAG_028470	2.773	0	conserved hypothetical protein	464.513	483.661	479.166	110.544	194.668	147.142	351.68	326.38	372.993	2177.12	3257.13	2051.81	1725.4	830.933	1400.21	2021.35	2272.98	4318.39
TVAG_360400	2.772	0	conserved hypothetical protein	2613.79	3207.59	2903.91	4740.77	3935.58	3986.82	1499.64	1525.76	985.521	8851.74	16195.1	12006.5	15800.6	10978.9	13973.9	24509	21478	49707.6
TVAG_398440	2.771	0	conserved hypothetical protein	40.1919	46.5912	57.8303	27.3729	37.9	51.7876	62.9021	59.7036	43.9965	446.704	313.69	249.16	291.393	152.677	356.601	461.087	419.203	241.71
TVAG_173920	2.769	0	ethanolaminephosphotransferase	40.1919	27.1782	45.4381	37.9009	31.8705	27.1268	7.86276	10.614	54.2623	398.198	433.427	341.132	199.56	130.469	104.764	111.553	91.3833	112.134
TVAG_081110	2.768	0	ribonucleoprotein, chloroplast	4.61218	10.5385	17.7032	3.15841	0.861365	0	7.86276	4.64361	8.7993	25.9449	43.5406	35.1165	51.2145	35.162	74.5438	44.6213	65.2738	32.3942
TVAG_361110	2.768	0	conserved hypothetical protein	38.2152	39.3807	42.4876	4.21121	6.02955	10.6863	43.6026	33.832	48.885	192.895	214.734	112.038	273.733	92.5315	157.146	293.013	333.622	164.463
TVAG_053790	2.766	0	O-linked N-acetylglucosamine transferase, ogt	27.0142	34.9434	32.4558	32.6369	13.7818	27.9489	30.0215	23.2181	46.4407	209.816	154.866	150.499	309.053	215.598	290.116	171.048	221.931	114.626
TVAG_074890	2.765	0	conserved hypothetical protein	28.332	34.3888	27.735	13.6864	15.5046	19.7286	22.1587	25.2082	36.1749	174.846	301.815	347.821	121.855	54.5936	122.897	87.7552	150.855	161.971
TVAG_369320	2.764	0	conserved hypothetical protein	2.63553	1.66397	2.95053	3.15841	4.30682	5.75418	29.3067	15.2576	32.7529	68.8105	70.2587	98.6607	97.1309	48.1164	64.4703	104.116	76.878	585.587
TVAG_213620	2.762	0	Na+ driven multidrug efflux pump	64.5706	89.2999	113.3	37.9009	69.7705	73.9823	73.624	68.9908	63.5505	261.706	397.308	304.343	489.187	223.926	394.881	471.498	632.43	1283.31
TVAG_003140	2.76	0	conserved hypothetical protein	252.352	195.794	227.191	261.095	220.509	221.947	425.304	417.262	443.387	3209.28	1930.63	2157.16	1981.47	1268.61	1283.36	2019.86	1984.32	2230.22
TVAG_230250	2.76	0	WD-repeat protein	59.2995	107.604	90.8762	143.181	100.78	103.575	106.505	124.714	91.9038	631.703	507.644	245.816	1658.29	946.598	1589.6	288.551	268.348	149.512
TVAG_031460	2.758	0	conserved hypothetical protein	356.456	458.147	316.887	89.4883	185.193	124.126	661.902	590.402	497.649	4955.48	1291.87	2705.64	2119.22	836.485	1333.73	2653.48	2824.18	3483.62
TVAG_296770	2.758	0	tryptophanyl-tRNA synthetase	1252.54	1440.45	1269.32	1443.39	1126.67	874.635	795.569	874.989	972.323	8857.38	8841.21	11620.2	9714.86	5202.12	5625.04	5491.4	5156.63	7455.65
TVAG_124010	2.757	0	conserved hypothetical protein	30.9675	23.2956	30.0954	2.10561	12.9205	3.2881	16.4403	20.5646	17.1097	129.725	195.438	93.6441	91.8329	35.162	108.794	184.435	149.404	79.7395
TVAG_490410	2.756	0	conserved hypothetical protein	15.8132	19.413	24.1943	9.47523	8.61365	9.04228	15.0107	17.9111	24.4425	161.31	100.935	78.5941	109.493	73.0999	157.146	120.478	105.889	84.7233
TVAG_303640	2.756	0	conserved hypothetical protein	9.88325	10.5385	8.26148	1.0528	2.58409	6.5762	6.43317	6.63373	8.31045	34.9693	31.6659	48.4942	58.2786	23.1329	34.2499	66.932	71.0759	54.8209
TVAG_342840	2.755	0	conserved hypothetical protein	27.6731	49.3645	46.0282	37.9009	38.7614	35.3471	59.3281	53.0698	58.662	163.566	290.436	76.9219	478.591	310.906	398.91	410.516	398.895	219.284
TVAG_025150	2.754	0	conserved hypothetical protein	104.762	143.656	114.48	105.28	64.6024	118.372	111.508	108.13	118.302	470.393	633.318	416.382	483.889	473.761	616.497	1615.29	1293.87	675.294
TVAG_090080	2.754	0	conserved hypothetical protein	202.936	231.292	213.618	111.597	145.571	157.829	277.341	216.923	256.646	1786.82	1625.85	1381.25	815.9	298.877	564.115	1603.39	1553.52	2613.96
TVAG_319750	2.752	0	conserved hypothetical protein	9.88325	7.21055	8.85158	1.0528	2.58409	3.2881	7.86276	11.2773	16.6209	78.9629	84.1125	50.1665	68.8747	27.7595	34.2499	49.0834	66.7243	9.96744
TVAG_282230	2.751	0	conserved hypothetical protein	256.306	146.984	184.703	228.458	265.3	295.107	280.2	287.241	281.578	778.348	1281.97	821.058	2428.27	958.627	1537.21	1906.82	2023.49	3256.86
TVAG_348150	2.751	0	TKL family protein kinase	302.427	305.062	262.597	115.808	124.898	144.676	354.539	363.528	290.866	1410.05	1769.33	946.474	2306.42	1102.98	2153.71	1854.76	1975.62	1741.81
TVAG_488860	2.75	0	conserved hypothetical protein	234.562	286.203	281.48	343.214	311.814	344.428	504.646	506.817	489.828	2091.39	1977.14	1096.97	3429.6	2019.96	3086.52	2649.02	2876.4	3002.69
TVAG_038520	2.749	0	protein transport protein sec23	970.535	1179.2	918.794	815.923	651.192	552.401	1283.06	1318.12	1143.91	5256.67	3797.43	4001.61	8107.78	3860.42	6896.31	9107.21	9428.44	8953.26
TVAG_148020	2.749	0	conserved hypothetical protein	199.642	288.977	182.933	263.201	436.712	310.725	468.907	482.272	224.871	2682.48	2429.37	3448.11	1285.66	748.58	1071.82	1917.23	1832.02	3800.09
TVAG_030490	2.745	0	conserved hypothetical protein	36.8975	30.5062	28.3251	25.2673	41.3455	31.237	28.5919	30.5152	56.7066	87.9872	121.221	80.2663	540.401	222.076	394.881	258.804	268.348	107.15
TVAG_059550	2.744	0	coiled-coil domain-containing protein	17.131	13.8664	18.2933	11.5808	12.9205	12.3304	22.8735	24.5448	30.7975	92.4994	94.5029	60.1998	222.518	84.2037	173.264	123.452	165.36	99.6744
TVAG_255170	2.744	0	ADP-ribosylation factor, arf	5.27107	3.8826	6.49116	12.6336	9.47501	14.7965	9.29235	8.62385	15.6432	27.073	25.7285	43.4776	102.429	52.743	108.794	87.7552	68.1748	62.2965
TVAG_446620	2.743	0	conserved hypothetical protein	110.692	160.296	145.166	151.604	148.155	164.405	211.58	202.329	162.787	1369.44	1498.19	1219.05	619.872	389.558	618.512	1356.49	1318.53	1360.56
TVAG_354700	2.742	0	conserved hypothetical protein	9.88325	22.1863	20.6537	3.15841	5.16819	4.11013	11.4367	11.2773	13.1989	146.645	77.6804	93.6441	52.9805	50.8923	40.294	87.7552	94.2844	42.3616
TVAG_124980	2.742	0	amino acid transporter	47.4396	94.2918	105.629	62.1154	108.532	72.3382	38.599	46.4361	26.3979	532.435	564.543	469.893	490.953	327.562	368.69	301.937	413.401	550.701
TVAG_143380	2.741	0	CK1 family protein kinase	7.24771	2.21863	7.67137	3.15841	5.16819	2.46608	7.14797	7.96048	10.7547	55.274	29.6868	35.1165	63.5766	20.3569	40.294	38.6718	47.8674	39.8698
TVAG_143290	2.739	0	Clan CA, family C19, ubiquitin hydrolase-like cysteine peptidase	5.92995	6.10123	6.49116	5.26402	6.02955	5.75418	5.71837	3.98024	12.2212	42.8656	42.551	46.822	26.4903	27.7595	50.3674	63.9572	46.4169	47.3454
TVAG_487720	2.738	0	conserved hypothetical protein	389.4	699.423	529.915	545.352	745.942	536.782	336.669	327.706	208.25	2787.39	3230.91	2489.93	3139.98	1970	2941.46	4627.23	3234.68	4390.66
TVAG_058400	2.737	0	meiosis-specific interhomolog recombination protein Hop2A	211.501	440.953	312.756	391.643	531.462	390.462	150.822	157.219	121.724	1122.4	1253.77	871.224	1566.46	755.057	2099.32	4496.34	3856.96	2033.36
TVAG_045030	2.737	0	conserved hypothetical protein	0.658883	6.65589	5.90105	3.15841	6.02955	5.75418	5.71837	5.30698	4.39965	41.7375	30.6763	35.1165	40.6184	9.25315	40.294	23.798	36.2632	37.3779
TVAG_116430	2.735	0	conserved hypothetical protein	3.9533	3.8826	5.90105	0	5.16819	2.46608	5.00358	6.63373	8.7993	19.1767	18.3068	13.3777	21.1922	19.4316	40.294	68.4193	49.318	39.8698
TVAG_163310	2.734	0	conserved hypothetical protein	532.378	587.382	684.522	613.784	402.257	424.165	476.769	444.46	566.088	3816.16	6131.31	4352.78	3738.66	2024.59	2760.14	2547.88	2507.96	3590.77
TVAG_051890	2.733	0	neurobeachin-like protein	142.319	169.171	152.247	145.287	65.4637	77.2704	184.417	171.814	181.363	1151.73	1580.82	959.852	1091.4	691.211	954.967	809.133	768.78	568.144
TVAG_083760	2.732	0	hypothetical protein	31.6264	50.4738	34.2261	15.7921	29.2864	25.4828	49.321	43.1193	44.9742	342.924	340.903	170.566	259.604	179.511	175.279	284.089	263.996	147.02
TVAG_157560	2.732	0	conserved hypothetical protein	610.785	815.347	542.897	1817.14	1635.73	2081.37	1050.04	1115.79	549.956	8773.9	9603.17	5693.89	7108.22	4559.95	6352.34	6889.53	6675.33	12232.5
TVAG_156120	2.731	0	conserved hypothetical protein	1916.03	1893.6	1328.33	1699.22	2040.57	1669.53	2172.98	2249.5	1221.64	13001.8	11536.8	13116.9	13208	5333.52	8600.74	11042.3	10770.2	20869.3
TVAG_119900	2.73	0	conserved hypothetical protein	32.9442	78.7614	46.6183	53.693	47.3751	48.4995	47.1766	45.7727	72.8386	448.96	172.183	152.172	171.304	174.885	473.454	661.883	691.902	199.349
TVAG_425530	2.729	0	CK1 family protein kinase	16.4721	31.6155	33.636	12.6336	8.61365	11.5084	35.7398	35.8221	90.4372	309.083	144.97	122.072	264.903	110.113	177.293	298.963	311.864	107.15
TVAG_006840	2.726	0	conserved hypothetical protein	53.3695	79.316	64.9116	48.429	74.9387	72.3382	38.599	33.832	33.7306	173.718	483.894	103.677	611.042	531.131	596.351	279.627	221.931	301.515
TVAG_104530	2.726	0	RING finger	219.408	229.074	170.54	457.969	445.326	394.572	316.655	330.36	212.161	887.768	2319.53	1028.41	2451.23	2254.07	2038.87	2088.28	1488.24	3795.1
TVAG_258550	2.726	0	conserved hypothetical protein	79.066	85.4173	110.35	81.0659	58.5728	55.0757	27.1623	31.1785	53.7735	330.516	965.809	491.631	616.34	449.703	463.38	150.225	153.756	221.776
TVAG_039280	2.726	0	Clan MA, family M8, leishmanolysin-like protein	13.1777	9.42918	11.212	20.0033	25.8409	24.6608	4.28878	3.98024	4.39965	28.201	73.2274	45.1498	84.7688	85.129	149.088	102.629	108.79	87.2151
TVAG_435820	2.725	0	CAMK family protein kinase	106.739	28.8422	83.795	63.1682	93.8888	79.7364	133.667	138.645	46.4407	652.008	544.752	235.782	543.933	297.026	374.734	870.115	948.646	652.868
TVAG_247950	2.724	0	conserved hypothetical protein	58.6406	59.903	54.2897	176.871	98.1956	156.185	15.0107	17.9111	34.7083	481.674	439.364	408.021	452.1	581.098	952.952	382.256	411.95	313.974
TVAG_262910	2.724	0	conserved hypothetical protein	1.31777	4.43726	1.77032	5.26402	7.75228	13.9744	2.85919	6.63373	11.2435	28.201	37.1085	31.7721	21.1922	34.2367	22.1617	55.0329	60.9222	74.7558
TVAG_384670	2.723	0	conserved hypothetical protein	23.7198	29.3969	21.2438	21.0561	32.7319	23.0167	12.1515	9.9506	13.6878	210.944	328.039	123.744	90.0669	69.3987	151.102	68.4193	81.2296	102.166
TVAG_291920	2.723	0	heat shock protein 70kD	11892.2	13167.6	13045.5	11191.3	5939.97	6510.44	16147.3	16720.3	12306.3	41160	40697.6	39820.5	95350.8	45666.2	72847.4	106526	96525.4	167161
TVAG_401160	2.721	0	AGC family protein kinase	174.604	206.887	204.176	117.914	111.977	94.5329	92.9235	73.6344	136.878	529.051	566.522	311.032	1605.31	964.179	1337.76	1036.7	1006.67	655.359
TVAG_120890	2.72	0	conserved hypothetical protein	259.6	280.657	240.763	326.369	422.069	341.14	250.894	222.893	101.681	1728.16	2629.75	1546.8	1223.85	1016.92	1432.45	1923.18	1972.72	2628.91
TVAG_061260	2.719	0	conserved hypothetical protein	426.297	501.41	382.388	78.9603	174.857	127.414	407.434	376.796	303.087	1193.47	2144.87	1326.07	1248.57	982.685	1186.66	2754.62	2470.25	5008.64
TVAG_225240	2.719	0	ankyrin repeat-containing protein	24.3787	33.8341	34.8162	6.31682	6.89092	11.5084	45.0322	45.1094	70.3944	116.188	241.452	90.2996	243.71	155.453	157.146	163.611	149.404	530.766
TVAG_202110	2.719	0	Rabx37 protein	6.58883	4.43726	10.6219	2.10561	4.30682	10.6863	3.57398	1.32675	5.37735	46.2497	49.4779	35.1165	33.5543	45.3405	28.2058	40.1592	27.56	14.9512
TVAG_110430	2.717	0	TKL family protein kinase	114.646	126.462	121.562	77.9074	99.0569	76.4483	95.0679	94.199	97.77	514.387	555.143	423.071	1499.35	768.937	684.997	519.095	588.915	391.222
TVAG_245980	2.716	0	breast cancer suppressor candidate 1,bcsc-1	674.037	982.853	600.137	198.98	193.807	224.413	443.174	421.905	433.121	1790.2	3134.92	2998.28	2128.05	848.514	2480.09	3263.3	3397.14	7398.33
TVAG_416990	2.716	0	conserved hypothetical protein	2431.94	2549.21	2075.99	273.729	442.741	282.777	1065.76	1073.34	723.987	8203.11	10672.4	7841.02	12125.5	6466.1	9757.18	4337.19	4911.49	7435.71
TVAG_423180	2.714	0	serine/threonine-protein kinase TNNI3K	81.0426	81.5347	80.2543	112.65	110.255	107.685	180.844	137.982	133.456	409.479	1105.83	916.374	812.368	478.388	981.158	565.203	638.233	824.806
TVAG_394740	2.713	0	conserved hypothetical protein	137.707	119.806	161.689	104.228	95.6115	96.1769	257.327	283.26	277.178	929.506	1222.6	635.442	943.053	574.621	870.349	1890.46	1939.36	1054.06
TVAG_028460	2.712	0	conserved hypothetical protein	38.2152	31.0608	65.5017	42.1121	55.1273	55.8977	42.8878	34.4954	46.4407	234.633	293.404	160.533	540.401	223.926	320.337	272.19	348.127	306.499
TVAG_049700	2.71	0	CMGC family protein kinase	8.56548	24.4049	14.1625	11.5808	18.0887	12.3304	10.7219	13.2675	24.4425	76.7068	58.384	65.2164	120.089	63.8468	120.882	171.048	187.118	44.8535
TVAG_078530	2.707	0	WD repeat domain	165.38	110.377	202.996	264.254	248.073	239.209	363.831	354.905	243.447	721.946	850.526	643.803	2015.03	968.805	2000.59	2125.46	2310.69	2678.75
TVAG_416250	2.706	0	protein phosphatase-7	55.3462	51.0285	54.8798	49.4818	71.4933	71.5162	51.4653	59.7036	65.017	271.858	190.985	160.533	679.917	383.081	576.204	474.473	439.51	286.564
TVAG_270810	2.706	0	conserved hypothetical protein	79.066	55.4658	97.3674	78.9603	55.1273	80.5585	97.2123	88.2286	144.211	661.032	603.631	347.821	598.68	341.441	550.012	611.312	654.188	710.18
TVAG_126610	2.705	0	conserved hypothetical protein	127.823	110.377	111.53	98.9635	103.364	108.507	121.515	130.684	106.569	587.709	766.413	362.871	923.627	536.683	1104.05	914.737	921.086	535.75
TVAG_260040	2.704	0	conserved hypothetical protein	374.246	451.491	416.614	513.768	325.596	452.114	611.151	642.809	640.393	1849.99	2230.47	1088.61	2050.35	1095.57	2335.03	7365.49	6911.77	3939.63
TVAG_268010	2.701	0	hypothetical protein	63.2528	110.377	48.9788	46.3233	44.791	55.8977	105.075	102.159	93.8592	383.534	402.75	284.277	370.864	260.939	404.954	1002.49	596.167	667.819
TVAG_047680	2.695	0	ankyrin repeat domain	199.642	171.389	184.113	15.7921	17.2273	30.4149	85.7756	111.447	112.435	688.105	1252.78	892.963	353.203	235.955	278.028	530.994	658.54	1128.81
TVAG_376560	2.694	0	conserved hypothetical protein	127.164	187.474	145.166	77.9074	74.9387	86.3126	77.198	90.2187	66.4836	912.585	1306.22	1212.36	409.716	358.097	322.352	533.968	359.731	625.457
TVAG_375190	2.694	0	TKL family protein kinase	95.5381	112.595	108.579	146.34	161.937	146.32	59.3281	71.6443	107.058	319.236	686.754	229.094	1384.56	1016	1172.55	530.994	575.86	612.998
TVAG_152380	2.694	0	conserved hypothetical protein	347.231	422.649	458.512	229.511	225.678	187.422	588.992	568.511	436.543	2544.86	2412.05	1958.16	3599.14	1350.04	2564.71	2332.21	1768.19	3909.73
TVAG_108060	2.691	0	conserved hypothetical protein	5.92995	7.76521	11.8021	7.36962	3.44546	3.2881	54.3245	55.7233	37.6414	82.347	117.263	78.5941	134.217	70.324	134.985	172.536	190.019	236.727
TVAG_006080	2.69	0	ankyrin repeat-containing protein	442.769	466.467	374.127	206.349	331.625	211.26	630.451	663.373	433.121	1225.05	1409.13	2311	2746.16	2101.39	2566.72	3053.58	3275.29	5599.21
TVAG_012540	2.69	0	conserved hypothetical protein	156.814	206.887	171.721	227.406	153.323	146.32	450.322	474.312	548.49	1586.03	2082.53	3175.54	2834.46	916.062	1799.13	1362.44	1153.17	1462.72
TVAG_126760	2.69	0	ankyrin repeat-containing protein	449.358	506.402	482.116	133.706	91.3047	137.278	402.43	364.855	273.267	1298.38	1943	1458.17	3772.21	1886.72	2705.74	1514.15	1591.23	2177.89
TVAG_006470	2.687	0	DNA double-strand break repair Rad50 ATPase	3.29442	8.31986	4.72084	7.36962	5.16819	6.5762	5.71837	4.64361	17.1097	30.4571	22.7599	25.0832	56.5125	42.5645	48.3527	72.8815	71.0759	44.8535
TVAG_440510	2.687	0	conserved hypothetical protein	799.884	1368.34	1159.56	357.953	503.898	624.739	627.591	539.322	350.505	6377.94	8382.06	4718.99	3521.44	1496.24	3130.84	4366.94	4052.78	4719.58
TVAG_357400	2.686	0	leucine-rich repeat protein, BspA family	3.9533	10.5385	11.212	2.10561	7.75228	7.39823	7.86276	5.30698	4.39965	57.5301	36.1189	66.8886	33.5543	29.6101	58.4262	34.2097	20.3074	62.2965
TVAG_178360	2.686	0	PIKK family atypical protein kinase	264.212	246.823	379.438	92.6467	42.2069	36.9911	218.013	212.943	362.727	1405.54	1555.59	963.196	1013.69	723.597	975.114	1670.32	1631.84	2018.41
TVAG_251650	2.683	0	conserved hypothetical protein	71.1594	59.903	72.583	64.221	55.1273	44.3894	83.6312	80.9315	74.3052	180.487	211.271	148.827	916.563	430.272	997.275	410.516	420.653	184.398
TVAG_366320	2.681	0	pyrazinamidase/nicotinamidase	817.674	800.926	593.056	2543.57	2313.63	2645.28	1198.71	1198.05	688.79	5461.97	10036.1	4747.42	12033.6	9923.08	12785.3	10010	8256.41	8821.19
TVAG_051530	2.681	0	conserved hypothetical protein	12.5188	6.10123	7.08127	55.7986	41.3455	58.3638	7.86276	8.62385	8.7993	180.487	231.062	168.894	135.983	131.395	163.191	87.7552	113.141	94.6907
TVAG_221600	2.68	0	conserved hypothetical protein	27.0142	36.6074	29.5053	34.7425	47.3751	45.2114	41.4582	43.7826	44.4853	109.42	355.252	103.677	310.819	259.088	278.028	246.905	191.47	391.222
TVAG_135180	2.68	0	DNA-binding protein eta2	28.9909	27.1782	46.0282	43.1649	39.6228	40.2792	5.71837	7.96048	10.7547	293.291	248.874	205.683	104.195	108.262	76.5585	205.258	152.306	196.857
TVAG_077870	2.68	0	conserved hypothetical protein	463.195	351.653	349.933	579.042	563.333	554.045	170.836	184.418	176.475	2706.17	3081.49	2392.94	1893.17	1578.59	2107.37	1857.73	1814.61	4295.97
TVAG_202910	2.678	0	conserved hypothetical protein	15.8132	39.3807	26.5547	22.1089	35.316	19.7286	41.4582	41.7925	38.1303	306.827	247.39	122.072	226.05	113.814	159.161	218.644	253.843	149.512
TVAG_410470	2.677	0	conserved hypothetical protein	225.338	212.434	131.594	161.079	143.848	133.168	322.373	327.706	209.717	1227.31	1515.01	1050.15	1612.37	805.024	1339.77	1313.35	1383.8	1706.92
TVAG_077400	2.672	0	conserved hypothetical protein	204.254	232.402	163.459	17.8977	38.7614	39.4572	115.082	100.833	118.791	966.731	1175.1	1182.26	552.763	326.636	437.189	763.024	548.3	630.441
TVAG_195530	2.67	0	conserved hypothetical protein	11.201	16.0851	14.1625	40.0065	31.0091	46.0334	5.00358	7.2971	9.28815	64.2983	82.1334	66.8886	245.476	141.573	191.396	101.142	130.548	112.134
TVAG_342770	2.67	0	conserved hypothetical protein	154.179	185.256	407.763	134.759	54.266	85.4906	206.576	201.002	412.589	841.519	2790.06	861.191	711.705	1152.94	801.85	1469.53	1537.56	1564.89
TVAG_322610	2.67	0	molybdopterin- binding protein	193.712	211.325	241.353	85.2771	98.1956	152.897	94.3531	92.2089	83.1045	614.782	773.34	690.625	683.449	603.306	864.305	1288.07	1341.74	1123.83
TVAG_107520	2.67	0	conserved hypothetical protein	13.8365	17.749	23.6042	22.1089	24.1182	13.9744	23.5883	27.8617	20.0428	97.0115	74.2169	75.2497	176.602	181.362	201.47	135.351	140.701	109.642
TVAG_462650	2.669	0	leucine-rich repeat protein, BspA family	24.3787	24.9596	30.6855	17.8977	16.3659	12.3304	30.7362	43.1193	43.5076	157.926	241.452	75.2497	151.877	113.814	155.132	260.291	279.952	124.593
TVAG_021710	2.669	0	conserved hypothetical protein	7.24771	6.10123	14.7526	5.26402	6.89092	10.6863	13.5811	10.614	16.6209	66.5544	69.7639	31.7721	139.515	58.2949	98.7202	43.1339	55.1201	27.4105
TVAG_117960	2.669	0	conserved hypothetical protein	127.164	169.171	111.53	248.462	182.609	243.319	248.034	240.804	141.278	301.187	659.046	376.248	2569.55	1774.75	2204.08	886.477	828.252	1290.78
TVAG_000130	2.668	0	conserved hypothetical protein	40.1919	37.1621	37.7667	53.693	40.4841	41.9233	37.1694	36.4855	34.7083	196.279	196.427	125.416	372.63	326.636	334.44	249.879	242.238	234.235
TVAG_406510	2.668	0	80 kD MCM3-associated protein	42.8274	32.1701	43.0777	15.7921	19.8114	23.0167	55.7541	52.4065	85.0599	133.109	226.609	96.9885	197.794	144.349	255.867	533.968	532.344	241.71
TVAG_247940	2.667	0	conserved hypothetical protein	36.8975	48.8099	41.3074	122.125	71.4933	116.728	11.4367	12.6041	29.331	365.485	375.043	287.621	330.245	415.467	656.791	298.963	213.228	159.479
TVAG_311350	2.667	0	bromodomain-containing protein	13.8365	13.3118	21.2438	21.0561	18.0887	15.6185	26.4475	11.2773	18.5763	277.498	158.329	177.255	81.2368	54.5936	46.338	80.3183	58.0211	72.264
TVAG_167250	2.665	0	chaperonin	886.198	827.549	997.278	2485.67	1163.7	1350.59	582.559	620.254	939.57	11347	10738.7	14066.7	4923.66	3227.5	4269.14	4152.76	4174.62	5566.82
TVAG_056410	2.663	0	conserved hypothetical protein	8.56548	12.7571	18.2933	4.21121	6.89092	1.64405	5.00358	4.64361	14.1766	51.8899	57.3944	33.4443	31.7883	41.6392	42.3087	83.2931	78.3285	74.7558
TVAG_319740	2.662	0	conserved hypothetical protein	34.9208	26.6236	26.5547	24.2145	16.3659	23.8387	15.7255	19.2378	34.2195	130.853	207.807	95.3163	266.669	123.992	267.955	123.452	105.889	87.2151
TVAG_291890	2.662	0	bromodomain-containing protein	30.9675	41.0447	38.947	25.2673	36.1773	42.7453	26.4475	27.1983	35.1972	337.284	232.052	202.338	240.178	111.963	189.382	249.879	198.722	164.463
TVAG_426310	2.659	0	conserved hypothetical protein	19.7665	27.1782	28.9152	5.26402	17.2273	25.4828	17.8699	15.921	23.4648	145.517	213.25	41.8054	176.602	64.7721	116.852	176.998	129.097	84.7233
TVAG_126200	2.659	0	conserved hypothetical protein	116.622	154.195	147.526	58.957	96.4729	91.2448	127.234	131.348	128.568	910.329	958.388	463.204	688.747	338.665	644.703	1072.4	1057.44	523.291
TVAG_030550	2.657	0	UDP-glucose glycoprotein:glucosyltransferase	478.349	471.459	565.321	264.254	265.3	246.608	534.668	539.322	615.951	2765.96	2518.43	2498.29	2475.96	1230.67	1849.49	3362.96	3244.83	5180.58
TVAG_186120	2.656	0	CAMK family protein kinase	48.0985	62.6763	47.7985	180.029	186.916	192.354	122.23	116.754	133.456	780.604	816.881	392.971	907.733	692.136	904.599	838.881	884.822	637.916
TVAG_239430	2.656	0	conserved hypothetical protein	60.6173	61.0123	61.371	6.31682	16.3659	14.7965	22.8735	29.1884	23.4648	208.688	165.751	197.321	362.033	143.424	227.661	123.452	150.855	301.515
TVAG_407780	2.654	0	conserved hypothetical protein	100.15	122.025	112.71	72.6434	62.8796	82.2025	164.403	135.328	135.9	589.965	736.727	543.47	1298.02	454.33	757.526	502.733	568.607	787.428
TVAG_423200	2.653	0	lipin3	88.2903	114.259	116.251	178.977	113.7	166.871	92.2087	82.2583	109.014	529.051	585.819	289.293	2002.66	999.341	1271.27	377.794	381.489	236.727
TVAG_318940	2.653	0	ubiquitin-conjugating enzyme E2 G	450.017	427.641	509.851	571.672	468.582	488.283	246.605	227.537	249.313	3115.65	3522.33	2897.95	1607.08	1882.09	2183.93	2460.12	1953.86	3251.88
TVAG_198060	2.65	0	conserved hypothetical protein	2161.8	2317.91	2150.93	1267.58	1008.66	886.965	1047.89	1180.8	1131.2	8643.05	13715.8	16272.3	12787.7	6250.51	9581.9	4371.4	3980.25	6979.7
TVAG_405930	2.65	0	AGC family protein kinase	365.021	384.378	398.321	475.867	458.246	448.004	380.272	380.113	274.245	2248.19	1780.22	1115.37	3373.09	2230.01	3801.73	2854.28	3002.59	1953.62
TVAG_041940	2.648	0	conserved hypothetical protein	36.2386	39.9353	48.9788	12.6336	18.0887	27.1268	62.1873	65.0106	60.6174	190.639	328.534	187.288	376.162	270.192	316.308	257.316	256.744	154.495
TVAG_437320	2.641	0	conserved hypothetical protein	80.3837	74.3241	79.6642	48.429	48.2364	61.6519	40.7434	41.7925	48.885	291.035	231.062	183.944	257.838	278.52	451.292	658.908	646.936	276.597
TVAG_109490	2.639	0	116 kD U5 small nuclear ribonucleoprotein component	589.7	1052.74	1076.94	534.824	459.107	434.851	754.825	767.523	705.899	3571.38	9685.8	5698.91	3056.98	3001.72	2901.16	3300.49	3360.87	5153.17
TVAG_453340	2.639	0.001	leucine-rich repeat protein, BspA family	392.035	462.584	369.406	17.8977	8.61365	13.1524	14.2959	15.921	29.331	1160.75	1543.71	1354.49	964.245	412.691	801.85	635.11	662.892	710.18
TVAG_308640	2.637	0	leucine-rich repeat protein, BspA family	34.9208	23.2956	30.0954	3.15841	0.861365	1.64405	17.1551	13.2675	24.4425	191.767	133.096	112.038	114.791	58.2949	86.632	87.7552	94.2844	54.8209
TVAG_154850	2.636	0	conserved hypothetical protein	13.1777	28.2875	11.8021	8.42243	12.9205	16.4405	8.57756	3.98024	9.28815	98.1396	114.294	68.5608	93.5989	74.0252	60.4409	86.2679	60.9222	44.8535
TVAG_360390	2.636	0	conserved hypothetical protein	61.2761	57.1297	90.2861	122.125	204.143	188.244	4.28878	3.98024	21.0205	297.803	401.266	560.192	694.045	766.161	574.189	380.768	324.918	670.311
TVAG_359910	2.635	0	PIKK family atypical protein kinase	1207.07	1047.19	1088.74	1068.6	529.739	646.112	1155.11	1176.82	890.196	6248.22	8362.76	6540.03	6038.01	3456.05	5298.65	5498.83	5359.7	7929.1
TVAG_129300	2.635	0	26S proteasome regulatory subunit rpn1	474.396	546.338	381.798	995.952	664.112	586.104	355.254	370.826	259.09	1708.98	1984.56	2842.77	7288.35	3144.22	4657.98	1662.89	1768.19	3712.87
TVAG_192380	2.631	0	conserved hypothetical protein	77.0893	101.502	125.692	68.4322	89.5819	100.287	30.0215	30.5152	50.3515	1158.5	616.99	822.73	376.162	281.296	362.646	214.182	169.712	166.955
TVAG_366340	2.631	0	hypothetical protein	26.3553	34.3888	30.6855	69.485	60.2955	80.5585	75.7684	63.6838	84.0822	165.822	214.734	143.811	960.713	390.483	616.497	279.627	304.611	176.922
TVAG_315840	2.631	0	conserved hypothetical protein	1043.01	1096	1019.11	1087.55	870.84	921.49	652.609	648.116	536.757	6244.84	7363.31	8065.1	7461.42	4753.35	4766.77	3272.23	2737.15	4101.6
TVAG_167060	2.631	0	conserved hypothetical protein	71.1594	90.9639	119.201	11.5808	12.9205	34.5251	133.667	159.873	139.322	829.11	674.384	725.742	231.348	220.225	348.543	550.329	562.805	655.359
TVAG_315850	2.63	0	conserved hypothetical protein	58.6406	83.1986	83.795	24.2145	36.1773	44.3894	110.079	102.159	128.079	800.909	610.063	357.854	499.783	228.553	376.748	516.12	468.521	304.007
TVAG_170470	2.628	0	pc-MYB2	399.942	776.521	462.053	736.962	733.883	1039.86	395.282	398.024	209.228	2548.24	3094.85	2411.33	5896.73	3034.11	4198.63	3188.94	2452.84	5016.12
TVAG_198750	2.627	0	hypothetical protein	17.7898	9.98384	13.5724	2.10561	7.75228	4.11013	35.025	40.4658	60.6174	156.798	150.413	193.977	173.07	68.4733	141.029	114.528	133.449	59.8047
TVAG_185400	2.625	0	Clan MK, familly M22, sialoglycoprotein endopeptidase-like metallopeptidase	212.16	195.794	199.456	340.055	354.882	312.37	177.984	171.814	175.008	1869.16	1584.28	1494.96	732.897	562.592	749.468	1558.77	1456.33	3187.09
TVAG_004700	2.624	0	neutral sphingomyelinase (N-smase) activation associated factor fan	341.301	293.414	346.392	102.122	88.7206	123.304	476.054	494.876	536.757	1863.52	2055.81	1839.44	971.309	656.974	914.673	3212.73	3082.37	2696.19
TVAG_041970	2.623	0	conserved hypothetical protein	48.0985	66.0043	36.5865	40.0065	73.216	46.0334	80.772	93.5356	29.331	400.455	426.005	397.987	471.527	223.926	378.763	266.24	284.304	313.974
TVAG_191220	2.623	0	ubiquitin-conjugating enzyme rad6	46.1218	41.5993	61.371	60.0098	85.2751	48.4995	42.173	53.0698	52.3069	316.98	389.886	438.12	250.774	385.857	261.911	389.693	256.744	313.974
TVAG_056100	2.623	0	conserved hypothetical protein	654.93	658.933	639.084	1675.01	1691.72	1182.07	851.323	867.029	731.808	9115.7	7696.29	12223.9	6131.61	3911.31	3882.32	3749.68	3215.82	5203.01
TVAG_511840	2.621	0	conserved hypothetical protein	14.4954	11.6478	17.7032	3.15841	4.30682	1.64405	3.57398	6.63373	9.28815	47.3777	53.931	23.411	75.9387	60.1455	56.4115	58.0077	36.2632	44.8535
TVAG_079640	2.62	0	conserved hypothetical protein	5.27107	8.87452	10.0318	5.26402	5.16819	7.39823	6.43317	7.2971	16.6209	28.201	47.004	33.4443	97.1309	58.2949	66.485	43.1339	43.5159	39.8698
TVAG_439830	2.619	0	CAMK family protein kinase	189.099	267.9	240.173	592.728	641.717	570.485	393.853	394.707	228.293	1897.37	2484.29	1107.01	4891.87	2319.77	3773.53	1524.56	1753.69	1853.94
TVAG_585410	2.617	0	conserved hypothetical protein	206.889	293.414	188.834	106.333	125.759	152.897	128.663	149.259	110.48	1045.69	1088.51	755.841	1486.99	777.265	1305.52	993.568	908.031	622.965
TVAG_355670	2.616	0	conserved hypothetical protein	57.9817	67.6682	51.3392	215.825	123.175	311.547	49.321	44.446	42.0411	536.948	554.648	219.06	1137.31	663.451	1361.94	624.698	478.674	318.958
TVAG_088250	2.615	0	conserved hypothetical protein	2731.07	3307.42	2771.14	8985.68	5928.77	8443.84	2528.95	2690.64	2380.7	9138.26	15295.1	11804.2	36348.2	21959.6	32859.7	30580.5	27797.9	57853.5
TVAG_222010	2.613	0	conserved hypothetical protein	13.1777	9.98384	11.8021	3.15841	5.16819	7.39823	10.7219	8.62385	24.4425	53.0179	41.0667	53.5109	56.5125	33.3114	98.7202	98.1669	82.6801	79.7395
TVAG_191730	2.609	0	conserved hypothetical protein	305.722	440.398	370.586	225.3	223.955	189.066	295.926	273.31	220.471	1988.74	2172.08	1700.64	1453.43	995.639	1525.13	1783.36	1933.55	1986.01
TVAG_071730	2.608	0	translation initiation factor eif-2B	1427.14	1415.49	1419.79	1204.41	934.581	951.083	748.392	748.948	732.786	3389.76	10933.6	5620.32	10585.5	7089.77	6704.91	3791.32	3382.63	6904.95
TVAG_300760	2.606	0	conserved hypothetical protein	173.286	203.005	195.325	1471.82	1510.83	1354.7	483.202	512.787	420.9	5852.28	4972.04	6270.81	6472.45	3468.08	4281.23	2228.09	1900.19	3062.5
TVAG_000200	2.606	0	CMGC family protein kinase	11.8599	13.3118	14.7526	28.4257	39.6228	39.4572	22.1587	17.9111	26.8867	112.804	110.831	68.5608	102.429	45.3405	82.6026	230.543	269.798	279.088
TVAG_331730	2.605	0	conserved hypothetical protein	262.235	320.592	280.89	93.6995	174.857	181.668	279.485	287.241	306.509	2130.87	2079.06	1974.89	1610.61	613.484	983.172	1139.33	1282.27	1510.07
TVAG_297610	2.604	0	casein kinase II beta chain	37.5563	61.567	53.1095	37.9009	37.0387	39.4572	55.0393	49.753	47.9073	389.174	303.795	153.844	356.735	241.507	413.013	278.139	311.864	104.658
TVAG_039270	2.604	0	conserved hypothetical protein	25.6964	48.2552	37.7667	38.9537	49.9592	45.2114	7.86276	10.614	6.8439	46.2497	158.824	103.677	293.159	309.981	320.337	113.041	181.316	117.117
TVAG_103360	2.603	0	conserved hypothetical protein	110.033	146.984	125.102	43.1649	44.791	56.7197	130.808	114.764	122.701	815.574	906.931	836.108	384.992	317.383	421.072	551.817	575.86	642.9
TVAG_365680	2.603	0	conserved hypothetical protein	521.177	659.488	619.021	1349.69	1069.82	1163.99	600.429	624.897	697.589	1923.31	2899.41	2257.49	7858.78	4658.04	8099.08	3987.66	3990.4	8716.53
TVAG_484070	2.602	0	conserved hypothetical protein	1064.1	1317.31	1156.02	824.345	681.34	634.603	651.894	626.888	461.474	8207.63	7828.4	5819.31	5068.47	3590.22	5129.42	2971.78	3128.79	3294.24
TVAG_479220	2.601	0	heat shock protein	703.687	709.962	635.544	1606.58	922.522	808.051	2763.4	3042.23	2205.2	6410.66	4741.97	6996.55	10679.1	5537.09	6606.19	12987.8	11409.9	15905.5
TVAG_228740	2.601	0	calcium/calmodulin-dependent protein kinase kinase	6.58883	6.65589	7.08127	10.528	12.9205	9.04228	32.1658	27.1983	14.6655	83.475	44.5302	36.7887	60.0446	45.3405	64.4703	165.099	181.316	89.707
TVAG_016000	2.6	0	conserved hypothetical protein	31.6264	31.0608	20.6537	47.3762	39.6228	58.3638	65.7613	66.3373	58.662	242.529	295.878	148.827	377.928	311.831	312.278	301.937	348.127	199.349
TVAG_096640	2.6	0	Cullin-4A	458.583	411.001	438.448	294.785	201.559	271.268	471.766	474.975	465.874	2843.79	3671.26	2846.11	1739.53	1216.79	1472.74	2321.8	2181.6	2865.64
TVAG_486530	2.597	0	conserved hypothetical protein	7.24771	8.31986	8.85158	4.21121	6.02955	4.93215	12.8663	11.9407	17.1097	62.0423	104.893	56.8553	97.1309	42.5645	32.2352	37.1844	43.5159	19.9349
TVAG_161950	2.596	0	conserved hypothetical protein	75.7716	105.94	93.2367	38.9537	42.2069	47.6775	119.371	111.447	99.7254	239.145	237.494	170.566	201.326	170.258	251.837	1029.26	1008.12	1141.27
TVAG_069590	2.595	0	conserved hypothetical protein	84.337	82.0893	80.2543	65.2738	76.6615	69.0501	163.688	151.912	147.144	492.954	750.58	357.854	1158.51	629.214	1063.76	416.466	438.06	261.645
TVAG_219710	2.595	0	conserved hypothetical protein	27.6731	40.49	28.9152	42.1121	31.0091	36.1691	15.0107	24.5448	18.5763	175.974	196.922	214.044	211.922	201.719	231.69	130.889	82.6801	142.036
TVAG_306510	2.592	0	hypothetical protein	42.8274	38.826	38.947	13.6864	19.8114	27.1268	23.5883	19.9012	29.8198	128.597	109.841	147.155	81.2368	70.324	163.191	337.635	306.062	201.841
TVAG_076920	2.591	0	rabconnectin	25.0376	38.2714	28.9152	4.21121	19.8114	6.5762	40.7434	35.8221	34.2195	280.882	284.498	235.782	111.259	37.0126	90.6614	148.738	131.998	92.1988
TVAG_090110	2.59	0	multidrug resistance pump	20.4254	18.8584	40.7173	22.1089	21.5341	32.059	10.7219	9.9506	18.5763	146.645	121.221	148.827	146.579	123.992	201.47	116.015	62.3727	107.15
TVAG_397330	2.589	0	conserved hypothetical protein	345.255	435.961	489.197	331.633	240.321	249.896	102.216	96.8525	171.097	937.402	1634.75	1321.05	2281.69	1731.27	1982.46	1860.71	1660.86	1405.41
TVAG_125640	2.588	0	MYB-1	67.865	68.2229	82.0247	172.66	215.341	231.811	187.277	191.715	127.59	367.741	564.049	617.048	1266.23	817.054	1281.35	954.896	771.681	1442.79
TVAG_438170	2.585	0	conserved hypothetical protein	92.9025	110.932	150.477	255.831	243.766	252.362	98.6419	124.714	160.832	786.245	922.269	683.936	1456.96	1040.98	1365.97	855.242	770.231	1049.07
TVAG_475910	2.585	0	hypothetical protein	59.9584	62.1217	71.9929	69.485	41.3455	75.6263	82.9164	100.833	142.255	549.356	738.706	397.987	337.309	255.387	584.262	455.137	604.87	321.45
TVAG_373800	2.585	0	CAMK family protein kinase	19.7665	19.413	20.6537	50.5346	76.6615	63.2959	89.3496	98.1792	94.348	252.681	221.166	202.338	386.758	161.005	402.94	462.574	471.422	635.424
TVAG_146880	2.583	0	conserved hypothetical protein	5.92995	8.31986	7.67137	8.42243	8.61365	12.3304	9.29235	6.63373	15.6432	34.9693	34.6346	40.1332	98.897	45.3405	82.6026	55.0329	59.4717	54.8209
TVAG_303660	2.583	0	ankyrin repeat-containing protein	500.751	574.625	381.208	408.488	311.814	257.294	285.204	275.963	285.977	1492.4	1692.15	1688.94	3980.6	1573.96	2725.89	2080.84	2168.54	2270.09
TVAG_302780	2.579	0	ankyrin repeat-containing protein	137.707	129.79	184.703	16.8449	26.7023	22.1947	79.3424	94.199	77.2383	1147.22	719.904	943.13	393.822	170.258	282.058	254.341	314.765	373.779
TVAG_441510	2.578	0	WD repeat containing protein	70.5005	166.952	128.053	47.3762	64.6024	78.9144	102.216	128.031	127.101	694.873	1056.35	700.658	300.223	235.955	344.513	743.688	630.98	757.526
TVAG_300920	2.573	0	conserved hypothetical protein	44.1452	46.5912	59.6007	57.9042	46.5137	37.8132	109.364	94.8624	101.681	251.553	238.978	225.749	466.228	438.6	668.88	443.238	438.06	401.19
TVAG_122370	2.571	0	conserved hypothetical protein	1665	2324.02	1802.77	615.89	992.292	738.178	2946.39	2975.23	2336.21	8873.17	10709	7817.61	5727.19	3108.13	6727.08	13999.2	15851.4	24627.1
TVAG_043850	2.57	0	bromodomain-containing protein	12.5188	28.8422	15.3427	20.0033	12.9205	9.8643	27.8771	30.5152	20.0428	129.725	104.398	78.5941	162.474	78.6518	116.852	150.225	152.306	89.707
TVAG_020430	2.57	0	conserved hypothetical protein	44.8041	64.3403	63.1413	148.445	123.175	98.643	89.3496	78.278	95.3257	344.053	618.969	531.765	847.688	658.825	928.776	263.266	271.249	306.499
TVAG_147380	2.57	0	ankyrin repeat-containing protein	100.809	156.413	67.8621	31.5841	96.4729	61.6519	211.58	225.547	39.108	698.257	413.636	426.415	492.719	338.665	636.644	721.378	803.593	1360.56
TVAG_267750	2.569	0	conserved hypothetical protein	52.7107	58.7937	50.7491	17.8977	33.5932	38.6352	113.653	109.457	127.59	294.419	175.647	188.96	528.039	240.582	408.984	608.337	738.319	408.665
TVAG_394810	2.569	0	conserved hypothetical protein	154.838	156.413	172.311	36.8481	27.5637	27.1268	111.508	111.447	150.077	263.962	323.586	282.604	549.231	340.516	642.689	1167.59	1064.69	1004.22
TVAG_364160	2.569	0	conserved hypothetical protein	69.8416	65.4496	68.4522	54.7458	75.8001	65.762	100.072	85.5751	138.833	663.288	769.382	518.387	277.265	203.569	308.249	525.044	588.915	448.535
TVAG_082160	2.569	0	conserved hypothetical protein	7.24771	4.99192	1.77032	8.42243	18.0887	23.0167	4.28878	9.9506	3.42195	84.6031	59.3735	58.5275	56.5125	50.8923	24.1764	58.0077	44.9664	32.3942
TVAG_037110	2.568	0	rho3	10.5421	7.21055	12.9823	7.36962	11.1977	12.3304	12.8663	5.97036	7.8216	69.9385	76.196	51.8387	79.4708	40.7139	64.4703	50.5708	34.8127	52.3291
TVAG_071330	2.568	0	neurobeachin-like protein	515.247	402.681	547.618	236.881	185.193	159.473	577.556	542.639	565.111	4667.83	3625.25	2869.52	1949.68	842.962	1875.68	2132.9	1981.42	2187.85
TVAG_293090	2.567	0	conserved hypothetical protein	10.5421	4.99192	11.212	3.15841	6.02955	7.39823	7.14797	7.2971	11.7324	53.0179	65.3109	60.1998	52.9805	25.9088	48.3527	20.8233	27.56	67.2802
TVAG_403700	2.567	0	conserved hypothetical protein	13.1777	9.42918	5.90105	3.15841	8.61365	4.11013	15.7255	23.8814	18.5763	40.6095	110.336	83.6108	61.8106	53.6683	70.5144	68.4193	47.8674	79.7395
TVAG_362530	2.566	0	pumilio	56.0051	79.8707	62.5512	101.069	148.155	113.439	105.075	98.8426	46.9296	585.453	521.003	234.11	1013.69	587.575	1059.73	309.374	333.622	154.495
TVAG_451860	2.565	0	conserved hypothetical protein	1463.38	1821.5	1323.61	2852.04	2528.97	3536.35	833.453	888.92	406.723	7941.41	11001.9	10802.5	14303	8330.61	10786.7	7883.1	6102.37	15489.4
TVAG_388660	2.565	0	splicing factor 3A	80.3837	101.502	123.922	164.237	145.571	145.498	73.624	60.367	89.4595	433.168	528.424	394.643	748.791	1086.32	1349.85	523.557	456.917	294.04
TVAG_170170	2.565	0	conserved hypothetical protein	71.1594	77.0974	89.696	57.9042	72.3546	55.0757	132.237	121.397	88.9707	253.809	248.379	157.188	1006.63	672.704	997.275	490.834	496.081	214.3
TVAG_340410	2.564	0	conserved hypothetical protein	21.0843	32.1701	19.4735	112.65	174.857	163.583	220.157	199.675	119.768	1079.54	751.075	633.77	1027.82	344.217	630.6	612.799	564.256	640.408
TVAG_210130	2.562	0	AGC family protein kinase	96.1969	90.9639	89.1059	387.432	321.289	337.852	147.248	97.5158	92.8815	749.019	1022.21	680.592	817.666	997.49	1309.55	1469.53	1395.41	1348.1
TVAG_015860	2.562	0	tetratricopeptide repeat protein, tpr	1319.08	1554.71	1193.78	2056.12	1435.03	1209.2	1659.04	1592.76	1504.68	10799.9	10642.2	12513.2	7330.74	4322.15	4130.13	8629.76	7679.1	13822.4
TVAG_490930	2.561	0	zinc finger protein DHHC domain containing protein	108.057	173.053	121.562	54.7458	124.037	81.3805	145.104	136.655	88.9707	1158.5	757.013	506.681	852.986	398.811	743.423	587.514	635.332	465.978
TVAG_456910	2.558	0	Rabx32 protein	20.4254	13.3118	15.9328	21.0561	31.0091	26.3048	30.0215	42.4559	2.9331	199.663	234.525	152.172	109.493	77.7265	100.735	89.2426	73.977	152.004
TVAG_122360	2.558	0	conserved hypothetical protein	267.507	236.284	211.848	273.729	230.846	300.039	352.395	331.687	378.859	1345.75	1955.86	1028.41	1709.5	1114.08	1936.12	2070.43	2270.08	1784.17
TVAG_342860	2.555	0	conserved hypothetical protein	30.3086	39.3807	70.2226	46.3233	17.2273	29.5929	25.0179	19.2378	38.1303	147.773	127.653	130.433	261.371	161.93	205.499	301.937	303.16	221.776
TVAG_369330	2.554	0	ubx domain containing protein	9.88325	6.65589	7.67137	9.47523	18.0887	23.0167	30.7362	17.2477	31.7752	124.085	129.632	108.694	97.1309	59.2202	70.5144	116.015	120.394	82.2314
TVAG_473090	2.554	0	breast cancer type 2 susceptibility protein brca2	863.137	1306.77	1066.91	380.062	559.026	364.157	771.98	823.909	459.03	3392.02	2798.97	1702.32	3192.96	1251.95	4051.56	8589.6	8948.31	4809.29
TVAG_108830	2.554	0	conserved hypothetical protein	5.92995	10.5385	17.1131	4.21121	16.3659	9.8643	4.28878	3.31687	1.9554	51.8899	49.4779	71.9053	61.8106	21.2823	68.4997	40.1592	34.8127	32.3942
TVAG_104470	2.553	0	conserved hypothetical protein	96.8558	111.486	120.382	75.8018	53.4046	64.94	125.089	118.08	153.988	624.935	376.032	190.633	694.045	528.355	701.115	972.744	934.14	386.238
TVAG_278320	2.552	0	conserved hypothetical protein	1.97665	2.21863	1.77032	2.10561	1.72273	0.822025	1.42959	2.65349	3.42195	12.4085	10.8851	13.3777	10.5961	6.47721	24.1764	11.899	17.4063	2.49186
TVAG_RG_DS113935_7	2.55	0	conserved hypothetical protein	316.923	240.721	217.749	300.049	169.689	268.802	403.86	377.459	363.216	1470.97	1516.99	1056.84	2163.37	1737.74	2274.59	2103.15	2243.97	1009.2
TVAG_414390	2.55	0	Clan CA, family C19, ubiquitin hydrolase-like cysteine peptidase	1456.79	1725.54	1545.49	848.56	653.776	711.052	992.852	1073.34	1045.65	3774.43	6837.85	6822.64	8978.43	5206.75	8969.43	5775.48	5700.58	6835.17
TVAG_388110	2.549	0	conserved hypothetical protein	440.134	377.167	469.134	263.201	232.568	206.328	606.862	653.422	659.947	1360.42	1879.67	1643.79	1449.9	927.166	1672.2	4353.55	4525.65	5070.94
TVAG_430100	2.547	0	protein phosphatase, caeel	257.623	839.752	406.583	331.633	477.196	341.962	413.867	440.48	295.754	2284.28	2342.29	1421.38	2175.73	1999.61	2709.77	3089.28	2877.85	3346.57
TVAG_019410	2.546	0	cortactin-binding protein	77.0893	74.8788	62.5512	16.8449	17.2273	17.2625	39.3138	40.4658	36.1749	289.907	218.198	180.599	279.031	90.6809	227.661	322.761	287.205	348.861
TVAG_191390	2.546	0	conserved hypothetical protein	12.5188	18.8584	22.424	30.5313	24.9796	34.5251	32.1658	30.5152	41.5522	197.407	117.263	68.5608	72.4067	110.113	130.955	325.736	297.358	127.085
TVAG_190550	2.545	0	suppressor of actin	34.2619	52.1378	41.3074	41.0593	38.7614	38.6352	37.8842	37.1489	43.5076	480.545	337.44	207.355	167.772	129.544	143.044	208.233	237.887	211.808
TVAG_301390	2.545	0	conserved hypothetical protein	112.669	142.547	81.4346	74.749	136.096	82.2025	87.2052	92.8722	70.8832	533.563	359.705	133.777	739.961	387.707	666.865	990.593	995.063	333.909
TVAG_395680	2.544	0	conserved hypothetical protein	517.882	709.407	521.653	667.477	544.383	720.094	411.723	448.44	385.214	2469.28	2541.19	1821.04	3367.79	2052.35	2810.5	4170.6	3294.15	6207.23
TVAG_348550	2.543	0	conserved hypothetical protein	30.9675	59.3484	33.0459	49.4818	36.1773	48.4995	50.0358	49.0896	97.77	321.492	128.148	117.055	181.9	139.723	247.808	639.572	693.353	184.398
TVAG_246890	2.542	0	splicing factor U2AF-associated protein	152.202	164.733	175.851	41.0593	38.7614	44.3894	136.526	133.338	125.146	788.501	1010.34	692.297	579.254	300.728	273.999	712.453	674.496	872.151
TVAG_291910	2.542	0	conserved hypothetical protein	598.266	697.759	588.925	630.629	550.412	394.572	456.04	422.569	409.167	2738.88	2578.3	2182.24	4679.95	1943.16	2965.64	3296.03	3134.59	4134
TVAG_035590	2.542	0	conserved hypothetical protein	12.5188	37.1621	12.3922	30.5313	53.4046	35.3471	31.451	34.4954	7.8216	134.237	132.106	103.677	271.967	123.992	177.293	232.031	182.767	119.609
TVAG_228270	2.541	0	hypothetical protein	158.132	132.009	208.307	205.297	182.609	124.126	104.36	144.615	196.518	1237.46	1406.66	1424.73	867.114	1012.3	779.688	586.026	555.552	593.063
TVAG_429510	2.539	0	pc-MYB2	168.674	193.021	106.219	96.8579	153.323	100.287	210.15	202.992	54.2623	1006.21	1158.77	1163.86	709.939	544.085	739.394	752.613	635.332	762.509
TVAG_050310	2.538	0	conserved hypothetical protein	147.59	165.288	128.643	215.825	323.012	309.903	303.789	293.211	241.003	1080.66	1293.35	2337.76	2641.96	926.241	1958.29	474.473	568.607	1078.98
TVAG_212470	2.537	0	flap endonuclease-1	40.8508	38.826	45.4381	54.7458	60.2955	51.7876	11.4367	19.2378	12.7101	200.791	205.828	173.91	134.217	176.735	130.955	361.433	317.666	234.235
TVAG_419570	2.536	0	conserved hypothetical protein	7.9066	10.5385	13.5724	8.42243	3.44546	10.6863	5.71837	3.98024	7.33275	27.073	64.8161	40.1332	68.8747	29.6101	66.485	47.5961	52.219	19.9349
TVAG_153560	2.535	0	heat shock protein	5217.04	4558.73	4513.72	13280.1	7185.5	5792.81	4165.83	4546.76	4671.45	37152	34819.6	46947.4	49558	22741.5	31177.4	26139.2	24831.6	39097.3
TVAG_497110	2.534	0	U3 small nucleolar RNA (U3 snoRNA) associated protein	185.146	183.037	308.625	175.818	121.452	154.541	129.378	100.169	178.43	683.593	1103.36	854.502	1718.33	1430.54	1654.07	423.902	378.588	657.851
TVAG_019390	2.533	0	conserved hypothetical protein	80.3837	138.11	70.8127	304.26	229.123	323.878	124.375	135.991	59.6397	587.709	980.158	600.325	900.669	827.232	1041.6	1450.19	1019.72	1061.53
TVAG_386170	2.532	0	conserved hypothetical protein	121.235	210.77	113.89	301.102	271.33	349.361	165.833	169.16	106.569	429.784	1219.63	531.765	1637.1	1380.57	1623.85	1213.7	694.803	1726.86
TVAG_331150	2.532	0	conserved hypothetical protein	32.2853	18.3037	35.9964	155.815	198.975	169.337	17.1551	22.5547	23.4648	540.332	245.411	204.01	653.426	364.574	664.85	401.592	384.39	428.6
TVAG_506870	2.531	0	zinc finger protein MYND domain-containing protein	26.3553	36.0527	34.2261	42.1121	24.9796	41.1013	22.1587	29.8518	47.4184	120.7	141.507	142.138	392.056	284.072	326.381	118.99	145.053	89.707
TVAG_062830	2.531	0	meiosis-specific interhomolog recombination protein Mnd1	13.8365	28.2875	23.0141	18.9505	38.7614	23.8387	29.3067	29.1884	32.2641	72.1946	74.7117	38.461	137.749	90.6809	189.382	370.357	301.71	99.6744
TVAG_128780	2.529	0	conserved hypothetical protein	71.8183	84.8626	80.2543	98.9635	119.73	121.66	91.494	88.2286	96.3034	541.46	360.199	187.288	747.025	405.288	826.026	702.042	691.902	460.994
TVAG_305410	2.528	0	AGC family protein kinase	173.945	240.167	238.403	95.8051	147.293	107.685	138.671	134.665	130.523	1165.27	1169.16	839.452	439.738	323.86	560.086	1338.64	1288.07	999.236
TVAG_358850	2.527	0	phospholipase A-2-activating protein	2557.78	2852.05	2006.36	2363.54	1875.19	1890.66	1868.48	1985.48	1355.09	6541.51	10630.8	8310.91	22903.5	14805	16407.7	6554.87	6547.69	15387.2
TVAG_103750	2.526	0	conserved hypothetical protein	52.7107	75.4334	52.5194	3.15841	13.7818	8.22025	40.0286	34.4954	23.9536	295.547	193.459	193.977	409.716	118.44	217.587	81.8057	87.0317	164.463
TVAG_390770	2.526	0	conserved hypothetical protein	671.402	779.294	554.109	644.316	528.878	657.62	654.754	693.225	513.292	2374.53	2635.2	2110.34	3323.64	2168.01	3608.32	5214.74	4287.76	7091.84
TVAG_462640	2.524	0	leucine-rich repeat protein, BspA family	54.6873	53.8018	68.4522	32.6369	47.3751	33.703	90.7792	92.2089	88.9707	324.876	572.46	188.96	381.46	205.42	231.69	472.986	526.542	338.893
TVAG_474500	2.523	0	Rabx26 protein	94.2203	122.025	105.629	114.756	142.987	155.363	219.443	212.279	126.612	754.659	813.912	515.042	1169.1	716.194	872.364	948.946	870.317	774.969
TVAG_306050	2.523	0	bsu-protein phosphatase	50.734	73.2148	63.7314	88.4355	211.034	108.507	32.8806	45.1094	28.3533	637.343	402.75	439.793	453.866	440.45	554.042	295.988	303.16	495.88
TVAG_178160	2.522	0	conserved hypothetical protein	141.001	180.818	152.837	24.2145	43.0682	32.881	142.959	168.497	128.079	657.648	670.426	879.585	287.861	195.242	273.999	917.711	954.448	1001.73
TVAG_117970	2.52	0	breast cancer suppressor candidate 1,bcsc-1	138.365	184.701	142.806	163.185	143.848	193.998	245.175	255.399	141.278	448.96	737.716	441.465	1896.7	1102.98	1424.39	929.611	961.7	1290.78
TVAG_350730	2.517	0	conserved hypothetical protein	239.175	256.806	214.208	21.0561	68.0478	54.2537	144.389	131.348	120.257	676.825	1191.43	1250.82	976.607	492.268	793.791	612.799	571.508	595.555
TVAG_163170	2.516	0	hypothetical protein	65.8883	70.9962	61.371	69.485	59.4342	71.5162	25.0179	29.8518	34.2195	150.029	223.64	175.583	584.552	449.703	435.175	217.157	194.371	358.828
TVAG_495690	2.515	0	conserved hypothetical protein	53.3695	36.6074	59.0105	136.864	136.957	156.185	10.7219	8.62385	20.0428	665.544	352.283	356.182	282.563	202.644	398.91	562.228	464.169	239.219
TVAG_392330	2.514	0	conserved hypothetical protein	33.603	56.5751	28.9152	25.2673	36.1773	22.1947	27.8771	21.2279	31.7752	227.864	216.713	125.416	153.643	91.6062	157.146	269.215	221.931	161.971
TVAG_042100	2.514	0	queuine tRNA-ribosyltransferase	216.114	287.867	308.035	62.1154	64.6024	90.4228	152.966	163.853	197.984	921.61	1225.57	811.024	1384.56	850.365	1150.39	855.242	844.208	792.412
TVAG_106530	2.514	0	mannosyltransferase 1	187.123	146.984	139.855	6.31682	9.47501	13.9744	91.494	81.5949	105.103	1001.7	742.664	593.636	552.763	218.374	473.454	340.609	314.765	234.235
TVAG_072070	2.514	0	nicotinamide mononucleotide adenylyltransferase	139.024	159.187	146.936	245.303	161.937	261.404	353.824	318.419	325.085	1035.54	1436.34	1086.94	729.365	924.39	874.379	2321.8	1890.04	1759.25
TVAG_179660	2.512	0	adenylate kinase isoenzyme	187.123	224.636	171.721	334.791	266.162	284.421	210.865	234.834	193.096	837.006	874.77	734.103	2465.36	1592.47	2318.92	1097.68	1006.67	1086.45
TVAG_419930	2.511	0	dual specificity protein phosphatase	132.436	236.839	159.919	102.122	122.314	108.507	82.2016	85.5751	71.3721	905.817	930.68	364.543	607.51	415.467	612.468	859.704	902.229	680.278
TVAG_212040	2.51	0	sua5 protein	844.688	977.861	966.003	1867.67	1312.72	1680.22	1780.56	2026.6	1671.38	3247.63	4292.71	3708.97	8771.81	4612.7	6759.31	10560.4	10533.7	22292.2
TVAG_473830	2.508	0	conserved hypothetical protein	17.7898	24.4049	17.7032	34.7425	68.0478	50.9656	19.2995	22.5547	21.5094	316.98	170.699	163.877	180.134	132.32	153.117	194.846	126.196	122.101
TVAG_146920	2.506	0	hypothetical protein	14.4954	8.31986	10.6219	17.8977	33.5932	46.8554	28.5919	23.2181	28.3533	107.164	54.4257	41.8054	91.8329	62.9214	161.176	295.988	287.205	99.6744
TVAG_354130	2.504	0	conserved hypothetical protein	79.066	102.612	89.1059	76.8546	67.1865	87.1347	52.1801	69.6542	57.6843	482.802	253.822	165.549	745.259	293.325	513.748	551.817	567.157	296.531
TVAG_003680	2.503	0	CAMK family protein kinase	523.153	641.739	573.583	209.508	350.575	314.014	476.769	509.471	413.078	3218.3	2799.96	2329.4	2583.68	1189.03	2331.01	2409.55	2808.22	3099.87
TVAG_137430	2.501	0	conserved hypothetical protein	92.2436	69.8869	76.1236	87.3827	72.3546	60.0078	220.157	210.289	168.164	739.995	585.324	583.603	709.939	302.578	461.366	731.789	741.22	1136.29
TVAG_473840	2.501	0	conserved hypothetical protein	201.618	268.454	299.183	212.666	244.628	276.2	460.329	445.787	373.481	2647.51	2600.56	1402.99	2039.75	1121.48	1768.9	1349.05	1196.69	1624.69
TVAG_299990	2.501	0	conserved hypothetical protein	115.305	92.0732	97.9575	175.818	192.946	189.888	107.934	84.2484	120.257	403.839	383.949	307.688	1066.67	392.334	674.924	1322.28	1279.37	822.314
TVAG_071390	2.499	0	xpa-binding protein	539.625	715.508	671.54	346.372	220.509	300.861	265.19	269.329	332.418	2474.92	3041.9	3637.07	2530.7	2066.23	2002.61	1505.23	1382.35	2058.28
TVAG_000120	2.498	0	conserved hypothetical protein	84.9959	54.9111	58.4204	71.5906	49.9592	73.9823	59.3281	65.6739	58.662	319.236	342.387	180.599	545.699	324.786	429.131	318.299	371.335	433.584
TVAG_372900	2.496	0	conserved hypothetical protein	148.908	157.523	208.307	83.1715	85.2751	81.3805	152.252	134.665	198.962	1002.83	445.796	416.382	1026.06	346.993	924.746	1076.86	1025.52	807.363
TVAG_295040	2.494	0	conserved hypothetical protein	14.4954	27.7329	12.9823	16.8449	31.0091	36.1691	35.025	33.1687	31.2864	151.157	155.856	81.9386	125.387	87.905	179.308	199.308	223.381	142.036
TVAG_211540	2.491	0	conserved hypothetical protein	639.776	947.91	850.932	469.55	591.758	290.997	519.657	562.54	371.526	4208.72	3180.94	2637.08	2173.97	1158.49	2179.9	4590.04	4457.47	4899
TVAG_587460	2.49	0	alpha-acetolactate decarboxylase precursor	20.4254	24.9596	12.3922	65.2738	70.6319	75.6263	17.1551	19.2378	22.4871	294.419	130.622	152.172	79.4708	65.6974	209.529	420.928	353.929	127.085
TVAG_226480	2.489	0	conserved hypothetical protein	112.01	144.766	147.526	116.861	87.8592	101.109	93.6383	91.5455	84.571	680.209	892.087	1120.38	614.574	622.737	608.439	340.609	288.655	331.417
TVAG_056040	2.489	0	conserved hypothetical protein	44.1452	67.6682	63.1413	82.1187	88.7206	105.219	87.92	108.793	109.014	498.594	369.105	372.904	674.618	274.819	590.306	526.531	520.74	423.616
TVAG_072730	2.489	0	Clan SC, family S33, methylesterase-like serine peptidase	4.61218	3.8826	7.67137	6.31682	4.30682	7.39823	10.7219	7.96048	13.6878	13.5365	44.0354	75.2497	37.0864	52.743	24.1764	35.697	31.9116	64.7884
TVAG_250540	2.487	0	conserved hypothetical protein	104.104	104.83	111.53	70.5378	104.225	94.5329	142.959	154.566	130.523	779.476	554.153	372.904	646.362	251.686	539.939	896.888	1034.23	640.408
TVAG_158270	2.486	0	RAB	570.593	632.31	562.371	751.702	501.314	696.255	275.911	279.943	210.694	2103.8	2741.08	1968.2	4033.58	2513.16	2786.33	2278.66	2143.88	4537.68
TVAG_380700	2.486	0	conserved hypothetical protein	13.8365	13.3118	18.8834	9.47523	16.3659	5.75418	24.3031	19.2378	11.7324	67.6825	51.9518	51.8387	68.8747	61.0708	62.4556	116.015	81.2296	194.365
TVAG_310940	2.485	0	neurobeachin-like protein	230.609	202.45	295.053	233.722	149.016	163.583	340.243	312.449	338.284	1586.03	2195.34	1115.37	916.563	600.53	531.88	1850.3	1840.72	2053.29
TVAG_275460	2.484	0	CAMK family protein kinase	59.2995	36.0527	22.424	35.7953	68.0478	36.1691	22.1587	29.1884	19.554	124.085	167.73	147.155	307.287	177.661	282.058	237.98	234.986	154.495
TVAG_127400	2.482	0	CAMK family protein kinase	39.533	35.4981	58.4204	24.2145	24.1182	30.4149	41.4582	52.4065	35.1972	376.766	360.694	317.721	109.493	68.4733	104.764	171.048	214.678	184.398
TVAG_021630	2.481	0	geranylgeranyl transferase type I beta subunit	63.9117	68.2229	63.7314	36.8481	55.9887	40.2792	90.0644	90.8821	71.3721	266.218	483.4	274.243	369.098	339.591	433.16	300.45	382.94	411.157
TVAG_203390	2.481	0	conserved hypothetical protein	29.6497	40.49	15.9328	13.6864	14.6432	18.9066	15.0107	13.9308	32.7529	84.6031	62.3422	61.872	211.922	110.113	183.337	133.864	137.8	117.117
TVAG_258270	2.48	0	conserved hypothetical protein	482.302	538.573	618.431	343.214	234.291	238.387	388.849	461.044	581.243	2548.24	2340.8	2272.54	2092.73	2282.75	2526.43	2409.55	1949.51	3291.75
TVAG_380270	2.48	0	conserved hypothetical protein	404.554	506.402	621.971	201.085	154.184	200.574	298.07	287.241	331.929	1588.28	2362.08	1434.76	1758.95	1631.33	1901.87	2244.45	2342.6	1520.04
TVAG_147010	2.48	0	Derlin-2	55.3462	110.377	116.841	694.85	394.505	1034.11	305.933	320.409	300.643	1327.7	1475.43	949.818	3516.14	1477.73	3108.68	1723.87	1816.06	3189.58
TVAG_135200	2.48	0	conserved hypothetical protein	173.286	210.77	178.212	149.498	236.875	196.464	147.963	153.239	112.435	393.686	412.151	419.726	1342.17	1103.9	1498.94	1026.29	955.898	1547.45
TVAG_129470	2.479	0	conserved hypothetical protein	11.201	17.1944	16.523	40.0065	31.0091	35.3471	9.29235	14.5942	15.6432	98.1396	114.789	142.138	199.56	113.814	86.632	66.932	55.1201	176.922
TVAG_390340	2.475	0	conserved hypothetical protein	6.58883	13.3118	13.5724	5.26402	10.3364	9.8643	14.2959	7.2971	15.6432	65.4264	16.8225	18.3944	68.8747	59.2202	76.5585	116.015	78.3285	42.3616
TVAG_236670	2.475	0	casein kinase II beta chain	10.5421	6.65589	7.08127	16.8449	10.3364	13.1524	5.00358	9.28722	19.554	51.8899	44.5302	38.461	67.1086	37.0126	94.6908	93.7047	87.0317	32.3942
TVAG_465870	2.474	0	zinc phosphodiesterase	104.762	116.478	151.657	171.607	108.532	122.482	105.075	92.2089	136.389	639.599	805.501	673.903	649.894	747.655	737.379	697.58	615.024	575.62
TVAG_244850	2.473	0	conserved hypothetical protein	187.123	298.406	188.834	309.524	224.816	239.209	253.753	254.072	197.984	855.055	584.829	309.36	1757.19	1334.3	1591.61	2189.42	2223.66	1108.88
TVAG_055060	2.472	0	conserved hypothetical protein	172.627	206.333	187.654	54.7458	49.9592	63.2959	362.402	348.271	257.624	1467.58	1120.18	824.402	1029.59	427.496	936.834	1108.1	1324.33	1218.52
TVAG_064660	2.471	0	conserved hypothetical protein	96.1969	139.774	116.251	61.0626	59.4342	85.4906	110.793	126.704	105.592	406.095	353.273	433.104	453.866	218.374	404.954	846.317	928.338	969.334
TVAG_269300	2.47	0	conserved hypothetical protein	117.94	154.195	173.491	62.1154	86.9978	101.931	253.753	266.676	263.49	1200.24	1135.52	709.019	611.042	411.765	449.278	1222.62	1317.08	1153.73
TVAG_416600	2.469	0	ankyrin repeat-containing protein	1279.55	1422.7	934.137	429.544	484.948	389.64	879.2	829.88	514.759	3754.12	4682.59	5132.03	7895.86	3948.32	5282.54	2265.27	2204.8	4517.74
TVAG_138090	2.469	0	conserved hypothetical protein	177.898	161.405	210.668	230.564	201.559	223.591	158.685	139.972	189.674	2355.35	2139.92	1327.74	180.134	434.898	356.601	962.333	1050.18	563.161
TVAG_446780	2.469	0	short-chain dehydrogenase	1180.72	1504.23	1212.67	1035.96	734.744	792.432	443.889	403.994	565.599	5569.14	4618.27	9441.33	7482.61	3163.65	3979.03	3441.79	2889.45	3007.68
TVAG_213640	2.465	0	conserved hypothetical protein	6.58883	14.4211	7.08127	9.47523	30.1478	9.8643	67.1909	68.3274	38.1303	159.054	179.11	103.677	130.685	101.785	136.999	218.644	200.173	159.479
TVAG_256640	2.464	0	conserved hypothetical protein	24.3787	39.3807	37.1766	33.6897	61.1569	45.2114	35.7398	43.7826	53.7735	371.125	279.55	157.188	203.092	124.918	203.484	249.879	322.017	149.512
TVAG_456710	2.464	0	conserved hypothetical protein	14.4954	21.6316	25.3745	12.6336	13.7818	15.6185	20.7291	20.5646	10.7547	98.1396	89.0603	105.35	58.2786	72.1746	130.955	92.2174	89.9328	134.56
TVAG_187910	2.46	0	tRNA-nucleotidyltransferase	558.733	631.755	502.77	762.23	678.755	716.806	674.053	695.215	502.049	2116.2	3067.63	2772.53	5651.25	3612.43	4754.69	2571.67	2399.17	4550.14
TVAG_246950	2.46	0	helicase	74.4538	83.7533	105.039	82.1187	67.1865	84.6686	115.082	106.14	146.655	525.667	645.192	252.505	630.468	527.43	954.967	542.893	514.938	169.447
TVAG_108550	2.458	0	Clan CF, family C15, pyroglutamyl peptidase I-like cysteine peptidase	1268.35	1191.96	909.943	586.411	559.026	542.537	1057.18	1099.87	784.604	3348.03	4618.27	6220.64	9582.41	3889.1	5858.74	2947.98	2349.86	5168.12
TVAG_097250	2.457	0	MYB45	329.442	415.439	423.106	640.104	644.301	686.391	643.317	668.017	562.666	2719.71	3518.38	2132.07	5031.38	2809.26	3954.85	2394.68	2432.54	2519.27
TVAG_198850	2.456	0	calnexin	25.6964	46.0366	36.5865	46.3233	56.8501	35.3471	12.1515	9.9506	7.8216	129.725	114.789	110.366	123.621	202.644	173.264	279.627	304.611	72.264
TVAG_207520	2.456	0	nucleolar phosphoprotein p130	115.305	178.6	153.427	50.5346	66.3251	53.4316	70.7649	73.6344	97.77	304.571	404.73	140.466	1052.55	625.513	896.54	621.724	527.992	152.004
TVAG_388830	2.455	0	CAMK family protein kinase	58.6406	75.9881	58.4204	64.221	82.691	87.1347	61.4725	66.3373	68.439	392.558	405.224	297.654	603.978	277.595	410.998	310.862	390.192	326.434
TVAG_353250	2.453	0	DNA double-strand break repair Rad50 ATPase	276.731	301.734	288.562	276.887	237.737	268.802	335.24	381.44	309.931	1840.96	1775.27	789.286	2398.25	1529.55	2194.01	1691.15	1494.04	951.891
TVAG_056110	2.452	0	conserved hypothetical protein	54.0284	47.1459	68.4522	16.8449	10.3364	20.5506	46.4618	32.5053	39.108	462.497	189.501	264.21	206.624	99.0088	120.882	196.334	176.964	127.085
TVAG_459300	2.452	0	estrogen nuclear receptor coactivator	70.5005	56.5751	93.2367	100.016	76.6615	101.931	213.724	214.27	150.566	895.665	710.503	379.593	1185	692.136	1021.45	385.231	409.049	216.792
TVAG_165240	2.451	0	conserved hypothetical protein	104.104	93.7371	120.972	110.544	91.3047	106.863	129.378	110.12	183.319	656.52	675.374	479.926	833.56	469.135	799.835	696.092	809.395	331.417
TVAG_128630	2.451	0	conserved hypothetical protein	25.6964	35.4981	33.0459	7.36962	15.5046	9.04228	17.1551	19.9012	23.4648	217.712	94.9977	90.2996	127.153	79.5771	205.499	96.6795	78.3285	39.8698
TVAG_371690	2.451	0	conserved hypothetical protein	469.784	501.41	800.183	204.244	116.284	234.277	200.858	216.26	356.86	1425.84	3839.98	2951.46	2608.41	2038.47	1392.16	984.643	881.921	829.79
TVAG_242180	2.45	0	conserved hypothetical protein	223.361	259.025	184.113	315.841	251.519	272.09	166.548	167.17	126.123	743.379	1108.31	789.286	1958.51	1217.72	1909.93	945.972	620.826	1442.79
TVAG_311530	2.449	0	conserved hypothetical protein	7.24771	17.749	11.8021	2.10561	18.0887	16.4405	5.71837	3.31687	3.42195	84.6031	49.9727	41.8054	105.961	21.2823	50.3674	34.2097	39.1643	42.3616
TVAG_368890	2.448	0	cysteine synthase	277.39	264.017	328.689	798.025	1118.05	960.947	108.649	127.368	140.3	2174.86	2931.07	3740.75	2106.86	1455.52	2252.43	2422.94	2332.45	3069.97
TVAG_343260	2.448	0	conserved hypothetical protein	188.441	230.738	210.668	129.495	261.855	222.769	155.826	149.259	262.024	1364.93	1147.39	1050.15	1179.7	629.214	1257.17	893.913	954.448	1417.87
TVAG_413160	2.447	0	r2r3-MYB transcription factor	328.124	680.01	312.166	312.683	449.632	393.75	531.094	507.48	452.675	666.672	892.582	605.342	902.435	773.564	1013.39	6077.42	4073.08	6635.83
TVAG_216450	2.445	0	conserved hypothetical protein	45.4629	43.2633	35.9964	11.5808	34.4546	24.6608	47.8914	40.4658	42.0411	252.681	368.116	145.483	236.646	160.08	217.587	175.51	152.306	67.2802
TVAG_455110	2.445	0	conserved hypothetical protein	4782.17	4714.04	3943.08	8018.15	5737.55	4822	7791.28	8182.04	6225.02	10772.8	20346.8	14590.1	46283.8	33543.6	31020.3	33739.7	31572.2	73265.7
TVAG_110040	2.444	0	conserved hypothetical protein	9.88325	13.3118	7.67137	6.31682	5.16819	8.22025	4.28878	2.65349	1.9554	43.9936	47.9936	35.1165	45.9164	19.4316	20.147	28.2602	29.0106	54.8209
TVAG_233300	2.443	0	conserved hypothetical protein	12.5188	14.4211	19.4735	17.8977	32.7319	17.2625	17.1551	23.8814	44.9742	107.164	145.96	123.744	90.0669	65.6974	66.485	169.561	201.623	122.101
TVAG_476110	2.443	0	leucine-rich repeat protein, BspA family	67.865	83.7533	85.5653	11.5808	26.7023	21.3727	77.9128	77.6147	88.4818	476.033	298.352	302.671	434.44	174.885	310.263	295.988	355.38	306.499
TVAG_384360	2.442	0	conserved hypothetical protein	207.548	251.815	206.537	377.956	374.694	297.573	305.933	326.38	244.425	1077.28	896.54	864.535	2892.74	1651.69	2737.97	1212.21	1353.34	1397.93
TVAG_405850	2.438	0	conserved hypothetical protein	263.553	425.977	295.643	471.656	728.715	523.63	308.792	309.795	222.427	1067.13	1132.55	698.986	1638.86	934.569	2081.18	4081.36	4141.26	3463.69
TVAG_475760	2.438	0	conserved hypothetical protein	11.8599	8.31986	12.3922	4.21121	7.75228	4.11013	7.14797	11.9407	11.7324	57.5301	59.8683	76.9219	61.8106	18.5063	36.2646	37.1844	34.8127	57.3128
TVAG_016180	2.437	0	conserved hypothetical protein	137.048	165.288	218.929	120.02	124.898	147.965	272.337	272.646	399.879	1416.82	1352.73	784.269	1241.51	852.216	1164.5	1082.81	1183.63	1004.22
TVAG_410960	2.436	0	conserved hypothetical protein	72.4771	107.604	79.6642	34.7425	30.1478	27.9489	73.624	50.4164	44.9742	107.164	246.4	274.243	370.864	288.698	370.704	193.359	319.116	667.819
TVAG_330320	2.436	0	ankyrin repeat domain protein	291.226	319.483	288.562	192.663	150.739	164.405	342.388	332.35	276.2	1608.59	1978.62	1600.31	1246.81	699.538	938.849	1106.61	1221.35	2372.25
TVAG_019680	2.435	0	conserved hypothetical protein	8.56548	9.42918	12.9823	1.0528	0.861365	2.46608	8.57756	7.2971	13.6878	33.8412	39.5824	31.7721	40.6184	21.2823	46.338	78.831	44.9664	24.9186
TVAG_096750	2.434	0	conserved hypothetical protein	165.38	185.256	154.608	165.29	235.153	225.235	197.999	189.061	185.763	848.287	1645.14	1178.91	1169.1	998.415	1017.42	782.36	591.816	964.35
TVAG_021390	2.434	0	AAA ATPase	1227.5	1178.65	910.533	1089.65	1072.4	1027.53	928.521	964.544	717.632	3034.43	4801.83	2906.31	9757.24	5548.19	6821.77	3993.61	3646.63	8761.38
TVAG_072500	2.434	0	tankyrase	61.2761	62.1217	52.5194	9.47523	35.316	23.8387	19.2995	20.5646	20.0428	340.668	313.69	284.277	155.409	87.905	141.029	121.965	134.899	67.2802
TVAG_028580	2.43	0	conserved hypothetical protein	114.646	158.077	131.003	77.9074	75.8001	107.685	175.125	150.586	153.988	479.417	426.005	230.766	1013.69	574.621	1120.17	953.409	845.658	538.242
TVAG_248020	2.43	0	ankyrin repeat-containing protein	165.38	208.551	224.83	41.0593	67.1865	55.0757	192.28	210.953	154.965	1082.92	842.115	999.985	605.744	206.345	477.483	783.848	786.187	1340.62
TVAG_240470	2.429	0	conserved hypothetical protein	35.5797	18.3037	32.4558	70.5378	76.6615	52.6096	41.4582	46.4361	32.7529	254.937	230.567	165.549	279.031	209.121	378.763	232.031	243.689	179.414
TVAG_063180	2.428	0	conserved hypothetical protein	23.7198	37.7167	25.3745	0	5.16819	4.93215	20.0143	15.921	28.3533	103.78	131.611	138.794	123.621	72.1746	58.4262	87.7552	63.8233	97.1826
TVAG_465530	2.427	0	conserved hypothetical protein	87.6315	136.446	80.2543	74.749	86.9978	88.7787	88.6348	64.3472	61.1062	497.466	765.424	377.921	471.527	364.574	356.601	438.776	398.895	458.502
TVAG_323820	2.427	0	conserved hypothetical protein	152.202	211.879	142.215	286.363	311.814	356.759	197.999	247.438	143.722	1196.85	1367.57	697.314	1672.42	837.41	1543.26	1371.36	1180.73	1146.26
TVAG_160240	2.427	0	conserved hypothetical protein	88.9492	90.4092	118.611	150.551	172.273	134.812	57.8985	63.0204	65.5059	804.293	543.268	282.604	422.078	487.641	678.953	739.226	720.913	371.287
TVAG_483710	2.426	0	CAMK family protein kinase	77.7482	134.782	72.583	27.3729	56.8501	46.8554	40.7434	45.1094	21.5094	724.202	534.857	321.065	185.432	199.868	175.279	267.728	227.733	176.922
TVAG_299220	2.424	0	conserved hypothetical protein	209.525	188.029	329.869	429.544	319.566	256.472	165.118	182.428	224.382	1525.11	1588.74	2210.67	2085.67	1720.16	1384.1	578.59	625.178	637.916
TVAG_224570	2.424	0	conserved hypothetical protein	27.0142	39.9353	33.636	12.6336	14.6432	17.2625	44.3174	44.446	39.108	235.761	246.4	123.744	127.153	62.9214	86.632	214.182	152.306	224.267
TVAG_011650	2.424	0	Charged multivesicular body protein 1B	943.521	1107.1	689.833	1560.25	1296.35	1345.65	1528.95	1619.29	871.619	2902.45	4097.76	4322.68	6702.03	4875.49	4261.09	8864.77	6727.55	16062.5
TVAG_439170	2.423	0	conserved hypothetical protein	118.599	132.563	151.657	211.613	175.718	169.337	42.173	45.7727	108.525	541.46	820.344	814.369	1151.44	714.344	830.055	370.357	359.731	588.079
TVAG_221900	2.422	0	conserved hypothetical protein	17.131	13.8664	12.3922	9.47523	16.3659	16.4405	3.57398	4.64361	2.44425	39.4814	100.44	127.088	65.3426	27.7595	38.2793	34.2097	56.5706	22.4267
TVAG_143400	2.417	0	conserved hypothetical protein	343.278	454.819	334.59	454.811	590.896	438.961	425.304	435.836	260.557	2542.6	2507.05	2648.79	2087.43	1424.99	1920.01	2083.81	1791.4	2947.87
TVAG_358870	2.415	0	conserved hypothetical protein	57.3228	74.3241	64.9116	15.7921	13.7818	17.2625	39.3138	36.4855	44.9742	197.407	296.373	153.844	399.12	210.972	286.087	163.611	166.811	77.2477
TVAG_016550	2.415	0	conserved hypothetical protein	272.119	301.734	344.622	198.98	396.228	422.521	375.983	354.241	179.897	1772.15	1537.28	1205.67	2557.19	1264.91	2546.58	1252.37	1362.05	1684.5
TVAG_429190	2.413	0	conserved hypothetical protein	31.6264	29.3969	28.9152	64.221	117.146	83.0245	78.6276	76.9513	53.2846	326.004	176.141	150.499	524.507	181.362	684.997	331.685	411.95	209.316
TVAG_495940	2.412	0	conserved hypothetical protein	679.967	1318.42	745.303	367.428	802.792	477.597	430.307	444.46	210.205	3188.97	3304.63	1692.28	1963.81	1010.44	2586.87	5741.27	6054.51	3598.25
TVAG_RG_DS113571_10	2.411	0	hypothetical protein	483.62	584.609	440.809	373.745	280.805	219.481	852.037	919.435	594.442	2393.7	2839.04	2581.9	2251.67	1177.93	1837.4	4285.13	4628.64	3269.32
TVAG_334200	2.41	0	casein kinase II beta chain	9.88325	11.6478	12.3922	7.36962	6.02955	9.04228	4.28878	7.96048	12.2212	67.6825	124.684	71.9053	31.7883	28.6848	26.1911	34.2097	26.1095	14.9512
TVAG_458100	2.408	0	conserved hypothetical protein	27.0142	56.0204	59.0105	57.9042	69.7705	74.8043	30.7362	25.2082	41.0634	306.827	284.498	342.804	174.836	74.0252	130.955	416.466	380.039	226.759
TVAG_454570	2.407	0	Embryonic protein DC-8	2458.95	1720.55	1995.74	4518.63	3303.33	2891.88	1012.87	1081.96	1295.45	4896.83	6213.44	7334.34	25819.2	13822.4	18061.8	7820.63	6866.8	16715.4
TVAG_332390	2.405	0	RIO family atypical protein kinase	275.413	364.965	388.88	222.142	203.282	259.76	240.886	246.775	265.934	1113.38	1966.75	1757.5	1536.43	1115.01	1063.76	1307.4	1230.05	2000.96
TVAG_436140	2.398	0	conserved hypothetical protein	1032.47	1377.77	1171.95	516.926	549.551	494.859	624.732	640.818	526.491	5440.54	5677.59	5412.96	3629.16	2047.72	2939.44	3435.84	2880.75	5105.82
TVAG_299080	2.397	0	dimethyladenosine transferase	480.326	560.204	635.544	411.646	263.578	402.792	223.731	240.804	286.955	1597.31	4051.75	2968.18	2880.37	1623.93	1380.07	1189.9	1135.76	1632.17
TVAG_237730	2.396	0	conserved hypothetical protein	12.5188	12.7571	20.0636	8.42243	5.16819	12.3304	17.1551	5.97036	39.5968	86.8592	86.5864	51.8387	84.7688	71.2493	64.4703	95.1921	87.0317	89.707
TVAG_171020	2.395	0	conserved hypothetical protein	41.5096	56.5751	63.7314	35.7953	33.5932	33.703	34.3102	33.1687	50.8404	200.791	252.832	230.766	226.05	185.988	249.823	229.056	176.964	286.564
TVAG_024440	2.393	0	conserved hypothetical protein	82.3604	71.5508	86.1554	225.3	367.803	293.463	90.0644	84.9118	80.1714	611.398	1005.39	933.096	883.008	882.751	882.438	691.63	574.409	777.461
TVAG_134260	2.393	0	thioredoxin	833.487	1269.61	811.985	1563.41	1033.64	1305.38	518.227	498.857	345.128	3546.56	6332.68	6315.96	2592.51	2256.84	2411.59	6224.67	4074.53	9189.98
TVAG_202080	2.391	0	r2r3-MYB transcription factor	27.6731	27.7329	31.2756	127.389	196.391	176.735	114.367	126.041	65.5059	547.1	543.763	284.277	801.772	542.235	739.394	450.675	381.489	383.747
TVAG_282250	2.39	0	conserved hypothetical protein	16.4721	25.5143	20.0636	36.8481	46.5137	42.7453	28.5919	31.1785	23.4648	129.725	173.668	113.711	301.989	134.171	110.808	121.965	171.162	154.495
TVAG_321420	2.39	0	conserved hypothetical protein	160.767	163.069	178.212	201.085	167.105	162.761	266.619	269.329	262.024	662.16	513.581	416.382	1133.78	647.721	1388.13	1539.44	1650.7	1657.09
TVAG_045380	2.388	0	conserved hypothetical protein	207.548	215.762	195.915	517.979	498.73	556.511	135.811	153.903	98.2588	1078.41	1294.84	1076.91	2767.35	1728.49	2572.77	942.997	966.052	1071.5
TVAG_087610	2.388	0	conserved hypothetical protein	3.9533	6.10123	10.6219	0	3.44546	0.822025	4.28878	3.31687	6.8439	16.9206	26.2233	21.7388	40.6184	14.805	32.2352	22.3107	20.3074	22.4267
TVAG_183140	2.388	0	TKL family protein kinase	892.787	1101.55	1008.49	439.019	475.473	459.512	804.146	780.127	580.265	4093.66	5438.12	6118.64	3168.23	1685	2455.92	2873.61	2858.99	5554.36
TVAG_321080	2.386	0	conserved hypothetical protein	13.8365	7.21055	20.0636	23.1617	12.0591	14.7965	25.0179	22.5547	32.7529	160.182	122.211	95.3163	52.9805	63.8468	74.5438	104.116	117.493	104.658
TVAG_087960	2.384	0	riboflavin-specific deaminase	10.5421	9.98384	12.3922	34.7425	35.316	17.2625	25.0179	23.2181	15.6432	65.4264	74.2169	58.5275	187.198	110.113	147.073	111.553	113.141	84.7233
TVAG_375320	2.384	0	conserved hypothetical protein	10.5421	15.5304	15.9328	13.6864	12.0591	18.0846	18.5847	13.9308	26.8867	49.6338	45.0249	40.1332	65.3426	22.2076	82.6026	197.821	174.063	87.2151
TVAG_511380	2.384	0	conserved hypothetical protein	22.402	37.1621	38.947	67.3794	44.791	59.1858	44.3174	41.7925	34.7083	139.877	110.336	102.005	100.663	63.8468	120.882	474.473	461.268	465.978
TVAG_319100	2.383	0	CAMK family protein kinase	38.2152	79.8707	51.9293	43.1649	64.6024	28.7709	42.8878	46.4361	30.7975	459.113	292.909	249.16	234.88	122.142	229.676	260.291	242.238	132.069
TVAG_481040	2.382	0	conserved hypothetical protein	69.8416	64.3403	87.3356	80.0131	76.6615	77.2704	40.0286	45.1094	55.7289	267.346	499.727	464.876	478.591	395.11	332.425	196.334	245.139	219.284
TVAG_031040	2.382	0	conserved hypothetical protein	241.81	290.641	508.671	161.079	140.402	163.583	340.243	331.023	466.363	1772.15	1668.4	1702.32	1637.1	1393.53	1434.46	1344.59	1330.13	1520.04
TVAG_063260	2.382	0	hypothetical protein	346.573	419.876	393.01	843.296	717.517	659.264	1216.58	1316.8	1145.86	7108.91	2420.96	4963.14	2421.21	2778.72	2048.95	5138.89	5240.76	4679.71
TVAG_482490	2.38	0	conserved hypothetical protein	71.1594	87.0812	107.399	62.1154	99.9183	116.728	131.523	110.783	118.302	777.22	560.585	423.071	769.983	418.243	757.526	295.988	448.213	261.645
TVAG_044120	2.379	0	conserved hypothetical protein	71.1594	103.166	111.53	49.4818	63.741	71.5162	113.653	94.199	81.6379	1044.57	711.988	481.598	356.735	205.42	324.366	322.761	252.392	254.17
TVAG_376540	2.379	0	leucine-rich repeat protein, BspA family	39.533	49.3645	49.5689	38.9537	51.6819	49.3215	100.072	72.971	90.4372	461.369	550.69	314.377	321.415	131.395	376.748	257.316	239.337	166.955
TVAG_053290	2.379	0	conserved hypothetical protein	76.4304	79.316	60.7809	120.02	200.698	119.194	91.494	103.486	78.7048	329.388	276.087	172.238	780.58	447.853	670.894	789.797	678.847	687.754
TVAG_303720	2.378	0	conserved hypothetical protein	3.29442	3.8826	5.31095	5.26402	7.75228	10.6863	7.86276	7.96048	3.9108	29.3291	38.5928	18.3944	15.8942	33.3114	38.2793	50.5708	29.0106	29.9023
TVAG_258260	2.378	0	protein phosphatase-7, caeel	8.56548	11.0932	11.212	22.1089	22.3955	20.5506	29.3067	20.5646	42.0411	121.828	62.837	55.1831	127.153	74.9505	181.323	132.377	149.404	74.7558
TVAG_475990	2.378	0	tRNA-Glu (anticodon: TTC)	18.4487	43.2633	11.212	23.1617	32.7319	12.3304	27.8771	37.8123	9.28815	55.274	53.931	51.8387	217.22	48.1164	213.558	235.006	149.404	102.166
TVAG_157140	2.378	0	conserved hypothetical protein	259.6	246.823	180.572	630.629	730.437	506.367	320.944	311.785	259.579	1218.28	809.954	882.93	1333.34	1216.79	2004.62	3590.53	3547.99	3304.21
TVAG_440120	2.377	0	CAMK family protein kinase	45.4629	72.6601	46.6183	161.079	186.055	138.922	99.3567	82.2583	65.5059	412.863	441.343	182.271	775.281	633.841	882.438	474.473	467.07	383.747
TVAG_160390	2.377	0	uridylate kinase	212.16	267.9	192.964	366.376	289.419	332.098	188.706	183.091	122.701	743.379	1357.18	829.419	2205.76	1685.92	1934.11	731.789	754.275	944.415
TVAG_275510	2.375	0	conserved hypothetical protein	115.305	175.826	123.332	67.3794	76.6615	61.6519	132.237	144.615	117.813	373.382	429.469	759.186	930.691	507.998	689.027	425.39	510.586	657.851
TVAG_139280	2.374	0	GRIP1-associated protein	238.516	175.272	244.304	161.079	111.116	117.55	310.222	283.26	304.065	642.983	561.575	426.415	2523.64	886.452	2292.73	1128.92	1169.13	460.994
TVAG_344280	2.374	0	conserved hypothetical protein	34.9208	47.7006	28.9152	6.31682	20.6728	15.6185	42.8878	47.7629	34.2195	156.798	139.033	152.172	102.429	51.8177	104.764	249.879	232.085	269.121
TVAG_189670	2.373	0	hypothetical protein	23.7198	31.0608	24.1943	26.3201	22.3955	38.6352	50.0358	54.3966	39.108	230.12	145.96	58.5275	236.646	125.843	346.528	156.175	178.415	132.069
TVAG_005990	2.372	0	Replication protein A 30 kDa subunit	323.512	335.568	390.06	341.108	270.469	251.54	264.475	253.409	247.847	833.622	1221.12	981.59	1476.39	1217.72	1635.93	2497.31	2236.72	1771.71
TVAG_201890	2.372	0	zinc finger protein DHHC domain containing protein	6.58883	4.99192	12.3922	10.528	9.47501	9.04228	7.14797	7.2971	14.1766	53.0179	43.0458	31.7721	88.3008	42.5645	64.4703	34.2097	39.1643	27.4105
TVAG_364990	2.369	0	tyrosyl-tRNA synthetase	2680.34	3009.02	2402.32	6192.59	5231.07	4375.64	2622.59	2775.55	1932.91	22371.3	22532.8	28238.7	17024.4	10486.6	11949.2	14500.4	14367.5	19820.3
TVAG_370500	2.368	0	aldo-keto reductase	8.56548	7.21055	7.08127	36.8481	26.7023	54.2537	7.14797	3.31687	2.44425	58.6581	76.196	108.694	113.025	64.7721	78.5732	83.2931	92.8338	107.15
TVAG_291900	2.367	0	conserved hypothetical protein	17.7898	17.749	19.4735	25.2673	24.9796	19.7286	27.8771	29.8518	32.2641	182.743	88.5655	85.283	201.326	53.6683	132.97	120.478	145.053	102.166
TVAG_359940	2.364	0	conserved hypothetical protein	48.7574	73.2148	58.4204	93.6995	80.1069	92.0668	74.3388	59.7036	50.8404	271.858	462.124	586.948	330.245	256.312	388.837	287.064	242.238	413.649
TVAG_003180	2.364	0	UBX domain-containing protein	357.774	534.135	440.219	715.906	663.251	863.126	533.953	541.976	393.035	2305.72	2863.78	1620.38	4077.73	2517.78	3614.37	2913.77	2734.25	3306.7
TVAG_480940	2.364	0	protein phosphatase 2C	1141.84	1377.77	1572.04	547.458	505.621	468.554	1039.31	1052.77	942.992	5387.52	5496.01	3371.19	6864.51	3982.56	6142.81	4692.67	4469.08	4134
TVAG_239400	2.362	0	conserved hypothetical protein	61.2761	49.9192	92.0565	53.693	43.9296	55.0757	79.3424	62.3571	115.857	395.942	489.832	314.377	332.011	236.881	276.014	370.357	381.489	368.795
TVAG_456730	2.362	0	2-deoxyglucose-6-phosphate phosphatase	266.848	397.69	312.166	320.052	304.062	307.437	304.503	292.548	221.938	935.146	1355.2	1516.7	1495.82	1225.12	1112.11	1706.02	1560.77	3119.81
TVAG_078540	2.36	0	conserved hypothetical protein	80.3837	72.6601	79.0741	111.597	98.1956	109.329	85.7756	100.833	80.1714	186.127	161.298	193.977	875.944	362.724	735.365	483.397	555.552	650.376
TVAG_038440	2.36	0	fructose-bisphosphate aldolase	1017.97	1812.07	1777.99	1297.05	766.615	1011.09	185.132	230.19	352.461	3904.15	3218.05	7914.6	3113.49	1971.85	2897.14	6626.26	6424.39	7316.1
TVAG_401130	2.357	0	neurobeachin	601.56	531.917	578.303	368.481	326.457	263.048	874.196	878.306	732.786	1824.04	1848.99	1287.61	1896.7	1064.11	1928.07	6304.99	6631.82	3638.12
TVAG_032090	2.357	0	Co-chaperone protein HscB, mitochondrial precursor	224.02	386.596	260.827	308.471	294.587	448.826	248.034	263.359	98.2588	1201.36	2084.51	1429.74	852.986	888.303	981.158	1668.84	1729.03	2133.03
TVAG_149480	2.356	0	conserved hypothetical protein	194.371	281.766	227.191	104.228	130.927	123.304	270.908	262.696	250.78	1481.12	1389.84	1070.22	699.343	301.653	574.189	1209.24	1290.97	1447.77
TVAG_185490	2.356	0	cell cycle control protein cwf24	36.2386	33.2795	28.9152	25.2673	26.7023	23.8387	29.3067	18.5744	36.1749	181.615	158.329	185.616	67.1086	82.3531	96.7055	200.796	156.657	199.349
TVAG_376550	2.355	0	leucine-rich repeat protein, BspA family	28.9909	31.6155	27.1449	21.0561	34.4546	23.0167	75.7684	53.0698	74.3052	364.357	388.897	214.044	157.176	97.1581	143.044	209.72	205.975	109.642
TVAG_440600	2.353	0	calicylin binding protein	5419.31	4138.86	3785.53	12067.2	7127.79	7570.03	2801.29	2920.17	2850.97	30807.9	29302.3	37864	37095.2	17933.5	22242.3	23569	19870.8	29984.6
TVAG_031750	2.351	0	conserved hypothetical protein	23.7198	41.0447	38.947	37.9009	70.6319	55.0757	35.025	28.525	30.7975	184.999	284.993	230.766	134.217	203.569	276.014	217.157	169.712	129.577
TVAG_041610	2.351	0	conserved hypothetical protein	4.61218	4.43726	7.67137	1.0528	5.16819	2.46608	5.71837	4.64361	11.7324	23.6889	32.6554	25.0832	52.9805	30.5354	28.2058	23.798	20.3074	12.4593
TVAG_171460	2.349	0	conserved hypothetical protein	75.1127	124.798	100.318	30.5313	68.0478	70.6942	114.367	94.8624	50.8404	451.216	542.278	428.087	309.053	175.81	316.308	456.625	481.576	565.652
TVAG_199580	2.349	0	conserved hypothetical protein	920.46	1134.27	1143.62	614.837	414.316	567.197	484.632	591.729	795.848	3102.11	6028.89	5595.23	4323.21	3069.27	3658.69	2067.45	2085.86	4041.8
TVAG_268370	2.349	0	conserved hypothetical protein	233.245	217.98	298.003	277.94	203.282	222.769	339.528	362.202	456.097	1222.8	1248.33	782.597	1787.21	1203.84	2034.84	1823.52	2059.75	1146.26
TVAG_451190	2.349	0	Alkylphosphocholine resistance protein LEM3	69.8416	89.2999	78.484	68.4322	68.0478	49.3215	85.0608	74.9612	79.1937	433.168	298.847	162.205	365.566	249.835	402.94	603.875	555.552	308.991
TVAG_195810	2.348	0	conserved hypothetical protein	64.5706	75.9881	116.841	103.175	152.462	82.2025	122.23	112.773	95.3257	413.991	624.412	479.926	151.877	189.69	201.47	1146.77	1035.68	465.978
TVAG_371680	2.345	0	cop9 signalosome complex subunit	4102.87	4731.23	3657.47	6215.75	5242.27	4761.99	3007.86	3289	2199.82	15630.1	17292.5	22941.1	35765.4	17566.2	23457.1	13884.7	13720.6	28803.4
TVAG_053720	2.343	0	conserved hypothetical protein	1041.04	1072.71	806.084	1929.79	2276.59	1745.98	1663.33	1676.34	1239.72	2911.47	4075	4088.57	7083.49	5749.91	4797	9867.26	8916.4	20752.2
TVAG_268170	2.343	0	ankyrin repeat-containing protein	98.1736	192.466	136.904	100.016	68.0478	88.7787	152.966	169.16	126.612	540.332	604.62	515.042	1004.86	583.874	1043.61	533.968	571.508	361.32
TVAG_242760	2.342	0	conserved hypothetical protein	377.54	545.228	368.816	637.999	462.553	629.671	250.894	243.458	234.159	1231.82	1507.1	1709	2246.37	1341.71	1289.41	2604.4	1650.7	5432.26
TVAG_093420	2.34	0	conserved hypothetical protein	305.063	255.143	388.289	313.735	147.293	207.15	205.147	179.774	271.312	903.561	2510.51	1051.82	835.326	768.012	789.762	1573.64	1655.05	1417.87
TVAG_365440	2.339	0	hypothetical protein	3.9533	3.8826	7.67137	11.5808	6.89092	13.1524	17.8699	14.5942	16.132	51.8899	26.7181	28.4277	61.8106	37.0126	66.485	74.3688	89.9328	49.8372
TVAG_465100	2.337	0	conserved hypothetical protein	39.533	47.1459	66.0918	72.6434	82.691	87.1347	62.1873	65.6739	84.571	266.218	348.325	341.132	224.284	198.018	167.22	496.784	507.685	520.799
TVAG_393150	2.336	0	ubiquitin protein ligase	6692.94	7011.43	5938.82	5014.5	2916.58	2859	6981.42	7334.25	5113.37	18000.2	22732.1	21839.1	23616.9	12859.1	20336.4	33858.6	33681.3	64875.6
TVAG_102790	2.335	0	conserved hypothetical protein	8.56548	12.7571	18.8834	23.1617	14.6432	16.4405	12.8663	15.2576	7.8216	119.572	92.5238	88.6274	35.3203	48.1164	56.4115	63.9572	85.5812	54.8209
TVAG_227680	2.334	0	conserved hypothetical protein	367.657	387.706	378.258	218.983	297.171	249.896	730.522	738.998	613.018	2686.99	1742.61	1334.43	2265.8	1169.6	2441.81	2803.71	2841.59	2810.82
TVAG_238840	2.334	0	conserved hypothetical protein	27.0142	38.2714	27.1449	21.0561	36.1773	23.0167	46.4618	57.0501	47.9073	155.67	188.016	58.5275	367.332	142.499	237.734	166.586	211.777	112.134
TVAG_233760	2.334	0	beta lactamase domain	256.964	366.074	364.685	345.32	358.328	313.192	271.623	254.072	250.78	1344.62	1461.58	2304.31	1079.04	854.991	999.29	1656.94	1457.78	2865.64
TVAG_390590	2.332	0	conserved hypothetical protein	170.651	326.693	274.989	396.907	434.128	547.469	424.589	350.924	269.845	1219.41	1968.73	1428.07	2449.47	1294.52	2379.36	1798.24	1539.01	2013.42
TVAG_182580	2.33	0	conserved hypothetical protein	294.521	441.507	449.66	237.934	166.243	245.785	292.352	248.765	259.09	2214.34	2837.56	1687.27	1101.99	693.987	981.158	1111.07	1055.98	1574.86
TVAG_000290	2.33	0	thioredoxin	137.048	222.418	128.643	272.676	242.905	264.692	95.7827	110.12	98.2588	1016.36	961.851	1316.03	1020.76	640.318	965.04	647.009	420.653	909.529
TVAG_400750	2.329	0	conserved hypothetical protein	440.134	494.2	476.805	489.554	393.644	510.478	531.809	514.114	557.289	2798.67	3202.71	2481.57	1871.98	1192.73	2032.83	2843.86	2764.71	2967.81
TVAG_166630	2.328	0	conserved hypothetical protein	234.562	236.839	247.844	305.313	336.794	366.623	308.077	312.449	323.619	1566.85	1132.06	787.613	739.961	488.567	950.937	3139.85	3054.81	1557.41
TVAG_480860	2.328	0	conserved hypothetical protein	43.4863	38.826	34.2261	98.9635	148.155	98.643	72.9092	82.2583	37.1526	241.401	411.162	279.26	402.652	230.404	348.543	523.557	417.752	418.633
TVAG_416500	2.328	0	CAMK family protein kinase	14.4954	33.8341	18.2933	43.1649	43.0682	45.2114	30.0215	18.5744	18.5763	207.56	120.726	105.35	187.198	97.1581	130.955	202.283	155.207	112.134
TVAG_113090	2.323	0	conserved hypothetical protein	19.1076	9.42918	10.6219	3.15841	5.16819	7.39823	10.7219	14.5942	21.9982	40.6095	32.1607	30.0999	81.2368	30.5354	52.3821	96.6795	81.2296	79.7395
TVAG_464240	2.322	0	conserved hypothetical protein	78.4071	79.8707	75.5335	80.0131	89.5819	77.2704	133.667	151.912	79.6825	306.827	208.797	229.094	817.666	435.824	644.703	614.287	497.531	483.421
TVAG_183880	2.322	0	hypothetical protein	211.501	248.487	220.699	122.125	109.393	155.363	222.302	228.864	211.183	1335.6	1008.86	914.702	1276.83	553.339	882.438	904.325	1070.49	717.656
TVAG_237490	2.321	0	conserved hypothetical protein	8.56548	15.5304	18.8834	11.5808	12.0591	10.6863	6.43317	7.96048	8.7993	49.6338	36.1189	28.4277	81.2368	64.7721	145.058	20.8233	26.1095	54.8209
TVAG_030560	2.32	0	conserved hypothetical protein	57.9817	77.0974	67.8621	67.3794	81.8297	92.8888	65.0465	72.3077	69.4167	434.296	315.175	235.782	291.393	171.183	326.381	523.557	575.86	381.255
TVAG_044360	2.317	0	conserved hypothetical protein	74.4538	111.486	126.873	36.8481	27.5637	44.3894	76.4832	88.2286	112.435	380.15	255.306	167.222	625.17	327.562	620.527	428.365	401.796	291.548
TVAG_157310	2.317	0	RING finger containing protein	191.735	214.098	232.502	286.363	238.598	282.777	218.013	252.745	213.139	743.379	1145.91	1123.73	1954.98	1086.32	1565.42	862.679	786.187	1343.11
TVAG_456780	2.315	0	conserved hypothetical protein	332.077	374.394	427.236	167.396	142.125	146.32	301.644	296.528	238.07	2030.47	1941.02	1454.83	1338.64	694.912	954.967	1033.73	1127.06	1507.58
TVAG_248030	2.315	0	conserved hypothetical protein	53.3695	98.1744	73.7632	50.5346	65.4637	64.118	76.4832	84.9118	53.7735	321.492	348.82	300.999	478.591	234.105	513.748	297.475	327.819	276.597
TVAG_266840	2.313	0	conserved hypothetical protein	73.7949	61.0123	83.795	51.5874	65.4637	60.8299	35.025	38.4756	64.0393	577.557	383.949	396.315	275.499	240.582	300.19	178.485	165.36	132.069
TVAG_192390	2.311	0	hypothetical protein	109.375	160.296	128.643	80.0131	136.957	110.973	67.1909	76.2879	87.5041	760.3	724.357	745.808	520.975	581.098	521.807	336.147	250.941	306.499
TVAG_380190	2.309	0	chromosome region maintenance protein	783.412	912.412	1039.77	282.151	290.28	230.989	457.47	463.698	608.129	3301.78	4379.79	4257.46	1600.01	1701.66	1726.6	2305.43	2454.29	3403.88
TVAG_453170	2.306	0	GTP-binding protein ypt11	162.744	229.074	155.198	334.791	585.728	465.266	241.601	242.131	138.833	1132.55	1134.53	695.642	1290.96	564.442	1259.19	1982.67	1682.61	2893.05
TVAG_032510	2.306	0	CAMK family protein kinase	116.622	330.021	174.671	490.606	654.637	836.821	85.7756	122.724	63.0616	1746.21	1806.93	1125.4	2128.05	1182.55	2157.74	1325.25	1179.28	1552.43
TVAG_329110	2.305	0	conserved hypothetical protein	11.201	4.43726	9.44169	21.0561	55.1273	29.5929	42.8878	59.7036	34.7083	119.572	97.9663	60.1998	93.5989	74.9505	102.75	267.728	271.249	236.727
TVAG_174870	2.304	0	conserved hypothetical protein	42.8274	205.778	142.806	249.514	665.835	515.41	27.1623	27.1983	36.1749	679.081	928.206	1202.32	1366.9	854.066	1222.92	715.428	868.867	1602.27
TVAG_270760	2.304	0	conserved hypothetical protein	86.3137	62.6763	76.1236	52.6402	45.6523	46.0334	90.0644	72.971	125.146	240.273	324.575	204.01	333.777	180.437	362.646	586.026	659.991	366.304
TVAG_310970	2.304	0	conserved hypothetical protein	67.2061	102.057	89.696	74.749	54.266	81.3805	132.952	147.269	110.48	407.223	343.872	185.616	787.644	474.687	844.158	449.188	491.729	269.121
TVAG_513730	2.303	0	conserved hypothetical protein	120.576	130.345	126.873	77.9074	198.975	113.439	39.3138	30.5152	24.9313	617.038	585.819	538.453	293.159	245.209	408.984	532.481	451.114	583.095
TVAG_014970	2.302	0	conserved hypothetical protein	94.2203	133.672	111.53	126.336	101.641	124.948	90.7792	82.9216	95.3257	478.289	749.591	581.931	402.652	400.662	469.425	612.799	571.508	460.994
TVAG_172200	2.302	0	conserved hypothetical protein	2746.88	2915.28	2386.39	7245.39	5061.38	3857.76	5878.49	6088.44	4702.74	10460.3	12099.8	14774	28590	20740	22266.4	24436.1	23752.4	44514.6
TVAG_388670	2.301	0	26S proteasome subunit S9	5834.41	6089.59	4818.21	17054.4	13837.8	12504.6	4365.26	4666.83	3103.71	21713.7	26078.3	34537.9	92131.3	41461.5	56089.2	21256.1	20488.7	42421.4
TVAG_363540	2.301	0	Rab32	154.838	144.766	163.459	367.428	527.155	429.919	175.125	177.121	147.144	955.451	1235.96	797.647	2272.86	1285.26	1801.14	882.014	780.384	1245.93
TVAG_029090	2.299	0	conserved hypothetical protein	27.0142	36.0527	35.9964	24.2145	34.4546	38.6352	27.8771	23.2181	27.3756	139.877	154.866	75.2497	120.089	40.7139	157.146	226.081	274.15	166.955
TVAG_302130	2.299	0	U2 snrnp auxiliary factor, small subunit	99.4914	123.689	172.901	77.9074	36.1773	84.6686	288.063	313.775	303.576	697.129	573.944	306.015	1119.65	633.841	904.599	1298.48	1279.37	575.62
TVAG_364010	2.294	0	conserved hypothetical protein	13.8365	6.65589	11.212	5.26402	3.44546	3.2881	5.71837	11.2773	9.777	31.5851	21.2755	66.8886	81.2368	3.70126	54.3968	20.8233	36.2632	37.3779
TVAG_042750	2.293	0	conserved hypothetical protein	96.1969	119.806	114.48	11.5808	26.7023	23.0167	140.815	133.338	112.435	222.224	285.488	125.416	362.033	140.648	271.984	935.56	932.69	545.718
TVAG_327520	2.293	0	conserved hypothetical protein	24.3787	34.9434	40.1272	32.6369	46.5137	43.5673	20.7291	32.5053	24.9313	263.962	224.135	132.105	148.345	142.499	197.44	141.301	171.162	39.8698
TVAG_514790	2.291	0	ribonucleoprotein, chloroplast	177.24	172.499	215.979	292.679	229.123	260.582	152.252	141.962	189.674	718.562	771.856	593.636	2007.96	1348.18	1418.35	684.193	616.475	799.887
TVAG_185150	2.291	0	CMGC family protein kinase	28.332	13.3118	18.2933	14.7392	19.8114	18.0846	28.5919	24.5448	35.1972	94.7554	124.684	107.022	65.3426	84.2037	94.6908	162.124	130.548	127.085
TVAG_332440	2.29	0	sucrose transport protein	10.5421	14.4211	14.7526	15.7921	22.3955	9.8643	22.8735	17.2477	23.4648	72.1946	61.8474	58.5275	45.9164	44.4151	46.338	124.94	142.152	149.512
[truncated: 873 more rows]
