# Supplementary material for: Dissecting the Transcriptomes of Multiple Metronidazole-Resistant and Sensitive Trichomonas vaginalis Strains Identified Distinct Genes and Pathways Associated with Drug Resistance and Cell Death
Source: Biomedicines. 2021 Dec 2;9(12):1817. doi: 10.3390/biomedicines9121817 (PMC8698965; doi:10.3390/biomedicines9121817)
Supplement: Supplementary file 1 [file biomedicines-09-01817-s001.zip › biomedicines-1449287-supplementary/Supplementary Table S15.xlsx]

## Sheet: Sheet1
Supplementary Table S15 Shared downregulated genes in all MTZ-S transcriptomes treated with MTZ compared with the untreated MTZ-S group
Gene ID	MTZ-S_MTZ/MTZ-S (log2FoldChange)	padj	TrichDB Annotation	30001_1	30001_2	30001_3	30236_1	30236_2	30236_3	50148_1	50148_2	50148_3	30001_1_MTZ	30001_2_MTZ	30001_3_MTZ	30236_1_MTZ	30236_2_MTZ	30236_3_MTZ	50148_1_MTZ	50148_2_MTZ	50148_3_MTZ
TVAG_290200	-4.281	0	conserved hypothetical protein	1761.19	1279.6	1221.52	9234.14	6363.76	5773.08	1998.57	2180.51	1161.02	179.359	153.382	217.388	130.685	403.438	185.352	68.4193	73.977	179.414
TVAG_300660	-4.239	0	conserved hypothetical protein	45.4629	53.2471	48.9788	23.1617	18.95	23.8387	158.685	163.853	130.034	5.64021	0.989559	5.01665	5.29805	0.925315	8.05879	4.46213	4.35159	2.49186
TVAG_128680	-4.23	0	conserved hypothetical protein	291.885	215.207	206.537	355.848	283.389	319.768	256.612	240.804	195.54	12.4085	17.8121	10.0333	12.3621	22.2076	12.0882	14.8738	1.45053	19.9349
TVAG_484340	-4.125	0	conserved hypothetical protein	3205.47	2240.82	1795.1	12634.7	11643.1	8148.73	9205.15	9839.81	1960.29	503.106	458.166	466.548	554.529	384.931	515.763	190.384	178.415	224.267
TVAG_468250	-4.061	0	conserved hypothetical protein	25.6964	17.749	27.1449	9.47523	10.3364	14.7965	33.5954	30.5152	39.5968	1.12804	0.989559	3.34443	3.53203	0.925315	0	0	1.45053	2.49186
TVAG_482050	-4.056	0	conserved hypothetical protein	36.8975	28.2875	33.0459	89.4883	98.1956	92.8888	33.5954	23.8814	28.3533	2.25608	0.989559	1.67222	3.53203	11.1038	0	4.46213	0	2.49186
TVAG_035230	-4.044	0	sperm-associated antigen	621.986	630.091	488.607	616.943	449.632	429.097	376.698	389.4	307.975	34.9693	34.6346	31.7721	21.1922	65.6974	16.1176	16.3611	7.25264	27.4105
TVAG_433110	-4.043	0	antibiotic synthetase	899.376	923.505	859.784	1122.29	540.937	702.831	546.105	518.758	489.828	57.5301	60.8579	80.2663	30.0223	82.3531	36.2646	14.8738	17.4063	14.9512
TVAG_312160	-4.03	0	conserved hypothetical protein	937.591	870.812	762.416	1498.14	894.097	1006.16	391.708	398.024	339.751	56.4021	75.7013	68.5608	45.9164	82.3531	32.2352	20.8233	13.0548	34.8861
TVAG_225230	-4.018	0	Longevity-assurance protein	13816.1	16698.5	10672.1	14058.1	16009.3	13796.9	10021.4	10501.9	5402.28	711.794	1586.76	1035.1	501.549	1040.98	469.425	303.425	252.392	944.415
TVAG_396810	-3.981	0	conserved hypothetical protein	113.328	100.948	110.94	34.7425	58.5728	67.4061	156.54	131.348	146.166	11.2804	9.89559	11.7055	0	4.62658	0	10.4116	4.35159	2.49186
TVAG_243670	-3.964	0	conserved hypothetical protein	13.1777	14.4211	12.3922	9.47523	7.75228	16.4405	14.2959	17.9111	7.8216	0	0.989559	1.67222	0	0.925315	0	0	1.45053	2.49186
TVAG_136170	-3.879	0	paramyosin	2602.59	1995.1	1962.69	2698.34	1064.65	1190.29	1760.54	1788.45	1526.19	209.816	223.64	135.449	42.3844	233.179	56.4115	28.2602	43.5159	149.512
TVAG_173800	-3.869	0	leucine-rich repeat protein, BspA family	71.8183	80.98	67.272	17.8977	34.4546	37.8132	48.6062	45.7727	38.1303	12.4085	0.989559	11.7055	0	2.77595	0	1.48738	0	0
TVAG_093810	-3.846	0	ankyrin repeat-rich membrane-spanning protein	535.672	560.759	408.353	1124.39	841.553	790.788	395.997	378.123	280.6	34.9693	51.4571	81.9386	30.0223	64.7721	32.2352	14.8738	21.7579	34.8861
TVAG_054490	-3.838	0	Tryptophanase	3168.57	3557.57	2574.04	17386	13333.9	12454.5	1819.87	1970.88	920.993	420.759	379.991	765.875	572.19	747.655	626.571	202.283	168.261	114.626
TVAG_210610	-3.827	0	conserved hypothetical protein	388.741	288.977	283.251	575.883	317.844	343.606	127.949	151.912	106.08	18.0487	27.7076	20.0666	19.4262	47.1911	34.2499	2.97475	4.35159	4.98372
TVAG_013750	-3.817	0	coiled-coil domain-containing protein	397.965	301.179	303.314	422.174	296.309	378.954	352.395	353.578	248.825	14.6645	34.6346	20.0666	12.3621	37.0126	34.2499	13.3864	5.80211	44.8535
TVAG_227090	-3.815	0	Enkurin	751.127	651.723	528.144	1173.88	869.117	828.601	382.416	403.994	251.758	43.9936	34.6346	26.7554	51.2145	81.4278	62.4556	50.5708	23.2085	39.8698
TVAG_069880	-3.814	0	conserved hypothetical protein	103.445	72.1055	138.085	61.0626	31.8705	33.703	79.3424	98.1792	67.4613	11.2804	3.95824	10.0333	0	5.55189	0	8.92426	2.90106	4.98372
TVAG_238870	-3.781	0	conserved hypothetical protein	345.914	278.993	339.311	281.099	142.987	153.719	204.432	212.943	205.317	27.073	30.1815	10.0333	15.8942	31.4607	6.04409	8.92426	5.80211	14.9512
TVAG_237570	-3.777	0	conserved hypothetical protein	36.2386	44.3726	36.5865	28.4257	17.2273	21.3727	25.7327	20.5646	28.8421	4.51216	0.989559	3.34443	0	1.85063	6.04409	0	1.45053	2.49186
TVAG_351940	-3.775	0	conserved hypothetical protein	324.829	229.074	281.48	68.4322	105.086	93.7109	277.341	242.131	275.711	25.9449	8.90603	38.461	0	21.2823	12.0882	5.94951	8.70317	17.443
TVAG_074420	-3.766	0	cation-transporting ATPase fungi	12476.6	6988.69	10042.4	19105.2	2355.83	5198.49	13002.1	14136.5	13186.2	730.971	597.199	505.009	741.727	842.962	1235.01	951.921	1077.74	408.665
TVAG_113910	-3.727	0	conserved hypothetical protein	189.758	161.405	172.311	88.4355	83.5524	73.9823	255.182	250.092	201.895	15.7926	7.91647	28.4277	10.5961	12.0291	18.1323	5.94951	8.70317	4.98372
TVAG_199190	-3.723	0	ankyrin 2,3/unc44	572.569	586.828	456.152	561.144	343.685	339.496	348.821	350.924	373.481	32.7132	42.0563	26.7554	24.7242	44.4151	48.3527	29.7475	17.4063	27.4105
TVAG_117060	-3.718	0	Rho-associated protein kinase	1428.46	1138.71	1249.25	772.758	298.032	314.836	949.25	916.782	913.661	108.292	106.872	75.2497	26.4903	84.2037	24.1764	47.5961	44.9664	84.7233
TVAG_268980	-3.714	0	MYB-1	855.889	503.074	508.671	1573.94	1370.43	1601.3	992.138	1005.67	634.527	64.2983	87.0812	56.8553	49.4485	133.245	76.5585	55.0329	27.56	139.544
TVAG_443950	-3.707	0	conserved hypothetical protein	575.205	476.451	416.024	1305.48	1073.26	764.483	693.353	721.75	645.771	48.5058	38.5928	25.0832	54.7465	93.4569	82.6026	47.5961	40.6148	82.2314
TVAG_486620	-3.705	0	conserved hypothetical protein	490.868	316.71	322.198	666.425	707.18	946.151	952.824	944.643	781.671	3.38412	13.8538	11.7055	88.3008	82.3531	58.4262	55.0329	46.4169	114.626
TVAG_065170	-3.692	0	myosin heavy chain, clone	121.235	64.3403	87.9257	120.02	83.5524	118.372	172.266	149.922	139.811	9.02433	7.91647	5.01665	0	15.7304	2.0147	16.3611	13.0548	9.96744
TVAG_059120	-3.679	0	conserved hypothetical protein	492.845	435.406	523.424	304.26	144.709	197.286	167.262	136.655	189.185	27.073	46.0145	18.3944	19.4262	56.4442	12.0882	7.43688	4.35159	4.98372
TVAG_019960	-3.677	0	conserved hypothetical protein	2140.71	1620.15	1618.07	1602.37	703.735	714.34	761.258	808.652	675.102	128.597	131.611	148.827	86.5348	148.976	72.5291	23.798	20.3074	67.2802
TVAG_402650	-3.671	0	conserved hypothetical protein	2783.78	2640.17	1943.22	5300.86	4861.54	4178.35	2145.1	2159.94	1680.18	160.182	189.501	224.077	409.716	565.368	310.263	86.2679	79.7791	147.02
TVAG_183080	-3.663	0	ankyrin repeat-containing protein	815.038	746.015	734.091	1160.19	696.844	611.587	703.36	683.938	598.352	69.9385	81.6386	75.2497	38.8524	110.113	20.147	29.7475	20.3074	82.2314
TVAG_026050	-3.654	0	conserved hypothetical protein	221.385	145.875	210.078	235.828	124.898	174.269	317.37	315.766	199.94	29.3291	21.7703	13.3777	5.29805	34.2367	6.04409	16.3611	8.70317	12.4593
TVAG_109460	-3.637	0	conserved hypothetical protein	932.979	860.274	830.868	140.023	146.432	110.973	554.682	525.391	411.123	91.3713	81.6386	73.5775	15.8942	21.2823	6.04409	26.7728	34.8127	7.47558
TVAG_391120	-3.637	0	calcium binding protein	814.38	758.217	600.727	1220.2	803.653	834.355	534.668	508.807	475.651	50.7618	88.5655	88.6274	37.0864	100.859	10.0735	40.1592	44.9664	59.8047
TVAG_120050	-3.628	0	conserved hypothetical protein	79.7249	103.166	81.4346	138.97	246.35	189.066	152.252	149.922	70.3944	11.2804	4.94779	11.7055	15.8942	13.8797	6.04409	7.43688	15.9558	12.4593
TVAG_405180	-3.628	0	conserved hypothetical protein	311.652	301.179	310.986	189.505	221.371	207.972	298.07	290.557	281.578	38.3534	41.0667	35.1165	7.06407	22.2076	2.0147	13.3864	11.6042	17.443
TVAG_297140	-3.626	0	leucine-rich repeat protein, BspA family	181.193	148.094	177.622	34.7425	39.6228	47.6775	320.944	301.835	198.473	20.3047	7.91647	15.0499	1.76602	5.55189	14.1029	17.8485	23.2085	12.4593
TVAG_287730	-3.623	0	amino acid transporter	1005.46	1098.78	961.282	948.576	994.015	1364.56	967.12	1006.34	816.868	56.4021	82.6282	86.9552	30.0223	119.366	70.5144	65.4446	69.6254	166.955
TVAG_121300	-3.612	0	leucine-rich repeat protein, BspA family	108.057	57.6844	91.4663	108.439	177.441	157.007	290.922	240.804	231.715	7.89629	5.44257	8.36108	15.8942	12.0291	14.1029	10.4116	10.1537	42.3616
TVAG_130190	-3.606	0	DNA replication licensing factor	510.634	383.823	394.781	595.887	315.259	405.258	304.503	290.557	345.617	32.7132	41.5615	38.461	19.4262	69.3987	16.1176	8.92426	21.7579	37.3779
TVAG_358810	-3.596	0	conserved hypothetical protein	26.3553	20.5223	27.1449	45.2705	21.5341	30.4149	82.2016	59.7036	100.703	2.25608	1.97912	5.01665	0	5.55189	0	8.92426	0	12.4593
TVAG_168160	-3.595	0	conserved hypothetical protein	708.958	703.861	541.127	176.871	91.3047	123.304	112.223	131.348	153.988	42.8656	52.4466	50.1665	7.06407	22.2076	14.1029	2.97475	17.4063	14.9512
TVAG_237520	-3.589	0	conserved hypothetical protein	88.9492	101.502	92.0565	152.656	140.402	113.439	117.227	129.358	94.8369	9.02433	4.94779	5.01665	12.3621	20.3569	16.1176	2.97475	5.80211	9.96744
TVAG_417430	-3.588	0	conserved hypothetical protein	222.703	212.434	184.703	243.198	198.975	207.15	171.551	165.843	178.919	11.2804	14.8434	15.0499	7.06407	48.1164	10.0735	16.3611	7.25264	12.4593
TVAG_059360	-3.58	0	spag6	2118.31	2386.14	1849.39	1261.26	813.99	744.755	528.949	574.481	542.623	135.365	209.786	147.155	75.9387	173.959	68.4997	10.4116	17.4063	62.2965
TVAG_048650	-3.579	0	conserved hypothetical protein	38.8741	28.8422	22.424	13.6864	26.7023	19.7286	22.8735	39.8024	29.8198	2.25608	4.45302	3.34443	0	0	0	4.46213	1.45053	2.49186
TVAG_092580	-3.574	0	proliferating cell nuclear antigen	679.967	590.71	593.646	463.233	454.801	476.775	611.151	616.937	431.166	59.7862	74.2169	65.2164	24.7242	49.967	36.2646	29.7475	24.659	39.8698
TVAG_186250	-3.565	0	leucine-rich repeat protein, BspA family	217.431	174.162	180.572	430.597	602.094	444.716	154.396	164.517	117.813	33.8412	15.8329	23.411	17.6602	55.5189	20.147	8.92426	5.80211	27.4105
TVAG_257660	-3.56	0	structural maintenance of chromosome	376.222	237.948	355.243	163.185	102.502	110.151	380.272	393.38	310.42	34.9693	21.2755	5.01665	40.6184	22.2076	24.1764	17.8485	8.70317	32.3942
TVAG_231400	-3.558	0	conserved hypothetical protein	388.082	382.159	338.13	347.425	306.646	307.437	260.186	228.864	218.027	24.8169	34.1398	41.8054	7.06407	59.2202	8.05879	11.899	5.80211	39.8698
TVAG_007500	-3.55	0	centromeric protein E	687.215	657.824	741.763	606.415	357.466	349.361	929.95	1091.25	616.44	80.0909	80.6491	51.8387	8.83008	86.0543	28.2058	52.0582	58.0211	64.7884
TVAG_004030	-3.534	0	conserved hypothetical protein	556.756	606.795	458.512	707.484	505.621	557.333	602.573	582.442	453.653	46.2497	67.29	35.1165	42.3844	27.7595	42.3087	60.9824	46.4169	64.7884
TVAG_153420	-3.529	0	conserved hypothetical protein	507.34	513.613	501.59	627.471	466.86	540.892	409.578	444.46	403.301	37.2254	38.5928	51.8387	38.8524	113.814	16.1176	29.7475	21.7579	27.4105
TVAG_402710	-3.516	0	pyruvate, phosphate dikinase, chloroplast	759.033	699.978	651.476	1212.83	775.228	753.797	604.003	545.956	491.783	68.8105	87.0812	53.5109	38.8524	67.548	54.3968	40.1592	49.318	107.15
TVAG_014240	-3.51	0	conserved hypothetical protein	741.902	627.872	675.671	742.226	295.448	374.843	275.911	271.983	211.672	41.7375	74.7117	45.1498	30.0223	68.4733	28.2058	20.8233	15.9558	39.8698
TVAG_339450	-3.505	0	retiin	2298.18	1736.63	1825.2	3180.52	1564.24	1274.96	1339.53	1458.76	1448.95	183.871	248.874	289.293	125.387	165.631	112.823	59.4951	62.3727	169.447
TVAG_224330	-3.504	0	conserved hypothetical protein	45.4629	41.5993	48.3886	11.5808	18.95	28.7709	57.1837	62.3571	78.7048	5.64021	5.44257	5.01665	5.29805	1.85063	6.04409	0	4.35159	0
TVAG_116950	-3.494	0	conserved hypothetical protein	954.722	732.703	739.992	1242.31	664.112	581.994	598.999	633.521	551.912	55.274	91.5342	66.8886	60.0446	140.648	80.5879	26.7728	29.0106	37.3779
TVAG_253700	-3.49	0	conserved hypothetical protein	1096.38	1057.18	938.268	345.32	280.805	268.802	197.999	211.616	217.538	86.8592	125.179	91.9718	14.1281	32.386	16.1176	4.46213	8.70317	27.4105
TVAG_008860	-3.486	0	leucine-rich repeat protein, BspA family	443.428	488.099	397.141	401.118	869.978	678.171	368.12	361.538	236.115	69.9385	51.4571	66.8886	37.0864	43.4898	34.2499	23.798	20.3074	27.4105
TVAG_164890	-3.483	0	Acetyl-CoA hydrolase	7322.83	6626.49	5929.97	12345.2	8869.47	8641.13	5117.94	5764.71	3497.23	875.36	895.551	1632.08	522.741	438.6	547.998	220.132	261.095	338.893
TVAG_049440	-3.48	0	conserved hypothetical protein	127.164	118.697	100.908	43.1649	52.5432	55.0757	107.934	98.1792	90.9261	14.6645	13.359	18.3944	0	6.47721	6.04409	0	4.35159	4.98372
TVAG_496790	-3.466	0	conserved hypothetical protein	83.0193	59.903	83.795	77.9074	58.5728	69.8721	63.6169	63.6838	70.8832	5.64021	12.8643	1.67222	8.83008	12.0291	4.0294	0	4.35159	0
TVAG_291490	-3.457	0	conserved hypothetical protein	82.3604	65.4496	77.8939	12.6336	27.5637	18.9066	69.3353	55.7233	82.6156	6.76825	4.45302	11.7055	0	5.55189	0	4.46213	4.35159	7.47558
TVAG_212820	-3.455	0	AMP dependent ligase/synthetase	8609.63	8580	6173.68	14440.3	12103.9	13127.7	8499.65	8913.08	4633.32	526.795	1122.16	1100.32	393.822	1133.51	479.498	395.642	393.093	2215.26
TVAG_075830	-3.447	0	conserved hypothetical protein	1028.52	870.812	899.911	812.764	317.844	321.412	656.898	662.71	554.845	71.0666	94.0081	70.233	37.0864	95.3075	8.05879	47.5961	40.6148	94.6907
TVAG_016610	-3.444	0	conserved hypothetical protein	160.767	150.867	132.774	57.9042	81.8297	65.762	141.53	128.694	113.413	25.9449	12.8643	13.3777	0	11.1038	10.0735	2.97475	5.80211	9.96744
TVAG_173810	-3.444	0	leucine-rich repeat protein, BspA family	37.5563	45.4819	27.735	27.3729	40.4841	43.5673	17.1551	17.2477	17.5986	4.51216	5.93735	1.67222	0	3.70126	0	1.48738	2.90106	0
TVAG_244940	-3.432	0	centromeric protein E	921.778	626.208	851.522	207.402	164.521	143.854	841.315	758.899	722.031	63.1703	90.0499	88.6274	8.83008	54.5936	34.2499	28.2602	24.659	92.1988
TVAG_243740	-3.43	0	DNA-binding protein HU	69.8416	54.9111	62.5512	48.429	38.7614	49.3215	27.8771	33.1687	21.9982	5.64021	11.3799	3.34443	0	2.77595	4.0294	1.48738	0	4.98372
TVAG_224060	-3.429	0	conserved hypothetical protein	538.966	535.799	435.498	429.544	335.932	380.598	218.728	242.131	140.3	45.1216	31.1711	43.4776	15.8942	24.9835	10.0735	25.2854	27.56	82.2314
TVAG_034200	-3.429	0	conserved hypothetical protein	18.4487	14.9758	27.735	51.5874	35.316	50.1435	50.0358	33.832	48.885	1.12804	3.95824	3.34443	1.76602	1.85063	0	1.48738	8.70317	9.96744
TVAG_438350	-3.417	0	conserved hypothetical protein	638.458	473.678	456.152	851.718	379.862	421.699	342.388	320.409	320.197	51.8899	44.5302	40.1332	28.2563	86.9797	40.294	26.7728	27.56	42.3616
TVAG_340690	-3.416	0	conserved hypothetical protein	259.6	254.033	261.417	54.7458	36.1773	53.4316	45.747	51.0797	43.0188	24.8169	26.7181	11.7055	3.53203	7.40252	8.05879	5.94951	7.25264	0
TVAG_139560	-3.414	0	leucine-rich repeat protein, BspA family	387.423	400.463	431.367	58.957	51.6819	92.8888	258.756	257.389	345.617	31.5851	31.6659	33.4443	19.4262	32.386	16.1176	23.798	13.0548	9.96744
TVAG_070480	-3.412	0	cytidine deaminase	218.749	301.179	201.816	1190.72	1132.69	1131.93	353.824	355.568	237.092	47.3777	55.9101	76.9219	67.1086	71.2493	90.6614	14.8738	10.1537	47.3454
TVAG_100030	-3.407	0	conserved hypothetical protein	519.2	532.471	444.94	744.332	511.651	605.832	408.864	403.331	327.041	59.7862	69.2691	45.1498	28.2563	97.1581	16.1176	29.7475	23.2085	47.3454
TVAG_347990	-3.405	0	conserved hypothetical protein	57.9817	55.4658	60.1908	31.5841	35.316	31.237	49.321	59.7036	74.3052	3.38412	1.97912	6.68886	1.76602	8.32784	4.0294	10.4116	4.35159	2.49186
TVAG_225300	-3.4	0	conserved hypothetical protein	494.162	398.799	520.473	240.039	130.927	110.973	462.473	521.411	371.037	39.4814	37.6032	35.1165	21.1922	63.8468	30.2205	20.8233	13.0548	44.8535
TVAG_289190	-3.39	0	heat shock protein 70kD	2524.84	2428.85	2117.3	1790.82	1417.81	1653.09	1399.57	1529.74	1191.33	188.383	334.966	292.638	51.2145	198.943	72.5291	121.965	111.691	152.004
TVAG_150370	-3.359	0	conserved hypothetical protein	183.17	212.989	191.194	222.142	257.548	302.505	182.988	233.507	140.789	19.1767	50.4675	23.411	8.83008	32.386	14.1029	7.43688	2.90106	22.4267
TVAG_029590	-3.358	0	conserved hypothetical protein	56.0051	38.826	43.0777	46.3233	52.5432	58.3638	28.5919	22.5547	37.1526	4.51216	5.44257	10.0333	1.76602	0	0	4.46213	4.35159	7.47558
TVAG_198930	-3.355	0	conserved hypothetical protein	108.057	108.158	103.859	130.548	149.877	180.023	225.876	204.319	218.027	12.4085	12.8643	5.01665	21.1922	19.4316	16.1176	17.8485	8.70317	29.9023
TVAG_491860	-3.354	0	conserved hypothetical protein	368.316	297.851	340.491	180.029	102.502	106.041	307.362	312.449	317.264	38.3534	23.7494	10.0333	1.76602	43.4898	12.0882	41.6466	40.6148	12.4593
TVAG_235070	-3.343	0	leucine-rich repeat protein, BspA family	518.541	602.913	406.583	473.762	439.296	529.384	353.824	336.994	209.228	67.6825	65.3109	75.2497	14.1281	37.0126	6.04409	31.2349	33.3622	47.3454
TVAG_367490	-3.341	0	conserved hypothetical protein	426.297	452.601	347.572	512.715	353.16	293.463	173.696	208.299	139.322	25.9449	34.1398	36.7887	40.6184	52.743	28.2058	19.3359	8.70317	39.8698
TVAG_163270	-3.337	0	hypothetical protein	168.674	139.219	174.671	46.3233	44.791	45.2114	227.305	221.567	204.828	31.5851	15.3382	13.3777	3.53203	14.805	0	23.798	13.0548	7.47558
TVAG_063450	-3.335	0	conserved hypothetical protein	5166.3	4675.21	4605.18	11972.5	6418.03	5510.86	6225.88	6519.63	4288.68	536.948	712.482	928.08	379.694	717.119	284.072	362.92	311.864	1258.39
TVAG_300670	-3.335	0	conserved hypothetical protein	54.0284	47.7006	50.7491	46.3233	42.2069	32.881	139.385	134.665	104.125	2.25608	10.8851	10.0333	5.29805	2.77595	8.05879	2.97475	7.25264	17.443
TVAG_399070	-3.334	0	Clan SC, family S28, unassigned serine peptidase	1707.83	1742.18	1821.07	1521.3	1376.46	1407.31	1194.42	1251.12	970.367	134.237	220.672	309.36	114.791	177.661	90.6614	59.4951	58.0211	119.609
TVAG_245830	-3.331	0	conserved hypothetical protein	2352.21	1545.83	1549.03	3078.4	1721.87	1441.83	1384.56	1551.63	1025.12	133.109	205.828	255.849	150.111	193.391	151.102	127.914	60.9222	279.088
TVAG_227070	-3.33	0	conserved hypothetical protein	169.992	109.268	93.8268	112.65	91.3047	73.1602	128.663	125.378	127.101	6.76825	15.8329	13.3777	7.06407	23.1329	4.0294	8.92426	5.80211	12.4593
TVAG_496190	-3.326	0	CAMK family protein kinase	496.139	350.544	466.773	240.039	173.996	207.15	555.397	604.996	527.469	39.4814	47.004	25.0832	8.83008	49.0417	16.1176	47.5961	66.7243	59.8047
TVAG_378130	-3.319	0	sugar transporter	541.602	604.022	585.385	348.478	209.312	343.606	325.947	342.964	365.171	43.9936	66.3004	56.8553	31.7883	67.548	4.0294	19.3359	18.8569	54.8209
TVAG_531330	-3.312	0	CAMK family protein kinase	155.496	136.446	125.692	906.464	652.053	1295.51	198.713	199.675	68.439	64.2983	51.4571	55.1831	35.3203	24.9835	46.338	37.1844	26.1095	34.8861
TVAG_281960	-3.304	0	transcription initiation factor tfiid	193.712	159.741	181.162	258.99	153.323	178.379	117.941	122.061	155.454	11.2804	21.7703	3.34443	15.8942	35.162	26.1911	14.8738	8.70317	12.4593
TVAG_348280	-3.299	0	kinesin light chain	723.454	620.662	679.211	977.002	335.071	417.589	664.046	667.353	610.085	45.1216	74.2169	46.822	42.3844	126.768	28.2058	55.0329	75.4275	79.7395
TVAG_396050	-3.292	0	ankyrin repeat-containing protein	608.808	642.294	486.247	734.857	490.117	481.707	468.192	497.53	402.812	62.0423	65.3109	45.1498	93.5989	66.6227	84.6173	19.3359	15.9558	37.3779
TVAG_260790	-3.292	0	glucokinase	601.56	586.828	400.682	1929.79	1931.18	1537.19	523.946	528.045	309.931	71.0666	65.3109	56.8553	95.3649	260.014	104.764	62.4698	66.7243	67.2802
TVAG_404920	-3.291	0	conserved hypothetical protein	133.753	89.2999	119.201	64.221	51.6819	65.762	87.92	88.2286	123.679	22.5608	10.8851	11.7055	0	14.805	0	5.94951	4.35159	9.96744
TVAG_345200	-3.286	0	conserved hypothetical protein	50.0751	44.9273	65.5017	41.0593	39.6228	39.4572	93.6383	62.3571	133.945	10.1524	12.8643	5.01665	1.76602	7.40252	0	5.94951	7.25264	2.49186
TVAG_253740	-3.284	0	conserved hypothetical protein	9136.73	8846.23	7515.58	4211.21	3065.6	3743.5	2274.48	2228.93	2281.95	878.744	1072.19	1198.98	105.961	334.039	177.293	181.46	174.063	318.958
TVAG_483540	-3.283	0	conserved hypothetical protein	370.951	373.285	297.413	1379.17	1435.03	1178.78	358.113	376.796	316.286	53.0179	62.837	68.5608	75.9387	162.856	74.5438	37.1844	26.1095	62.2965
TVAG_037640	-3.281	0	conserved hypothetical protein	265.53	269.009	198.866	460.075	373.832	397.038	192.995	216.923	130.523	38.3534	31.6659	21.7388	21.1922	54.5936	42.3087	14.8738	20.3074	7.47558
TVAG_161130	-3.278	0	conserved hypothetical protein	31.6264	25.5143	31.2756	21.0561	18.0887	15.6185	40.0286	27.8617	38.1303	0	7.91647	0	0	0.925315	10.0735	0	2.90106	2.49186
TVAG_304540	-3.272	0	conserved hypothetical protein	411.143	440.953	323.378	359.006	386.753	327.166	230.879	214.27	161.809	30.4571	50.4675	51.8387	35.3203	26.8341	30.2205	19.3359	29.0106	17.443
TVAG_319960	-3.266	0	harmonin-interacting ankyrin-repeat containing protein (harp), sans	27.6731	18.3037	15.9328	16.8449	26.7023	23.8387	20.0143	25.2082	24.4425	3.38412	1.97912	3.34443	3.53203	2.77595	0	0	2.90106	2.49186
TVAG_140910	-3.265	0	conserved hypothetical protein	208.866	205.778	210.668	69.485	55.9887	59.1858	278.056	267.339	245.892	37.2254	32.1607	35.1165	7.06407	18.5063	0	10.4116	5.80211	17.443
TVAG_203880	-3.264	0	conserved hypothetical protein	3597.5	3875.95	3629.15	8482.44	6238.86	6572.91	3091.49	3292.98	2367.01	441.064	713.472	1078.58	294.925	776.34	336.455	179.973	139.251	318.958
TVAG_438850	-3.261	0	conserved hypothetical protein	545.555	467.022	510.441	666.425	464.276	626.383	451.037	528.045	451.697	30.4571	33.645	33.4443	33.5543	148.05	58.4262	49.0834	53.6696	47.3454
TVAG_251780	-3.257	0	conserved hypothetical protein	125.847	108.158	106.219	109.492	104.225	110.151	130.093	110.783	118.302	14.6645	12.8643	21.7388	15.8942	11.1038	10.0735	4.46213	8.70317	4.98372
TVAG_483300	-3.257	0	conserved hypothetical protein	703.687	637.302	575.943	779.074	306.646	411.835	407.434	460.381	381.303	50.7618	49.9727	55.1831	90.0669	98.0834	82.6026	10.4116	17.4063	32.3942
TVAG_321750	-3.256	0	conserved hypothetical protein	869.726	876.359	831.459	801.183	472.889	424.987	549.679	560.55	456.586	71.0666	96.9768	91.9718	35.3203	158.229	42.3087	32.7223	21.7579	54.8209
TVAG_458460	-3.256	0	acc synthase	1260.44	1184.19	1101.73	2575.16	2063.83	1635.01	1165.12	1192.08	1030.98	124.085	145.96	187.288	169.538	243.358	167.22	87.7552	108.79	147.02
TVAG_120090	-3.251	0	conserved hypothetical protein	546.214	424.313	471.494	607.468	446.187	499.791	391.708	431.856	475.651	48.5058	62.837	46.822	38.8524	97.1581	44.3233	26.7728	26.1095	52.3291
TVAG_077440	-3.249	0	6-phosphofructokinase	711.594	500.856	378.258	2547.78	2982.91	1643.23	350.25	338.32	125.146	153.414	126.664	180.599	100.663	131.395	128.941	65.4446	59.4717	59.8047
TVAG_434380	-3.246	0	conserved hypothetical protein	564.004	540.237	355.243	920.15	808.821	1033.29	719.8	738.334	574.399	78.9629	95.4924	65.2164	45.9164	46.2658	62.4556	110.066	84.1307	67.2802
TVAG_035030	-3.246	0	conserved hypothetical protein	303.086	165.288	273.809	162.132	88.7206	87.1347	264.475	283.26	361.749	34.9693	26.7181	28.4277	1.76602	24.0582	10.0735	32.7223	26.1095	22.4267
TVAG_481930	-3.243	0	2-deoxyglucose-6-phosphate phosphatase	200.959	171.389	162.279	56.8514	39.6228	76.4483	80.772	91.5455	84.571	14.6645	18.3068	16.7222	3.53203	5.55189	2.0147	8.92426	21.7579	7.47558
TVAG_442600	-3.24	0	leucine-rich repeat protein, BspA family	364.362	417.657	377.667	61.0626	172.273	108.507	205.861	175.794	117.813	38.3534	33.645	53.5109	3.53203	1.85063	16.1176	13.3864	14.5053	37.3779
TVAG_172030	-3.222	0	conserved hypothetical protein	51.3929	42.154	57.8303	41.0593	29.2864	31.237	53.6097	40.4658	53.2846	6.76825	8.90603	10.0333	5.29805	2.77595	0	1.48738	2.90106	0
TVAG_129430	-3.22	0	CMGC family protein kinase	315.605	321.147	255.516	291.627	279.082	214.549	111.508	104.15	91.4149	30.4571	16.8225	15.0499	17.6602	55.5189	38.2793	11.899	5.80211	19.9349
TVAG_146110	-3.216	0	conserved hypothetical protein	1149.75	850.845	679.211	2797.3	1612.47	1256.88	770.551	817.939	630.128	125.213	114.294	81.9386	143.047	152.677	78.5732	111.553	110.24	221.776
TVAG_062630	-3.21	0	hypothetical protein	594.971	578.508	516.342	1178.09	876.869	831.067	275.197	260.042	316.286	98.1396	100.935	103.677	37.0864	128.619	24.1764	34.2097	26.1095	27.4105
TVAG_261110	-3.201	0	conserved hypothetical protein	42.1685	44.9273	42.4876	66.3266	105.948	83.0245	110.079	90.8821	53.7735	15.7926	9.89559	6.68886	0	2.77595	0	5.94951	8.70317	19.9349
TVAG_465850	-3.198	0	Rho-associated protein kinase	2783.12	2427.18	2361.6	1940.32	1004.35	863.948	1593.28	1616.64	1627.87	214.328	262.233	214.044	176.602	323.86	118.867	145.763	118.943	186.89
TVAG_309160	-3.197	0	conserved hypothetical protein	770.234	739.913	809.625	257.937	157.63	152.075	323.803	306.478	259.579	103.78	68.2796	80.2663	15.8942	39.7886	28.2058	13.3864	17.4063	42.3616
TVAG_372980	-3.196	0	conserved hypothetical protein	114.646	128.681	90.8762	109.492	49.0978	81.3805	62.1873	72.3077	65.017	14.6645	7.91647	10.0333	3.53203	12.9544	8.05879	8.92426	8.70317	7.47558
TVAG_093740	-3.195	0	conserved hypothetical protein	38.8741	59.3484	49.5689	27.3729	44.791	29.5929	36.4546	34.4954	35.1972	6.76825	2.4739	5.01665	1.76602	4.62658	0	10.4116	1.45053	7.47558
TVAG_157250	-3.192	0	conserved hypothetical protein	48.0985	49.9192	59.0105	31.5841	19.8114	40.2792	50.0358	54.3966	72.3498	4.51216	7.91647	8.36108	0	5.55189	4.0294	4.46213	4.35159	4.98372
TVAG_320070	-3.192	0	neurobeachin-like protein	941.544	789.278	900.501	333.739	285.112	304.149	1712.65	1726.76	1303.76	119.572	120.231	155.516	15.8942	81.4278	16.1176	77.3436	116.042	206.824
TVAG_243750	-3.182	0	polyribonucleotide nucleotidyltransferase	70.5005	52.1378	46.6183	34.7425	24.1182	32.881	23.5883	27.8617	21.5094	6.76825	7.42169	6.68886	0	0	0	5.94951	1.45053	7.47558
TVAG_293030	-3.18	0	conserved hypothetical protein	909.918	804.808	733.501	1174.93	607.262	614.053	739.814	805.998	595.908	91.3713	66.3004	120.4	56.5125	110.113	44.3233	71.3941	62.3727	152.004
TVAG_358260	-3.177	0	conserved hypothetical protein	193.712	204.669	156.378	311.63	249.796	268.802	146.533	122.061	96.7923	12.4085	23.7494	25.0832	19.4262	27.7595	14.1029	28.2602	24.659	14.9512
TVAG_209310	-3.175	0	conserved hypothetical protein	229.95	236.839	208.897	106.333	68.9092	100.287	185.132	181.101	214.116	21.4328	34.6346	21.7388	5.29805	10.1785	4.0294	14.8738	18.8569	37.3779
TVAG_498820	-3.175	0	replication factor C / DNA polymerase III gamma-tau subunit	471.76	399.908	417.205	1052.8	683.924	726.67	655.468	705.166	591.508	41.7375	44.5302	58.5275	14.1281	104.561	6.04409	127.914	95.7349	139.544
TVAG_004230	-3.174	0	transcriptional adaptor	770.893	620.662	601.317	1006.48	538.353	539.248	554.682	580.451	444.853	75.5787	89.5551	58.5275	37.0864	207.271	46.338	29.7475	23.2085	52.3291
TVAG_319820	-3.171	0	conserved hypothetical protein	94.2203	82.644	90.8762	117.914	101.641	95.3549	159.4	128.031	171.097	11.2804	12.8643	10.0333	5.29805	24.9835	22.1617	10.4116	4.35159	12.4593
TVAG_358370	-3.171	0	axoneme-associated protein mst101	1102.97	938.481	744.123	1624.48	1093.07	1135.22	590.422	607.65	482.495	104.908	100.935	100.333	97.1309	185.988	84.6173	59.4951	79.7791	107.15
TVAG_RG_DS113852_3	-3.17	0	uro-adherence factor A precursor	1326.33	915.185	1214.44	829.609	485.81	495.681	881.344	946.633	873.086	80.0909	80.1543	48.4942	61.8106	163.781	62.4556	121.965	126.196	139.544
TVAG_394450	-3.167	0	Rho/RAC guanine nucleotide exchange factor	321.535	288.977	233.092	85.2771	167.966	113.439	195.139	214.27	171.586	24.8169	36.6137	23.411	14.1281	16.6557	16.1176	19.3359	15.9558	29.9023
TVAG_039860	-3.167	0	conserved hypothetical protein	203.595	177.49	187.063	209.508	152.462	166.871	167.977	166.507	135.9	15.7926	17.8121	23.411	22.9582	21.2823	24.1764	13.3864	11.6042	29.9023
TVAG_243680	-3.165	0	conserved hypothetical protein	44.1452	37.7167	32.4558	37.9009	26.7023	45.2114	33.5954	34.4954	40.0857	1.12804	9.40081	6.68886	0	5.55189	0	2.97475	2.90106	2.49186
TVAG_266580	-3.163	0	ankyrin repeat-rich membrane-spanning protein	155.496	148.648	188.834	89.4883	73.216	52.6096	134.382	123.387	165.231	29.3291	15.8329	16.7222	7.06407	17.581	14.1029	2.97475	11.6042	7.47558
TVAG_498450	-3.16	0	conserved hypothetical protein	203.595	187.474	224.83	236.881	161.937	178.379	203.002	206.972	237.092	21.4328	32.6554	21.7388	21.1922	60.1455	8.05879	8.92426	8.70317	14.9512
TVAG_182790	-3.155	0	conserved hypothetical protein	251.693	222.418	230.141	231.617	194.668	170.981	171.551	179.774	202.384	21.4328	38.5928	36.7887	10.5961	29.6101	12.0882	17.8485	14.5053	17.443
TVAG_104360	-3.15	0	conserved hypothetical protein	719.5	714.954	750.614	1092.81	642.578	647.756	731.237	748.285	760.651	83.475	150.908	170.566	15.8942	149.901	34.2499	41.6466	30.4611	84.7233
TVAG_243700	-3.149	0	S-adenosylmethionine synthetase	195.029	183.037	113.3	141.076	79.2456	127.414	51.4653	52.4065	55.7289	19.1767	24.2442	18.3944	7.06407	18.5063	12.0882	1.48738	4.35159	2.49186
TVAG_025780	-3.148	0	paramyosin	74.4538	56.5751	108.579	132.653	117.146	120.838	67.1909	84.9118	70.8832	13.5365	15.8329	8.36108	1.76602	22.2076	2.0147	7.43688	10.1537	4.98372
TVAG_210860	-3.146	0	paramyosin	208.866	154.749	202.406	51.5874	55.1273	63.2959	225.876	227.537	163.276	24.8169	18.8016	23.411	22.9582	16.6557	4.0294	19.3359	4.35159	17.443
TVAG_222880	-3.146	0	conserved hypothetical protein	66.5472	73.2148	66.0918	116.861	104.225	133.168	81.4868	74.9612	73.3275	11.2804	18.8016	3.34443	7.06407	13.8797	2.0147	5.94951	4.35159	17.443
TVAG_398810	-3.146	0	protein phosphatase 1 regulatory subunit 12B	1485.12	1295.68	1238.63	2230.89	1088.77	1079.32	1233.02	1318.12	1084.27	169.206	169.709	145.483	121.855	315.533	155.132	69.9067	76.878	132.069
TVAG_330620	-3.143	0	glycerophosphoryl diester phosphodiesterase	1440.32	1904.14	972.494	7290.66	6077.79	6919.81	2275.91	2325.79	2500.96	332.772	362.179	257.521	250.774	481.164	693.056	499.759	381.489	331.417
TVAG_005670	-3.134	0	conserved hypothetical protein	613.42	658.379	470.314	290.574	132.65	147.142	261.616	281.934	308.464	41.7375	48.4884	38.461	12.3621	30.5354	46.338	41.6466	42.0653	59.8047
TVAG_323650	-3.131	0	conserved hypothetical protein	182.511	160.296	141.625	346.372	250.657	289.353	185.847	188.398	155.454	16.9206	26.2233	15.0499	58.2786	54.5936	12.0882	2.97475	4.35159	24.9186
TVAG_040690	-3.129	0	conserved hypothetical protein	78.4071	87.6359	84.3851	43.1649	34.4546	38.6352	50.7506	70.3175	65.9947	9.02433	8.41125	6.68886	3.53203	3.70126	10.0735	7.43688	7.25264	7.47558
TVAG_235230	-3.128	0	conserved hypothetical protein	128.482	107.604	107.989	72.6434	64.6024	73.1602	157.255	139.308	111.458	16.9206	14.8434	13.3777	3.53203	16.6557	8.05879	4.46213	15.9558	12.4593
TVAG_263240	-3.126	0	conserved hypothetical protein	511.952	612.342	485.657	548.511	510.789	544.181	475.34	467.678	282.066	94.7554	84.6073	102.005	30.0223	82.3531	8.05879	35.697	24.659	39.8698
TVAG_359690	-3.122	0	conserved hypothetical protein	23.7198	16.6397	29.5053	45.2705	29.2864	33.703	17.8699	18.5744	21.5094	1.12804	0.989559	0	5.29805	7.40252	10.0735	0	2.90106	0
TVAG_038320	-3.121	0	conserved hypothetical protein	313.628	341.669	234.862	176.871	173.996	112.617	154.396	138.645	140.3	25.9449	26.7181	21.7388	15.8942	42.5645	20.147	14.8738	7.25264	27.4105
TVAG_140050	-3.12	0	conserved hypothetical protein	343.937	364.965	243.123	650.632	506.482	452.114	165.833	159.873	135.411	29.3291	32.6554	15.0499	58.2786	26.8341	62.4556	22.3107	18.8569	87.2151
TVAG_370590	-3.118	0	conserved hypothetical protein	231.268	266.236	181.162	254.778	176.58	206.328	112.938	126.041	104.125	21.4328	37.1085	20.0666	19.4262	33.3114	4.0294	16.3611	23.2085	7.47558
TVAG_463480	-3.118	0	conserved hypothetical protein	1062.78	987.845	830.868	1686.59	1098.24	987.252	463.903	488.906	368.104	74.4507	81.1438	71.9053	139.515	218.374	181.323	46.1087	49.318	54.8209
TVAG_241570	-3.118	0	conserved hypothetical protein	540.284	487.544	528.144	234.775	124.898	138.922	457.47	429.202	540.668	42.8656	49.9727	50.1665	5.29805	46.2658	24.1764	58.0077	75.4275	47.3454
TVAG_079280	-3.118	0	conserved hypothetical protein	485.597	392.143	357.604	1066.49	866.533	857.372	195.139	214.933	200.428	91.3713	66.3004	66.8886	65.3426	56.4442	46.338	43.1339	46.4169	49.8372
TVAG_069890	-3.117	0	conserved hypothetical protein	574.546	388.26	543.487	553.775	227.4	271.268	467.477	466.351	324.108	58.6581	83.6177	91.9718	12.3621	39.7886	20.147	37.1844	26.1095	67.2802
TVAG_199040	-3.116	0	conserved hypothetical protein	568.616	492.536	417.795	985.424	801.931	909.982	680.486	682.611	504.004	50.7618	95.9872	80.2663	63.5766	109.187	100.735	32.7223	63.8233	99.6744
TVAG_248440	-3.113	0	conserved hypothetical protein	191.076	163.069	195.915	107.386	73.216	69.8721	67.1909	60.367	77.2383	24.8169	13.8538	26.7554	1.76602	13.8797	2.0147	11.899	8.70317	9.96744
TVAG_139020	-3.109	0	Rab17	208.866	149.758	153.427	306.366	299.755	350.183	170.836	168.497	119.279	16.9206	15.8329	26.7554	12.3621	86.9797	14.1029	22.3107	20.3074	2.49186
TVAG_314930	-3.104	0	conserved hypothetical protein	88.9492	53.8018	57.2402	35.7953	43.0682	39.4572	77.198	74.2978	68.439	9.02433	3.46346	11.7055	0	10.1785	2.0147	8.92426	11.6042	4.98372
TVAG_583220	-3.103	0	conserved hypothetical protein	681.944	726.047	584.204	511.662	469.444	544.181	477.484	555.243	562.666	65.4264	77.1856	110.366	17.6602	108.262	28.2058	35.697	39.1643	112.134
TVAG_483400	-3.102	0	conserved hypothetical protein	402.578	394.916	351.113	525.349	320.428	403.614	116.512	122.061	113.902	63.1703	50.4675	56.8553	33.5543	24.9835	34.2499	13.3864	23.2085	17.443
TVAG_410410	-3.099	0	DNA double-strand break repair Rad50 ATPase	498.775	353.317	365.275	291.627	296.309	267.158	216.583	196.358	128.079	38.3534	29.6868	23.411	26.4903	42.5645	34.2499	26.7728	43.5159	39.8698
TVAG_117320	-3.091	0	conserved hypothetical protein	1485.78	1625.7	1700.68	3326.86	2284.34	2682.27	1511.08	1763.25	1385.89	226.736	270.644	416.382	79.4708	582.023	207.514	81.8057	66.7243	149.512
TVAG_128010	-3.083	0	myosin light chain 1	225.338	196.349	178.802	317.947	273.914	313.192	127.234	139.308	111.947	16.9206	25.7285	28.4277	35.3203	38.8632	10.0735	20.8233	23.2085	19.9349
TVAG_271150	-3.082	0	conserved hypothetical protein	27.6731	18.8584	28.9152	37.9009	20.6728	29.5929	41.4582	39.139	28.8421	3.38412	6.43213	0	5.29805	3.70126	0	7.43688	1.45053	0
TVAG_086420	-3.082	0	conserved hypothetical protein	32.9442	41.5993	25.3745	29.4785	38.7614	42.7453	33.5954	27.1983	35.686	5.64021	1.97912	8.36108	1.76602	0	0	8.92426	8.70317	2.49186
TVAG_013930	-3.079	0	conserved hypothetical protein	215.455	225.191	187.654	292.679	237.737	235.921	293.781	306.478	257.624	40.6095	29.6868	50.1665	19.4262	40.7139	22.1617	20.8233	23.2085	12.4593
TVAG_348300	-3.076	0	conserved hypothetical protein	2667.82	2642.39	2325.02	8282.4	7045.96	6025.44	1467.48	1606.69	1233.37	472.649	427.984	849.485	522.741	452.479	610.453	179.973	129.097	304.007
TVAG_040460	-3.074	0	structural maintenance of chromosome	144.295	63.231	140.445	32.6369	30.1478	50.9656	78.6276	78.278	83.1045	14.6645	24.739	6.68886	8.83008	11.1038	0	4.46213	4.35159	2.49186
TVAG_271000	-3.073	0	conserved hypothetical protein	79.7249	71.5508	74.9434	82.1187	80.9683	61.6519	71.4797	59.7036	61.1062	5.64021	11.3799	15.0499	1.76602	15.7304	2.0147	5.94951	7.25264	4.98372
TVAG_230120	-3.07	0	guanine nucleotide exchange factor	712.912	931.27	611.349	662.213	498.73	504.723	814.153	833.86	639.416	94.7554	102.914	147.155	7.06407	63.8468	30.2205	89.2426	84.1307	119.609
TVAG_454360	-3.066	0	conserved hypothetical protein	519.2	489.763	442.579	369.534	292.864	230.167	362.402	380.776	363.216	63.1703	53.931	66.8886	24.7242	69.3987	48.3527	35.697	18.8569	24.9186
TVAG_189970	-3.065	0	conserved hypothetical protein	427.615	437.625	421.335	63.1682	90.4433	82.2025	228.02	230.854	194.562	46.2497	30.6763	31.7721	31.7883	19.4316	16.1176	25.2854	10.1537	49.8372
TVAG_411020	-3.064	0	conserved hypothetical protein	37.5563	33.8341	26.5547	16.8449	20.6728	20.5506	33.5954	31.8419	33.2418	2.25608	2.96868	1.67222	1.76602	4.62658	2.0147	0	8.70317	7.47558
TVAG_273760	-3.064	0	conserved hypothetical protein	72.4771	74.8788	50.159	190.557	153.323	141.388	72.9092	67.6641	45.9519	5.64021	7.42169	15.0499	3.53203	25.9088	12.0882	17.8485	11.6042	2.49186
TVAG_120000	-3.061	0	protein NUF1	307.04	209.106	225.42	144.234	99.9183	98.643	257.327	234.171	142.255	18.0487	17.3173	3.34443	37.0864	32.386	28.2058	29.7475	29.0106	9.96744
TVAG_527160	-3.06	0	conserved hypothetical protein	1906.81	1593.53	1508.9	911.728	649.469	646.112	718.37	735.017	561.2	201.919	163.772	150.499	70.6407	75.8759	34.2499	160.637	143.602	102.166
TVAG_364910	-3.057	0	conserved hypothetical protein	513.27	492.536	505.72	321.105	313.537	270.446	518.942	495.54	420.9	47.3777	81.1438	100.333	38.8524	78.6518	60.4409	11.899	13.0548	27.4105
TVAG_359670	-3.055	0	conserved hypothetical protein	40.1919	43.818	43.6678	52.6402	49.0978	37.8132	52.1801	37.8123	59.1508	5.64021	3.95824	10.0333	0	9.25315	6.04409	7.43688	5.80211	0
TVAG_470080	-3.05	0	protein-S isoprenylcysteine O-methyltransferase	195.688	207.997	171.721	58.957	80.9683	65.762	195.139	200.339	177.941	29.3291	29.192	15.0499	5.29805	20.3569	0	25.2854	13.0548	22.4267
TVAG_247390	-3.046	0	conserved hypothetical protein	280.684	301.179	233.092	381.115	251.519	282.777	155.111	148.596	147.144	27.073	35.1293	26.7554	10.5961	63.8468	30.2205	19.3359	14.5053	32.3942
TVAG_122470	-3.045	0	DNA replication licensing factor MCM4	1399.47	1228.01	1316.53	1749.76	667.558	759.551	1152.97	1156.92	1103.82	160.182	172.183	120.4	150.111	318.309	173.264	41.6466	76.878	57.3128
TVAG_282590	-3.042	0	hypothetical protein	218.749	192.466	189.424	157.921	124.037	135.634	136.526	112.11	132.967	29.3291	31.6659	20.0666	5.29805	15.7304	14.1029	11.899	10.1537	27.4105
TVAG_159540	-3.04	0	leucine rich repeat-containing protein	541.602	436.516	512.212	616.943	407.426	415.945	292.352	316.429	285.977	73.3227	85.5968	61.872	31.7883	86.0543	48.3527	16.3611	17.4063	37.3779
TVAG_065050	-3.039	0	ankyrin repeat-containing protein	336.689	283.985	244.894	226.353	219.648	198.108	338.814	273.973	258.602	34.9693	30.6763	20.0666	14.1281	46.2658	18.1323	32.7223	49.318	39.8698
TVAG_028070	-3.038	0	conserved hypothetical protein	1742.09	1345.6	1393.24	2364.6	1170.59	1221.53	1298.79	1357.26	1050.05	179.359	176.141	132.105	164.24	304.429	161.176	154.687	100.086	199.349
TVAG_497070	-3.038	0	conserved hypothetical protein	108.057	100.948	119.201	76.8546	105.948	78.0924	133.667	116.754	127.59	25.9449	14.8434	21.7388	3.53203	17.581	0	10.4116	1.45053	19.9349
TVAG_432040	-3.036	0	Clan SC, family S28, unassigned serine peptidase	2313.34	2321.24	2446.58	4414.4	2994.1	3097.39	2143.67	2305.88	1628.36	313.595	358.715	598.653	227.816	794.846	219.602	111.553	113.141	142.036
TVAG_368740	-3.035	0	ornithine carbamoyltransferase	2967.61	2674	2177.49	19591.6	17755.3	14726.6	2540.39	2821.99	2421.76	642.983	621.938	1545.13	1448.13	1320.43	1436.48	359.945	449.664	431.092
TVAG_048130	-3.031	0	CMGC family protein kinase	287.932	421.54	243.714	304.26	299.755	382.242	385.99	432.519	255.669	77.8348	64.8161	26.7554	35.3203	39.7886	18.1323	29.7475	43.5159	22.4267
TVAG_461810	-3.027	0	ERC protein	624.621	415.439	655.607	391.643	192.084	212.082	679.057	661.383	635.016	97.0115	91.5342	60.1998	14.1281	90.6809	40.294	47.5961	46.4169	54.8209
TVAG_080160	-3.024	0	conserved hypothetical protein	747.832	635.638	611.349	470.603	280.805	261.404	604.718	669.343	533.824	90.2433	95.9872	78.5941	44.1504	86.0543	34.2499	28.2602	52.219	77.2477
TVAG_483890	-3.024	0	conserved hypothetical protein	1883.75	1581.33	1642.26	969.632	556.442	432.385	750.536	740.324	628.172	218.84	211.766	173.91	63.5766	164.706	78.5732	63.9572	49.318	99.6744
TVAG_097960	-3.022	0	conserved hypothetical protein	2072.19	1985.12	1824.61	2656.22	1895.86	1512.53	3049.32	3009.72	2476.51	327.132	308.742	429.759	116.557	279.445	124.911	294.501	246.59	393.714
TVAG_052000	-3.021	0	conserved hypothetical protein	556.756	423.204	400.092	599.045	497.007	531.85	245.175	230.854	201.406	38.3534	47.9936	30.0999	42.3844	57.3696	82.6026	41.6466	26.1095	92.1988
TVAG_492970	-3.021	0	conserved hypothetical protein	92.2436	129.235	79.0741	137.917	119.73	133.168	63.6169	67.6641	62.0839	9.02433	16.8225	26.7554	3.53203	18.5063	0	11.899	2.90106	17.443
TVAG_467970	-3.018	0	Clan CA, family C1, cathepsin L-like cysteine peptidase	27872.1	34243.5	24986.8	80246.8	57481.5	56190.3	21882.1	24170.7	16732.4	3792.47	4709.81	9718.92	6161.63	4398.02	5874.86	2607.37	2869.15	2304.97
TVAG_321770	-3.016	0	ankyrin repeat domain protein	431.568	518.05	421.925	814.87	571.085	725.026	340.243	323.063	253.713	94.7554	94.5029	110.366	31.7883	75.8759	22.1617	29.7475	20.3074	59.8047
TVAG_258190	-3.016	0	conserved hypothetical protein	429.592	354.981	433.137	375.851	180.887	147.142	195.139	208.963	237.092	27.073	47.004	60.1998	24.7242	82.3531	30.2205	5.94951	13.0548	22.4267
TVAG_186430	-3.014	0	ef-hand domain (C-terminal) containing protein	1738.79	1646.22	1394.42	898.041	559.026	438.139	463.903	518.094	440.454	151.157	220.672	153.844	54.7465	123.067	26.1911	43.1339	62.3727	164.463
TVAG_046480	-3.011	0	GRIP1-associated protein	687.874	687.775	489.788	752.754	567.639	452.114	456.04	504.827	378.37	75.5787	91.0394	75.2497	58.2786	97.1581	38.2793	50.5708	40.6148	84.7233
TVAG_372960	-3.01	0	conserved hypothetical protein	212.819	153.086	195.915	305.313	200.698	232.633	112.938	119.407	132.967	20.3047	17.3173	10.0333	37.0864	63.8468	12.0882	8.92426	15.9558	17.443
TVAG_150570	-3.006	0	leucine rich repeat and nacht domain-containing protein	41.5096	33.2795	34.8162	32.6369	14.6432	18.9066	62.1873	61.0303	60.1285	7.89629	2.96868	3.34443	5.29805	12.9544	2.0147	2.97475	4.35159	0
TVAG_229230	-3.005	0	leucine-rich repeat protein, BspA family	133.753	96.5104	136.904	46.3233	52.5432	55.0757	97.2123	90.2187	103.636	7.89629	16.8225	5.01665	3.53203	15.7304	0	11.899	10.1537	29.9023
TVAG_138060	-3.004	0	conserved hypothetical protein	175.263	134.227	127.463	37.9009	66.3251	67.4061	150.107	128.694	90.4372	16.9206	11.3799	8.36108	14.1281	10.1785	10.0735	20.8233	15.9558	14.9512
TVAG_409350	-3.003	0	prefoldin subunit	281.343	288.422	244.894	375.851	255.825	295.929	209.435	196.358	170.609	25.9449	30.6763	25.0832	10.5961	32.386	4.0294	31.2349	24.659	109.642
TVAG_140120	-2.999	0	WD-repeat protein	253.011	191.912	214.208	499.029	298.894	396.216	173.696	183.091	190.163	41.7375	29.6868	13.3777	22.9582	69.3987	48.3527	19.3359	15.9558	37.3779
TVAG_164710	-2.999	0	zinc finger protein DHHC domain containing protein	83.0193	78.7614	90.8762	122.125	89.5819	119.194	55.7541	47.0995	78.7048	7.89629	17.8121	13.3777	1.76602	24.0582	6.04409	13.3864	4.35159	0
TVAG_379830	-2.997	0	deoxyuridine 5'-triphosphate nucleotidohydrolase	745.197	771.529	633.773	679.058	474.612	609.121	297.355	311.122	361.749	69.9385	132.106	115.383	49.4485	49.0417	18.1323	34.2097	36.2632	104.658
TVAG_073990	-2.996	0	dock-10	4112.75	3488.24	3657.47	3779.56	2276.59	1906.28	3953.54	3900.63	2969.27	504.234	730.294	998.313	139.515	386.782	124.911	205.258	191.47	480.929
TVAG_242850	-2.992	0	Clan CA, family C1, cathepsin L, S or H-like cysteine peptidase	2480.04	2428.85	2493.79	4796.57	3187.91	3450.86	2087.92	2258.12	1841.5	358.717	401.266	867.88	287.861	532.056	316.308	95.1921	91.3833	191.873
TVAG_373180	-2.988	0	conserved hypothetical protein	1232.77	910.193	1052.75	584.306	404.841	345.251	1336.67	1366.55	803.18	111.676	166.246	192.305	26.4903	67.548	76.5585	96.6795	91.3833	184.398
TVAG_174620	-2.985	0	conserved hypothetical protein	431.568	360.527	381.798	303.207	190.362	241.675	356.683	301.835	329.974	41.7375	53.4362	50.1665	33.5543	88.8303	12.0882	26.7728	26.1095	24.9186
TVAG_103270	-2.983	0	conserved hypothetical protein	251.693	200.231	158.738	371.64	327.319	210.438	233.738	232.844	224.871	28.201	29.6868	26.7554	52.9805	24.0582	20.147	23.798	20.3074	59.8047
TVAG_451080	-2.976	0	paramyosin, long form	851.277	652.832	843.261	250.567	116.284	101.109	378.842	383.43	445.342	107.164	80.1543	53.5109	38.8524	99.0088	26.1911	55.0329	21.7579	24.9186
TVAG_208240	-2.976	0	major antigen	486.256	286.758	474.445	209.508	126.621	139.744	666.905	573.818	591.997	64.2983	34.6346	30.0999	38.8524	57.3696	48.3527	75.8562	66.7243	34.8861
TVAG_307800	-2.973	0	mannosyl-oligosaccharide alpha-1,2-mannosidase	207.548	154.195	200.046	243.198	170.55	235.099	162.259	157.219	152.521	37.2254	26.7181	10.0333	10.5961	56.4442	14.1029	17.8485	24.659	7.47558
TVAG_129090	-2.973	0	conserved hypothetical protein	239.175	196.903	233.092	321.105	226.539	226.057	335.954	295.864	337.795	45.1216	39.5824	58.5275	28.2563	72.1746	2.0147	11.899	13.0548	32.3942
TVAG_096160	-2.973	0	Rab17	257.623	271.228	215.979	348.478	322.15	366.623	192.995	206.972	144.211	33.8412	36.6137	40.1332	19.4262	71.2493	32.2352	19.3359	13.0548	24.9186
TVAG_432180	-2.972	0	conserved hypothetical protein	272.119	218.535	242.533	132.653	99.9183	105.219	115.797	112.773	169.631	38.3534	36.6137	41.8054	7.06407	26.8341	8.05879	4.46213	2.90106	17.443
TVAG_185670	-2.969	0	leucine-rich repeat protein, BspA family	237.198	219.644	171.131	149.498	228.262	201.396	149.392	141.962	117.813	25.9449	22.7599	53.5109	5.29805	10.1785	2.0147	28.2602	29.0106	29.9023
TVAG_087200	-2.969	0	PIKK family atypical protein kinase	3228.53	2822.1	2600.59	4134.36	3218.06	2634.59	3976.41	4128.17	2820.18	242.529	378.506	443.137	252.54	709.717	318.322	404.566	436.609	590.571
TVAG_269240	-2.968	0	glycoside hydrolase	1074.64	844.189	780.71	672.741	597.787	636.247	230.164	262.696	213.627	142.133	165.256	153.844	17.6602	45.3405	8.05879	52.0582	58.0211	32.3942
TVAG_055300	-2.967	0	ethanolaminephosphotransferase	1230.13	865.266	831.459	1559.2	881.176	1154.95	408.864	407.311	476.629	116.188	144.97	117.055	107.727	314.607	66.485	35.697	29.0106	62.2965
TVAG_537380	-2.967	0	MYB3r3	4697.84	3804.4	3317.57	21540.4	23566.9	17824.8	4120.09	4432.66	2323.5	507.618	570.481	717.38	1907.3	2029.22	1984.48	789.797	825.351	1624.69
TVAG_446230	-2.966	0	conserved hypothetical protein	48.7574	53.2471	64.3215	18.9505	43.0682	56.7197	71.4797	85.5751	82.6156	6.76825	6.92691	10.0333	7.06407	15.7304	0	0	7.25264	12.4593
TVAG_358200	-2.966	0	conserved hypothetical protein	150.225	108.713	145.166	220.036	111.977	141.388	126.519	109.457	197.495	37.2254	12.8643	10.0333	14.1281	37.0126	2.0147	20.8233	20.3074	7.47558
TVAG_257000	-2.964	0	troponin C	426.297	434.297	351.703	836.979	689.953	702.009	263.045	283.924	241.003	57.5301	54.4257	75.2497	65.3426	99.0088	66.485	37.1844	26.1095	59.8047
TVAG_340350	-2.963	0	conserved hypothetical protein	98.1736	64.8949	82.6148	158.973	120.591	151.253	59.3281	63.6838	72.8386	13.5365	9.89559	6.68886	1.76602	26.8341	24.1764	7.43688	5.80211	14.9512
TVAG_131260	-2.959	0	conserved hypothetical protein	530.401	494.755	451.431	1310.74	877.731	904.228	358.113	363.528	311.886	90.2433	101.43	123.744	77.7047	194.316	34.2499	38.6718	24.659	29.9023
TVAG_463090	-2.952	0	conserved hypothetical protein	727.407	751.006	538.766	585.359	524.571	514.588	337.384	370.826	312.375	72.1946	74.7117	86.9552	49.4485	109.187	52.3821	55.0329	33.3622	64.7884
TVAG_172930	-2.951	0	conserved hypothetical protein	200.959	179.709	204.767	363.217	235.153	281.133	108.649	105.476	106.08	22.5608	33.645	20.0666	22.9582	41.6392	12.0882	28.2602	11.6042	34.8861
TVAG_432780	-2.951	0	conserved hypothetical protein	4473.82	4548.19	4286.53	7515.96	6134.64	6044.35	3370.27	3884.05	2993.72	700.513	735.737	1215.7	543.933	1296.37	491.586	185.922	162.459	256.662
TVAG_066650	-2.95	0	conserved hypothetical protein	512.611	364.965	456.742	607.468	304.923	307.437	416.012	412.618	493.738	65.4264	89.5551	81.9386	51.2145	82.3531	26.1911	34.2097	24.659	37.3779
TVAG_423250	-2.948	0	conserved hypothetical protein	96.1969	89.8545	77.8939	104.228	111.116	84.6686	113.653	136.655	132.478	28.201	15.8329	6.68886	7.06407	20.3569	12.0882	2.97475	11.6042	12.4593
TVAG_073710	-2.944	0	leucine-rich repeat protein, BspA family	357.774	349.989	322.788	290.574	370.387	329.632	97.9271	106.803	77.2383	38.3534	57.8892	55.1831	37.0864	48.1164	26.1911	8.92426	8.70317	14.9512
TVAG_182380	-2.943	0	NAD(P)H dehydrogenase	177.24	188.584	146.346	297.943	343.685	295.107	111.508	130.684	100.703	18.0487	18.8016	18.3944	12.3621	74.9505	44.3233	10.4116	20.3074	12.4593
TVAG_370080	-2.942	0	conserved hypothetical protein	65.8883	40.49	70.8127	114.756	58.5728	118.372	135.811	135.328	99.7254	11.2804	14.8434	8.36108	10.5961	16.6557	20.147	10.4116	7.25264	7.47558
TVAG_533930	-2.939	0	conserved hypothetical protein	1709.8	2124.34	1742.58	3968.02	3461.82	3629.24	1424.59	1454.11	1130.71	303.443	351.293	586.948	271.967	424.72	239.749	163.611	133.449	214.3
TVAG_314720	-2.938	0	coiled-coil domain-containing protein	656.907	708.852	500.409	486.395	333.348	249.074	326.662	315.766	253.224	59.7862	55.4153	26.7554	81.2368	69.3987	66.485	29.7475	37.7137	74.7558
TVAG_093530	-2.933	0	hypothetical protein	79.066	73.7695	113.89	57.9042	91.3047	64.118	122.945	106.14	145.677	10.1524	8.90603	13.3777	12.3621	28.6848	8.05879	7.43688	8.70317	12.4593
TVAG_076520	-2.933	0	chromodomain helicase DNA binding protein	977.124	718.282	1201.45	844.348	380.723	397.86	841.315	809.979	861.842	117.316	145.465	107.022	72.4067	215.598	62.4556	59.4951	60.9222	72.264
TVAG_259990	-2.931	0	troponin C2	193.712	173.608	141.625	447.441	289.419	318.124	125.089	141.962	108.036	21.4328	15.8329	28.4277	21.1922	49.967	20.147	22.3107	24.659	52.3291
TVAG_192450	-2.93	0	conserved hypothetical protein	270.801	194.685	341.671	435.861	313.537	352.649	252.323	275.3	197.984	77.8348	44.5302	43.4776	33.5543	50.8923	8.05879	29.7475	23.2085	27.4105
TVAG_491850	-2.93	0	conserved hypothetical protein	560.051	413.22	479.756	256.884	135.234	180.023	452.466	398.687	409.656	47.3777	42.551	51.8387	24.7242	53.6683	56.4115	46.1087	39.1643	72.264
TVAG_076020	-2.927	0	hypothetical protein	328.124	331.685	274.399	325.316	343.685	346.073	318.799	336.994	228.782	36.0973	28.6972	30.0999	21.1922	82.3531	26.1911	25.2854	46.4169	77.2477
TVAG_269330	-2.927	0	serine/threonine protein phosphatase	278.708	287.313	257.876	317.947	246.35	244.963	239.457	264.022	210.205	19.1767	47.4988	38.461	12.3621	34.2367	14.1029	32.7223	30.4611	82.2314
TVAG_347810	-2.925	0	conserved hypothetical protein	1269.67	1277.38	914.073	2124.56	1385.94	1270.03	735.526	737.671	500.093	112.804	178.615	197.321	162.474	298.877	171.249	58.0077	69.6254	92.1988
TVAG_161270	-2.924	0	pyruvate, phosphate dikinase, chloroplast	988.984	879.132	734.091	1569.73	949.224	880.389	608.292	590.402	543.112	115.06	165.751	123.744	113.025	189.69	88.6467	47.5961	40.6148	132.069
TVAG_378210	-2.923	0	neutral sphingomyelinase (N-smase) activation associated factor fan	545.555	467.576	508.671	336.897	316.982	266.336	882.774	843.147	733.275	74.4507	70.2587	93.6441	19.4262	82.3531	24.1764	93.7047	78.3285	109.642
TVAG_039870	-2.923	0	conserved hypothetical protein	193.053	185.81	251.385	229.511	211.034	173.447	222.302	202.329	293.799	32.7132	37.6032	26.7554	12.3621	54.5936	24.1764	25.2854	8.70317	29.9023
TVAG_266050	-2.923	0	cyclin B	969.217	941.254	824.967	1032.8	641.717	642.824	748.392	815.286	633.061	135.365	127.158	145.483	100.663	165.631	72.5291	44.6213	60.9222	97.1826
TVAG_195920	-2.919	0	protein regulator of cytokinesis 1 prc1	156.814	118.697	168.18	124.231	74.9387	73.9823	126.519	125.378	149.588	24.8169	26.7181	15.0499	5.29805	34.2367	2.0147	4.46213	11.6042	17.443
TVAG_224450	-2.916	0	conserved hypothetical protein	170.651	114.259	195.915	227.406	235.153	193.176	170.836	177.121	163.765	24.8169	16.3277	43.4776	26.4903	25.9088	48.3527	11.899	7.25264	17.443
TVAG_380380	-2.913	0	kinesin eg-5	116.622	104.83	149.887	97.9107	59.4342	74.8043	84.346	103.486	114.88	14.6645	29.6868	18.3944	5.29805	27.7595	6.04409	1.48738	2.90106	7.47558
TVAG_121670	-2.909	0	conserved hypothetical protein	160.109	158.632	169.95	66.3266	102.502	78.0924	267.334	257.389	174.031	27.073	13.8538	15.0499	17.6602	21.2823	12.0882	20.8233	34.8127	29.9023
TVAG_252680	-2.904	0	conserved hypothetical protein	589.042	506.957	465.003	606.415	473.751	482.529	388.134	396.697	218.516	46.2497	70.2587	86.9552	65.3426	73.0999	48.3527	50.5708	46.4169	62.2965
TVAG_035040	-2.903	0	hypothetical protein	650.977	648.395	608.989	835.926	505.621	446.36	536.097	541.976	442.409	50.7618	80.1543	61.872	116.557	128.619	76.5585	34.2097	44.9664	104.658
TVAG_117530	-2.901	0	conserved hypothetical protein	384.788	455.374	319.247	274.782	237.737	204.684	110.079	150.586	120.746	39.4814	33.645	36.7887	15.8942	79.5771	38.2793	10.4116	13.0548	32.3942
TVAG_111580	-2.9	0	DNA replication licensing factor	1248.58	1040.54	1078.12	1464.45	740.774	722.56	1206.58	1206.01	927.348	144.389	173.668	135.449	40.6184	134.171	54.3968	187.409	207.426	211.808
TVAG_282860	-2.9	0	hypothetical protein	322.194	252.924	319.247	287.415	227.4	233.455	219.443	225.547	284.022	39.4814	44.5302	60.1998	19.4262	74.0252	14.1029	7.43688	14.5053	39.8698
TVAG_397320	-2.899	0	adenosine diphosphatase	453.97	486.435	355.243	816.975	915.631	1124.53	784.847	684.601	785.093	64.2983	82.6282	98.6607	44.1504	118.44	128.941	90.73	52.219	184.398
TVAG_129630	-2.898	0	conserved hypothetical protein	585.088	555.212	436.678	1867.67	1477.24	1176.32	598.999	577.135	508.893	75.5787	87.576	75.2497	158.942	145.275	213.558	87.7552	140.701	59.8047
TVAG_262310	-2.897	0	ribonuclease hi large subunit	117.94	128.681	149.887	184.241	105.948	112.617	107.934	101.496	117.324	6.76825	6.92691	8.36108	7.06407	34.2367	20.147	23.798	29.0106	14.9512
TVAG_230860	-2.896	0	AGC family protein kinase	189.099	128.681	151.067	147.392	68.9092	86.3126	155.826	163.19	153.01	27.073	21.7703	23.411	14.1281	27.7595	26.1911	4.46213	8.70317	9.96744
TVAG_237170	-2.896	0	ankyrin repeat domain protein	144.954	149.203	158.148	103.175	107.671	83.8466	206.576	200.339	150.566	25.9449	37.6032	23.411	7.06407	27.7595	6.04409	14.8738	11.6042	12.4593
TVAG_102120	-2.895	0	conserved hypothetical protein	81.7015	62.1217	73.1731	46.3233	71.4933	67.4061	122.945	117.417	130.034	12.4085	6.43213	6.68886	8.83008	12.0291	10.0735	20.8233	15.9558	12.4593
TVAG_280620	-2.894	0	neuromodulin	603.537	519.714	445.53	1238.1	938.888	870.525	684.06	668.017	616.929	90.2433	98.9559	88.6274	111.259	157.304	48.3527	71.3941	50.7685	169.447
TVAG_114050	-2.891	0	Involucrin	93.5614	68.2229	59.6007	34.7425	47.3751	42.7453	92.2087	84.2484	98.2588	16.9206	5.93735	18.3944	3.53203	7.40252	10.0735	8.92426	11.6042	0
TVAG_295730	-2.889	0	leucine-rich repeat protein, BspA family	239.833	219.09	213.028	133.706	213.618	205.506	97.2123	106.803	112.924	24.8169	11.3799	48.4942	1.76602	12.0291	6.04409	14.8738	37.7137	54.8209
TVAG_181500	-2.886	0	conserved hypothetical protein	420.367	358.863	370.586	310.577	226.539	300.039	367.405	369.499	428.721	37.2254	60.3631	55.1831	72.4067	68.4733	50.3674	20.8233	23.2085	34.8861
TVAG_069270	-2.886	0	CMGC family protein kinase	1184.01	1033.88	1058.65	2253	1618.5	1654.74	848.463	827.226	703.455	171.462	180.1	250.832	67.1086	479.313	141.029	47.5961	46.4169	124.593
TVAG_248630	-2.884	0	WD-repeat protein	1667.63	1726.65	1459.33	800.131	554.719	484.995	573.982	612.293	629.15	194.023	225.125	160.533	83.0028	188.764	88.6467	50.5708	59.4717	97.1826
TVAG_269050	-2.881	0	conserved hypothetical protein	661.519	513.058	649.116	1060.17	594.342	591.858	621.158	632.195	685.368	106.036	115.284	102.005	63.5766	179.511	62.4556	29.7475	37.7137	114.626
TVAG_432800	-2.88	0	O-linked N-acetylglucosamine transferase, ogt	791.978	680.565	634.363	549.563	276.498	318.946	531.094	589.075	485.917	56.4021	78.1752	48.4942	128.919	104.561	56.4115	50.5708	53.6696	82.2314
TVAG_202580	-2.88	0	conserved hypothetical protein	92.2436	84.8626	102.678	118.967	88.7206	107.685	78.6276	66.3373	75.2829	13.5365	23.2546	13.3777	3.53203	22.2076	14.1029	0	8.70317	4.98372
TVAG_245810	-2.878	0	conserved hypothetical protein	344.596	269.009	283.251	715.906	808.821	637.069	215.154	237.488	225.849	15.7926	12.3695	23.411	68.8747	162.856	147.073	20.8233	27.56	29.9023
TVAG_295280	-2.877	0	dynein heavy chain	394.012	326.139	381.798	118.967	78.3842	86.3126	370.979	349.598	360.282	57.5301	59.3735	46.822	14.1281	43.4898	10.0735	29.7475	40.6148	29.9023
TVAG_587440	-2.874	0	conserved hypothetical protein	744.538	502.52	551.159	392.696	236.014	221.125	450.322	482.936	412.101	93.6274	58.384	58.5275	63.5766	105.486	50.3674	29.7475	33.3622	47.3454
TVAG_410420	-2.871	0	Mannosyl-oligosaccharide alpha-1,2-mannosidase isoform	672.061	590.156	631.413	217.93	176.58	229.345	490.35	505.49	461.474	59.7862	66.3004	73.5775	47.6825	71.2493	70.5144	38.6718	66.7243	47.3454
TVAG_384880	-2.871	0	conserved hypothetical protein	472.419	457.593	468.544	733.804	477.196	464.444	183.703	200.339	205.806	48.5058	52.4466	55.1831	79.4708	134.171	56.4115	10.4116	21.7579	39.8698
TVAG_092050	-2.87	0	conserved hypothetical protein	188.441	211.325	208.307	92.6467	126.621	101.109	155.111	145.279	149.588	28.201	34.6346	15.0499	19.4262	29.6101	2.0147	14.8738	21.7579	14.9512
TVAG_488140	-2.867	0	cyclins	69.8416	48.2552	99.7278	60.0098	34.4546	41.1013	52.1801	59.0402	92.3926	9.02433	18.3068	15.0499	3.53203	12.0291	0	1.48738	4.35159	7.47558
TVAG_052350	-2.865	0	conserved hypothetical protein	70.5005	72.6601	75.5335	137.917	89.5819	98.643	78.6276	84.2484	77.2383	11.2804	11.3799	10.0333	14.1281	17.581	8.05879	10.4116	10.1537	12.4593
TVAG_497150	-2.865	0	TKL family protein kinase	895.422	790.942	752.384	1830.83	1080.15	987.252	938.528	920.098	717.632	118.444	153.382	128.761	72.4067	435.824	118.867	35.697	47.8674	107.15
TVAG_473790	-2.864	0	conserved hypothetical protein	987.007	798.707	830.868	554.827	333.348	354.293	501.787	527.382	488.85	128.597	105.388	117.055	40.6184	134.171	58.4262	52.0582	55.1201	39.8698
TVAG_000760	-2.864	0	ankyrin repeat-containing protein	401.26	356.09	386.519	1160.19	748.526	815.449	624.732	612.957	611.062	77.8348	72.2378	65.2164	37.0864	301.653	44.3233	56.5203	52.219	72.264
TVAG_359680	-2.861	0	centrosomal protein of 135 kDa	77.0893	49.9192	59.6007	81.0659	61.1569	90.4228	50.0358	49.753	57.6843	15.7926	9.89559	11.7055	8.83008	6.47721	12.0882	2.97475	1.45053	9.96744
TVAG_429740	-2.86	0	conserved hypothetical protein	3063.15	2583.6	2308.49	4188.05	4739.23	3997.51	1666.19	1649.81	1139.51	183.871	405.719	401.332	192.496	478.388	354.587	400.104	388.742	687.754
TVAG_229860	-2.859	0	conserved hypothetical protein	286.614	276.774	278.53	464.286	344.546	355.115	230.879	224.883	195.051	34.9693	43.5406	26.7554	26.4903	139.723	10.0735	10.4116	17.4063	52.3291
TVAG_291530	-2.858	0	conserved hypothetical protein	1241.34	1335.06	1324.2	1925.58	1425.56	1641.58	919.943	997.05	915.616	174.846	221.661	260.866	109.493	466.359	124.911	84.7805	79.7791	87.2151
TVAG_165330	-2.856	0	conserved hypothetical protein	577.841	517.496	417.205	642.21	614.153	597.612	272.337	287.904	218.027	41.7375	40.5719	56.8553	93.5989	79.5771	66.485	56.5203	40.6148	102.166
TVAG_363140	-2.856	0	Involucrin	257.623	212.989	286.201	231.617	148.155	154.541	176.555	211.616	174.031	30.4571	30.6763	35.1165	15.8942	51.8177	28.2058	20.8233	13.0548	24.9186
TVAG_070290	-2.853	0	hypothetical protein	223.361	231.847	227.781	96.8579	119.73	129.058	143.674	133.338	181.363	41.7375	32.6554	33.4443	7.06407	33.3114	14.1029	17.8485	15.9558	2.49186
TVAG_366250	-2.845	0	CMGC family protein kinase	179.216	99.8384	135.724	465.339	434.989	506.367	160.829	175.13	175.986	40.6095	35.6241	11.7055	35.3203	93.4569	46.338	11.899	21.7579	24.9186
TVAG_266360	-2.842	0	conserved hypothetical protein	574.546	529.698	534.045	659.055	367.803	338.674	409.578	407.311	424.811	102.652	90.5446	35.1165	38.8524	136.947	40.294	50.5708	42.0653	44.8535
TVAG_210740	-2.841	0	conserved hypothetical protein	123.211	106.494	102.678	50.5346	60.2955	73.1602	64.3317	69.6542	60.6174	19.1767	8.90603	23.411	1.76602	13.8797	0	14.8738	7.25264	7.47558
TVAG_226080	-2.837	0	conserved hypothetical protein	1044.99	1081.58	865.685	1230.73	901.849	788.322	756.969	794.721	535.291	116.188	173.173	188.96	123.621	139.723	116.852	75.8562	55.1201	127.085
TVAG_407110	-2.837	0	cGMP-dependent 3,5-cyclic phosphodiesterase	3105.98	2370.61	2024.06	3074.19	1609.03	2416.75	1455.33	1548.31	1350.2	279.754	247.39	240.799	226.05	488.567	231.69	304.912	311.864	318.958
TVAG_267910	-2.834	0	calreticulin	824.263	787.614	717.568	432.702	427.237	394.572	665.476	685.928	604.707	45.1216	132.106	137.122	88.3008	139.723	64.4703	41.6466	26.1095	99.6744
TVAG_328520	-2.833	0	conserved hypothetical protein	351.185	352.208	351.703	350.584	484.087	421.699	301.644	291.221	298.198	50.7618	55.9101	98.6607	33.5543	99.0088	42.3087	17.8485	14.5053	32.3942
TVAG_257630	-2.832	0	conserved hypothetical protein	517.223	523.597	480.346	850.665	493.562	580.35	408.149	423.232	423.344	92.4994	87.0812	66.8886	83.0028	146.2	70.5144	37.1844	36.2632	32.3942
TVAG_048640	-2.831	0	leucine-rich repeat protein, BspA family	294.521	271.782	228.961	125.284	126.621	128.236	152.966	141.298	163.276	14.6645	10.8851	16.7222	1.76602	13.8797	4.0294	34.2097	39.1643	99.6744
TVAG_115250	-2.829	0	conserved hypothetical protein	70.5005	73.2148	82.6148	34.7425	62.0183	44.3894	97.2123	124.714	103.636	15.7926	10.8851	21.7388	1.76602	12.9544	4.0294	7.43688	13.0548	7.47558
TVAG_344830	-2.827	0	thymidine kinase	817.674	746.569	544.077	1223.36	716.655	832.711	293.781	259.379	284.022	110.548	151.403	135.449	68.8747	156.378	48.3527	23.798	31.9116	74.7558
TVAG_499790	-2.826	0	conserved hypothetical protein	1466.67	1351.15	1375.54	1648.69	1149.06	916.558	2248.03	2364.26	1766.21	266.218	259.759	260.866	83.0028	404.363	120.882	188.897	127.647	299.023
TVAG_379710	-2.823	0	conserved hypothetical protein	68.5238	49.9192	66.6819	37.9009	25.8409	29.5929	40.7434	37.8123	49.8627	5.64021	5.44257	15.0499	1.76602	8.32784	0	1.48738	10.1537	9.96744
TVAG_037530	-2.823	0	conserved hypothetical protein	813.721	599.585	688.063	1446.55	709.765	487.461	795.569	799.365	613.018	89.1152	114.789	150.499	114.791	166.557	68.4997	83.2931	63.8233	129.577
TVAG_390320	-2.822	0	leucine-rich repeat protein, BspA family	52.0518	53.8018	42.4876	93.6995	75.8001	80.5585	91.494	85.5751	96.7923	4.51216	2.4739	6.68886	12.3621	14.805	12.0882	17.8485	11.6042	17.443
TVAG_341210	-2.821	0	conserved hypothetical protein	930.343	586.273	579.484	395.854	228.262	258.116	287.348	292.548	325.085	136.493	95.4924	78.5941	31.7883	34.2367	16.1176	59.4951	62.3727	29.9023
TVAG_390830	-2.818	0	dynein light chain	101.468	94.2918	73.1731	133.706	85.2751	114.261	35.7398	34.4954	27.3756	12.4085	4.94779	13.3777	14.1281	14.805	18.1323	4.46213	0	19.9349
TVAG_225060	-2.817	0	conserved hypothetical protein	88.2903	87.0812	96.7773	41.0593	66.3251	56.7197	68.6205	51.7431	60.1285	14.6645	8.90603	11.7055	3.53203	13.8797	6.04409	11.899	10.1537	2.49186
TVAG_029600	-2.816	0	leucine-rich repeat protein, BspA family	271.46	278.438	260.237	84.2243	106.809	122.482	86.4904	82.2583	86.0376	20.3047	20.286	38.461	3.53203	27.7595	4.0294	4.46213	14.5053	64.7884
TVAG_434770	-2.812	0	Rab5b	267.507	259.025	250.795	789.603	838.108	765.305	195.139	177.784	142.255	60.9142	47.004	53.5109	63.5766	64.7721	60.4409	56.5203	72.5264	44.8535
TVAG_288460	-2.812	0	conserved hypothetical protein	1075.3	1007.81	875.717	750.649	973.342	808.051	1050.75	962.554	792.426	157.926	188.016	244.143	45.9164	164.706	86.632	71.3941	55.1201	164.463
TVAG_075580	-2.81	0	conserved hypothetical protein	285.296	129.235	202.996	374.798	152.462	120.838	206.576	208.963	159.854	18.0487	23.2546	31.7721	40.6184	29.6101	28.2058	16.3611	11.6042	69.7721
TVAG_100740	-2.809	0	conserved hypothetical protein	100.809	92.6278	116.251	32.6369	70.6319	65.762	65.0465	87.5652	113.902	18.0487	15.8329	36.7887	12.3621	3.70126	4.0294	5.94951	1.45053	7.47558
TVAG_395490	-2.807	0	phospholipid:diacylglycerol acyltransferase	276.072	280.657	307.445	278.993	164.521	199.752	203.002	190.388	257.624	51.8899	53.931	36.7887	8.83008	57.3696	10.0735	37.1844	18.8569	24.9186
TVAG_287760	-2.807	0	conserved hypothetical protein	455.947	330.576	351.703	849.612	1040.53	1182.89	1380.27	1442.84	1024.63	103.78	108.851	80.2663	68.8747	163.781	70.5144	141.301	152.306	264.137
TVAG_014310	-2.806	0	hypothetical protein	615.397	509.73	511.031	182.135	161.075	160.295	852.752	784.77	751.851	74.4507	87.0812	81.9386	52.9805	67.548	74.5438	72.8815	49.318	87.2151
TVAG_381130	-2.805	0	conserved hypothetical protein	123.211	147.539	99.1377	158.973	175.718	161.117	250.894	255.399	198.962	42.8656	42.551	50.1665	10.5961	20.3569	16.1176	10.4116	11.6042	14.9512
TVAG_026780	-2.804	0	centromeric protein E	883.562	735.476	863.324	439.019	288.557	247.43	791.28	807.988	587.109	95.8835	165.256	182.271	12.3621	64.7721	56.4115	75.8562	43.5159	109.642
TVAG_430280	-2.803	0	conserved hypothetical protein	1809.95	2018.4	1937.91	3438.46	2453.17	2842.56	1845.6	1903.88	1610.27	301.187	361.684	525.076	247.242	534.832	239.749	123.452	194.371	313.974
TVAG_150190	-2.802	0	conserved hypothetical protein	214.796	104.83	165.82	207.402	107.671	129.058	141.53	167.17	174.519	33.8412	46.0145	25.0832	8.83008	47.1911	12.0882	7.43688	4.35159	9.96744
TVAG_243630	-2.799	0	conserved hypothetical protein	34.2619	30.5062	33.636	24.2145	17.2273	28.7709	30.0215	31.1785	47.9073	4.51216	7.91647	3.34443	1.76602	14.805	0	0	0	2.49186
TVAG_413020	-2.799	0	conserved hypothetical protein	117.94	110.932	162.279	42.1121	54.266	53.4316	223.731	239.478	249.313	30.4571	20.286	23.411	22.9582	24.9835	6.04409	5.94951	15.9558	29.9023
TVAG_283020	-2.798	0	initiation factor 5A	13703.5	13306.8	11635.1	45106.3	32531.2	32078.7	6336.67	6930.92	6413.22	2911.47	2976.59	6060.11	3102.89	3546.73	3072.41	776.411	696.254	1024.15
TVAG_413130	-2.796	0	conserved hypothetical protein	1807.98	1487.04	1588.56	1552.88	938.888	1032.46	1117.23	1397.73	1107.25	155.67	175.152	192.305	120.089	484.865	167.22	124.94	117.493	189.381
TVAG_159310	-2.794	0	conserved hypothetical protein	530.401	545.783	382.388	343.214	290.28	314.014	125.089	112.773	98.2588	50.7618	56.4049	80.2663	26.4903	64.7721	38.2793	22.3107	7.25264	47.3454
TVAG_312820	-2.794	0	conserved hypothetical protein	210.843	123.689	213.618	232.67	85.2751	104.397	187.991	175.794	190.651	33.8412	25.7285	33.4443	8.83008	35.162	16.1176	23.798	14.5053	24.9186
TVAG_335460	-2.793	0	conserved hypothetical protein	33.603	21.077	39.5371	28.4257	23.2568	25.4828	32.1658	24.5448	30.7975	3.38412	7.42169	11.7055	7.06407	1.85063	0	0	1.45053	2.49186
TVAG_424040	-2.792	0	neurobeachin	394.671	312.827	351.703	698.009	348.853	379.776	340.958	329.033	310.909	55.274	64.8161	53.5109	42.3844	126.768	52.3821	16.3611	24.659	59.8047
TVAG_455950	-2.792	0	flagellar radial spoke	1487.1	1358.36	1121.79	4882.9	3100.05	3153.29	1468.91	1589.44	1367.8	159.054	216.219	200.666	450.334	652.347	370.704	127.914	101.537	543.226
TVAG_260390	-2.791	0	vab10 spectraplakin	143.637	184.701	174.081	131.6	96.4729	57.5418	122.23	173.804	128.079	22.5608	43.5406	23.411	15.8942	15.7304	18.1323	7.43688	11.6042	9.96744
TVAG_113270	-2.79	0	hypothetical protein	2832.54	2053.9	2077.76	5447.2	3221.5	4144.65	2600.43	2687.99	1817.54	131.981	243.926	299.327	303.755	467.284	574.189	401.592	436.609	1036.61
TVAG_442610	-2.788	0	leucine-rich repeat protein, BspA family	150.884	155.304	132.774	314.788	358.328	291.819	117.227	116.754	80.1714	16.9206	43.0458	55.1831	38.8524	18.5063	16.1176	13.3864	7.25264	39.8698
TVAG_457780	-2.787	0	conserved hypothetical protein	106.739	89.8545	97.9575	150.551	93.0274	109.329	60.0429	80.2681	86.5264	24.8169	8.41125	1.67222	37.0864	8.32784	16.1176	11.899	10.1537	9.96744
TVAG_080980	-2.785	0	conserved hypothetical protein	349.867	394.362	262.597	317.947	204.143	201.396	139.385	144.615	149.588	22.5608	19.7912	20.0666	33.5543	61.0708	30.2205	55.0329	47.8674	22.4267
TVAG_199180	-2.783	0	conserved hypothetical protein	310.334	317.264	226.6	460.075	335.071	377.309	223.731	248.102	168.653	33.8412	41.0667	16.7222	26.4903	109.187	58.4262	28.2602	27.56	42.3616
TVAG_248740	-2.782	0	trichohyalin	1142.5	815.347	937.678	1701.33	907.017	860.66	847.034	829.88	667.769	111.676	100.44	98.6607	201.326	223.926	223.631	92.2174	84.1307	132.069
TVAG_046370	-2.779	0	conserved hypothetical protein	61.935	48.2552	44.2579	41.0593	60.2955	60.8299	47.8914	49.753	48.3961	12.4085	11.8747	8.36108	0	10.1785	6.04409	11.899	0	0
TVAG_380330	-2.777	0	paramyosin	100.809	112.041	96.7773	121.072	93.8888	105.219	85.7756	94.199	108.036	7.89629	14.8434	15.0499	7.06407	43.4898	4.0294	5.94951	5.80211	27.4105
TVAG_252080	-2.776	0	conserved hypothetical protein	96.1969	113.705	104.449	61.0626	50.8205	43.5673	44.3174	43.1193	53.2846	12.4085	18.8016	6.68886	15.8942	11.1038	6.04409	5.94951	4.35159	2.49186
TVAG_069280	-2.774	0	conserved hypothetical protein	54.6873	79.316	78.484	82.1187	111.116	114.261	60.0429	55.7233	68.9278	9.02433	15.3382	10.0333	3.53203	24.9835	18.1323	11.899	4.35159	0
TVAG_256060	-2.774	0	bromodomain-containing protein	144.954	127.571	143.986	296.891	253.241	309.081	130.093	122.724	120.746	27.073	26.2233	23.411	19.4262	54.5936	26.1911	31.2349	17.4063	9.96744
TVAG_216820	-2.77	0	conserved hypothetical protein	706.323	576.844	573.583	596.94	522.848	397.038	706.934	717.106	561.2	108.292	87.0812	123.744	26.4903	98.0834	46.338	86.2679	76.878	132.069
TVAG_335370	-2.769	0	coatomer gamma subunit	142.978	137.555	135.134	112.65	105.948	86.3126	165.833	147.932	135.411	23.6889	32.1607	11.7055	10.5961	12.9544	0	10.4116	20.3074	49.8372
TVAG_222310	-2.769	0	Integumentary mucin A.1 precursor	373.587	326.139	229.551	783.286	855.335	701.187	453.896	464.361	382.281	43.9936	84.6073	110.366	5.29805	111.038	28.2058	53.5456	84.1307	149.512
TVAG_052780	-2.767	0	pyruvate, phosphate dikinase, chloroplast	855.889	786.505	633.183	1848.72	1236.06	1066.99	454.611	417.925	354.905	113.932	151.897	125.416	196.028	95.3075	157.146	63.9572	65.2738	156.987
TVAG_166390	-2.767	0	conserved hypothetical protein	639.776	533.581	594.826	493.765	460.83	321.412	911.366	951.277	834.467	124.085	127.158	150.499	42.3844	181.362	46.338	37.1844	49.318	79.7395
TVAG_260230	-2.766	0	conserved hypothetical protein	202.277	215.762	198.866	173.713	99.9183	106.041	76.4832	90.8821	108.036	23.6889	13.8538	13.3777	17.6602	34.2367	12.0882	16.3611	21.7579	34.8861
TVAG_404100	-2.764	0	conserved hypothetical protein	202.936	200.231	217.749	301.102	235.153	203.04	155.111	141.298	207.272	36.0973	29.6868	36.7887	38.8524	53.6683	34.2499	8.92426	8.70317	24.9186
TVAG_283250	-2.763	0	Keratin-3, type I cytoskeletal 51 kDa	687.215	704.97	537.586	766.441	608.985	477.597	338.814	380.776	302.598	58.6581	87.0812	85.283	67.1086	172.109	70.5144	47.5961	33.3622	82.2314
TVAG_296220	-2.762	0	NADH dehydrogenase 24 kDa subunit	3601.46	3104.97	2781.17	16538.5	11845.5	10618.1	2601.86	2786.17	2529.8	924.994	1112.76	1755.83	966.011	2010.71	1003.32	156.175	131.998	249.186
TVAG_498410	-2.762	0	nucleoside diphosphate kinase	331.418	353.872	274.399	278.993	241.182	191.532	169.407	172.477	213.627	39.4814	41.5615	28.4277	19.4262	50.8923	54.3968	32.7223	21.7579	37.3779
TVAG_345010	-2.761	0	conserved hypothetical protein	634.504	651.168	584.795	345.32	233.43	228.523	365.261	320.409	387.169	95.8835	91.5342	132.105	19.4262	60.1455	12.0882	31.2349	36.2632	72.264
TVAG_112800	-2.76	0	conserved hypothetical protein	1183.35	1106.54	922.925	517.979	1087.9	609.943	1019.3	1076.65	833	192.895	128.148	117.055	100.663	95.3075	86.632	194.846	165.36	152.004
TVAG_479840	-2.76	0	conserved hypothetical protein	453.312	336.677	414.254	609.573	384.169	300.861	510.365	464.361	479.562	87.9872	74.2169	63.5442	21.1922	118.44	46.338	47.5961	34.8127	84.7233
TVAG_006030	-2.759	0	conserved hypothetical protein	101.468	67.6682	86.7455	136.864	98.1956	108.507	47.8914	42.4559	76.2606	12.4085	16.8225	18.3944	7.06407	12.9544	10.0735	10.4116	11.6042	9.96744
TVAG_215220	-2.759	0	conserved hypothetical protein	118.599	130.899	113.3	117.914	130.066	96.1769	104.36	100.169	88.9707	22.5608	27.7076	23.411	7.06407	21.2823	4.0294	2.97475	7.25264	27.4105
TVAG_045580	-2.759	0	conserved hypothetical protein	1068.05	1029.44	993.147	1466.56	2099.15	1809.28	1250.18	1347.97	846.688	172.59	218.693	168.894	167.772	246.134	354.587	178.485	149.404	99.6744
TVAG_094700	-2.759	0	conserved hypothetical protein	526.448	491.981	477.985	1263.36	1000.91	968.345	719.8	693.225	624.261	93.6274	123.695	117.055	70.6407	244.283	74.5438	60.9824	71.0759	139.544
TVAG_014230	-2.758	0	conserved hypothetical protein	405.872	370.511	243.123	424.28	332.487	346.073	272.337	286.577	209.228	39.4814	57.3944	56.8553	56.5125	47.1911	34.2499	25.2854	47.8674	62.2965
TVAG_011490	-2.756	0	calmodulin	55.3462	44.3726	39.5371	74.749	43.9296	65.762	30.7362	31.8419	44.9742	4.51216	7.91647	5.01665	7.06407	8.32784	8.05879	10.4116	4.35159	7.47558
TVAG_078190	-2.756	0	coiled-coil domain-containing protein	256.306	210.215	298.003	318.999	155.046	197.286	263.045	236.824	260.068	49.6338	47.9936	26.7554	33.5543	49.967	32.2352	13.3864	31.9116	32.3942
TVAG_483490	-2.753	0	CAMK family protein kinase	323.512	301.734	219.519	373.745	683.062	627.205	493.21	530.035	166.698	31.5851	37.1085	35.1165	65.3426	61.0708	128.941	71.3941	60.9222	64.7884
TVAG_210980	-2.753	0	conserved hypothetical protein	39.533	62.6763	53.6996	94.7523	206.728	172.625	120.086	99.506	67.4613	10.1524	15.8329	15.0499	12.3621	8.32784	8.05879	19.3359	13.0548	37.3779
TVAG_266960	-2.752	0	conserved hypothetical protein	60.6173	46.5912	59.0105	56.8514	55.9887	60.8299	42.173	56.3867	63.5505	9.02433	14.8434	11.7055	7.06407	4.62658	4.0294	4.46213	2.90106	12.4593
TVAG_074170	-2.75	0	STE family protein kinase	998.867	866.93	884.568	774.863	451.355	542.537	867.048	896.217	818.335	166.95	150.413	167.222	30.0223	173.034	56.4115	90.73	95.7349	119.609
TVAG_029570	-2.749	0	conserved hypothetical protein	106.739	74.3241	97.3674	82.1187	91.3047	92.8888	61.4725	41.1291	64.0393	7.89629	15.8329	21.7388	0	10.1785	8.05879	20.8233	13.0548	4.98372
TVAG_440230	-2.748	0	synaptotagmin 1,2	1684.11	1078.81	1227.42	1684.49	869.978	798.186	1291.64	1249.79	1117.02	174.846	252.832	204.01	144.813	183.212	153.117	147.25	142.152	231.743
TVAG_312170	-2.748	0	cytoplasmic dynein light chain	1132.62	1539.17	907.582	2724.66	2147.38	2314	694.067	620.917	416.011	282.01	394.834	426.415	166.006	214.673	108.794	72.8815	82.6801	107.15
TVAG_355020	-2.748	0	krp3	1187.97	1086.57	906.992	977.002	722.685	605.832	450.322	466.351	383.747	148.901	195.438	178.927	86.5348	124.918	36.2646	41.6466	52.219	142.036
TVAG_416640	-2.745	0	structural maintenance of chromosome 1 protein	2499.14	1949.62	1628.69	3321.59	1869.16	1677.75	1844.89	2039.21	1421.09	175.974	271.139	135.449	522.741	356.246	580.233	168.074	113.141	403.681
TVAG_112850	-2.744	0	conserved hypothetical protein	112.01	90.9639	100.908	81.0659	88.7206	74.8043	64.3317	69.6542	77.2383	11.2804	14.3486	26.7554	8.83008	11.1038	2.0147	10.4116	14.5053	12.4593
TVAG_083410	-2.74	0	ankyrin repeat domain protein	2157.84	1808.18	1594.46	5390.35	4256.86	3845.43	2398.86	2488.98	1609.29	111.676	143.486	103.677	711.705	638.468	757.526	370.357	394.544	595.555
TVAG_420460	-2.74	0	conserved hypothetical protein	110.692	84.8626	117.431	150.551	89.5819	87.9567	96.4975	109.457	101.192	16.9206	16.8225	18.3944	7.06407	16.6557	20.147	8.92426	20.3074	14.9512
TVAG_225610	-2.74	0	conserved hypothetical protein	89.6081	73.7695	95.5971	41.0593	57.7114	44.3894	81.4868	76.9513	84.0822	14.6645	22.7599	21.7388	1.76602	9.25315	8.05879	1.48738	2.90106	9.96744
TVAG_366040	-2.737	0	conserved hypothetical protein	229.291	170.835	219.519	749.596	417.762	565.553	275.911	227.537	254.202	19.1767	38.098	36.7887	91.8329	86.0543	106.779	32.7223	26.1095	29.9023
TVAG_003850	-2.737	0	conserved hypothetical protein	1174.79	1280.7	976.034	1599.21	1093.07	1084.25	1036.45	967.861	829.578	182.743	285.488	386.282	42.3844	203.569	56.4115	126.427	66.7243	152.004
TVAG_376260	-2.734	0	conserved hypothetical protein	139.024	145.32	138.675	74.749	167.105	137.278	153.681	128.031	131.501	28.201	24.739	63.5442	8.83008	11.1038	4.0294	13.3864	14.5053	12.4593
TVAG_055160	-2.733	0	leucine-rich repeat protein, BspA family	38.2152	36.6074	34.8162	44.2177	84.4137	66.584	125.804	124.714	118.302	10.1524	9.40081	16.7222	8.83008	6.47721	6.04409	7.43688	18.8569	19.9349
TVAG_151510	-2.732	0	conserved hypothetical protein	793.954	675.573	599.547	847.507	538.353	577.884	385.99	366.845	323.619	85.7311	121.221	113.711	109.493	91.6062	54.3968	53.5456	55.1201	79.7395
TVAG_225290	-2.732	0	conserved hypothetical protein	181.193	137.555	139.265	87.3827	66.3251	56.7197	163.688	153.239	111.458	23.6889	17.8121	35.1165	3.53203	27.7595	6.04409	11.899	13.0548	24.9186
TVAG_237760	-2.73	0	axonemal dynein intermediate chain	4105.5	3251.4	2738.68	4896.59	3301.61	2781.73	2064.33	2303.23	1756.44	377.894	748.107	697.314	503.315	413.616	449.278	153.2	146.503	610.506
TVAG_164690	-2.73	0	calcium binding protein	161.426	162.515	119.791	540.088	354.021	384.708	85.7756	88.892	120.257	28.201	47.9936	31.7721	26.4903	53.6683	36.2646	19.3359	27.56	29.9023
TVAG_136190	-2.726	0	n6-adenosine-methyltransferase ime4	356.456	303.398	372.357	369.534	168.827	245.785	288.778	322.399	282.066	33.8412	36.6137	13.3777	37.0864	141.573	74.5438	28.2602	20.3074	19.9349
TVAG_297060	-2.725	0	conserved hypothetical protein	80.3837	91.5185	89.696	143.181	111.977	108.507	100.786	93.5356	109.014	16.9206	22.2651	13.3777	7.06407	50.8923	4.0294	1.48738	5.80211	12.4593
TVAG_026160	-2.724	0	conserved hypothetical protein	517.882	467.576	483.296	650.632	441.019	633.781	494.639	545.956	526.98	46.2497	106.378	117.055	65.3426	164.706	58.4262	29.7475	47.8674	79.7395
TVAG_062600	-2.723	0	conserved hypothetical protein	291.226	315.6	252.565	255.831	191.223	187.422	111.508	103.486	118.791	39.4814	38.098	33.4443	22.9582	67.548	18.1323	14.8738	5.80211	32.3942
TVAG_028830	-2.723	0	ankyrin repeat-containing protein	52.0518	62.1217	53.1095	83.1715	78.3842	79.7364	80.772	72.3077	58.662	6.76825	11.8747	13.3777	5.29805	19.4316	8.05879	0	10.1537	17.443
TVAG_453710	-2.722	0	conserved hypothetical protein	200.3	154.749	130.413	421.121	354.882	314.836	154.396	143.289	132.967	49.6338	44.0354	35.1165	44.1504	35.162	16.1176	19.3359	15.9558	42.3616
TVAG_351890	-2.721	0	conserved hypothetical protein	77.0893	69.3322	59.0105	88.4355	59.4342	74.8043	76.4832	65.0106	58.662	5.64021	24.2442	15.0499	17.6602	5.55189	6.04409	2.97475	5.80211	7.47558
TVAG_018490	-2.719	0	conserved hypothetical protein	546.214	540.237	463.233	741.174	1152.51	896.829	664.046	632.858	499.605	54.146	76.6908	105.35	111.259	163.781	120.882	71.3941	85.5812	147.02
TVAG_248060	-2.717	0	conserved hypothetical protein	403.236	338.341	323.378	262.148	253.241	276.2	530.379	525.391	438.01	37.2254	26.7181	25.0832	54.7465	106.411	64.4703	56.5203	79.7791	59.8047
TVAG_225350	-2.717	0	conserved hypothetical protein	200.959	163.624	209.487	261.095	188.639	223.591	97.2123	92.8722	154.477	31.5851	35.6241	36.7887	21.1922	63.8468	8.05879	16.3611	11.6042	9.96744
TVAG_256160	-2.716	0	conserved hypothetical protein	44.8041	56.5751	52.5194	71.5906	158.491	112.617	54.3245	61.0303	75.7717	12.4085	11.3799	10.0333	14.1281	26.8341	4.0294	7.43688	8.70317	4.98372
TVAG_123230	-2.715	0	Inner centromere protein	1152.39	1145.92	1245.12	1331.8	928.551	763.661	505.361	533.352	390.102	141.005	202.86	254.177	125.387	143.424	112.823	63.9572	42.0653	129.577
TVAG_479190	-2.713	0	conserved hypothetical protein	215.455	181.928	185.883	169.501	132.65	110.973	207.291	205.646	194.562	23.6889	48.4884	35.1165	8.83008	45.3405	16.1176	29.7475	5.80211	24.9186
TVAG_033610	-2.713	0	conserved hypothetical protein	550.826	559.095	552.339	1088.6	938.888	882.033	482.488	495.54	484.939	99.2676	137.549	145.483	30.0223	232.254	110.808	41.6466	31.9116	87.2151
TVAG_108800	-2.709	0	conserved hypothetical protein	880.927	747.124	634.953	748.543	534.908	584.46	939.243	996.386	810.513	84.6031	149.918	130.433	141.281	154.528	80.5879	68.4193	72.5264	169.447
TVAG_402450	-2.707	0	ERC protein	90.267	49.3645	64.9116	30.5313	22.3955	29.5929	58.6133	57.0501	81.1491	15.7926	4.94779	3.34443	10.5961	12.0291	6.04409	11.899	7.25264	0
TVAG_391270	-2.707	0	leucine-rich repeat protein, BspA family	318.899	337.786	361.735	248.462	366.08	302.505	110.079	114.764	117.813	41.7375	47.9936	71.9053	5.29805	21.2823	6.04409	53.5456	43.5159	57.3128
TVAG_135030	-2.707	0	glutamic acid-rich protein precursor	777.482	607.905	628.462	705.378	421.207	340.318	550.393	534.015	457.075	95.8835	146.455	143.811	49.4485	128.619	40.294	29.7475	42.0653	87.2151
TVAG_090880	-2.706	0	protein phosphatase 2A, regulatory subunit	879.609	659.488	600.727	2066.65	2109.48	1814.21	1082.92	1092.58	501.56	145.517	156.845	132.105	178.368	396.035	334.44	116.015	117.493	77.2477
TVAG_150230	-2.704	0	conserved hypothetical protein	206.889	201.895	159.919	353.742	428.098	360.047	199.428	199.675	188.207	41.7375	46.5093	58.5275	17.6602	71.2493	22.1617	11.899	18.8569	62.2965
TVAG_363240	-2.703	0	conserved hypothetical protein	70.5005	66.5589	62.5512	30.5313	68.9092	45.2114	62.9021	60.367	54.7512	23.6889	8.90603	11.7055	0	10.1785	6.04409	1.48738	11.6042	2.49186
TVAG_315260	-2.703	0	thymidylate kinase	54.0284	50.4738	51.3392	50.5346	32.7319	55.0757	30.7362	25.8716	39.108	5.64021	9.89559	1.67222	3.53203	11.1038	8.05879	2.97475	5.80211	7.47558
TVAG_388530	-2.702	0	conserved hypothetical protein	87.6315	98.1744	77.3038	157.921	144.709	157.829	72.9092	55.7233	51.3292	10.1524	23.7494	16.7222	19.4262	23.1329	20.147	7.43688	2.90106	12.4593
TVAG_038880	-2.699	0	DNA topoisomerase II	8023.88	6514.45	6938.46	16264.8	7524.88	6252.32	8066.48	8554.2	6036.81	1255.51	1893.03	2220.7	626.936	2187.45	628.586	737.739	629.529	1235.96
TVAG_TEG_DS113597_1_6	-2.699	0	Maverick transposable element conserved hypothetical protein	193.053	191.357	207.717	149.498	154.184	144.676	225.161	228.864	209.228	25.9449	39.5824	60.1998	31.7883	37.0126	24.1764	8.92426	11.6042	19.9349
TVAG_002970	-2.698	0	conserved hypothetical protein	1274.94	1196.95	1481.16	318.999	243.766	220.303	1164.4	1137.68	1020.72	157.926	153.876	163.877	84.7688	118.44	54.3968	138.326	192.92	176.922
TVAG_180820	-2.696	0	conserved hypothetical protein	258.941	203.559	215.979	140.023	161.937	161.939	287.348	263.359	261.535	40.6095	27.7076	25.0832	12.3621	76.8012	14.1029	23.798	30.4611	47.3454
TVAG_219830	-2.695	0	leucine-rich repeat protein, BspA family	110.033	98.7291	97.9575	75.8018	115.423	110.151	257.327	238.814	229.759	10.1524	2.96868	21.7388	7.06407	17.581	18.1323	37.1844	27.56	69.7721
TVAG_208590	-2.692	0	WD repeat domain	626.598	526.925	615.48	658.002	499.592	406.08	512.509	526.718	557.778	97.0115	94.0081	83.6108	44.1504	205.42	52.3821	46.1087	39.1643	94.6907
TVAG_096320	-2.691	0	COMM domain-containing protein	265.53	305.616	252.565	464.286	445.326	462.8	187.991	174.467	205.317	49.6338	61.8474	65.2164	40.6184	102.71	34.2499	31.2349	15.9558	19.9349
TVAG_129830	-2.69	0	thiosulfate sulfertansferase	1087.82	1777.12	1121.79	1456.03	996.599	2103.56	754.825	798.038	431.655	188.383	289.446	262.538	148.345	313.682	193.411	43.1339	39.1643	149.512
TVAG_305950	-2.69	0	conserved hypothetical protein	334.713	326.139	291.512	694.85	507.344	582.816	269.478	248.102	237.581	65.4264	70.7535	48.4942	70.6407	86.0543	56.4115	44.6213	37.7137	57.3128
TVAG_277150	-2.686	0	conserved hypothetical protein	658.883	648.395	570.632	979.107	684.785	776.814	398.142	402.004	351.483	117.316	163.277	215.716	21.1922	101.785	40.294	50.5708	43.5159	92.1988
TVAG_373000	-2.685	0	regulator of telomere elongation helicase 1 rtel1	98.1736	81.5347	116.841	70.5378	49.9592	50.1435	109.364	106.14	129.545	23.6889	16.8225	11.7055	5.29805	24.0582	8.05879	7.43688	11.6042	12.4593
TVAG_224990	-2.685	0	conserved hypothetical protein	88.2903	92.6278	86.1554	48.429	101.641	96.999	120.086	139.308	98.7477	29.3291	6.43213	13.3777	10.5961	15.7304	14.1029	16.3611	21.7579	7.47558
TVAG_246630	-2.684	0	conserved hypothetical protein	127.164	103.166	159.328	123.178	108.532	106.863	145.104	158.546	196.518	28.201	14.8434	33.4443	15.8942	45.3405	10.0735	7.43688	13.0548	19.9349
TVAG_161790	-2.682	0	leucine-rich repeat protein, BspA family	145.613	114.814	119.201	150.551	163.659	112.617	158.685	142.625	103.636	25.9449	14.8434	36.7887	15.8942	26.8341	10.0735	14.8738	24.659	17.443
TVAG_025730	-2.681	0	guanine nucleotide exchange factor	1320.4	1106.54	1081.66	1795.03	1158.54	1136.86	1373.12	1434.88	1079.87	184.999	189.006	209.027	233.114	457.106	193.411	83.2931	79.7791	156.987
TVAG_093750	-2.68	0	conserved hypothetical protein	337.348	242.94	234.272	342.161	210.173	221.125	313.796	329.696	304.554	12.4085	20.286	35.1165	17.6602	51.8177	42.3087	59.4951	79.7791	82.2314
TVAG_300740	-2.676	0	mismatch repair protein Msh2 (mutS homolog)	547.532	425.422	552.929	537.983	250.657	295.107	378.127	369.499	379.348	63.1703	96.9768	86.9552	33.5543	91.6062	20.147	47.5961	59.4717	79.7395
TVAG_088460	-2.675	0	ankyrin repeat-containing protein	146.272	140.883	175.851	177.924	133.512	129.058	269.478	268.003	281.578	30.4571	24.739	40.1332	24.7242	55.5189	14.1029	26.7728	24.659	24.9186
TVAG_482010	-2.675	0	conserved hypothetical protein	181.852	253.479	187.654	176.871	267.023	246.608	191.565	170.487	142.255	43.9936	56.8996	60.1998	12.3621	41.6392	12.0882	7.43688	18.8569	24.9186
TVAG_116140	-2.675	0	dynein light chain	106.739	134.227	105.629	96.8579	91.3047	118.372	48.6062	50.4164	60.1285	19.1767	21.2755	36.7887	10.5961	7.40252	14.1029	1.48738	7.25264	7.47558
TVAG_313930	-2.675	0	COMM domain-containing protein	331.418	373.285	317.477	432.702	444.464	395.394	325.947	336.994	318.73	62.0423	61.8474	90.2996	22.9582	86.9797	40.294	43.1339	55.1201	42.3616
TVAG_300330	-2.674	0	conserved hypothetical protein	221.385	174.717	204.767	237.934	101.641	157.007	163.688	157.883	171.097	30.4571	33.645	31.7721	10.5961	37.9379	20.147	23.798	15.9558	42.3616
TVAG_376510	-2.674	0	conserved hypothetical protein	690.51	676.682	696.915	443.23	254.103	278.666	510.365	512.787	438.498	98.1396	121.716	132.105	19.4262	96.2328	38.2793	75.8562	46.4169	72.264
TVAG_261070	-2.673	0	conserved hypothetical protein	202.277	225.191	164.049	257.937	218.787	209.616	127.949	132.675	113.902	21.4328	33.1502	30.0999	33.5543	74.9505	24.1764	17.8485	10.1537	7.47558
TVAG_453980	-2.673	0	conserved hypothetical protein	65.2294	78.7614	65.5017	31.5841	27.5637	50.1435	25.7327	33.832	40.0857	11.2804	9.89559	10.0333	0	12.0291	2.0147	4.46213	8.70317	2.49186
TVAG_032580	-2.672	0	WD repeat domain	143.637	132.563	136.904	124.231	88.7206	99.465	57.1837	65.0106	113.413	9.02433	7.91647	6.68886	12.3621	37.9379	22.1617	13.3864	26.1095	14.9512
TVAG_020960	-2.672	0	hypothetical protein	202.277	169.725	190.014	242.145	193.807	286.065	153.681	160.536	164.742	22.5608	14.3486	18.3944	42.3844	45.3405	56.4115	28.2602	26.1095	27.4105
TVAG_423080	-2.67	0	ras GTP exchange factor	1406.06	1362.79	1180.8	2581.47	2054.35	1611.99	1222.3	1412.98	1047.12	190.639	253.822	280.932	196.028	614.409	235.72	86.2679	87.0317	231.743
TVAG_277050	-2.67	0	Citrate lyase beta chain	1954.25	2573.06	1472.9	3865.89	4004.48	4688.01	1728.38	1722.12	1030.01	271.858	455.197	530.092	319.649	740.252	364.66	224.594	175.514	538.242
TVAG_243620	-2.669	0	conserved hypothetical protein	35.5797	18.8584	31.2756	25.2673	12.0591	31.237	18.5847	16.5843	34.7083	0	6.92691	1.67222	3.53203	10.1785	2.0147	1.48738	1.45053	4.98372
TVAG_180590	-2.666	0	conserved hypothetical protein	459.242	450.382	335.18	926.467	783.842	706.942	446.033	480.282	337.306	57.5301	110.831	150.499	128.919	80.5024	68.4997	50.5708	39.1643	89.707
TVAG_433060	-2.665	0	hypothetical protein	1448.88	1171.44	1301.18	1897.15	1043.97	974.922	1226.59	1266.38	1030.01	196.279	231.062	262.538	155.409	376.603	149.088	114.528	111.691	186.89
TVAG_230790	-2.664	0	IgA receptor precursor	398.624	415.993	333.41	216.877	231.707	189.888	170.122	183.091	151.543	41.7375	46.0145	60.1998	31.7883	42.5645	44.3233	29.7475	15.9558	49.8372
TVAG_414170	-2.664	0	conserved hypothetical protein	381.493	327.803	353.473	196.874	174.857	191.532	328.092	272.646	242.958	42.8656	48.4884	45.1498	22.9582	43.4898	26.1911	53.5456	50.7685	54.8209
TVAG_490220	-2.663	0	conserved hypothetical protein	184.487	153.086	197.095	229.511	105.086	113.439	170.122	172.477	211.672	42.8656	37.6032	18.3944	21.1922	52.743	16.1176	8.92426	13.0548	24.9186
TVAG_038220	-2.661	0	conserved hypothetical protein	125.188	148.094	113.3	144.234	86.1365	113.439	54.3245	37.1489	67.4613	22.5608	7.91647	16.7222	17.6602	29.6101	12.0882	13.3864	2.90106	17.443
TVAG_009380	-2.66	0	conserved hypothetical protein	1695.31	1460.41	1562.6	1882.41	1389.38	1241.26	2277.34	2281.34	1563.34	240.273	297.362	443.137	130.685	431.197	143.044	116.015	166.811	460.994
TVAG_094260	-2.659	0	conserved hypothetical protein	409.825	296.742	367.636	101.069	76.6615	88.7787	263.76	232.181	311.886	47.3777	41.5615	35.1165	31.7883	30.5354	44.3233	40.1592	47.8674	19.9349
TVAG_433450	-2.659	0	conserved hypothetical protein	450.676	454.265	395.371	1154.93	755.417	858.194	263.045	327.043	277.667	101.524	103.409	125.416	60.0446	258.163	66.485	17.8485	21.7579	22.4267
TVAG_067450	-2.658	0	conserved hypothetical protein	81.7015	102.057	74.3533	117.914	68.9092	97.821	66.4761	46.4361	64.5282	25.9449	7.91647	15.0499	3.53203	17.581	16.1176	4.46213	10.1537	12.4593
TVAG_441490	-2.654	0	conserved hypothetical protein	300.451	376.613	350.523	426.385	397.951	406.08	360.972	344.954	323.13	84.6031	69.2691	105.35	33.5543	94.3822	34.2499	31.2349	36.2632	24.9186
TVAG_374910	-2.654	0	conserved hypothetical protein	89.6081	95.9558	86.7455	49.4818	65.4637	81.3805	57.8985	61.0303	63.0616	10.1524	5.93735	21.7388	12.3621	8.32784	22.1617	11.899	2.90106	14.9512
TVAG_139970	-2.654	0	conserved hypothetical protein	297.815	263.462	249.025	833.82	463.414	492.393	162.259	152.576	176.475	41.7375	38.098	30.0999	104.195	106.411	60.4409	40.1592	43.5159	24.9186
TVAG_092040	-2.653	0	conserved hypothetical protein	272.119	305.062	228.961	276.887	256.687	187.422	186.562	211.616	140.3	31.5851	48.4884	35.1165	24.7242	66.6227	42.3087	11.899	13.0548	52.3291
TVAG_250970	-2.653	0	leucine-rich repeat protein, BspA family	129.8	123.689	118.021	46.3233	86.1365	72.3382	138.671	124.714	114.391	13.5365	18.8016	25.0832	0	8.32784	10.0735	23.798	8.70317	47.3454
TVAG_018190	-2.652	0	conserved hypothetical protein	146.931	115.369	110.35	82.1187	94.7501	92.0668	78.6276	68.3274	68.9278	21.4328	14.8434	13.3777	17.6602	18.5063	6.04409	8.92426	8.70317	27.4105
TVAG_395730	-2.652	0	COMM domain-containing protein	451.994	489.208	471.494	522.19	555.58	512.944	309.507	308.468	318.73	76.7068	83.1229	86.9552	30.0223	99.9341	46.338	56.5203	84.1307	54.8209
TVAG_078150	-2.649	0	conserved hypothetical protein	105.421	54.3564	72.583	47.3762	43.0682	48.4995	87.2052	83.585	65.9947	18.0487	10.8851	8.36108	8.83008	12.0291	6.04409	11.899	10.1537	7.47558
TVAG_370870	-2.645	0	4-nitrophenylphosphatase	36.2386	37.7167	59.0105	44.2177	37.0387	52.6096	62.1873	59.0402	70.3944	12.4085	5.93735	15.0499	5.29805	14.805	4.0294	8.92426	1.45053	2.49186
TVAG_132560	-2.645	0	conserved hypothetical protein	68.5238	66.5589	105.629	107.386	62.8796	71.5162	103.645	112.773	152.032	24.8169	22.7599	18.3944	15.8942	10.1785	0	14.8738	10.1537	14.9512
TVAG_069820	-2.644	0	neurobeachin-like protein	1501.59	1265.73	1409.76	1314.95	899.265	1016.84	2063.62	2048.5	1588.76	177.102	206.818	209.027	105.961	306.279	179.308	275.165	340.874	296.531
TVAG_491840	-2.644	0	leucine-rich repeat protein, BspA family	147.59	133.672	141.035	120.02	165.382	183.312	306.648	254.072	228.782	49.6338	44.0354	33.4443	5.29805	15.7304	16.1176	16.3611	21.7579	67.2802
TVAG_322520	-2.644	0	Dolichyl-diphosphooligosaccharide--protein glycosyltransferase 67 kDa subunit precursor	2377.91	2358.4	2308.49	4558.64	3306.78	3334.13	1926.38	2069.72	2016.99	547.1	568.502	1270.88	181.9	433.973	203.484	176.998	176.964	318.958
TVAG_020780	-2.643	0	sphingomyelin phosphodiesterase	454.629	378.831	237.813	545.352	1491.88	951.083	1045.03	991.079	1010.94	54.146	34.6346	46.822	148.345	132.32	163.191	147.25	145.053	271.613
TVAG_029580	-2.643	0	conserved hypothetical protein	104.104	84.308	81.4346	108.439	93.8888	85.4906	51.4653	64.3472	62.5728	10.1524	17.3173	11.7055	0	14.805	18.1323	20.8233	4.35159	19.9349
TVAG_358310	-2.643	0	GTP-binding protein YPTM2	85.6548	70.4415	67.272	122.125	151.6	121.66	133.667	119.407	103.147	11.2804	18.8016	8.36108	15.8942	24.0582	22.1617	17.8485	13.0548	24.9186
TVAG_137740	-2.641	0	conserved hypothetical protein	902.67	885.234	742.943	1711.86	1304.97	1277.43	761.973	775.483	737.186	204.175	218.693	267.554	98.897	347.919	90.6614	78.831	69.6254	74.7558
TVAG_436570	-2.641	0	hypothetical protein	186.464	165.288	167.59	128.442	204.143	184.956	228.735	220.903	177.941	40.6095	29.6868	48.4942	30.0223	30.5354	20.147	11.899	26.1095	27.4105
TVAG_120630	-2.641	0	ADP-ribosylation factor, arf	1223.55	1148.14	1026.78	2759.4	2104.31	2130.69	740.529	819.929	651.148	256.065	272.129	426.415	135.983	439.525	139.014	132.377	100.086	114.626
TVAG_397250	-2.641	0	glucokinase	1838.94	1864.2	1366.09	4983.97	4454.98	3851.19	3150.82	3236.6	2306.88	366.613	350.304	441.465	384.992	429.346	554.042	565.203	522.19	730.115
TVAG_214820	-2.639	0	hypothetical protein	21.7431	21.6316	28.9152	17.8977	42.2069	27.1268	36.4546	26.5349	47.9073	1.12804	4.94779	8.36108	7.06407	8.32784	0	2.97475	1.45053	9.96744
TVAG_199760	-2.637	0	conserved hypothetical protein	872.361	830.322	695.734	888.566	452.216	458.69	411.008	435.836	368.593	78.9629	91.0394	66.8886	151.877	152.677	118.867	44.6213	60.9222	104.658
TVAG_377800	-2.636	0	conserved hypothetical protein	363.704	344.442	262.597	517.979	352.298	346.895	232.309	194.368	186.252	39.4814	70.2587	50.1665	47.6825	83.2784	58.4262	14.8738	21.7579	62.2965
TVAG_457100	-2.635	0	hypothetical protein	235.221	196.903	234.862	121.072	89.5819	68.2281	192.28	202.329	196.029	32.7132	36.6137	26.7554	12.3621	28.6848	12.0882	25.2854	20.3074	52.3291
TVAG_346800	-2.632	0	2-5A-dependent ribonuclease	150.225	116.478	144.576	30.5313	70.6319	46.8554	177.27	186.408	156.432	28.201	17.3173	25.0832	5.29805	18.5063	20.147	14.8738	29.0106	14.9512
TVAG_353000	-2.631	0	xylulose kinase	109.375	124.243	110.35	267.412	175.718	203.04	101.501	110.12	96.7923	28.201	23.2546	35.1165	26.4903	31.4607	16.1176	5.94951	14.5053	27.4105
TVAG_297000	-2.629	0	conserved hypothetical protein	514.588	490.872	494.508	407.435	310.091	273.734	337.384	311.122	292.332	78.9629	105.388	132.105	31.7883	82.3531	22.1617	25.2854	26.1095	44.8535
TVAG_342370	-2.629	0	conserved hypothetical protein	728.066	662.816	663.279	940.153	876.869	761.195	850.608	854.425	727.409	112.804	143.486	190.633	97.1309	123.992	68.4997	95.1921	89.9328	224.267
TVAG_038250	-2.628	0	Rab12	448.699	408.228	370.586	703.273	598.648	650.222	286.633	300.508	256.157	58.6581	81.1438	105.35	31.7883	220.225	38.2793	29.7475	34.8127	44.8535
TVAG_438860	-2.628	0	conserved hypothetical protein	276.072	284.539	198.275	698.009	461.692	544.181	172.981	191.051	133.945	57.5301	35.1293	13.3777	38.8524	90.6809	42.3087	80.3183	66.7243	52.3291
TVAG_137190	-2.625	0	mannosidase, endo-alpha	171.31	139.774	158.738	129.495	112.839	149.609	132.952	134.665	147.144	23.6889	15.3382	23.411	28.2563	28.6848	34.2499	20.8233	15.9558	22.4267
TVAG_088660	-2.619	0	CAMK family protein kinase	721.477	546.338	558.24	842.243	560.748	664.196	811.294	794.721	543.112	75.5787	76.196	46.822	128.919	159.154	128.941	135.351	136.35	97.1826
TVAG_072740	-2.619	0	conserved hypothetical protein	61.2761	74.8788	65.5017	282.151	186.055	241.675	88.6348	104.813	100.703	14.6645	14.8434	38.461	19.4262	38.8632	10.0735	19.3359	8.70317	32.3942
TVAG_035540	-2.618	0	conserved hypothetical protein	1450.86	1317.87	1316.53	2441.45	1480.69	1174.67	1656.18	1793.1	1298.87	271.858	284.993	464.876	134.217	559.816	167.22	87.7552	91.3833	201.841
TVAG_073810	-2.618	0	tubulin beta-1 chain	2866.14	2884.77	2192.24	6725.31	5579.06	5061.21	1696.21	1980.83	1169.82	547.1	641.234	608.686	1026.06	683.808	596.351	159.149	198.722	451.027
TVAG_180420	-2.618	0	radial spoke protein	502.728	513.613	374.717	512.715	370.387	346.895	217.298	228.864	198.962	64.2983	86.0916	80.2663	61.8106	69.3987	58.4262	32.7223	23.2085	52.3291
TVAG_042330	-2.615	0	Clan SB, family S8, subtilisin-like serine peptidase	447.382	398.244	397.141	566.408	349.714	384.708	485.347	495.54	521.603	56.4021	71.743	83.6108	49.4485	209.121	54.3968	34.2097	37.7137	57.3128
TVAG_368270	-2.615	0	conserved hypothetical protein	123.87	104.83	102.678	300.049	268.746	193.176	76.4832	78.278	78.7048	16.9206	33.645	21.7388	33.5543	33.3114	14.1029	2.97475	8.70317	52.3291
TVAG_432600	-2.615	0	conserved hypothetical protein	425.639	401.572	322.198	664.319	604.678	459.512	995.712	985.772	583.687	69.9385	83.6177	110.366	49.4485	96.2328	58.4262	165.099	105.889	152.004
TVAG_104500	-2.614	0	conserved hypothetical protein	255.647	224.636	220.109	416.91	408.287	412.657	285.919	271.32	250.291	54.146	55.4153	48.4942	17.6602	79.5771	40.294	40.1592	56.5706	49.8372
TVAG_007320	-2.613	0	butyrate induced transcript	301.11	318.928	274.989	307.419	275.637	293.463	205.147	212.943	228.782	60.9142	91.0394	86.9552	35.3203	34.2367	36.2646	10.4116	18.8569	14.9512
TVAG_297090	-2.611	0	histidine acid phosphatase	238.516	226.3	213.028	324.263	297.171	298.395	227.305	211.616	186.741	43.9936	63.3318	76.9219	7.06407	64.7721	12.0882	16.3611	31.9116	42.3616
TVAG_358840	-2.611	0	flagellar radial spoke protein	808.45	752.67	594.236	1145.45	853.612	827.779	479.628	497.53	303.087	54.146	79.1647	90.2996	250.774	182.287	215.573	37.1844	30.4611	87.2151
TVAG_033000	-2.61	0	myosin heavy chain	1406.06	1265.17	1274.63	2932.06	1941.52	1617.75	1342.39	1392.42	1011.43	272.986	300.826	413.037	220.752	409.915	179.308	154.687	105.889	261.645
TVAG_123110	-2.61	0	conserved hypothetical protein	5401.52	6509.46	8881.68	9119.38	6726.4	6541.68	5166.55	5834.37	4511.11	888.896	1450.2	3068.52	540.401	1611.9	517.777	334.66	337.973	862.184
TVAG_145250	-2.606	0	suppressor of ty	2885.91	2444.93	2788.84	5318.76	2298.12	2322.22	2667.62	2835.26	2714.58	719.69	710.998	996.64	123.621	997.49	191.396	154.687	163.91	251.678
TVAG_063510	-2.606	0	pyrroline-5-carboxylate reductase	225.338	256.806	228.371	311.63	305.784	381.42	233.738	237.488	198.962	28.201	48.4884	55.1831	42.3844	92.5315	34.2499	23.798	23.2085	37.3779
TVAG_469400	-2.606	0	14-3-3 protein sigma, gamma, zeta, beta/alpha	827.557	828.104	601.908	812.764	873.424	861.482	638.313	647.452	517.692	169.206	186.532	229.094	90.0669	161.93	80.5879	44.6213	56.5706	59.8047
TVAG_364140	-2.606	0	CAMK family protein kinase	446.064	457.593	436.088	796.972	562.471	443.894	543.245	571.828	470.274	76.7068	94.0081	96.9885	79.4708	162.856	58.4262	55.0329	46.4169	102.166
TVAG_499740	-2.604	0	conserved hypothetical protein	880.927	866.93	680.982	1904.52	1390.24	1538.83	598.999	608.313	417.967	131.981	151.897	165.549	104.195	220.225	132.97	197.821	200.173	154.495
TVAG_093240	-2.603	0	harmonin-interacting ankyrin-repeat containing protein (harp), sans	88.2903	85.4173	84.9752	175.818	147.293	107.685	92.9235	76.9513	74.794	19.1767	25.7285	33.4443	5.29805	31.4607	2.0147	8.92426	11.6042	9.96744
TVAG_266970	-2.599	0	conserved hypothetical protein	94.2203	99.2837	132.774	90.5411	90.4433	92.0668	90.0644	89.5554	110.48	11.2804	25.2338	16.7222	8.83008	19.4316	6.04409	8.92426	18.8569	27.4105
TVAG_159140	-2.599	0	ef-hand domain (C-terminal) containing protein	1027.2	1046.64	896.96	968.579	608.985	549.113	631.88	676.641	608.129	90.2433	163.772	188.96	150.111	137.872	86.632	74.3688	89.9328	176.922
TVAG_006830	-2.599	0	TPR repeat-containing protein ZK328.7	450.676	444.835	434.318	491.659	339.378	330.454	302.359	315.766	338.773	57.5301	65.3109	45.1498	45.9164	170.258	54.3968	31.2349	24.659	69.7721
TVAG_495440	-2.598	0	conserved hypothetical protein	236.539	148.094	215.979	195.821	95.6115	106.041	150.107	151.912	140.3	40.6095	47.4988	41.8054	21.1922	26.8341	12.0882	17.8485	14.5053	7.47558
TVAG_431050	-2.596	0	conserved hypothetical protein	3436.73	3216.46	3047.3	4302.81	2960.51	2464.43	3135.81	3367.95	2652.01	545.972	705.061	958.179	252.54	859.618	185.352	227.569	185.668	804.871
TVAG_186010	-2.596	0	conserved hypothetical protein	98.8325	83.7533	113.3	38.9537	65.4637	71.5162	112.938	104.15	138.345	7.89629	16.8225	13.3777	22.9582	15.7304	32.2352	0	13.0548	17.443
TVAG_230640	-2.595	0	conserved hypothetical protein	81.0426	73.7695	82.6148	43.1649	65.4637	51.7876	63.6169	68.3274	89.9484	18.0487	7.42169	11.7055	3.53203	21.2823	14.1029	11.899	8.70317	2.49186
TVAG_178460	-2.591	0	hypothetical protein	1244.63	1193.62	1167.23	1459.19	1260.18	1149.19	1380.27	1332.72	1095.02	204.175	282.519	406.348	54.7465	256.312	82.6026	162.124	124.745	296.531
TVAG_142630	-2.591	0	conserved hypothetical protein	287.273	243.495	276.169	266.359	267.023	207.972	270.193	262.696	252.247	47.3777	55.4153	28.4277	8.83008	121.216	26.1911	14.8738	29.0106	49.8372
TVAG_488040	-2.588	0	conserved hypothetical protein	193.712	173.053	268.498	408.488	311.814	323.878	641.172	629.541	497.16	37.2254	32.6554	51.8387	35.3203	46.2658	76.5585	108.579	116.042	72.264
TVAG_494410	-2.587	0	conserved hypothetical protein	376.222	296.187	253.155	317.947	316.982	272.912	200.143	191.051	151.543	31.5851	30.6763	35.1165	70.6407	79.5771	86.632	16.3611	15.9558	29.9023
TVAG_492260	-2.587	0	ef-hand domain (C-terminal) containing protein	1247.27	1190.85	963.052	1220.2	798.485	733.246	699.786	785.434	621.328	171.462	240.463	239.127	127.153	197.092	102.75	50.5708	58.0211	184.398
TVAG_427130	-2.587	0	Clan CA, family C1, cathepsin L-like cysteine peptidase	32.2853	41.5993	46.6183	31.5841	15.5046	28.7709	52.1801	76.9513	38.1303	3.38412	4.94779	15.0499	15.8942	5.55189	0	4.46213	5.80211	7.47558
TVAG_322790	-2.587	0	conserved hypothetical protein	69.1827	54.3564	49.5689	26.3201	37.0387	49.3215	56.4689	53.0698	56.7066	13.5365	12.3695	11.7055	3.53203	12.0291	0	2.97475	10.1537	2.49186
TVAG_476530	-2.587	0	conserved hypothetical protein	21.0843	31.0608	24.7844	104.228	56.8501	67.4061	21.4439	20.5646	28.8421	9.02433	5.44257	10.0333	3.53203	10.1785	12.0882	2.97475	5.80211	2.49186
TVAG_414190	-2.586	0	conserved hypothetical protein	1524.66	849.181	1069.27	1563.41	1197.3	1506.77	1517.51	1410.33	2311.77	133.109	183.068	152.172	146.579	281.296	130.955	188.897	203.074	745.066
TVAG_190490	-2.585	0	conserved hypothetical protein	1765.15	1470.95	1296.46	2387.76	1315.3	1147.55	1516.08	1573.52	1523.26	236.889	214.734	280.932	162.474	236.881	149.088	211.208	204.525	645.392
TVAG_129420	-2.583	0	TKL family protein kinase	305.063	296.742	350.523	722.223	624.489	480.063	405.29	415.935	298.687	69.9385	79.6595	96.9885	72.4067	183.212	54.3968	32.7223	23.2085	32.3942
TVAG_450050	-2.579	0	conserved hypothetical protein	137.048	183.037	139.265	94.7523	90.4433	88.7787	62.9021	44.446	61.5951	14.6645	21.2755	20.0666	19.4262	27.7595	8.05879	14.8738	8.70317	12.4593
TVAG_426190	-2.577	0	paramyosin	200.959	140.328	146.346	72.6434	88.7206	81.3805	177.27	179.111	142.744	15.7926	18.3068	13.3777	31.7883	12.9544	22.1617	28.2602	31.9116	37.3779
TVAG_094220	-2.574	0	ankyrin repeat-rich membrane-spanning protein	133.094	99.8384	97.9575	236.881	461.692	377.309	203.717	195.695	169.142	12.4085	18.3068	26.7554	28.2563	35.162	54.3968	41.6466	59.4717	59.8047
TVAG_054530	-2.573	0	ion channel nompc	570.593	477.56	503.95	687.481	453.939	384.708	812.009	743.641	606.174	62.0423	119.242	140.466	40.6184	65.6974	58.4262	81.8057	66.7243	251.678
TVAG_241760	-2.573	0	leucine-rich repeat protein, BspA family	89.6081	62.1217	66.6819	35.7953	21.5341	28.7709	40.7434	27.8617	44.4853	6.76825	10.8851	10.0333	14.1281	6.47721	8.05879	1.48738	2.90106	9.96744
TVAG_311300	-2.572	0	conserved hypothetical protein	222.703	202.45	261.417	540.088	335.071	401.97	254.468	252.745	371.037	59.7862	63.8265	102.005	28.2563	103.635	20.147	25.2854	31.9116	37.3779
TVAG_149360	-2.572	0	conserved hypothetical protein	285.955	280.657	247.844	221.089	273.053	226.057	238.742	213.606	183.808	50.7618	58.8788	45.1498	22.9582	72.1746	30.2205	22.3107	20.3074	32.3942
TVAG_017690	-2.571	0	conserved hypothetical protein	54.0284	58.2391	61.9611	33.6897	70.6319	36.9911	99.3567	80.2681	69.9055	15.7926	5.93735	11.7055	1.76602	9.25315	10.0735	13.3864	14.5053	14.9512
TVAG_349360	-2.57	0	maintenance of ploidy protein mob1	271.46	292.859	305.675	429.544	377.278	477.597	228.02	212.279	174.519	48.5058	64.3213	61.872	56.5125	69.3987	76.5585	31.2349	20.3074	34.8861
TVAG_TEG_DS118078_1_1	-2.568	0	Ip5 transposable element protein	97.5147	97.0651	87.3356	82.1187	93.0274	110.973	91.494	80.9315	91.9038	27.073	16.8225	15.0499	22.9582	17.581	10.0735	10.4116	8.70317	4.98372
TVAG_228620	-2.568	0	unc-44 ankyrins	272.778	270.673	243.123	182.135	95.6115	113.439	128.663	122.724	122.212	24.8169	46.5093	50.1665	28.2563	51.8177	16.1176	19.3359	18.8569	0
TVAG_197230	-2.568	0	conserved hypothetical protein	420.367	535.799	513.392	903.305	947.501	849.974	557.541	652.096	425.299	99.2676	109.346	145.483	127.153	143.424	92.6761	72.8815	63.8233	124.593
TVAG_333600	-2.568	0	conserved hypothetical protein	63.9117	54.3564	89.1059	86.3299	48.2364	83.8466	57.8985	53.0698	109.991	15.7926	22.7599	10.0333	5.29805	27.7595	0	2.97475	5.80211	12.4593
TVAG_471350	-2.568	0	myosin heavy chain, clone	127.164	93.7371	132.184	141.076	119.73	110.151	123.66	120.734	121.235	31.5851	15.8329	23.411	12.3621	27.7595	10.0735	28.2602	24.659	2.49186
TVAG_485670	-2.566	0	conserved hypothetical protein	92.9025	70.4415	87.3356	50.5346	55.9887	61.6519	95.7827	85.5751	87.993	13.5365	22.7599	8.36108	5.29805	19.4316	4.0294	11.899	8.70317	14.9512
TVAG_308330	-2.566	0	histone acetyltransferase gcn5	27.6731	19.413	32.4558	17.8977	19.8114	28.7709	40.7434	39.139	39.108	13.5365	3.95824	6.68886	14.1281	3.70126	0	1.48738	0	0
TVAG_413000	-2.565	0	calmodulin	1213.66	1100.44	917.024	2582.53	2712.44	2207.14	1255.9	1258.42	1025.61	301.187	369.6	632.097	144.813	213.748	108.794	138.326	118.943	383.747
TVAG_256990	-2.564	0	conserved hypothetical protein	654.93	447.054	590.696	385.326	217.064	199.752	456.755	472.322	562.177	75.5787	91.0394	71.9053	75.9387	119.366	126.926	46.1087	24.659	39.8698
TVAG_351590	-2.564	0	guanosine-diphosphatase	112.01	137.555	131.003	64.221	82.691	126.592	283.774	269.329	296.732	36.0973	30.6763	21.7388	1.76602	22.2076	28.2058	34.2097	42.0653	37.3779
TVAG_493120	-2.563	0	conserved hypothetical protein	149.566	137.555	177.032	112.65	81.8297	70.6942	151.537	143.289	174.519	39.4814	55.9101	56.8553	7.06407	21.2823	0	5.94951	4.35159	7.47558
TVAG_177180	-2.561	0	WD-repeat protein	108.057	83.7533	56.6501	91.5939	59.4342	67.4061	53.6097	55.06	42.0411	9.02433	14.8434	1.67222	1.76602	33.3114	14.1029	13.3864	4.35159	7.47558
TVAG_062010	-2.559	0	conserved hypothetical protein	111.351	108.713	156.968	214.772	129.205	120.016	154.396	132.011	176.964	40.6095	32.6554	11.7055	17.6602	48.1164	20.147	17.8485	5.80211	19.9349
TVAG_237340	-2.558	0	cgi-62	300.451	249.596	294.463	186.346	133.512	236.743	151.537	149.922	157.899	51.8899	48.9832	28.4277	15.8942	78.6518	16.1176	16.3611	15.9558	37.3779
TVAG_301210	-2.557	0	bromodomain-containing protein	82.3604	84.8626	86.1554	67.3794	93.8888	78.0924	141.53	112.773	100.703	29.3291	19.7912	18.3944	5.29805	24.0582	6.04409	16.3611	5.80211	12.4593
TVAG_393260	-2.557	0	leucine-rich repeat protein, BspA family	440.134	430.414	389.47	117.914	137.818	83.8466	200.858	170.487	173.542	42.8656	46.0145	80.2663	8.83008	14.805	4.0294	41.6466	26.1095	102.166
TVAG_238690	-2.557	0	conserved hypothetical protein	438.157	450.937	436.088	651.685	447.91	529.384	405.29	428.539	439.965	74.4507	83.1229	110.366	113.025	196.167	76.5585	11.899	14.5053	34.8861
TVAG_198390	-2.556	0	conserved hypothetical protein	1050.26	936.262	991.377	1147.56	566.778	591.858	684.06	730.374	611.551	127.469	205.828	138.794	123.621	276.669	134.985	71.3941	40.6148	117.117
TVAG_359090	-2.556	0	tubulin beta chain	1678.18	1768.8	1355.47	3918.53	2864.9	2698.71	993.567	1045.48	653.592	268.474	307.753	498.32	448.568	330.338	352.572	196.334	188.569	296.531
TVAG_467820	-2.556	0	Arginine deiminase	668.766	657.824	669.77	1070.7	723.546	750.509	553.252	581.778	498.138	119.572	124.19	133.777	91.8329	299.802	118.867	62.4698	44.9664	47.3454
TVAG_456600	-2.555	0	conserved hypothetical protein	70.5005	84.308	122.742	116.861	80.1069	56.7197	140.815	138.645	179.408	33.8412	21.7703	25.0832	14.1281	25.9088	10.0735	4.46213	10.1537	19.9349
TVAG_038590	-2.555	0	calcium binding protein	467.148	436.516	409.533	831.715	687.369	743.111	339.528	349.598	268.867	110.548	122.211	122.072	24.7242	129.544	20.147	74.3688	94.2844	67.2802
TVAG_277450	-2.555	0	conserved hypothetical protein	87.6315	109.268	118.611	75.8018	82.691	103.575	62.1873	74.2978	73.3275	25.9449	12.8643	25.0832	10.5961	13.8797	8.05879	8.92426	7.25264	22.4267
TVAG_012480	-2.554	0	conserved hypothetical protein	1014.68	1005.59	948.89	1294.95	1476.38	1353.05	959.972	1008.33	703.455	186.127	235.02	269.227	65.3426	253.536	134.985	230.543	155.207	124.593
TVAG_002940	-2.553	0	nuclear acid binding protein	293.862	294.523	290.922	190.557	130.927	185.778	122.23	151.912	182.341	41.7375	46.0145	46.822	22.9582	79.5771	30.2205	2.97475	14.5053	24.9186
TVAG_105320	-2.551	0	conserved hypothetical protein	37.5563	32.1701	25.9646	48.429	49.0978	49.3215	34.3102	28.525	28.8421	4.51216	2.96868	5.01665	5.29805	12.9544	6.04409	7.43688	5.80211	7.47558
TVAG_231310	-2.551	0	conserved hypothetical protein	75.1127	85.9719	77.3038	187.399	141.264	148.787	107.934	110.783	86.5264	15.7926	12.8643	15.0499	14.1281	57.3696	4.0294	10.4116	10.1537	32.3942
TVAG_151730	-2.551	0	dynein intermediate chain 2, ciliary	2024.09	2291.85	1667.05	4044.87	3144.84	2618.15	1503.93	1684.3	1071.56	326.004	488.842	458.187	561.593	334.039	419.057	154.687	150.855	530.766
TVAG_458950	-2.55	0	tyrosine specific protein phosphatase and dual specificity protein phosphatase	67.2061	58.2391	51.9293	51.5874	36.1773	38.6352	67.9057	62.3571	72.8386	14.6645	13.8538	13.3777	5.29805	3.70126	0	8.92426	10.1537	14.9512
TVAG_392430	-2.55	0	conserved hypothetical protein	234.562	212.989	195.915	188.452	220.509	225.235	138.671	119.407	112.435	38.3534	61.8474	45.1498	8.83008	15.7304	14.1029	29.7475	43.5159	17.443
TVAG_436540	-2.55	0	conserved hypothetical protein	3259.5	2824.87	2297.87	11484	8831.57	7781.29	2622.59	2928.79	2193.96	573.045	809.954	1132.09	1388.09	1014.15	1067.79	406.054	330.721	832.281
TVAG_230650	-2.548	0	60S ribosomal protein L35	958.675	841.416	1002.59	1645.53	1208.49	1085.9	944.961	972.505	1113.11	210.944	203.849	326.082	213.688	225.777	122.897	151.712	124.745	84.7233
TVAG_427120	-2.547	0	Clan CA, family C1, cathepsin L-like cysteine peptidase	44.8041	51.5832	48.9788	31.5841	24.9796	35.3471	92.9235	121.397	69.4167	9.02433	9.89559	11.7055	8.83008	6.47721	8.05879	8.92426	7.25264	22.4267
TVAG_322460	-2.547	0	glutamic acid-rich protein precursor	625.939	521.378	649.116	540.088	185.193	286.065	546.105	537.332	659.459	75.5787	106.872	127.088	72.4067	111.963	94.6908	69.9067	78.3285	37.3779
TVAG_482650	-2.546	0	conserved hypothetical protein	113.328	101.502	107.989	107.386	66.3251	82.2025	97.9271	90.8821	115.369	24.8169	28.6972	18.3944	8.83008	37.0126	2.0147	1.48738	17.4063	4.98372
TVAG_570540	-2.546	0	conserved hypothetical protein	323.512	256.806	283.841	383.22	220.509	280.311	293.067	295.864	214.116	38.3534	47.004	26.7554	60.0446	63.8468	30.2205	59.4951	37.7137	74.7558
TVAG_337610	-2.546	0	conserved hypothetical protein	362.386	341.669	332.229	335.844	292.864	320.59	493.21	469.668	370.548	69.9385	51.9518	90.2996	38.8524	32.386	44.3233	44.6213	60.9222	144.528
TVAG_405400	-2.545	0	adaptin, alpha/gamma/epsilon	1328.31	1006.15	879.257	1045.43	1122.36	1044.79	1163.69	1137.02	1194.26	171.462	280.045	287.621	134.217	343.292	149.088	60.9824	82.6801	184.398
TVAG_129500	-2.543	0	hypothetical protein	996.231	841.416	810.215	918.045	1026.75	770.237	1405.29	1431.56	1173.73	128.597	126.664	120.4	111.259	375.678	173.264	120.478	134.899	318.958
TVAG_072710	-2.543	0	DNA double-strand break repair Rad50 ATPase	361.068	301.179	254.926	192.663	180.025	170.159	323.803	300.508	264.468	53.0179	45.0249	65.2164	44.1504	34.2367	12.0882	37.1844	21.7579	94.6907
TVAG_491530	-2.542	0	conserved hypothetical protein	90.9259	68.7775	93.8268	64.221	35.316	60.0078	53.6097	49.753	70.3944	14.6645	13.8538	13.3777	10.5961	11.1038	6.04409	7.43688	7.25264	14.9512
TVAG_281880	-2.54	0	conserved hypothetical protein	1191.92	1022.23	1161.92	1826.61	1189.54	985.608	2197.28	2183.16	1540.86	228.992	264.212	326.082	166.006	345.143	122.897	159.149	161.009	515.815
TVAG_567390	-2.538	0	conserved hypothetical protein	1214.98	1120.41	973.084	1179.14	1015.55	1137.68	1087.21	1086.61	910.239	222.224	286.477	339.46	162.474	164.706	177.293	74.3688	76.878	166.955
TVAG_040010	-2.536	0	zinc-iron transporter	1319.08	1229.12	937.087	2080.34	1948.41	1762.42	1181.56	1218.62	801.714	205.303	294.889	302.671	346.139	346.068	296.161	83.2931	81.2296	194.365
TVAG_123120	-2.534	0	conserved hypothetical protein	110.033	128.126	152.247	137.917	109.393	83.0245	70.7649	78.9414	66.4836	25.9449	26.2233	31.7721	21.1922	24.9835	6.04409	5.94951	2.90106	12.4593
TVAG_121150	-2.532	0	conserved hypothetical protein	517.882	435.961	426.646	629.576	378.139	469.376	312.366	325.053	307.975	66.5544	80.6491	45.1498	40.6184	86.9797	50.3674	99.6542	114.592	67.2802
TVAG_074640	-2.532	0	glucosylceramidase	848.642	866.375	792.512	1211.78	1173.18	998.76	1142.96	1162.89	739.141	152.286	212.755	222.405	67.1086	260.014	48.3527	212.695	176.964	186.89
TVAG_256420	-2.531	0	conserved hypothetical protein	57.9817	89.2999	59.6007	70.5378	68.9092	72.3382	58.6133	45.7727	51.8181	11.2804	15.8329	3.34443	8.83008	15.7304	8.05879	7.43688	4.35159	22.4267
TVAG_144720	-2.53	0	retinal rod rhodopsin-sensitive cGMP 3',5'-cyclic phosphodiesterase	1160.29	1088.24	974.854	2100.34	1532.37	1567.6	819.872	870.345	685.856	200.791	196.922	306.015	169.538	469.135	163.191	99.6542	143.602	114.626
TVAG_140080	-2.53	0	phosphatidate phosphatase	154.838	125.907	168.77	165.29	200.698	231.811	169.407	174.467	114.88	57.5301	59.8683	46.822	5.29805	5.55189	14.1029	25.2854	26.1095	14.9512
TVAG_475640	-2.528	0	ankyrin repeat-containing protein	596.948	457.038	529.915	672.741	363.496	332.92	408.864	395.37	427.744	108.292	87.0812	75.2497	75.9387	146.2	56.4115	29.7475	40.6148	102.166
TVAG_122910	-2.526	0	conserved hypothetical protein	169.992	124.243	195.915	211.613	122.314	141.388	204.432	216.26	371.037	42.8656	43.5406	45.1498	7.06407	72.1746	6.04409	26.7728	21.7579	34.8861
TVAG_339420	-2.523	0	conserved hypothetical protein	135.071	105.385	121.562	129.495	55.1273	87.9567	74.3388	56.3867	95.3257	9.02433	34.6346	13.3777	0	24.9835	18.1323	10.4116	8.70317	27.4105
TVAG_018200	-2.523	0	conserved hypothetical protein	84.9959	79.316	73.1731	103.175	88.7206	99.465	35.025	49.0896	44.9742	7.89629	9.40081	6.68886	12.3621	27.7595	12.0882	2.97475	7.25264	29.9023
TVAG_031760	-2.521	0	protein C22F8.04 in chromosome I	1433.73	1308.99	1148.94	2107.71	1635.73	1612.81	738.385	756.909	688.301	304.571	340.408	613.703	113.025	331.263	114.838	32.7223	59.4717	77.2477
TVAG_293060	-2.52	0	conserved hypothetical protein	1533.88	1540.84	1376.13	2541.47	1590.08	1939.98	1036.45	1064.71	926.859	295.547	335.46	403.004	256.072	560.741	145.058	114.528	113.141	132.069
TVAG_067200	-2.52	0	conserved hypothetical protein	130.459	137.555	115.661	58.957	155.046	106.041	116.512	118.744	112.924	27.073	30.6763	38.461	8.83008	15.7304	14.1029	13.3864	11.6042	19.9349
TVAG_059180	-2.519	0	conserved hypothetical protein	990.301	1016.69	893.42	1553.94	1523.75	1374.43	684.06	698.532	535.78	221.096	214.734	498.32	83.0028	190.615	124.911	87.7552	72.5264	122.101
TVAG_253140	-2.519	0	conserved hypothetical protein	206.23	195.794	185.293	149.498	134.373	113.439	84.346	80.9315	67.9501	29.3291	17.3173	40.1332	15.8942	26.8341	16.1176	19.3359	18.8569	29.9023
TVAG_416650	-2.517	0	leucine-rich repeat protein, BspA family	206.889	218.535	198.275	97.9107	136.957	133.99	218.728	196.358	158.387	21.4328	35.6241	55.1831	0	19.4316	0	43.1339	30.4611	69.7721
TVAG_434360	-2.517	0	conserved hypothetical protein	467.807	456.483	510.441	254.778	237.737	272.09	456.755	435.836	482.006	89.1152	93.5133	66.8886	30.0223	94.3822	28.2058	53.5456	69.6254	94.6907
TVAG_033010	-2.516	0	conserved hypothetical protein	312.311	328.912	267.318	439.019	438.435	390.462	292.352	295.201	190.651	57.5301	81.6386	80.2663	33.5543	85.129	40.294	28.2602	47.8674	54.8209
TVAG_320210	-2.516	0	conserved hypothetical protein	1041.69	759.881	792.512	962.262	688.23	535.138	1577.56	1657.77	1221.15	168.078	242.442	252.505	84.7688	231.329	68.4997	132.377	120.394	313.974
TVAG_496180	-2.516	0	conserved hypothetical protein	125.188	137.555	120.972	34.7425	34.4546	63.2959	70.0501	59.0402	41.5522	14.6645	12.8643	8.36108	12.3621	12.9544	2.0147	16.3611	14.5053	27.4105
TVAG_379630	-2.515	0	conserved hypothetical protein	371.61	362.746	313.346	978.054	631.38	674.061	200.143	238.151	210.205	62.0423	108.357	112.038	77.7047	130.469	96.7055	41.6466	21.7579	42.3616
TVAG_050070	-2.514	0	heat shock protein 70kD	228.632	186.92	253.155	107.386	81.8297	104.397	211.58	221.567	280.111	50.7618	38.098	48.4942	5.29805	45.3405	4.0294	38.6718	20.3074	39.8698
TVAG_393920	-2.513	0	conserved hypothetical protein	176.581	196.903	233.682	204.244	172.273	175.913	100.072	94.8624	114.88	25.9449	27.7076	78.5941	7.06407	50.8923	24.1764	8.92426	14.5053	17.443
TVAG_174560	-2.512	0	conserved hypothetical protein	310.334	326.139	447.3	216.877	162.798	180.023	152.966	174.467	161.32	53.0179	57.8892	93.6441	14.1281	37.9379	28.2058	16.3611	26.1095	44.8535
TVAG_333210	-2.511	0	conserved hypothetical protein	549.509	491.981	537.586	956.998	720.962	747.221	443.174	453.747	506.449	122.956	100.44	133.777	88.3008	216.524	145.058	55.0329	34.8127	47.3454
TVAG_424920	-2.509	0	RAB 3 and	420.367	473.123	338.13	270.57	236.875	256.472	362.402	336.33	180.874	63.1703	64.3213	78.5941	44.1504	76.8012	24.1764	63.9572	30.4611	54.8209
TVAG_246640	-2.509	0	esophageal cancer associated protein	2026.72	2046.13	1853.52	4463.89	3010.47	2605	2040.74	2153.31	1733.46	428.656	536.836	722.397	183.666	765.236	316.308	237.98	245.139	411.157
TVAG_399250	-2.509	0	conserved hypothetical protein	212.819	237.948	276.169	769.599	1081.01	1115.49	208.006	219.576	190.163	90.2433	62.3422	68.5608	125.387	86.0543	122.897	69.9067	94.2844	37.3779
TVAG_177680	-2.507	0	conserved hypothetical protein	129.8	77.0974	135.134	80.0131	49.0978	47.6775	128.663	132.011	142.744	36.0973	27.7076	15.0499	5.29805	21.2823	4.0294	22.3107	14.5053	9.96744
TVAG_247370	-2.506	0	conserved hypothetical protein	3368.21	3327.39	3456.25	6621.08	3701.28	3852.83	3235.17	3722.19	3609.67	772.708	711.988	2247.46	264.903	879.975	253.852	349.534	320.567	413.649
TVAG_281970	-2.504	0	conserved hypothetical protein	112.01	122.025	106.809	148.445	108.532	138.1	95.7827	65.0106	99.2365	19.1767	15.3382	23.411	5.29805	33.3114	26.1911	22.3107	17.4063	9.96744
TVAG_447230	-2.502	0	conserved hypothetical protein	413.779	362.746	381.798	402.171	534.908	507.189	473.195	500.847	514.27	54.146	81.1438	105.35	51.2145	161.93	46.338	56.5203	55.1201	107.15
TVAG_476420	-2.501	0	skeletrophin	43.4863	46.5912	40.1272	22.1089	26.7023	17.2625	29.3067	17.9111	19.0651	4.51216	2.96868	10.0333	3.53203	3.70126	10.0735	5.94951	7.25264	0
TVAG_048150	-2.5	0	CAMK family protein kinase	1456.79	1103.77	1153.07	2560.42	1631.42	1417.17	1279.49	1235.2	959.612	100.396	140.517	158.86	240.178	692.136	384.807	163.611	121.844	259.154
TVAG_256190	-2.5	0	conserved hypothetical protein	366.998	319.483	509.261	301.102	195.53	244.141	339.528	319.082	640.882	72.1946	88.0707	105.35	28.2563	99.9341	26.1911	46.1087	27.56	74.7558
TVAG_470200	-2.499	0	conserved hypothetical protein	922.436	755.444	746.483	1192.83	1101.69	1020.96	962.116	906.831	736.697	161.31	160.803	244.143	151.877	291.474	78.5732	110.066	79.7791	194.365
TVAG_243310	-2.499	0	conserved hypothetical protein	754.421	789.832	760.056	1808.72	1446.23	1598.84	985.704	941.326	764.072	188.383	208.797	275.916	150.111	400.662	120.882	136.839	111.691	142.036
TVAG_011040	-2.499	0	ankyrin repeat domain protein	106.08	123.689	163.459	157.921	93.8888	152.897	120.086	100.169	111.947	20.3047	21.7703	11.7055	14.1281	26.8341	38.2793	20.8233	14.5053	34.8861
TVAG_231330	-2.499	0	inorganic pyrophosphatase	557.415	706.634	490.378	1068.6	852.751	708.586	408.149	392.717	231.226	111.676	168.72	224.077	98.897	188.764	68.4997	28.2602	24.659	39.8698
TVAG_013310	-2.499	0	alpha chimerin	886.857	839.752	788.971	2322.48	1584.05	1563.49	565.404	595.709	592.975	178.23	201.87	285.949	226.05	350.695	143.044	99.6542	79.7791	154.495
TVAG_355090	-2.498	0	conserved hypothetical protein	1459.43	1341.16	1300	1566.57	1053.45	1116.31	475.34	454.411	428.721	239.145	236.505	269.227	162.474	200.793	157.146	120.478	127.647	109.642
TVAG_244930	-2.498	0	leucine-rich repeat protein, BspA family	119.258	81.5347	162.279	53.693	22.3955	46.8554	55.0393	53.7332	128.079	15.7926	13.8538	16.7222	8.83008	14.805	16.1176	13.3864	15.9558	12.4593
TVAG_260330	-2.498	0	cAMP-specific phosphodiesterase	482.961	499.747	463.233	595.887	495.285	383.886	268.763	260.042	261.535	97.0115	81.6386	68.5608	37.0864	180.437	80.5879	22.3107	36.2632	47.3454
TVAG_402730	-2.497	0	hypothetical protein	20.4254	20.5223	19.4735	10.528	14.6432	19.7286	16.4403	19.9012	25.4202	4.51216	2.4739	1.67222	0	8.32784	2.0147	4.46213	1.45053	2.49186
TVAG_107010	-2.496	0	sensor histidine kinase	347.89	349.989	364.685	278.993	273.053	258.116	574.696	606.986	535.78	107.164	105.883	100.333	8.83008	74.0252	24.1764	60.9824	47.8674	104.658
TVAG_491310	-2.495	0	conserved hypothetical protein	542.261	483.661	381.798	495.87	427.237	375.665	241.601	244.121	202.873	57.5301	94.0081	63.5442	105.961	86.9797	36.2646	26.7728	18.8569	112.134
TVAG_416680	-2.495	0	neurobeachin-like protein	1169.52	1162.56	1007.31	1208.62	881.176	737.356	1684.06	1739.36	1293.01	186.127	164.267	158.86	134.217	291.474	136.999	169.561	208.876	485.913
TVAG_178730	-2.493	0	striatin	583.112	477.56	473.855	1040.17	786.426	757.907	428.163	476.302	390.102	115.06	103.409	125.416	79.4708	307.205	94.6908	50.5708	42.0653	37.3779
TVAG_416670	-2.492	0	leucine-rich repeat protein, BspA family	57.3228	52.6925	68.4522	44.2177	56.8501	78.9144	123.66	107.466	84.0822	6.76825	10.8851	15.0499	0	5.55189	0	28.2602	31.9116	22.4267
TVAG_062450	-2.492	0	n6-adenosine-methyltransferase ime4	83.6782	84.8626	104.449	209.508	111.116	147.965	89.3496	71.6443	113.902	27.073	30.1815	20.0666	3.53203	50.8923	4.0294	11.899	7.25264	19.9349
TVAG_261140	-2.491	0	conserved hypothetical protein	100.15	87.6359	112.71	54.7458	85.2751	56.7197	115.797	97.5158	134.923	23.6889	25.2338	36.7887	8.83008	13.8797	10.0735	2.97475	7.25264	19.9349
TVAG_344790	-2.49	0	O-linked N-acetylglucosamine transferase, ogt	411.802	415.439	335.18	395.854	239.459	221.947	345.962	360.875	333.396	60.9142	75.2065	68.5608	54.7465	76.8012	28.2058	49.0834	39.1643	89.707
TVAG_472880	-2.489	0	conserved hypothetical protein	123.211	97.6197	109.76	156.868	142.125	110.151	86.4904	85.5751	77.2383	20.3047	34.6346	36.7887	7.06407	27.7595	2.0147	7.43688	8.70317	27.4105
TVAG_020370	-2.488	0	conserved hypothetical protein	83.6782	87.0812	99.1377	136.864	151.6	119.194	92.2087	82.2583	102.658	19.1767	25.7285	11.7055	10.5961	45.3405	10.0735	7.43688	13.0548	19.9349
TVAG_023570	-2.487	0	TKL family protein kinase	388.741	308.944	407.763	523.243	322.15	359.225	395.282	423.232	462.452	42.8656	75.2065	58.5275	60.0446	234.105	70.5144	26.7728	17.4063	49.8372
TVAG_430770	-2.487	0	DNA polymerase theta	410.484	300.624	473.855	361.112	175.718	284.421	213.724	195.695	289.399	59.7862	58.384	56.8553	19.4262	136.947	42.3087	23.798	39.1643	39.8698
TVAG_293050	-2.487	0	conserved hypothetical protein	78.4071	81.5347	66.0918	85.2771	136.957	94.5329	160.829	168.497	134.923	11.2804	22.7599	38.461	5.29805	10.1785	10.0735	17.8485	15.9558	52.3291
TVAG_231390	-2.486	0	conserved hypothetical protein	194.371	196.903	217.749	171.607	187.778	160.295	188.706	174.467	175.008	39.4814	41.5615	55.1831	19.4262	77.7265	10.0735	11.899	13.0548	22.4267
TVAG_414120	-2.486	0	conserved hypothetical protein	171.31	123.689	177.622	126.336	86.1365	69.0501	135.811	106.803	149.588	27.073	33.1502	20.0666	15.8942	17.581	20.147	17.8485	34.8127	12.4593
TVAG_222300	-2.485	0	conserved hypothetical protein	929.025	833.096	725.83	1493.93	2081.06	1521.57	1304.5	1315.47	1051.52	183.871	239.473	265.882	72.4067	264.64	78.5732	206.745	203.074	498.372
TVAG_008680	-2.484	0	tubulin epsilon chain	3685.13	3623.58	2821.29	7522.28	5699.65	5413.03	2612.58	3220.01	1925.09	844.903	780.267	1265.87	685.215	819.829	543.968	410.516	461.268	712.672
TVAG_179680	-2.484	0	conserved hypothetical protein	204.913	256.806	200.636	188.452	189.5	278.666	211.58	235.497	179.408	30.4571	36.6137	46.822	63.5766	43.4898	6.04409	32.7223	34.8127	54.8209
TVAG_025120	-2.483	0	guanine nucleotide exchange factor	902.67	779.849	872.766	3467.93	2498.82	2472.65	1708.36	1850.15	1573.12	385.79	398.297	443.137	243.71	556.115	207.514	147.25	110.24	388.73
TVAG_476300	-2.48	0	conserved hypothetical protein	134.412	56.5751	99.7278	47.3762	31.0091	40.2792	117.227	114.764	125.146	24.8169	14.3486	15.0499	17.6602	21.2823	2.0147	16.3611	17.4063	4.98372
TVAG_199010	-2.475	0	clathrin coat assembly protein ap17	395.989	447.054	397.141	528.507	380.723	503.079	274.482	289.231	256.646	76.7068	67.29	88.6274	56.5125	152.677	124.911	23.798	15.9558	14.9512
TVAG_083630	-2.474	0	hypothetical protein	397.307	420.43	325.738	636.946	461.692	475.952	142.245	135.328	120.746	59.7862	95.4924	51.8387	79.4708	66.6227	66.485	46.1087	37.7137	54.8209
TVAG_378920	-2.473	0	hypothetical protein	48.7574	65.4496	50.7491	100.016	108.532	106.041	62.1873	55.7233	31.7752	25.9449	7.91647	21.7388	5.29805	6.47721	14.1029	19.3359	2.90106	9.96744
TVAG_277130	-2.473	0	conserved hypothetical protein	583.77	529.698	572.402	583.253	380.723	390.462	696.212	690.571	679.013	119.572	153.876	140.466	47.6825	161.005	52.3821	68.4193	59.4717	109.642
TVAG_084340	-2.471	0	conserved hypothetical protein	212.819	214.098	182.343	202.138	218.787	229.345	248.749	267.339	178.919	60.9142	83.6177	61.872	3.53203	32.386	10.0735	32.7223	26.1095	34.8861
TVAG_181870	-2.468	0	conserved hypothetical protein	87.6315	68.2229	78.484	37.9009	55.1273	48.4995	141.53	137.318	137.367	31.5851	19.2964	23.411	10.5961	20.3569	8.05879	8.92426	7.25264	9.96744
TVAG_012080	-2.468	0	RAB6-interacting protein	2299.5	1535.29	1888.93	3261.58	1409.19	1413.88	1897.78	1920.47	2035.08	226.736	247.39	270.899	400.886	816.128	298.175	288.551	282.853	358.828
TVAG_405160	-2.467	0	conserved hypothetical protein	949.451	704.415	868.635	1040.17	572.808	712.696	626.162	632.195	636.483	115.06	120.726	133.777	153.643	275.744	177.293	60.9824	76.878	102.166
TVAG_074340	-2.467	0	conserved hypothetical protein	202.936	214.653	170.54	447.441	373.832	377.309	199.428	198.349	181.363	46.2497	63.8265	53.5109	63.5766	53.6683	46.338	37.1844	20.3074	39.8698
TVAG_225510	-2.463	0	conserved hypothetical protein	1980.6	1808.18	2178.08	1303.37	775.228	767.771	1952.82	2040.54	2126.5	272.986	398.297	453.17	146.579	397.886	106.779	322.761	287.205	318.958
TVAG_142070	-2.463	0	protein NUF1	113.987	137	132.184	53.693	52.5432	73.1602	119.371	88.2286	88.9707	19.1767	25.2338	31.7721	8.83008	10.1785	12.0882	13.3864	10.1537	24.9186
TVAG_131820	-2.461	0	transcription initiation factor TFIID subunit	737.949	703.861	676.851	620.101	481.503	536.782	546.105	535.342	506.937	116.188	165.256	133.777	35.3203	152.677	40.294	116.015	129.097	72.264
TVAG_391530	-2.458	0	conserved hypothetical protein	815.697	883.57	842.08	3071.03	1853.66	1594.73	742.674	790.077	720.565	111.676	138.538	217.388	259.604	412.691	229.676	221.619	253.843	214.3
TVAG_418070	-2.456	0	dedicator of cytokinesis	2314	2228.06	2359.24	2466.72	1699.47	1621.86	3047.18	3145.05	2532.24	585.453	603.136	809.352	95.3649	394.184	136.999	240.955	226.282	809.855
TVAG_358320	-2.455	0	PIKK family atypical protein kinase	374.246	321.701	427.826	195.821	105.086	92.0668	147.963	145.279	205.806	60.9142	43.5406	83.6108	24.7242	67.548	28.2058	14.8738	18.8569	22.4267
TVAG_113200	-2.454	0	hypothetical protein	384.788	348.325	413.074	315.841	171.412	172.625	493.924	447.777	422.855	112.804	91.0394	110.366	10.5961	88.8303	16.1176	53.5456	40.6148	49.8372
TVAG_310060	-2.453	0	conserved hypothetical protein	330.759	297.296	257.286	680.111	507.344	459.512	275.911	266.013	180.874	46.2497	66.3004	56.8553	109.493	82.3531	124.911	44.6213	21.7579	42.3616
TVAG_030790	-2.451	0	conserved hypothetical protein	50.0751	61.0123	41.8975	35.7953	57.7114	36.1691	55.0393	49.0896	38.6191	9.02433	9.40081	15.0499	7.06407	9.25315	6.04409	2.97475	10.1537	7.47558
TVAG_314000	-2.45	0	RNA-binding protein	283.979	289.531	264.957	509.557	264.439	392.928	155.826	157.883	197.495	59.7862	56.4049	68.5608	51.2145	114.739	34.2499	7.43688	17.4063	47.3454
TVAG_396520	-2.45	0	conserved hypothetical protein	1332.92	1204.16	1170.18	1826.61	1250.7	969.99	1117.94	1178.15	1056.4	174.846	249.369	359.526	127.153	507.998	161.176	77.3436	69.6254	304.007
TVAG_029300	-2.449	0	conserved hypothetical protein	94.8792	82.644	109.76	142.128	193.807	148.787	155.826	122.724	130.034	28.201	26.7181	45.1498	8.83008	24.0582	24.1764	17.8485	18.8569	19.9349
TVAG_290610	-2.449	0	conserved hypothetical protein	255.647	193.021	243.714	325.316	231.707	299.217	185.847	207.636	172.075	24.8169	36.6137	38.461	109.493	70.324	52.3821	20.8233	23.2085	9.96744
TVAG_476470	-2.449	0	hypothetical protein	29.6497	24.9596	27.735	35.7953	26.7023	21.3727	44.3174	34.4954	74.794	13.5365	5.93735	10.0333	3.53203	7.40252	0	2.97475	4.35159	9.96744
TVAG_119390	-2.445	0	conserved hypothetical protein	52.0518	36.0527	33.0459	25.2673	20.6728	49.3215	38.599	33.1687	34.7083	4.51216	5.44257	10.0333	0	7.40252	4.0294	10.4116	8.70317	9.96744
TVAG_445340	-2.445	0	conserved hypothetical protein	83.6782	56.0204	47.2084	87.3827	45.6523	44.3894	69.3353	64.3472	51.3292	19.1767	12.3695	5.01665	5.29805	20.3569	14.1029	4.46213	5.80211	9.96744
TVAG_337470	-2.443	0	conserved hypothetical protein	685.897	541.9	696.915	632.735	327.319	428.275	1364.55	1414.31	987.477	74.4507	108.357	143.811	37.0864	162.856	32.2352	181.46	198.722	366.304
TVAG_269010	-2.44	0	eukaryotic translation initiation factor 4E	76.4304	74.8788	76.7137	68.4322	62.8796	60.8299	80.772	76.9513	70.8832	19.1767	9.89559	15.0499	17.6602	13.8797	6.04409	10.4116	17.4063	9.96744
TVAG_037620	-2.439	0	conserved hypothetical protein	127.823	166.397	113.89	331.633	268.746	290.997	134.382	136.655	97.2811	20.3047	34.6346	15.0499	40.6184	66.6227	56.4115	22.3107	20.3074	29.9023
TVAG_449850	-2.439	0	unc-44 ankyrins	1100.99	1136.49	1531.91	6852.7	4546.28	4618.96	2550.39	2483.67	2030.19	286.522	343.872	359.526	536.869	965.104	533.895	609.824	570.058	747.558
TVAG_352120	-2.437	0	sphingomyelin phosphodiesterase	156.155	146.43	171.721	177.924	236.875	184.134	373.839	333.013	288.421	49.6338	52.9414	40.1332	21.1922	39.7886	28.2058	34.2097	52.219	62.2965
TVAG_370920	-2.437	0	conserved hypothetical protein	247.74	176.381	226.01	171.607	104.225	103.575	212.295	214.933	225.36	56.4021	45.5197	53.5109	15.8942	54.5936	26.1911	19.3359	7.25264	27.4105
TVAG_382200	-2.436	0	conserved hypothetical protein	628.575	526.37	588.335	297.943	402.257	304.149	612.581	575.808	506.937	119.572	108.851	173.91	26.4903	96.2328	22.1617	81.8057	87.0317	102.166
TVAG_493810	-2.435	0	conserved hypothetical protein	94.8792	87.6359	106.809	58.957	74.9387	58.3638	87.92	82.9216	116.346	18.0487	21.2755	23.411	8.83008	22.2076	10.0735	10.4116	11.6042	9.96744
TVAG_160840	-2.434	0	conserved hypothetical protein	155.496	165.288	146.346	244.25	229.984	220.303	113.653	104.813	112.435	30.4571	46.0145	45.1498	17.6602	54.5936	14.1029	26.7728	15.9558	17.443
TVAG_039060	-2.433	0	1-O-acylceramide synthase	87.6315	105.385	118.021	166.343	243.766	198.93	185.847	189.725	174.031	43.9936	47.004	33.4443	21.1922	35.162	18.1323	20.8233	15.9558	29.9023
TVAG_104410	-2.433	0	conserved hypothetical protein	1044.33	919.622	752.384	760.124	506.482	407.724	1439.6	1452.12	1142.44	126.341	121.716	142.138	81.2368	122.142	112.823	193.359	197.272	470.962
TVAG_117070	-2.432	0	conserved hypothetical protein	90.267	77.6521	83.795	60.0098	85.2751	85.4906	122.945	113.437	121.235	10.1524	21.7703	15.0499	19.4262	12.9544	20.147	20.8233	13.0548	24.9186
TVAG_274000	-2.432	0	conserved hypothetical protein	947.474	1020.57	856.833	2649.91	2236.1	2248.24	519.657	543.303	441.92	196.279	219.187	190.633	243.71	235.955	249.823	339.122	313.314	134.56
TVAG_153450	-2.431	0	calnexin	552.803	529.698	570.632	1141.24	1150.78	941.219	593.281	601.016	706.388	115.06	160.309	307.688	100.663	228.553	145.058	59.4951	68.1748	69.7721
TVAG_185720	-2.431	0	amino acid transporter	1274.28	1457.64	1366.09	1356.01	973.342	1193.58	730.522	811.305	852.065	212.072	238.484	394.643	234.88	422.869	92.6761	86.2679	60.9222	109.642
TVAG_359510	-2.431	0	conserved hypothetical protein	701.052	757.662	611.349	1990.85	1561.65	1485.4	473.195	520.084	336.329	192.895	156.845	307.688	132.451	253.536	199.455	133.864	113.141	72.264
TVAG_211910	-2.431	0	conserved hypothetical protein	1554.31	1348.37	1196.73	2258.26	1772.69	1291.4	1049.32	1097.88	834.467	243.657	438.375	257.521	293.159	295.176	211.543	116.015	114.592	326.434
TVAG_389560	-2.431	0	conserved hypothetical protein	2059.01	1829.82	1983.34	3985.91	2783.07	2554.03	3308.79	3350.03	2624.15	477.161	512.097	772.564	261.371	1083.54	410.998	257.316	274.15	485.913
TVAG_028650	-2.43	0	conserved hypothetical protein	1447.57	1204.72	1199.68	5190.32	3744.35	2995.46	1581.84	1748.65	1556.99	368.869	331.997	479.926	397.354	968.805	431.145	294.501	227.733	331.417
TVAG_083310	-2.43	0	AP-3 complex subunit beta-1	691.827	530.807	572.402	859.088	472.889	522.808	505.361	548.61	560.222	160.182	101.43	172.238	72.4067	198.943	96.7055	41.6466	58.0211	69.7721
TVAG_071020	-2.428	0	conserved hypothetical protein	465.83	333.349	380.618	242.145	157.63	242.497	258.756	230.854	238.07	55.274	59.3735	91.9718	35.3203	103.635	42.3087	23.798	20.3074	37.3779
TVAG_213240	-2.426	0	conserved hypothetical protein	212.16	203.559	221.88	107.386	130.927	114.261	186.562	204.982	219.982	38.3534	34.1398	38.461	17.6602	30.5354	26.1911	23.798	30.4611	62.2965
TVAG_381730	-2.426	0	conserved hypothetical protein	1334.9	797.043	983.706	551.669	567.639	529.384	867.048	870.345	770.428	291.035	207.313	187.288	121.855	178.586	84.6173	92.2174	121.844	59.8047
TVAG_118060	-2.426	0	conserved hypothetical protein	118.599	126.462	133.364	104.228	123.175	110.151	67.9057	72.3077	69.4167	23.6889	36.1189	23.411	12.3621	26.8341	4.0294	10.4116	10.1537	17.443
TVAG_122010	-2.426	0	conserved hypothetical protein	666.79	607.905	542.307	2224.57	1603	1358.81	694.067	783.444	753.807	130.853	155.856	145.483	335.543	243.358	175.279	160.637	146.503	226.759
TVAG_222640	-2.425	0	RNA-binding protein	326.147	352.762	346.982	287.415	306.646	290.175	189.421	182.428	177.453	86.8592	101.925	90.2996	30.0223	63.8468	10.0735	19.3359	10.1537	39.8698
TVAG_430200	-2.425	0	oligosaccharyl transferase	1256.49	1445.44	1521.88	2011.91	1520.31	1287.29	1138.67	1246.48	1256.83	342.924	344.366	740.791	135.983	307.205	108.794	124.94	123.295	129.577
TVAG_165840	-2.425	0	conserved hypothetical protein	323.512	306.726	263.777	583.253	550.412	567.197	271.623	295.201	254.691	66.5544	86.5864	53.5109	58.2786	167.482	24.1764	63.9572	50.7685	57.3128
TVAG_107410	-2.425	0	spbc651.05C protein	818.333	816.456	698.095	662.213	633.103	579.528	523.231	549.273	365.171	197.407	202.86	235.782	35.3203	143.424	72.5291	41.6466	49.318	67.2802
TVAG_438360	-2.423	0	conserved hypothetical protein	370.951	414.884	393.6	240.039	196.391	221.947	296.641	321.073	344.15	75.5787	101.43	185.616	12.3621	37.9379	10.0735	23.798	23.2085	49.8372
TVAG_038570	-2.421	0	conserved hypothetical protein	108.716	80.98	119.201	112.65	67.1865	78.0924	80.772	64.3472	117.324	32.7132	24.739	15.0499	7.06407	19.4316	4.0294	14.8738	18.8569	9.96744
TVAG_094080	-2.419	0	conserved hypothetical protein	465.83	443.726	428.417	862.246	633.103	512.122	238.027	289.231	258.602	73.3227	62.837	90.2996	111.259	174.885	102.75	46.1087	60.9222	47.3454
TVAG_RG_DS113274_6	-2.417	0	Involucrin	826.898	635.638	739.402	1410.76	931.997	835.177	663.331	725.067	616.929	142.133	182.574	162.205	166.006	305.354	161.176	95.1921	66.7243	94.6907
TVAG_365950	-2.417	0	conserved hypothetical protein	2368.03	2417.75	2012.26	1451.82	1262.76	937.931	590.422	622.244	567.066	337.284	388.897	307.688	365.566	350.695	209.529	71.3941	116.042	139.544
TVAG_224360	-2.416	0	conserved hypothetical protein	329.442	298.96	247.844	517.979	336.794	396.216	214.439	223.557	215.094	36.0973	42.0563	56.8553	114.791	108.262	52.3821	40.1592	36.2632	32.3942
TVAG_363190	-2.416	0	conserved hypothetical protein	21.7431	19.413	21.2438	29.4785	12.0591	21.3727	25.7327	19.9012	13.1989	4.51216	4.45302	3.34443	1.76602	0.925315	6.04409	0	5.80211	9.96744
TVAG_411210	-2.416	0	conserved hypothetical protein	348.549	284.539	317.477	472.709	318.705	449.648	624.732	601.016	597.863	56.4021	67.29	81.9386	88.3008	100.859	116.852	62.4698	88.4822	94.6907
TVAG_241820	-2.415	0	conserved hypothetical protein	251.693	269.009	192.964	151.604	125.759	118.372	90.7792	90.2187	105.103	30.4571	28.6972	28.4277	35.3203	26.8341	22.1617	37.1844	14.5053	39.8698
TVAG_243960	-2.415	0	conserved hypothetical protein	172.627	255.697	174.081	84.2243	105.948	119.194	160.114	191.715	139.811	36.0973	61.3527	48.4942	21.1922	23.1329	24.1764	20.8233	15.9558	4.98372
TVAG_059370	-2.415	0	DNA double-strand break repair Rad50 ATPase	494.821	439.289	551.159	267.412	270.469	289.353	270.193	282.597	198.962	101.524	93.5133	91.9718	12.3621	122.142	40.294	34.2097	42.0653	29.9023
TVAG_380150	-2.414	0	G-protein beta WD-40 repeats containing protein	81.7015	80.4254	92.6466	93.6995	37.0387	59.1858	80.772	86.9019	122.701	36.0973	19.2964	8.36108	15.8942	22.2076	8.05879	5.94951	13.0548	2.49186
TVAG_422990	-2.414	0	phosphatidate phosphatase	77.7482	60.4577	69.0423	90.5411	51.6819	82.2025	56.4689	59.0402	88.4818	10.1524	15.3382	10.0333	5.29805	13.8797	6.04409	20.8233	21.7579	12.4593
TVAG_282770	-2.413	0	hypothetical protein	1421.87	1113.75	976.034	2597.27	2783.93	2425.8	1225.88	1290.92	763.584	215.456	276.582	219.06	356.735	619.036	294.146	237.98	205.975	313.974
TVAG_182860	-2.412	0	flagellar radial spoke	1414.62	1427.13	1030.32	2495.14	1897.59	1524.03	832.023	845.801	623.284	213.2	244.421	299.327	333.777	276.669	378.763	123.452	110.24	294.04
TVAG_448610	-2.412	0	axonemal inner arm dynein light chain	210.184	214.653	167	284.257	236.875	259.76	181.558	161.2	160.832	27.073	33.645	21.7388	54.7465	101.785	72.5291	11.899	7.25264	19.9349
TVAG_010600	-2.412	0	conserved hypothetical protein	132.436	109.268	120.972	53.693	59.4342	47.6775	120.086	116.754	87.5041	15.7926	19.7912	11.7055	15.8942	28.6848	16.1176	14.8738	14.5053	19.9349
TVAG_375270	-2.411	0	G-protein beta WD- 40 repeats containing protein	318.899	271.228	268.498	466.392	481.503	478.419	408.864	415.935	353.439	53.0179	52.9414	63.5442	70.6407	122.142	96.7055	59.4951	60.9222	72.264
TVAG_013410	-2.411	0	hypothetical protein	5130.06	3813.27	4279.44	6656.88	4590.21	3915.31	5365.26	5370.67	4023.24	753.531	1322.05	2055.15	686.981	838.336	437.189	342.097	297.358	1380.49
TVAG_358380	-2.411	0	dolichol-phosphate mannosyltransferase	242.469	360.527	208.897	818.028	849.306	697.899	507.506	492.886	336.818	71.0666	79.1647	90.2996	51.2145	186.914	120.882	86.2679	100.086	59.8047
TVAG_223530	-2.409	0	Clan MA, family M8, leishmanolysin-like protein	160.767	145.875	142.215	81.0659	99.0569	115.084	160.114	151.249	162.298	45.1216	35.1293	38.461	5.29805	19.4316	32.2352	17.8485	18.8569	12.4593
TVAG_148130	-2.408	0	conserved hypothetical protein	818.333	792.606	651.476	294.785	374.694	332.92	360.972	342.301	277.667	148.901	132.601	274.243	21.1922	48.1164	58.4262	26.7728	30.4611	57.3128
TVAG_030160	-2.408	0	F-box and WD domain protein	1975.99	1714.45	1412.71	5824.11	3492.83	2820.37	1201.57	1250.46	921.971	240.273	287.467	394.643	792.942	667.152	753.497	181.46	221.931	346.369
TVAG_489000	-2.407	0	conserved hypothetical protein	221.385	245.159	224.83	95.8051	164.521	110.151	298.07	289.894	196.518	47.3777	58.384	55.1831	8.83008	61.9961	6.04409	22.3107	27.56	57.3128
TVAG_166100	-2.406	0	conserved hypothetical protein	167.356	163.069	165.82	499.029	584.867	457.046	305.933	305.152	219.494	34.9693	31.6659	68.5608	109.493	115.664	100.735	37.1844	20.3074	22.4267
TVAG_214090	-2.404	0	myosin heavy chain	426.297	362.191	416.024	323.211	233.43	217.837	283.059	298.518	349.039	63.1703	74.2169	45.1498	44.1504	105.486	58.4262	38.6718	30.4611	87.2151
TVAG_066400	-2.404	0	ankyrin repeat-containing protein	1052.24	977.861	952.43	1213.88	803.653	649.4	802.716	801.355	607.64	151.157	188.511	222.405	107.727	303.503	130.955	120.478	92.8338	161.971
TVAG_330860	-2.403	0	DNA double-strand break repair Rad50 ATPase	573.228	677.237	489.788	830.662	561.61	636.247	1342.39	1397.73	1421.09	75.5787	65.3109	60.1998	30.0223	91.6062	26.1911	379.281	407.599	366.304
TVAG_409320	-2.402	0	conserved hypothetical protein	1001.5	655.051	819.066	860.14	441.88	394.572	1422.45	1410.33	1177.15	182.743	163.772	178.927	132.451	221.15	132.97	156.175	227.733	149.512
TVAG_081560	-2.401	0	conserved hypothetical protein	79.7249	104.83	96.1872	97.9107	106.809	108.507	145.104	145.279	89.9484	27.073	33.645	38.461	5.29805	26.8341	18.1323	5.94951	8.70317	14.9512
TVAG_434080	-2.4	0	conserved hypothetical protein	276.731	300.624	259.056	209.508	141.264	139.744	153.681	140.635	137.367	29.3291	59.3735	41.8054	37.0864	32.386	18.1323	31.2349	33.3622	47.3454
TVAG_136710	-2.399	0	cAMP-specific 3,5-cyclic phosphodiesterase	359.75	449.827	407.173	216.877	222.232	202.218	203.717	218.25	174.519	46.2497	61.3527	38.461	45.9164	70.324	74.5438	46.1087	42.0653	37.3779
TVAG_224380	-2.399	0	zinc finger protein DHHC domain containing protein	175.263	108.713	168.77	145.287	134.373	131.524	323.088	297.855	336.818	23.6889	21.7703	20.0666	61.8106	58.2949	54.3968	32.7223	29.0106	47.3454
TVAG_132640	-2.399	0	conserved hypothetical protein	1493.69	1398.85	1291.74	832.767	800.208	625.561	1726.95	1828.92	1459.22	169.206	280.045	282.604	415.014	358.097	231.69	113.041	127.647	194.365
TVAG_144390	-2.398	0	conserved hypothetical protein	2418.1	2446.59	2469.59	5094.52	3480.77	4069.02	2230.17	2429.94	1809.72	496.338	527.93	859.519	450.334	1116.86	543.968	293.013	326.369	398.698
TVAG_110660	-2.398	0	beta-hexosaminidase	1164.25	1238	1459.33	773.81	561.61	604.188	1144.39	1174.83	1006.54	228.992	227.599	294.31	174.836	265.566	145.058	136.839	123.295	129.577
TVAG_466780	-2.396	0	conserved hypothetical protein	4821.05	4572.04	4629.97	10438.5	7248.38	6114.22	5544.68	6002.86	4176.73	816.702	1156.79	1752.48	1176.17	1551.75	967.055	447.7	551.201	1759.25
TVAG_069810	-2.395	0	CAMK family protein kinase	478.349	360.527	424.286	429.544	210.173	359.225	468.907	484.262	511.337	62.0423	62.3422	60.1998	98.897	122.142	78.5732	69.9067	84.1307	69.7721
TVAG_344810	-2.393	0	Inorganic phosphate transporter	345.914	318.373	306.855	361.112	248.934	263.87	229.45	240.804	238.07	76.7068	72.7326	91.9718	24.7242	68.4733	16.1176	52.0582	44.9664	29.9023
TVAG_106380	-2.392	0	neurobeachin-like protein	475.055	367.738	446.12	188.452	203.282	152.075	390.279	344.954	289.399	73.3227	69.7639	125.416	26.4903	74.0252	34.2499	34.2097	44.9664	59.8047
TVAG_395240	-2.392	0	conserved hypothetical protein	831.511	780.403	757.695	864.352	589.173	452.936	635.454	586.422	557.289	124.085	153.876	209.027	91.8329	234.105	78.5732	66.932	72.5264	117.117
TVAG_373260	-2.391	0	conserved hypothetical protein	610.126	567.969	459.102	1067.54	972.481	984.786	275.197	287.904	333.396	90.2433	97.4716	128.761	185.432	242.433	169.235	59.4951	37.7137	47.3454
TVAG_160820	-2.39	0	vacuolar protein sorting 26, vps26	1508.18	1452.65	1238.04	1869.78	1795.95	1786.26	1262.33	1277.66	987.966	191.767	298.352	307.688	303.755	412.691	276.014	150.225	162.459	413.649
TVAG_149010	-2.388	0	conserved hypothetical protein	272.119	281.211	204.767	282.151	223.955	232.633	161.544	191.051	160.343	42.8656	57.8892	40.1332	33.5543	46.2658	38.2793	28.2602	31.9116	62.2965
TVAG_497930	-2.388	0	centrin	581.135	565.751	440.809	1058.07	800.208	887.787	396.712	415.935	353.439	172.59	198.407	182.271	100.663	92.5315	104.764	49.0834	53.6696	92.1988
TVAG_227630	-2.387	0	conserved hypothetical protein	400.601	350.544	358.194	365.323	336.794	377.309	353.824	311.122	322.641	41.7375	51.9518	58.5275	42.3844	162.856	76.5585	62.4698	62.3727	42.3616
TVAG_034760	-2.386	0	conserved hypothetical protein	434.204	421.54	337.54	672.741	646.024	526.096	418.156	435.173	377.392	90.2433	85.1021	112.038	75.9387	119.366	64.4703	68.4193	60.9222	142.036
TVAG_243610	-2.385	0	purine permease	150.884	135.336	128.643	232.67	232.568	305.793	112.938	117.417	95.3257	32.7132	52.4466	33.4443	33.5543	71.2493	34.2499	11.899	4.35159	9.96744
TVAG_456570	-2.385	0	conserved hypothetical protein	1210.37	1017.24	1053.34	1879.25	1105.13	1015.2	1132.24	1161.57	1018.76	280.882	300.331	382.937	98.897	511.699	106.779	68.4193	53.6696	219.284
TVAG_038240	-2.384	0	conserved hypothetical protein	61.2761	44.9273	68.4522	46.3233	23.2568	32.881	47.1766	53.0698	59.1508	14.6645	16.3277	3.34443	15.8942	23.1329	2.0147	1.48738	1.45053	0
TVAG_043310	-2.383	0	leucine-rich repeat protein, BspA family	625.28	576.289	446.71	289.521	423.791	365.801	426.734	417.925	455.608	65.4264	76.196	172.238	26.4903	25.9088	20.147	113.041	111.691	164.463
TVAG_174660	-2.383	0	conserved hypothetical protein	573.228	459.811	401.862	205.297	211.034	183.312	589.707	571.164	485.428	98.1396	62.837	85.283	22.9582	78.6518	38.2793	90.73	147.954	79.7395
TVAG_395640	-2.381	0	conserved hypothetical protein	417.073	338.896	353.473	667.477	472.889	415.123	248.749	245.448	263.49	57.5301	110.336	80.2663	65.3426	72.1746	80.5879	47.5961	71.0759	67.2802
TVAG_482510	-2.38	0	conserved hypothetical protein	328.783	239.057	295.643	492.712	503.037	352.649	445.318	413.945	395.968	45.1216	77.1856	85.283	97.1309	164.706	102.75	20.8233	34.8127	34.8861
TVAG_258160	-2.38	0	ubiquitin-protein ligase BRE1	199.642	137.555	213.028	200.033	148.155	154.541	89.3496	98.1792	170.12	34.9693	39.5824	21.7388	37.0864	74.9505	8.05879	14.8738	17.4063	14.9512
TVAG_233460	-2.379	0	conserved hypothetical protein	169.333	185.256	171.131	302.155	316.982	298.395	268.763	242.131	238.07	39.4814	30.6763	51.8387	26.4903	128.619	34.2499	34.2097	29.0106	42.3616
TVAG_423270	-2.377	0	conserved hypothetical protein	40.1919	46.0366	46.6183	56.8514	73.216	64.94	76.4832	87.5652	71.3721	19.1767	15.8329	15.0499	3.53203	18.5063	14.1029	2.97475	8.70317	4.98372
TVAG_178290	-2.376	0	NAD dependent epimerase/dehydratase	1184.01	1079.92	1084.02	2644.64	2291.23	1959.71	1255.18	1242.5	1002.14	296.675	278.066	491.631	252.54	546.861	316.308	133.864	140.701	186.89
TVAG_315270	-2.376	0	syntaxin	115.963	141.438	129.233	145.287	158.491	170.981	110.079	130.684	105.592	20.3047	24.739	21.7388	24.7242	50.8923	24.1764	25.2854	11.6042	24.9186
TVAG_228930	-2.375	0	acid phosphatase	520.518	463.694	554.699	595.887	399.673	382.242	551.108	559.887	509.382	59.7862	68.7743	127.088	132.451	282.221	82.6026	20.8233	14.5053	84.7233
TVAG_041310	-2.374	0	ornithine carbamoyltransferase	4893.53	5219.88	4491.88	26425.4	21756.4	20746.3	5947.11	6916.33	5460.94	1614.23	1793.58	4461.47	3519.67	1261.2	3312.16	1163.13	1256.16	1265.87
TVAG_062610	-2.374	0	hypothetical protein	316.923	188.029	375.307	172.66	88.7206	101.109	293.781	295.201	444.853	68.8105	51.4571	40.1332	21.1922	61.9961	30.2205	69.9067	59.4717	32.3942
TVAG_166340	-2.374	0	conserved hypothetical protein	175.922	185.81	193.555	161.079	98.1956	122.482	151.537	151.912	207.761	27.073	24.739	11.7055	40.6184	53.6683	4.0294	34.2097	33.3622	49.8372
TVAG_205640	-2.374	0	conserved hypothetical protein	1392.88	1423.81	1276.4	1747.65	1236.92	1428.68	1040.74	1005.67	997.254	348.565	388.402	637.114	166.006	240.582	147.073	75.8562	73.977	147.02
TVAG_086280	-2.373	0	kelch repeat domain	262.235	240.721	259.056	268.465	285.973	290.997	306.648	287.904	281.578	36.0973	42.551	45.1498	15.8942	139.723	54.3968	20.8233	59.4717	62.2965
TVAG_229870	-2.371	0	dihydrofolate synthase/folylpolyglutamate synthase	316.923	366.074	266.728	850.665	857.058	771.059	442.459	455.074	270.823	45.1216	61.3527	45.1498	97.1309	139.723	76.5585	150.225	116.042	159.479
TVAG_071280	-2.371	0	conserved hypothetical protein	48.7574	47.7006	56.6501	47.3762	55.9887	55.8977	70.7649	63.0204	46.4407	13.5365	15.3382	20.0666	1.76602	4.62658	6.04409	7.43688	2.90106	24.9186
TVAG_380040	-2.369	0	conserved hypothetical protein	28.9909	31.6155	33.0459	41.0593	38.7614	41.9233	56.4689	49.0896	46.9296	20.3047	6.43213	6.68886	1.76602	1.85063	12.0882	10.4116	10.1537	0
TVAG_464040	-2.368	0	60S acidic ribosomal protein P2	803.179	1289.02	729.96	3177.36	2339.47	2331.26	1315.23	1294.24	912.683	126.341	181.584	227.421	415.014	235.03	523.821	236.493	187.118	622.965
TVAG_180600	-2.368	0	conserved hypothetical protein	91.5848	93.7371	126.283	126.336	168.827	151.253	153.681	147.932	119.768	38.3534	18.8016	23.411	12.3621	44.4151	30.2205	16.3611	13.0548	29.9023
TVAG_364920	-2.365	0	conserved hypothetical protein	152.861	112.595	106.809	56.8514	52.5432	66.584	45.0322	43.7826	72.3498	24.8169	25.7285	30.0999	15.8942	12.9544	16.1176	2.97475	1.45053	4.98372
TVAG_194830	-2.365	0	conserved hypothetical protein	242.469	211.325	190.014	187.399	289.419	242.497	610.436	607.65	592.975	37.2254	35.6241	55.1831	77.7047	93.4569	56.4115	66.932	85.5812	112.134
TVAG_126950	-2.365	0	conserved hypothetical protein	122.552	95.4011	127.463	118.967	149.877	124.948	143.674	151.249	122.701	46.2497	33.1502	40.1332	12.3621	30.5354	24.1764	4.46213	13.0548	14.9512
TVAG_118130	-2.365	0	conserved hypothetical protein	245.763	203.559	285.611	158.973	109.393	146.32	127.949	133.338	236.115	36.0973	19.7912	56.8553	90.0669	26.8341	72.5291	7.43688	7.25264	4.98372
TVAG_225620	-2.364	0	WD-repeat protein	181.852	182.482	194.735	135.812	104.225	120.016	137.956	145.942	187.23	45.1216	36.6137	48.4942	8.83008	58.2949	16.1176	11.899	10.1537	29.9023
TVAG_460690	-2.364	0	conserved hypothetical protein	399.942	315.046	329.869	401.118	241.182	234.277	333.095	328.37	246.869	50.7618	74.7117	41.8054	47.6825	48.1164	24.1764	87.7552	66.7243	109.642
TVAG_013570	-2.36	0	hypothetical protein	552.144	448.718	518.113	176.871	209.312	239.209	493.924	465.025	475.651	100.396	82.6282	113.711	22.9582	102.71	56.4115	63.9572	46.4169	107.15
TVAG_476520	-2.359	0	conserved hypothetical protein	216.773	191.357	191.194	244.25	223.955	250.718	167.262	157.883	166.698	39.4814	66.3004	38.461	45.9164	51.8177	24.1764	23.798	26.1095	24.9186
TVAG_061760	-2.359	0	osm-1	5333.66	4639.16	4131.33	4658.65	2702.96	2628.84	3787.71	4062.5	2795.24	586.581	885.16	772.564	632.234	1202.91	610.453	580.077	564.256	934.448
TVAG_129070	-2.358	0	adaptin, alpha/gamma/epsilon	502.069	421.54	504.54	726.434	580.56	558.155	419.586	465.025	510.359	106.036	100.935	177.255	31.7883	233.179	34.2499	63.9572	55.1201	107.15
TVAG_166780	-2.358	0	hypothetical protein	400.601	415.993	405.993	510.61	569.362	492.393	506.791	528.708	398.413	90.2433	67.29	68.5608	60.0446	61.9961	24.1764	179.973	149.404	124.593
TVAG_021910	-2.358	0	conserved hypothetical protein	282.661	158.077	204.176	360.059	457.385	498.969	259.471	226.21	169.142	60.9142	36.1189	28.4277	67.1086	88.8303	94.6908	52.0582	53.6696	27.4105
TVAG_208930	-2.357	0	conserved hypothetical protein	66.5472	52.6925	39.5371	52.6402	51.6819	64.118	92.2087	98.8426	96.7923	28.201	16.8225	6.68886	15.8942	6.47721	12.0882	7.43688	15.9558	7.47558
TVAG_415510	-2.357	0	AP-3 complex subunit delta-1	2102.5	2095.5	1733.73	6174.69	5080.33	4299.19	2287.35	2276.03	1275.41	594.478	638.76	881.258	973.075	739.327	791.776	261.778	176.964	276.597
TVAG_084520	-2.354	0	MYB72	230.609	257.361	237.222	428.491	198.114	276.2	100.786	104.15	145.188	43.9936	35.6241	56.8553	70.6407	59.2202	54.3968	17.8485	31.9116	14.9512
TVAG_493960	-2.354	0	WD-repeat protein	723.454	674.464	569.452	1582.36	1134.42	1062.06	463.903	539.322	477.118	145.517	168.225	222.405	125.387	408.989	106.779	56.5203	58.0211	117.117
TVAG_402900	-2.353	0	calnexin	417.732	424.868	450.841	250.567	126.621	192.354	293.067	340.31	445.831	84.6031	113.304	118.727	37.0864	71.2493	22.1617	29.7475	23.2085	72.264
TVAG_109380	-2.352	0	WD repeat pf20	183.17	187.474	148.116	90.5411	109.393	99.465	45.0322	63.6838	66.9724	22.5608	17.8121	20.0666	21.1922	25.9088	26.1911	20.8233	29.0106	9.96744
TVAG_464060	-2.352	0	conserved hypothetical protein	79.066	63.7856	74.3533	76.8546	93.8888	89.6007	182.273	159.21	131.012	33.8412	12.3695	23.411	8.83008	28.6848	10.0735	28.2602	27.56	9.96744
TVAG_TEG_DS113583_1_29	-2.351	0	Maverick transposable element conserved hypothetical protein	63.9117	68.2229	61.9611	57.9042	102.502	120.838	91.494	82.9216	92.3926	25.9449	12.3695	21.7388	10.5961	22.2076	10.0735	11.899	11.6042	17.443
TVAG_012490	-2.351	0	conserved hypothetical protein	228.632	226.855	181.162	402.171	379	420.055	189.421	210.953	163.276	41.7375	36.6137	43.4776	47.6825	108.262	70.5144	37.1844	31.9116	52.3291
TVAG_444200	-2.35	0	leucine-rich repeat protein, BspA family	102.786	98.1744	90.8762	55.7986	86.1365	86.3126	101.501	94.8624	85.0599	46.2497	25.2338	28.4277	8.83008	13.8797	10.0735	4.46213	7.25264	7.47558
TVAG_271860	-2.35	0	protein phsophatase-2A	625.939	820.893	555.289	1071.75	1275.68	1270.03	562.545	639.492	274.245	170.334	176.141	227.421	51.2145	151.752	132.97	108.579	117.493	256.662
TVAG_088090	-2.35	0	CK1 family protein kinase	314.287	270.118	303.314	353.742	246.35	276.2	230.879	235.497	191.14	28.201	46.5093	35.1165	49.4485	83.2784	50.3674	77.3436	50.7685	52.3291
TVAG_032560	-2.348	0	leucine-rich repeat protein, BspA family	491.527	415.993	368.226	235.828	437.573	332.92	576.841	613.62	422.855	91.3713	77.1856	112.038	49.4485	54.5936	48.3527	108.579	76.878	152.004
TVAG_567400	-2.347	0	conserved hypothetical protein	2427.33	2497.62	1953.84	1058.07	807.96	738.178	1686.2	1687.62	1290.08	348.565	456.187	496.648	250.774	280.371	124.911	159.149	114.592	550.701
TVAG_091480	-2.347	0	DNA primase large subunit	183.17	164.179	215.979	94.7523	64.6024	64.94	72.9092	95.5257	121.235	23.6889	29.6868	11.7055	24.7242	54.5936	14.1029	14.8738	15.9558	17.443
TVAG_249710	-2.346	0	conserved hypothetical protein	719.5	680.565	535.226	399.012	319.566	292.641	506.076	578.461	203.362	80.0909	67.7848	98.6607	60.0446	84.2037	82.6026	123.452	129.097	109.642
TVAG_033420	-2.346	0	conserved hypothetical protein	157.473	150.867	171.721	112.65	56.8501	86.3126	128.663	111.447	118.791	23.6889	16.8225	26.7554	21.1922	26.8341	14.1029	26.7728	27.56	34.8861
TVAG_333010	-2.343	0	conserved hypothetical protein	1303.27	1261.85	1198.5	2107.71	1286.88	1349.77	1288.06	1365.22	1162	206.432	269.655	483.27	236.646	559.816	181.323	95.1921	110.24	284.072
TVAG_482210	-2.343	0	conserved hypothetical protein	257.623	329.467	227.781	177.924	154.184	133.168	130.093	143.289	125.146	23.6889	41.5615	33.4443	54.7465	37.9379	36.2646	37.1844	18.8569	49.8372
TVAG_420450	-2.342	0	conserved hypothetical protein	27.0142	21.077	24.7844	57.9042	26.7023	33.703	37.8842	27.8617	33.7306	10.1524	7.42169	10.0333	0	6.47721	14.1029	1.48738	0	7.47558
TVAG_300450	-2.342	0	AGC family protein kinase	567.298	455.374	430.187	947.523	520.264	685.569	375.983	374.142	351.972	85.7311	99.4507	86.9552	60.0446	160.08	118.867	118.99	111.691	82.2314
TVAG_237230	-2.342	0	hypothetical protein	51.3929	57.6844	53.1095	48.429	47.3751	62.4739	47.8914	39.8024	38.1303	7.89629	10.3904	11.7055	3.53203	15.7304	6.04409	16.3611	10.1537	0
TVAG_170210	-2.34	0	conserved hypothetical protein	1004.8	1235.22	951.25	1824.51	1838.15	1750.91	798.428	807.325	633.061	244.785	259.759	474.909	233.114	306.279	183.337	118.99	116.042	201.841
TVAG_345340	-2.34	0	cortactin-binding protein	88.2903	66.5589	89.696	20.0033	36.1773	45.2114	39.3138	49.0896	42.5299	12.4085	7.91647	16.7222	14.1281	7.40252	12.0882	8.92426	7.25264	9.96744
TVAG_433670	-2.338	0	conserved hypothetical protein	446.723	370.511	394.19	419.016	279.082	293.463	473.195	451.757	448.764	102.652	90.0499	73.5775	37.0864	142.499	56.4115	59.4951	82.6801	52.3291
TVAG_063500	-2.337	0	conserved hypothetical protein	91.5848	93.1825	94.4169	90.5411	43.0682	115.084	101.501	131.348	139.811	15.7926	21.7703	23.411	12.3621	19.4316	10.0735	34.2097	21.7579	17.443
TVAG_437140	-2.337	0	c2h2 zinc finger protein	569.275	408.228	414.254	1010.69	757.14	816.271	422.445	442.47	372.015	54.146	66.3004	78.5941	204.858	255.387	161.176	66.932	81.2296	62.2965
TVAG_505020	-2.336	0	protein regulator of cytokinesis	345.255	224.636	268.498	582.2	263.578	293.463	263.76	240.804	215.094	39.4814	55.4153	38.461	65.3426	109.187	84.6173	44.6213	36.2632	59.8047
TVAG_221750	-2.335	0	Growth-arrest-specific protein	324.171	318.373	290.922	277.94	212.757	230.989	135.811	110.12	125.634	54.146	45.5197	31.7721	51.2145	86.0543	32.2352	35.697	27.56	32.3942
TVAG_449720	-2.335	0	leucine-rich repeat protein, BspA family	260.259	230.738	218.929	216.877	231.707	221.947	187.277	141.962	123.19	37.2254	49.9727	58.5275	33.5543	24.9835	14.1029	46.1087	56.5706	39.8698
TVAG_113520	-2.33	0	conserved hypothetical protein	102.127	85.4173	101.498	128.442	138.68	144.676	137.241	134.665	170.609	36.0973	21.7703	18.3944	21.1922	43.4898	30.2205	11.899	20.3074	19.9349
TVAG_459490	-2.33	0	guanylate cyclase	2708.67	1917.45	2167.46	1792.92	1910.51	1430.32	1525.38	1447.48	854.999	347.437	356.241	523.403	146.579	173.959	175.279	343.584	300.259	772.477
TVAG_129040	-2.329	0	conserved hypothetical protein	39.533	32.7248	56.06	63.1682	66.3251	71.5162	40.7434	37.8123	41.5522	13.5365	18.8016	15.0499	3.53203	16.6557	6.04409	1.48738	2.90106	4.98372
TVAG_407950	-2.329	0	conserved hypothetical protein	491.527	318.373	514.572	476.92	191.223	204.684	303.074	287.241	385.703	55.274	47.4988	45.1498	93.5989	220.225	114.838	10.4116	24.659	17.443
TVAG_287740	-2.328	0	Exosome complex exonuclease RRP46	557.415	536.909	603.678	656.949	445.326	508.833	341.673	304.488	276.2	68.8105	114.294	102.005	83.0028	232.254	78.5732	49.0834	55.1201	52.3291
TVAG_248540	-2.328	0	ubiquitin protein ligase E3a	471.76	430.414	503.36	237.934	143.848	157.829	280.2	256.062	269.845	103.78	115.778	117.055	8.83008	40.7139	6.04409	50.5708	56.5706	44.8535
TVAG_150150	-2.328	0	conserved hypothetical protein	261.577	237.393	230.731	153.709	135.234	153.719	233.738	228.864	212.161	56.4021	57.3944	60.1998	5.29805	58.2949	32.2352	19.3359	23.2085	52.3291
TVAG_392240	-2.325	0	TKL family protein kinase	1137.23	913.521	879.847	821.187	758.862	579.528	1498.93	1349.3	1053.47	164.694	154.371	279.26	98.897	94.3822	52.3821	193.359	171.162	593.063
TVAG_274640	-2.323	0	conserved hypothetical protein	774.847	754.334	682.162	2250.89	1590.08	1467.31	558.256	586.422	342.684	234.633	223.146	306.015	249.008	196.167	269.969	117.503	131.998	69.7721
TVAG_403370	-2.323	0	conserved hypothetical protein	315.605	210.77	233.682	217.93	111.977	106.863	164.403	155.229	195.051	57.5301	45.5197	28.4277	44.1504	74.9505	44.3233	10.4116	10.1537	22.4267
TVAG_352530	-2.322	0	conserved hypothetical protein	258.282	231.847	372.357	545.352	332.487	542.537	511.794	530.035	453.653	87.9872	105.883	108.694	35.3203	72.1746	18.1323	93.7047	95.7349	137.052
TVAG_003740	-2.322	0	conserved hypothetical protein	665.472	602.913	489.788	397.96	389.337	317.302	698.356	677.304	611.062	159.054	138.043	153.844	30.0223	123.992	62.4556	102.629	85.5812	109.642
TVAG_434720	-2.322	0	conserved hypothetical protein	316.923	291.195	280.3	295.838	285.112	355.115	216.583	182.428	167.676	48.5058	81.6386	85.283	31.7883	53.6683	32.2352	37.1844	30.4611	74.7558
TVAG_406440	-2.321	0	conserved hypothetical protein	378.858	344.442	369.996	376.904	393.644	324.7	278.771	279.28	301.62	59.7862	63.3318	46.822	26.4903	92.5315	28.2058	95.1921	98.6359	97.1826
TVAG_126090	-2.32	0	Clan CA, family C1, cathepsin L or H-like cysteine peptidase	700.393	724.938	786.02	588.517	482.364	503.901	504.646	491.559	475.651	138.749	136.064	204.01	79.4708	297.952	76.5585	40.1592	36.2632	37.3779
TVAG_428210	-2.32	0	conserved hypothetical protein	505.363	751.006	466.773	326.369	555.58	651.044	781.273	743.641	606.663	146.645	77.1856	75.2497	68.8747	49.0417	80.5879	203.771	285.754	92.1988
TVAG_335580	-2.319	0	oxysterol-binding protein 1A	1004.8	899.655	899.321	1951.9	1229.17	1190.29	960.686	1001.69	883.841	269.602	288.456	379.593	217.22	444.151	229.676	40.1592	65.2738	69.7721
TVAG_069910	-2.317	0	conserved hypothetical protein	141.66	139.219	140.445	54.7458	86.9978	71.5162	107.219	114.764	94.8369	43.9936	33.645	40.1332	3.53203	17.581	4.0294	11.899	10.1537	22.4267
TVAG_383780	-2.317	0	ion channel nompc	227.974	225.746	145.756	361.112	408.287	370.733	154.396	158.546	123.19	42.8656	100.935	93.6441	51.2145	81.4278	12.0882	13.3864	4.35159	32.3942
TVAG_029680	-2.316	0	conserved hypothetical protein	670.084	628.427	643.215	453.758	340.239	281.133	766.262	807.988	672.658	111.676	165.256	155.516	93.5989	161.005	80.5879	87.7552	84.1307	112.134
TVAG_328550	-2.315	0	conserved hypothetical protein	202.936	209.106	227.191	204.244	221.371	230.167	360.972	340.974	300.643	56.4021	63.3318	71.9053	24.7242	106.411	38.2793	20.8233	37.7137	34.8861
TVAG_127540	-2.312	0	conserved hypothetical protein	150.225	129.235	180.572	73.6962	67.1865	62.4739	135.811	166.507	187.23	28.201	28.6972	26.7554	26.4903	25.9088	16.1176	19.3359	26.1095	34.8861
TVAG_286280	-2.311	0	conserved hypothetical protein	3099.39	3280.8	3018.98	8594.03	6526.56	6582.78	2786.99	3029.62	2338.66	614.782	880.213	1491.62	1195.59	1774.75	965.04	282.602	287.205	418.633
TVAG_312690	-2.309	0	conserved hypothetical protein	1815.88	1639.57	1560.24	2706.76	1408.33	1312.77	1555.4	1643.84	1249.99	295.547	368.116	381.265	275.499	625.513	302.205	249.879	230.634	269.121
TVAG_259950	-2.308	0	conserved hypothetical protein	2877.34	2677.33	2185.75	5842.01	4290.46	3473.88	3140.82	3361.97	2147.03	460.241	697.144	829.419	724.067	1281.56	614.483	309.374	320.567	819.822
TVAG_404940	-2.308	0	RAB	167.356	159.187	169.95	223.194	179.164	210.438	138.671	145.942	131.989	56.4021	47.4988	35.1165	24.7242	73.0999	6.04409	29.7475	18.8569	7.47558
TVAG_477310	-2.307	0	transmembrane and coiled-coil domains protein	266.848	278.438	260.237	196.874	311.814	316.48	228.02	199.012	258.602	90.2433	102.914	117.055	21.1922	45.3405	14.1029	17.8485	10.1537	44.8535
TVAG_270930	-2.307	0	conserved hypothetical protein	2170.36	1815.39	1907.22	1591.84	1158.54	1187	2080.06	2146.01	1558.94	445.576	506.159	605.342	151.877	256.312	183.337	232.031	290.106	483.421
TVAG_267880	-2.307	0	conserved hypothetical protein	300.451	249.041	283.251	443.23	193.807	187.422	233.738	262.696	275.223	49.6338	55.4153	48.4942	38.8524	143.424	76.5585	28.2602	24.659	19.9349
TVAG_243660	-2.306	0	Chitooligosaccharide deacetylase	27.6731	32.1701	20.0636	42.1121	30.1478	39.4572	22.8735	24.5448	23.9536	5.64021	5.93735	10.0333	7.06407	12.0291	0	1.48738	2.90106	4.98372
TVAG_399080	-2.306	0	conserved hypothetical protein	287.273	214.653	267.318	166.343	142.125	150.431	280.2	262.696	302.598	51.8899	47.004	63.5442	21.1922	62.9214	22.1617	49.0834	33.3622	67.2802
TVAG_161170	-2.306	0	Clan CA, family C2, calpain-like cysteine peptidase	812.403	693.322	800.183	772.758	478.057	503.901	641.172	640.818	574.888	126.341	154.371	165.549	125.387	184.138	149.088	83.2931	71.0759	134.56
TVAG_348380	-2.306	0	ef-hand domain (C-terminal) containing protein	601.56	706.079	580.664	468.498	389.337	308.259	362.402	386.083	391.569	72.1946	76.196	83.6108	88.3008	273.893	76.5585	32.7223	53.6696	87.2151
TVAG_260630	-2.305	0	conserved hypothetical protein	189.758	189.693	202.406	145.287	142.987	137.278	165.833	165.18	170.12	46.2497	31.6659	50.1665	3.53203	33.3114	22.1617	26.7728	37.7137	54.8209
TVAG_506640	-2.305	0	DNA double-strand break repair Rad50 ATPase	819.651	694.986	652.067	701.167	598.648	384.708	512.509	466.351	491.294	108.292	209.786	115.383	116.557	201.719	84.6173	74.3688	43.5159	114.626
TVAG_333020	-2.305	0	conserved hypothetical protein	82.3604	73.7695	86.7455	135.812	118.007	120.016	57.1837	72.3077	44.9742	23.6889	14.8434	6.68886	33.5543	20.3569	18.1323	14.8738	14.5053	12.4593
TVAG_212640	-2.304	0	conserved hypothetical protein	272.778	242.94	293.282	222.142	213.618	170.981	211.58	218.25	252.735	62.0423	58.8788	65.2164	38.8524	56.4442	16.1176	22.3107	34.8127	67.2802
TVAG_344080	-2.302	0	adaptin, alpha/gamma/epsilon	865.114	721.055	682.162	1829.77	1160.26	1145.9	614.725	685.928	631.105	150.029	200.386	295.982	134.217	491.342	141.029	63.9572	62.3727	147.02
TVAG_309310	-2.299	0	cyclin A	649	516.386	449.66	854.876	498.73	604.188	438.885	441.143	324.596	59.7862	88.5655	81.9386	132.451	145.275	118.867	96.6795	85.5812	166.955
TVAG_RG_DS113529_11	-2.299	0	conserved hypothetical protein	1419.89	1233.56	1203.23	1922.42	1235.2	1184.54	574.696	630.204	494.227	222.224	199.891	337.788	286.095	359.022	265.94	98.1669	105.889	134.56
TVAG_101030	-2.298	0	protein MLP1	9397.65	7815.13	6959.7	9110.96	7959.87	6432.35	6551.11	6564.08	3800.32	1297.25	1513.53	2366.18	1508.18	1270.46	2145.65	813.595	757.176	1465.21
TVAG_360800	-2.297	0	TKL family protein kinase	968.558	883.57	814.936	2368.81	1737.37	1437.72	931.38	1003.68	720.565	192.895	192.469	250.832	240.178	444.151	294.146	176.998	188.569	229.251
TVAG_275650	-2.297	0	conserved hypothetical protein	239.833	185.256	204.767	257.937	220.509	183.312	219.443	222.23	234.648	32.7132	37.6032	53.5109	67.1086	62.9214	32.2352	32.7223	27.56	57.3128
TVAG_122820	-2.296	0	conserved hypothetical protein	177.898	151.422	215.388	102.122	88.7206	121.66	196.569	186.408	218.516	40.6095	30.6763	40.1332	28.2563	67.548	22.1617	16.3611	21.7579	24.9186
TVAG_308340	-2.296	0	conserved hypothetical protein	377.54	287.313	377.667	627.471	329.041	351.005	312.366	325.716	451.697	62.0423	63.3318	65.2164	97.1309	223.001	74.5438	40.1592	34.8127	34.8861
TVAG_041690	-2.296	0	conserved hypothetical protein	71.1594	57.1297	57.2402	24.2145	55.9887	50.1435	62.1873	64.3472	80.6602	13.5365	12.3695	23.411	8.83008	15.7304	2.0147	4.46213	10.1537	14.9512
TVAG_151020	-2.295	0	conserved hypothetical protein	292.544	323.365	303.904	429.544	361.773	305.793	190.851	175.794	192.607	49.6338	67.7848	83.6108	44.1504	108.262	36.2646	46.1087	29.0106	54.8209
TVAG_370540	-2.293	0	conserved hypothetical protein	358.432	335.013	296.233	372.692	489.255	448.004	315.225	309.795	218.027	85.7311	80.1543	108.694	49.4485	74.0252	38.2793	37.1844	66.7243	99.6744
TVAG_182600	-2.292	0	conserved hypothetical protein	1381.02	1410.49	1178.44	2223.52	1796.81	1566.78	983.56	1038.84	946.902	324.876	237.494	389.626	353.203	512.625	306.234	98.1669	104.438	229.251
TVAG_379050	-2.292	0	conserved hypothetical protein	469.784	434.297	389.47	789.603	747.665	731.602	398.856	438.49	404.279	118.444	118.747	95.3163	56.5125	220.225	100.735	83.2931	69.6254	112.134
TVAG_468660	-2.29	0	conserved hypothetical protein	102.127	98.1744	90.8762	106.333	111.116	123.304	75.7684	63.6838	73.3275	22.5608	25.7285	20.0666	14.1281	30.5354	20.147	8.92426	7.25264	17.443
TVAG_485880	-2.29	0	Clan CA, family C1, cathepsin L-like cysteine peptidase	3098.07	2935.8	3055.57	6179.96	4226.72	4724.18	2528.24	2672.07	2162.67	773.836	845.578	1615.36	457.398	1166.82	566.13	249.879	277.051	503.356
TVAG_243640	-2.29	0	glutamyl-tRNA synthetase	82.3604	61.0123	69.6324	73.6962	45.6523	62.4739	53.6097	51.7431	62.0839	6.76825	18.3068	8.36108	5.29805	37.9379	4.0294	5.94951	5.80211	17.443
TVAG_199520	-2.289	0	hypothetical protein	105.421	89.8545	93.8268	208.455	130.927	170.159	77.198	76.2879	52.3069	28.201	26.7181	15.0499	15.8942	33.3114	16.1176	34.2097	11.6042	19.9349
TVAG_241500	-2.286	0	conserved hypothetical protein	79.7249	37.7167	82.6148	71.5906	43.9296	47.6775	66.4761	68.3274	89.4595	23.6889	8.90603	13.3777	1.76602	42.5645	12.0882	4.46213	4.35159	4.98372
TVAG_092590	-2.286	0	conserved hypothetical protein	332.736	383.268	346.982	534.824	442.741	519.52	300.929	264.022	285	97.0115	105.883	197.321	28.2563	150.826	38.2793	28.2602	18.8569	29.9023
TVAG_027630	-2.285	0	actin	166.697	241.276	162.279	148.445	129.205	130.702	180.129	175.13	202.873	21.4328	23.2546	20.0666	38.8524	49.0417	46.338	46.1087	44.9664	27.4105
TVAG_078990	-2.285	0	leucine-rich repeat protein, BspA family	103.445	103.721	99.1377	54.7458	70.6319	64.118	71.4797	60.367	63.0616	36.0973	17.3173	25.0832	5.29805	21.2823	6.04409	10.4116	7.25264	7.47558
TVAG_291000	-2.284	0	conserved hypothetical protein	2536.7	2262.45	2001.64	7883.39	6144.98	5670.33	5130.81	5346.79	3402.4	450.088	709.019	956.507	794.708	1722.94	918.702	480.423	401.796	1858.93
TVAG_148500	-2.283	0	conserved hypothetical protein	495.48	452.046	318.067	388.484	237.737	259.76	340.958	338.984	235.137	68.8105	71.743	53.5109	130.685	57.3696	94.6908	47.5961	39.1643	69.7721
TVAG_286140	-2.283	0	conserved hypothetical protein	795.931	594.593	780.119	950.681	615.876	541.714	573.267	606.986	553.378	131.981	132.601	123.744	65.3426	250.76	78.5732	178.485	150.855	114.626
TVAG_346840	-2.283	0	conserved hypothetical protein	410.484	382.159	434.908	149.498	165.382	203.04	264.475	210.953	294.777	90.2433	59.3735	85.283	33.5543	50.8923	18.1323	46.1087	50.7685	82.2314
TVAG_296900	-2.282	0	conserved hypothetical protein	1249.24	1370	1211.49	1742.39	1263.62	1611.99	1237.31	1392.42	1106.76	289.907	354.757	570.225	128.919	210.972	122.897	154.687	163.91	510.831
TVAG_275030	-2.282	0	conserved hypothetical protein	230.609	252.369	286.791	270.57	182.609	185.778	214.439	213.606	267.401	54.146	54.4257	56.8553	30.0223	83.2784	36.2646	47.5961	20.3074	42.3616
TVAG_291570	-2.282	0	centrin	123.87	110.377	133.364	173.713	86.9978	120.838	85.0608	70.3175	106.569	24.8169	29.192	15.0499	7.06407	36.0873	32.2352	17.8485	24.659	14.9512
TVAG_232110	-2.278	0	conserved hypothetical protein	1108.9	1077.7	914.663	2065.6	1559.93	1205.91	1252.32	1337.36	860.865	303.443	319.133	386.282	247.242	479.313	153.117	80.3183	92.8338	281.58
TVAG_271010	-2.277	0	conserved hypothetical protein	921.778	772.083	758.876	1146.5	825.187	831.067	804.861	808.652	731.808	227.864	271.139	397.987	67.1086	207.271	48.3527	114.528	94.2844	134.56
TVAG_468590	-2.277	0	conserved hypothetical protein	101.468	102.612	141.035	67.3794	46.5137	89.6007	52.8949	53.0698	73.3275	24.8169	30.6763	26.7554	3.53203	31.4607	10.0735	1.48738	4.35159	12.4593
TVAG_185120	-2.275	0	conserved hypothetical protein	325.488	240.167	293.282	160.026	140.402	121.66	230.164	224.22	206.295	67.6825	75.7013	43.4776	19.4262	45.3405	20.147	34.2097	52.219	34.8861
TVAG_206790	-2.274	0	conserved hypothetical protein	1680.81	1438.78	1433.37	1935.05	1023.3	940.397	1179.41	1162.23	981.122	292.163	343.377	414.709	150.111	549.637	151.102	162.124	127.647	236.727
TVAG_028710	-2.273	0	conserved hypothetical protein	95.5381	104.276	73.7632	94.7523	142.125	124.948	158.685	121.397	108.036	21.4328	18.8016	6.68886	12.3621	27.7595	4.0294	52.0582	33.3622	34.8861
TVAG_494040	-2.272	0	isocitrate dehydrogenase	230.609	238.503	170.54	302.155	289.419	307.437	222.302	200.339	198.962	45.1216	45.5197	50.1665	30.0223	87.905	18.1323	52.0582	53.6696	59.8047
TVAG_124200	-2.271	0	guanylate cyclase	299.133	295.078	241.353	292.679	224.816	244.141	165.118	157.219	185.274	64.2983	63.8265	51.8387	24.7242	89.7556	16.1176	28.2602	37.7137	52.3291
TVAG_020990	-2.271	0	protein phosphatase-7	101.468	79.316	74.3533	137.917	160.214	153.719	55.0393	67.6641	86.0376	11.2804	32.6554	25.0832	14.1281	27.7595	22.1617	13.3864	17.4063	22.4267
TVAG_297270	-2.27	0	conserved hypothetical protein	395.989	363.855	296.823	779.074	737.328	809.695	402.43	411.955	319.708	81.219	107.367	68.5608	86.5348	138.797	76.5585	148.738	123.295	102.166
TVAG_029410	-2.269	0	conserved hypothetical protein	50.734	57.1297	59.6007	32.6369	42.2069	26.3048	32.8806	24.5448	41.0634	10.1524	11.3799	10.0333	3.53203	5.55189	2.0147	11.899	17.4063	0
TVAG_365890	-2.269	0	leucine-rich repeat protein, BspA family	41.5096	29.9515	44.2579	24.2145	43.0682	39.4572	55.0393	51.7431	48.3961	10.1524	4.94779	11.7055	0	8.32784	6.04409	7.43688	10.1537	24.9186
TVAG_119770	-2.269	0	conserved hypothetical protein	179.216	217.426	119.791	233.722	326.457	253.184	199.428	214.27	157.41	38.3534	40.0771	41.8054	38.8524	43.4898	58.4262	43.1339	43.5159	49.8372
TVAG_123720	-2.268	0	conserved hypothetical protein	50.734	58.7937	59.0105	48.429	62.0183	57.5418	96.4975	107.466	113.902	15.7926	13.8538	11.7055	21.1922	24.0582	6.04409	5.94951	8.70317	29.9023
TVAG_493050	-2.268	0	kelch repeat domain	128.482	130.899	143.986	66.3266	110.255	69.0501	57.1837	61.0303	72.3498	15.7926	38.098	26.7554	12.3621	21.2823	12.0882	16.3611	8.70317	17.443
TVAG_040330	-2.266	0	conserved hypothetical protein	228.632	282.875	224.83	193.716	189.5	211.26	126.519	135.328	143.233	32.7132	49.4779	56.8553	21.1922	56.4442	26.1911	32.7223	36.2632	44.8535
TVAG_364120	-2.266	0	conserved hypothetical protein	287.273	260.134	206.537	303.207	315.259	304.149	248.034	229.527	177.941	57.5301	51.4571	81.9386	30.0223	50.8923	56.4115	58.0077	42.0653	57.3128
TVAG_437190	-2.266	0	hypothetical protein	1119.44	1174.76	1071.63	2604.64	1965.63	2029.58	909.221	1017.61	706.388	206.432	286.972	449.826	416.78	503.372	364.66	144.276	116.042	129.577
TVAG_157510	-2.264	0	conserved hypothetical protein	565.322	432.078	496.869	809.606	433.266	402.792	378.127	405.321	417.967	85.7311	114.294	102.005	173.07	136.947	124.911	59.4951	49.318	54.8209
TVAG_468190	-2.264	0	conserved hypothetical protein	68.5238	54.3564	86.7455	64.221	43.9296	66.584	53.6097	47.0995	105.592	11.2804	15.8329	15.0499	12.3621	31.4607	16.1176	5.94951	7.25264	2.49186
TVAG_379100	-2.263	0	conserved hypothetical protein	191.735	152.531	153.427	291.627	189.5	258.116	110.079	111.447	138.345	38.3534	77.1856	33.4443	37.0864	67.548	12.0882	23.798	10.1537	24.9186
TVAG_109890	-2.262	0	hypothetical protein	1056.85	859.165	1069.27	895.936	421.207	378.132	858.471	920.098	811.98	324.876	317.154	379.593	58.2786	151.752	66.485	58.0077	62.3727	92.1988
TVAG_140070	-2.262	0	conserved hypothetical protein	112.01	123.134	122.152	227.406	279.082	243.319	79.3424	80.9315	87.5041	12.4085	40.5719	58.5275	14.1281	60.1455	20.147	23.798	29.0106	19.9349
TVAG_180350	-2.26	0	ras GTP exchange factor	340.643	334.459	247.844	227.406	335.071	247.43	380.987	396.697	315.308	36.0973	35.6241	48.4942	56.5125	56.4442	66.485	90.73	101.537	107.15
TVAG_334230	-2.26	0	r2r3-MYB transcription factor	360.409	318.928	331.639	465.339	373.832	411.013	332.38	364.855	285.488	49.6338	68.7743	65.2164	40.6184	98.0834	66.485	127.914	76.878	82.2314
TVAG_117330	-2.259	0	conserved hypothetical protein	63.2528	57.6844	67.272	47.3762	36.1773	31.237	80.772	69.6542	82.1268	20.3047	8.90603	11.7055	19.4262	13.8797	8.05879	10.4116	13.0548	4.98372
TVAG_300680	-2.258	0	conserved hypothetical protein	307.04	242.385	223.06	508.504	336.794	328.81	686.919	638.165	502.538	33.8412	66.7952	123.744	63.5766	95.3075	153.117	60.9824	50.7685	147.02
TVAG_336620	-2.258	0	conserved hypothetical protein	244.446	142.547	273.219	133.706	87.8592	79.7364	162.259	201.665	181.363	43.9936	33.1502	21.7388	3.53203	50.8923	40.294	50.5708	27.56	42.3616
TVAG_182050	-2.255	0	conserved hypothetical protein	433.545	408.228	450.841	354.795	216.203	207.15	537.527	516.104	550.445	64.2983	89.0603	140.466	79.4708	89.7556	50.3674	65.4446	78.3285	114.626
TVAG_238570	-2.255	0	conserved hypothetical protein	818.992	682.784	716.388	562.197	416.039	525.274	739.1	719.76	679.501	208.688	159.319	224.077	90.0669	209.121	88.6467	63.9572	63.8233	114.626
TVAG_469150	-2.253	0	vps9-ankyrin repeat-containing protein	546.873	420.43	420.155	732.751	521.126	593.502	528.235	508.144	425.299	110.548	100.44	98.6607	42.3844	174.885	84.6173	123.452	91.3833	156.987
TVAG_186750	-2.253	0	nuclear ubiquitous casein and cyclin-dependent kinases substrate	115.963	106.494	152.247	157.921	139.541	159.473	126.519	127.368	128.568	23.6889	24.739	18.3944	26.4903	71.2493	34.2499	17.8485	13.0548	19.9349
TVAG_311270	-2.253	0	kinesin-associated protein	541.602	463.139	459.692	431.649	287.696	293.463	521.801	498.193	483.961	116.188	105.388	132.105	24.7242	161.93	6.04409	75.8562	85.5812	124.593
TVAG_246580	-2.252	0	conserved hypothetical protein	91.5848	61.0123	93.2367	71.5906	36.1773	58.3638	71.4797	73.6344	89.4595	16.9206	19.7912	11.7055	3.53203	22.2076	30.2205	4.46213	10.1537	14.9512
TVAG_453510	-2.252	0	leucine-rich repeat protein, BspA family	123.211	118.142	115.661	53.693	83.5524	46.0334	115.082	103.486	111.947	19.1767	9.89559	28.4277	8.83008	7.40252	28.2058	16.3611	23.2085	49.8372
TVAG_045950	-2.252	0	conserved hypothetical protein	137.048	169.725	188.244	128.442	167.966	143.854	100.786	101.496	77.7271	38.3534	40.5719	46.822	8.83008	13.8797	10.0735	35.697	21.7579	37.3779
TVAG_169890	-2.251	0	conserved hypothetical protein	129.8	148.094	135.724	289.521	286.834	332.098	115.082	135.328	94.8369	28.201	39.5824	38.461	30.0223	16.6557	56.4115	55.0329	39.1643	49.8372
TVAG_449730	-2.25	0	conserved hypothetical protein	132.436	138.11	195.915	68.4322	96.4729	103.575	105.075	82.9216	120.257	23.6889	25.7285	23.411	8.83008	26.8341	10.0735	44.6213	24.659	29.9023
TVAG_250980	-2.25	0	leucine-rich repeat protein, BspA family	168.674	156.968	172.901	91.5939	121.452	128.236	184.417	169.16	140.789	19.1767	43.5406	45.1498	0	7.40252	4.0294	38.6718	37.7137	87.2151
TVAG_397930	-2.249	0	TKL family protein kinase	98.1736	73.2148	100.318	172.66	178.303	169.337	136.526	135.991	156.432	19.1767	52.9414	40.1332	5.29805	63.8468	10.0735	19.3359	14.5053	24.9186
TVAG_192540	-2.249	0	conserved hypothetical protein	12655.2	11994.5	9416.31	22483.7	14551	13893.9	6062.19	6285.46	5174.48	1856.76	2121.61	3453.12	3231.81	2761.14	2425.7	1003.98	908.031	3807.56
TVAG_430220	-2.249	0	RAB	1207.73	1191.96	959.511	409.541	407.426	398.682	992.138	1085.28	710.788	119.572	188.511	219.06	137.749	225.777	143.044	175.51	147.954	191.873
TVAG_151520	-2.249	0	conserved hypothetical protein	126.506	135.336	115.661	84.2243	156.768	145.498	177.984	193.042	161.32	55.274	43.0458	30.0999	7.06407	9.25315	8.05879	43.1339	34.8127	39.8698
TVAG_256840	-2.248	0	14-3-3 protein sigma, gamma, zeta, beta/alpha	1259.13	1159.79	906.992	1617.11	1269.65	1390.87	802.002	802.018	692.212	233.504	311.711	279.26	211.922	373.827	239.749	136.839	123.295	166.955
TVAG_045750	-2.246	0	hypothetical protein	108.057	92.0732	81.4346	204.244	115.423	122.482	50.7506	73.6344	75.2829	20.3047	22.7599	18.3944	17.6602	36.0873	20.147	22.3107	17.4063	14.9512
TVAG_141540	-2.246	0	conserved hypothetical protein	104.762	83.1986	104.449	85.2771	110.255	114.261	79.3424	77.6147	111.458	28.201	27.7076	33.4443	12.3621	31.4607	20.147	16.3611	4.35159	2.49186
TVAG_448860	-2.245	0	pyruvate, phosphate dikinase, chloroplast	490.868	584.054	441.989	682.217	479.78	397.038	309.507	311.122	256.157	92.4994	108.851	113.711	74.1727	159.154	54.3968	62.4698	76.878	84.7233
TVAG_073360	-2.243	0	DNA double-strand break repair Rad50 ATPase	300.451	185.81	279.12	157.921	114.562	120.016	275.911	297.191	224.382	51.8899	66.7952	51.8387	40.6184	39.7886	52.3821	32.7223	27.56	47.3454
TVAG_426610	-2.243	0	fk506-binding protein	38.2152	42.7086	57.2402	69.485	62.0183	64.118	50.0358	39.8024	42.5299	4.51216	14.3486	8.36108	5.29805	22.2076	6.04409	5.94951	14.5053	12.4593
TVAG_301460	-2.24	0	conserved hypothetical protein	382.811	275.665	403.042	177.924	142.125	131.524	315.225	332.35	422.366	89.1152	82.1334	68.5608	10.5961	82.3531	18.1323	62.4698	73.977	54.8209
TVAG_423500	-2.24	0	conserved hypothetical protein	1941.73	1782.11	1801.59	1898.2	1313.58	1284.83	2150.82	2126.11	1645.47	382.406	404.235	451.498	266.669	561.666	298.175	239.468	188.569	583.095
TVAG_121700	-2.24	0	zeta-coat protein	211.501	218.535	221.88	128.442	205.866	148.787	392.423	400.677	384.236	51.8899	63.3318	130.433	12.3621	70.324	20.147	40.1592	42.0653	57.3128
TVAG_226900	-2.239	0	vacuolar proton ATPase subunit A4	339.984	461.475	494.508	1017.01	616.737	674.061	809.864	865.039	825.668	92.4994	131.117	165.549	143.047	147.125	116.852	151.712	187.118	159.479
TVAG_002960	-2.239	0	conserved hypothetical protein	1010.73	876.914	930.006	1366.54	934.581	921.49	541.101	591.729	557.778	195.151	194.943	235.782	150.111	487.641	187.367	47.5961	59.4717	74.7558
TVAG_018920	-2.238	0	conserved hypothetical protein	390.059	348.88	332.819	533.771	403.119	381.42	406.004	405.321	306.509	60.9142	91.0394	108.694	84.7688	151.752	62.4556	35.697	47.8674	97.1826
TVAG_256290	-2.236	0	conserved hypothetical protein	1387.61	1560.25	1488.25	1818.19	1375.6	1416.35	1083.63	1097.88	937.125	374.51	551.184	847.813	105.961	144.349	48.3527	93.7047	98.6359	316.466
TVAG_233370	-2.235	0	Sentrin-specific protease	29.6497	20.5223	25.3745	32.6369	23.2568	36.9911	19.2995	24.5448	31.2864	3.38412	5.93735	10.0333	0	9.25315	6.04409	2.97475	5.80211	7.47558
TVAG_009830	-2.234	0	Clan SC, family S28, unassigned serine peptidase	1242.65	1427.69	1501.82	2296.16	1455.71	1789.55	1082.92	1209.33	1202.08	234.633	299.342	566.881	222.518	774.489	213.558	148.738	76.878	266.629
TVAG_174640	-2.234	0	conserved hypothetical protein	51.3929	43.818	58.4204	25.2673	33.5932	36.1691	62.9021	66.3373	68.9278	12.4085	11.3799	18.3944	3.53203	16.6557	12.0882	0	1.45053	19.9349
TVAG_245840	-2.233	0	conserved hypothetical protein	168.015	154.749	209.487	190.557	217.925	193.998	226.59	225.547	247.847	33.8412	42.551	36.7887	45.9164	85.129	36.2646	28.2602	42.0653	32.3942
TVAG_569390	-2.232	0	pantothenate kinase	42.8274	46.5912	44.2579	46.3233	88.7206	45.2114	92.9235	86.9019	112.924	19.1767	15.8329	15.0499	10.5961	8.32784	16.1176	16.3611	13.0548	14.9512
TVAG_038480	-2.232	0	conserved hypothetical protein	731.36	717.172	707.536	734.857	589.173	660.086	463.903	501.51	405.745	153.414	140.023	142.138	83.0028	291.474	124.911	77.3436	79.7791	72.264
TVAG_446090	-2.232	0	vacuolar protein sorting	811.085	794.824	763.596	2010.85	1666.74	1396.62	986.419	1066.04	761.628	177.102	232.546	252.505	203.092	516.326	136.999	162.124	134.899	366.304
TVAG_357980	-2.231	0	conserved hypothetical protein	597.607	593.484	614.3	713.801	669.28	484.173	676.912	702.512	643.327	115.06	114.789	112.038	135.983	417.317	177.293	52.0582	40.6148	72.264
TVAG_379480	-2.231	0	clathrin coat assembly protein ap-1	620.009	602.358	616.07	1637.11	1074.12	1122.06	436.026	444.46	343.662	215.456	170.204	215.716	125.387	355.321	136.999	77.3436	82.6801	84.7233
TVAG_077060	-2.23	0	conserved hypothetical protein	71.1594	49.3645	77.3038	36.8481	32.7319	49.3215	30.7362	34.4954	33.2418	16.9206	11.3799	10.0333	8.83008	11.1038	6.04409	5.94951	5.80211	9.96744
TVAG_111750	-2.23	0	Endoplasmic reticulum-golgi intermediate compartment protein	198.983	149.758	205.947	294.785	229.984	217.015	184.417	179.774	243.936	63.1703	74.2169	75.2497	38.8524	76.8012	20.147	16.3611	15.9558	17.443
TVAG_117540	-2.23	0	conserved hypothetical protein	102.786	75.4334	89.1059	72.6434	31.8705	32.059	94.3531	106.14	172.564	24.8169	20.7807	16.7222	8.83008	30.5354	14.1029	14.8738	18.8569	12.4593
TVAG_134370	-2.23	0	ankyrin repeat-containing protein	1135.91	1051.63	829.688	803.289	707.18	688.857	1354.54	1458.09	987.477	111.676	132.106	147.155	77.7047	178.586	74.5438	400.104	425.005	378.763
TVAG_116990	-2.229	0	pre-mRNA-processing protein prp39	511.952	539.127	478.576	955.945	875.147	800.652	674.053	727.72	613.507	100.396	121.716	147.155	135.983	350.695	161.176	81.8057	89.9328	124.593
TVAG_436650	-2.227	0	hypothetical protein	48.0985	53.8018	54.8798	55.7986	80.9683	65.762	153.681	152.576	93.8592	14.6645	4.94779	6.68886	24.7242	13.8797	20.147	28.2602	26.1095	27.4105
TVAG_159680	-2.227	0	ocrl type II inositol 5-phosphatase	493.503	423.204	405.993	326.369	328.18	363.335	544.675	513.451	430.677	76.7068	78.6699	71.9053	67.1086	128.619	100.735	114.528	87.0317	92.1988
TVAG_081080	-2.227	0	conserved hypothetical protein	123.211	99.2837	112.71	140.023	133.512	120.838	81.4868	77.6147	94.348	25.9449	26.7181	15.0499	40.6184	20.3569	16.1176	23.798	18.8569	19.9349
TVAG_399060	-2.227	0	conserved hypothetical protein	907.941	1056.07	832.049	1799.24	2307.6	2159.46	1193	1239.84	933.703	184.999	303.795	436.448	220.752	338.665	163.191	236.493	208.876	565.652
TVAG_475670	-2.227	0	hypothetical protein	153.52	193.021	163.459	312.683	370.387	329.632	147.248	121.397	84.0822	29.3291	40.5719	60.1998	51.2145	62.9214	42.3087	34.2097	34.8127	44.8535
TVAG_371930	-2.224	0	conserved hypothetical protein	757.057	682.229	694.554	1234.94	833.801	675.705	661.187	710.473	656.037	161.31	172.183	147.155	113.025	399.736	128.941	108.579	111.691	127.085
TVAG_102110	-2.223	0	conserved hypothetical protein	84.337	44.3726	50.159	45.2705	51.6819	65.762	100.786	94.199	100.214	12.4085	10.3904	6.68886	14.1281	8.32784	24.1764	14.8738	15.9558	37.3779
TVAG_391580	-2.223	0	conserved hypothetical protein	317.582	211.879	319.247	344.267	275.637	411.013	353.109	317.756	310.909	40.6095	37.6032	36.7887	104.195	104.561	106.779	89.2426	55.1201	39.8698
TVAG_171830	-2.221	0	ras GTP exchange factor	1145.14	848.072	787.791	1175.98	1081.01	1005.34	1543.25	1476.01	1258.3	261.706	264.212	265.882	155.409	350.695	130.955	145.763	145.053	495.88
TVAG_159350	-2.22	0	conserved hypothetical protein	1883.75	1610.73	1931.42	982.266	750.249	641.18	1512.51	1596.74	1281.28	335.028	421.057	438.12	56.5125	299.802	82.6026	294.501	369.885	316.466
TVAG_434970	-2.219	0	actin	2652.66	2330.12	1815.16	10249	8562.83	7648.94	2975.7	3132.45	2146.54	761.428	1108.8	1508.34	1312.15	1419.43	1021.45	453.65	403.247	926.972
TVAG_335510	-2.218	0	conserved hypothetical protein	836.782	930.161	1108.22	2660.43	1466.9	1446.76	1213.01	1458.09	1697.78	265.09	269.16	775.908	217.22	442.301	189.382	176.998	174.063	244.202
TVAG_305430	-2.218	0	PIKK family atypical protein kinase	801.202	613.451	727.01	1274.94	664.112	725.026	522.516	559.224	493.738	162.438	140.023	192.305	120.089	256.312	130.955	102.629	120.394	142.036
TVAG_071940	-2.218	0	conserved hypothetical protein	187.782	125.907	158.738	120.02	74.9387	86.3126	132.237	124.714	112.435	45.1216	32.1607	28.4277	1.76602	24.0582	8.05879	20.8233	30.4611	49.8372
TVAG_226660	-2.217	0	paramyosin	285.955	206.887	254.335	456.917	308.369	372.377	187.277	197.685	212.65	28.201	54.4257	35.1165	49.4485	120.291	52.3821	77.3436	53.6696	59.8047
TVAG_374870	-2.216	0	conserved hypothetical protein	1556.28	1325.63	1039.77	1145.45	489.255	1246.19	962.831	949.95	925.393	257.193	302.31	526.748	61.8106	57.3696	68.4997	159.149	185.668	458.502
TVAG_135950	-2.215	0	ef-hand domain (C-terminal) containing protein	592.995	539.682	506.31	605.362	377.278	315.658	345.247	360.875	347.083	98.1396	69.7639	61.872	153.643	111.963	134.985	75.8562	81.2296	74.7558
TVAG_114530	-2.214	0	UDP-glucose dehydrogenase/UDP-mannac dehydrogenase	1247.92	1221.91	1118.84	2637.27	1831.26	1893.95	1055.75	1150.29	942.503	357.589	381.97	618.72	342.607	400.662	233.705	105.604	88.4822	291.548
TVAG_008670	-2.213	0	conserved hypothetical protein	542.261	517.496	394.781	462.181	458.246	495.681	227.305	212.943	154.477	98.1396	94.5029	78.5941	91.8329	113.814	88.6467	65.4446	59.4717	52.3291
TVAG_006920	-2.213	0	conserved hypothetical protein	2321.25	2086.07	2036.45	2543.57	1591.8	1331.68	3828.45	3950.39	2654.94	614.782	699.618	949.818	211.922	600.53	215.573	324.248	269.798	934.448
TVAG_458580	-2.212	0	sphingomyelin synthetase	142.978	73.7695	115.071	105.28	41.3455	76.4483	197.284	219.576	229.759	29.3291	30.6763	45.1498	12.3621	26.8341	30.2205	29.7475	31.9116	22.4267
TVAG_447660	-2.211	0	leucine-rich repeat protein, BspA family	96.1969	99.8384	96.1872	203.191	223.093	167.693	106.505	122.724	104.614	11.2804	20.7807	61.872	47.6825	26.8341	24.1764	32.7223	29.0106	9.96744
TVAG_163250	-2.209	0	conserved hypothetical protein	507.34	454.265	461.462	691.692	580.56	443.894	616.869	632.195	598.841	113.932	101.925	127.088	93.5989	186.914	114.838	78.831	87.0317	176.922
TVAG_140630	-2.208	0	conserved hypothetical protein	915.848	771.529	801.363	1291.79	1093.07	825.313	631.88	625.561	574.399	199.663	214.24	188.96	130.685	271.117	149.088	172.536	116.042	179.414
TVAG_148270	-2.208	0	cln3/battenin	204.913	220.754	242.533	171.607	110.255	181.668	130.093	154.566	135.9	43.9936	52.4466	61.872	33.5543	51.8177	30.2205	14.8738	23.2085	17.443
TVAG_123210	-2.207	0	transcription initiation factor tfiid	98.1736	101.502	177.622	141.076	108.532	96.999	118.656	122.724	153.01	42.8656	36.1189	41.8054	15.8942	41.6392	6.04409	23.798	11.6042	14.9512
TVAG_583050	-2.207	0	conserved hypothetical protein	461.218	402.681	455.561	504.293	361.773	494.037	400.286	403.994	510.848	109.42	84.1125	85.283	28.2563	161.005	96.7055	80.3183	111.691	104.658
TVAG_476400	-2.207	0	hypothetical protein	1207.73	1130.95	1086.97	2039.28	1854.52	1773.93	1236.6	1208.67	1112.62	372.254	409.677	770.891	137.749	404.363	124.911	135.351	120.394	261.645
TVAG_343980	-2.205	0	conserved hypothetical protein	357.115	365.519	326.328	617.996	603.817	568.019	389.564	411.291	405.745	97.0115	150.413	138.794	52.9805	186.914	48.3527	53.5456	49.318	92.1988
TVAG_453950	-2.205	0	conserved hypothetical protein	224.679	275.665	189.424	457.969	341.1	420.877	161.544	187.071	123.679	55.274	47.004	60.1998	52.9805	89.7556	66.485	41.6466	44.9664	57.3128
TVAG_040870	-2.204	0	Clan CA, family C1, papain-like cysteine peptidase	3872.26	4011.84	3912.99	7114.85	4797.8	5028.33	2926.38	3058.81	2344.52	855.055	940.081	1911.34	877.71	1626.7	745.438	269.215	223.381	593.063
TVAG_185990	-2.204	0	conserved hypothetical protein	56.664	45.4819	67.272	32.6369	55.9887	41.9233	42.8878	51.7431	54.2623	5.64021	10.8851	10.0333	7.06407	16.6557	6.04409	22.3107	8.70317	7.47558
TVAG_108950	-2.203	0	conserved hypothetical protein	885.539	622.326	701.635	619.048	540.937	478.419	1143.67	1154.93	1004.59	113.932	102.914	113.711	134.217	155.453	90.6614	226.081	227.733	396.206
TVAG_287550	-2.202	0	serine/threonine-protein phosphatase 2A 65 kDa regulatory subunit A gamma isoform	620.668	588.492	584.204	1001.22	721.824	632.959	491.065	543.303	481.517	139.877	152.392	209.027	121.855	247.059	116.852	63.9572	49.318	127.085
TVAG_204110	-2.2	0	conserved hypothetical protein	102.786	68.7775	93.8268	63.1682	62.8796	65.762	76.4832	73.6344	117.813	15.7926	10.8851	21.7388	5.29805	23.1329	12.0882	22.3107	26.1095	22.4267
TVAG_316180	-2.199	0	conserved hypothetical protein	280.684	227.964	325.738	321.105	224.816	253.184	214.439	201.002	256.646	58.6581	73.2274	80.2663	35.3203	49.967	42.3087	65.4446	34.8127	57.3128
TVAG_451130	-2.199	0	guanylate cyclase	452.653	409.337	470.904	281.099	308.369	271.268	852.752	905.504	609.107	111.676	110.831	53.5109	97.1309	71.2493	78.5732	166.586	139.251	166.955
TVAG_258340	-2.199	0	Family T2, asparaginase-like threonine peptidase	1594.5	1589.09	1233.91	6155.74	4560.06	4803.91	1761.97	1901.23	906.328	538.076	481.915	628.753	807.07	1025.25	892.511	316.811	348.127	299.023
TVAG_438020	-2.197	0	conserved hypothetical protein	239.833	237.393	159.328	102.122	94.7501	109.329	223.017	256.725	188.207	29.3291	38.5928	35.1165	10.5961	48.1164	30.2205	53.5456	58.0211	47.3454
TVAG_182320	-2.196	0	hypothetical protein	172.627	150.312	171.131	389.537	421.207	314.014	181.558	201.665	163.765	47.3777	61.3527	65.2164	40.6184	121.216	38.2793	26.7728	21.7579	44.8535
TVAG_100450	-2.195	0	conserved hypothetical protein	280.025	204.669	285.021	220.036	177.441	187.422	252.323	238.814	301.62	51.8899	71.743	40.1332	31.7883	93.4569	52.3821	47.5961	24.659	47.3454
TVAG_479850	-2.194	0	conserved hypothetical protein	209.525	126.462	146.346	182.135	178.303	220.303	150.107	192.378	188.207	28.201	28.6972	18.3944	47.6825	63.8468	50.3674	28.2602	37.7137	47.3454
TVAG_206900	-2.194	0	conserved hypothetical protein	233.904	185.256	182.343	175.818	116.284	158.651	227.305	249.428	226.826	68.8105	57.3944	63.5442	3.53203	37.0126	10.0735	63.9572	44.9664	29.9023
TVAG_370440	-2.192	0	peptidyl-prolyl cis-trans isomerase	54.6873	34.9434	37.1766	87.3827	44.791	87.9567	66.4761	53.7332	50.8404	14.6645	15.3382	6.68886	12.3621	15.7304	16.1176	11.899	7.25264	9.96744
TVAG_007570	-2.191	0	conserved hypothetical protein	69.1827	56.0204	66.6819	36.8481	34.4546	36.1691	78.6276	73.6344	106.569	12.4085	11.8747	10.0333	7.06407	35.162	10.0735	2.97475	13.0548	17.443
TVAG_092600	-2.191	0	leucine-rich repeat protein, BspA family	1193.24	1113.2	1094.65	688.533	557.303	507.189	1253.04	1269.7	1160.04	191.767	257.78	285.949	88.3008	446.002	122.897	148.738	123.295	266.629
TVAG_142600	-2.191	0	lymphoid specific helicase	18.4487	16.0851	26.5547	12.6336	25.8409	23.0167	13.5811	20.5646	20.5317	5.64021	7.91647	1.67222	1.76602	9.25315	0	4.46213	0	2.49186
TVAG_044590	-2.19	0	conserved hypothetical protein	46.1218	49.3645	43.0777	34.7425	34.4546	55.8977	32.1658	26.5349	42.0411	5.64021	6.43213	10.0333	1.76602	9.25315	8.05879	17.8485	15.9558	4.98372
TVAG_118290	-2.189	0	sam/hd domain protein	206.889	205.223	188.834	190.557	189.5	133.99	235.883	253.409	224.871	57.5301	50.9623	45.1498	47.6825	54.5936	6.04409	41.6466	26.1095	69.7721
TVAG_328600	-2.188	0	dock-10	5425.24	4811.65	4733.83	4888.17	3029.42	2798.17	7463.91	7955.83	4628.43	1657.09	1231.51	1379.58	669.32	509.849	245.793	1130.41	1208.29	2008.44
TVAG_203370	-2.187	0	conserved hypothetical protein	183.17	154.749	156.378	137.917	155.046	153.719	167.262	191.715	167.187	36.0973	28.6972	33.4443	47.6825	74.0252	38.2793	16.3611	31.9116	9.96744
TVAG_128350	-2.187	0	conserved hypothetical protein	298.474	250.151	256.106	383.22	320.428	263.87	207.291	179.774	202.873	42.8656	59.3735	50.1665	84.7688	117.515	48.3527	13.3864	10.1537	92.1988
TVAG_055590	-2.186	0	ankyrin repeat-containing protein	114.646	103.166	116.841	81.0659	67.1865	70.6942	127.234	130.684	117.324	31.5851	31.6659	26.7554	8.83008	27.7595	8.05879	16.3611	26.1095	19.9349
TVAG_181890	-2.186	0	conserved hypothetical protein	173.945	168.616	138.675	52.6402	82.691	82.2025	117.941	133.338	97.77	31.5851	25.7285	36.7887	17.6602	9.25315	18.1323	31.2349	27.56	34.8861
TVAG_369350	-2.186	0	conserved hypothetical protein	424.321	388.815	391.83	274.782	286.834	280.311	388.134	381.44	385.214	97.0115	122.211	100.333	45.9164	111.038	56.4115	59.4951	49.318	49.8372
TVAG_114870	-2.185	0	Clan SC, family S28, unassigned serine peptidase	409.825	543.564	591.286	863.299	886.344	880.389	504.646	575.144	559.733	134.237	105.388	133.777	236.646	143.424	209.529	129.402	120.394	67.2802
TVAG_166640	-2.184	0	hypothetical protein	294.521	278.993	196.505	372.692	346.269	368.267	218.013	216.923	160.343	66.5544	48.4884	43.4776	35.3203	79.5771	56.4115	72.8815	81.2296	52.3291
TVAG_396480	-2.184	0	conserved hypothetical protein	2596.66	3056.72	3312.85	5488.26	3473.02	2571.29	3681.92	3779.24	3175.57	402.711	816.881	1210.68	572.19	607.007	459.351	388.205	406.148	1995.98
TVAG_134900	-2.183	0	cAMP-specific 3,5-cyclic phosphodiesterase	1833.67	1585.21	1315.35	1571.84	950.085	771.059	1552.54	1653.79	1048.09	240.273	258.77	204.01	301.989	408.064	263.925	251.367	336.523	443.551
TVAG_214290	-2.182	0	clathrin coat assembly protein ap17	295.839	380.495	251.385	679.058	652.053	639.535	280.2	277.29	237.581	104.908	97.9663	143.811	83.0028	150.826	48.3527	59.4951	46.4169	74.7558
TVAG_114540	-2.18	0	BAG domain-containing protein Samui	374.905	203.559	405.402	536.93	321.289	435.673	401.001	416.598	475.162	85.7311	75.2065	55.1831	26.4903	148.976	48.3527	117.503	139.251	87.2151
TVAG_062440	-2.179	0	conserved hypothetical protein	178.557	106.494	184.703	172.66	77.5228	95.3549	102.216	106.14	193.096	58.6581	47.9936	35.1165	7.06407	61.0708	2.0147	16.3611	10.1537	24.9186
TVAG_055930	-2.178	0	mus musculus adult male testis cDNA, riken full-length enriched library, clone:4	482.302	415.993	365.865	448.494	250.657	226.879	307.362	340.974	268.379	60.9142	57.8892	65.2164	67.1086	104.561	88.6467	77.3436	100.086	64.7884
TVAG_325830	-2.178	0	WD-repeat protein	162.744	124.243	164.049	85.2771	80.1069	79.7364	220.157	191.715	205.806	50.7618	44.5302	53.5109	8.83008	52.743	18.1323	22.3107	14.5053	19.9349
TVAG_417960	-2.177	0	conserved hypothetical protein	319.558	252.924	293.282	196.874	166.243	174.269	165.833	185.744	210.205	76.7068	72.7326	93.6441	26.4903	111.038	6.04409	11.899	13.0548	17.443
TVAG_113500	-2.175	0	conserved hypothetical protein	555.439	468.686	502.77	523.243	507.344	522.808	461.759	441.806	454.142	84.6031	110.336	125.416	63.5766	261.864	70.5144	49.0834	59.4717	154.495
TVAG_335890	-2.175	0	signal recognition particle receptor alpha subunit	409.166	383.268	515.752	895.936	362.635	549.113	384.561	385.42	384.725	139.877	116.768	142.138	107.727	240.582	94.6908	26.7728	20.3074	52.3291
TVAG_327960	-2.173	0	wimple/ift172	1269.01	1083.25	1042.72	1797.14	1159.4	804.763	878.485	871.009	847.177	178.23	259.759	254.177	247.242	508.923	229.676	144.276	104.438	231.743
TVAG_487200	-2.172	0	glycosyltransferase	364.362	359.418	257.286	203.191	180.887	147.965	214.439	193.042	166.698	80.0909	95.4924	43.4776	42.3844	62.9214	28.2058	43.1339	34.8127	22.4267
TVAG_260290	-2.172	0	conserved hypothetical protein	811.085	856.946	744.713	732.751	763.169	829.423	415.297	382.103	290.866	210.944	194.943	173.91	77.7047	220.225	102.75	63.9572	84.1307	159.479
TVAG_453960	-2.17	0	Clan MC, family M14, Zinc carboxypeptidase-like metallopeptidase	272.119	229.074	254.335	273.729	232.568	294.285	260.901	218.25	230.248	48.5058	45.5197	31.7721	45.9164	99.9341	74.5438	56.5203	69.6254	24.9186
TVAG_391700	-2.17	0	TKL family protein kinase	200.3	144.766	164.049	254.778	207.589	254.828	267.334	282.597	198.962	39.4814	31.6659	21.7388	45.9164	60.1455	16.1176	68.4193	71.0759	87.2151
TVAG_445430	-2.17	0	conserved hypothetical protein	1234.09	1042.2	1127.69	1510.77	736.467	636.247	1860.62	1857.44	1295.94	221.096	289.941	503.337	150.111	284.997	197.44	202.283	179.866	485.913
TVAG_367660	-2.168	0	ABC transporter	139.683	114.259	135.134	103.175	91.3047	101.109	132.237	129.358	116.835	38.3534	38.5928	23.411	12.3621	27.7595	12.0882	32.7223	17.4063	24.9186
TVAG_423210	-2.167	0	WD-repeat protein	1924.6	1643.45	1417.43	2066.65	1068.95	906.694	2892.07	3070.09	2111.34	326.004	372.569	461.531	360.267	705.09	310.263	340.609	311.864	620.473
TVAG_222890	-2.165	0	conserved hypothetical protein	556.097	314.491	613.71	436.913	284.25	299.217	256.612	252.082	388.147	97.0115	73.2274	75.2497	45.9164	161.005	72.5291	77.3436	81.2296	69.7721
TVAG_007170	-2.165	0	Clan CA, family C19, ubiquitin hydrolase-like cysteine peptidase	592.336	508.066	639.084	325.316	191.223	221.125	275.911	246.111	432.143	83.475	117.263	115.383	22.9582	110.113	38.2793	81.8057	69.6254	124.593
TVAG_150950	-2.164	0	leucine-rich repeat protein, BspA family	524.471	511.394	412.484	906.464	552.996	570.485	1004.29	1077.98	779.716	142.133	131.611	185.616	81.2368	148.976	98.7202	187.409	127.647	316.466
TVAG_450230	-2.164	0	clathrin coat associated protein ap-50	1912.08	2025.05	1788.02	4000.65	3584.14	3173.84	1593.28	1690.94	1281.76	439.936	464.103	660.525	450.334	1298.22	554.042	281.114	258.194	286.564
TVAG_056000	-2.163	0	ATPase, class VI, type 11C	1078.59	937.926	957.741	2909.95	2204.23	1869.28	1322.37	1395.07	1324.78	262.834	354.757	551.831	238.412	478.388	183.337	282.602	245.139	528.274
TVAG_395430	-2.161	0	myst histone acetyltransferase	92.2436	60.4577	97.9575	103.175	66.3251	60.0078	77.198	50.4164	87.0153	28.201	22.7599	23.411	8.83008	27.7595	6.04409	14.8738	10.1537	4.98372
TVAG_185680	-2.161	0	conserved hypothetical protein	303.745	256.806	400.092	314.788	238.598	267.158	248.034	246.775	393.035	75.5787	78.6699	65.2164	44.1504	74.0252	80.5879	37.1844	31.9116	112.134
TVAG_009160	-2.161	0	centrin	202.936	205.778	184.703	318.999	366.941	311.547	124.375	143.952	128.079	41.7375	53.931	81.9386	79.4708	62.9214	26.1911	28.2602	14.5053	54.8209
TVAG_010060	-2.161	0	conserved hypothetical protein	426.956	417.103	460.282	606.415	590.896	560.621	549.679	573.818	468.807	75.5787	116.273	120.4	107.727	189.69	116.852	74.3688	89.9328	149.512
TVAG_453520	-2.16	0	PIKK family atypical protein kinase	200.3	197.458	155.788	197.927	203.282	146.32	424.589	403.994	267.89	42.8656	34.6346	16.7222	60.0446	47.1911	58.4262	98.1669	85.5812	49.8372
TVAG_273660	-2.16	0	conserved hypothetical protein	185.146	124.243	130.413	121.072	121.452	150.431	175.84	155.893	158.387	25.9449	44.0354	26.7554	26.4903	30.5354	18.1323	43.1339	40.6148	34.8861
TVAG_488110	-2.159	0	conserved hypothetical protein	598.925	535.245	799.593	1523.41	748.526	660.086	782.702	769.513	776.294	245.913	316.164	491.631	83.0028	247.059	74.5438	55.0329	37.7137	54.8209
TVAG_212010	-2.159	0	ankyrin	372.928	313.936	295.053	906.464	559.026	445.538	332.38	324.389	267.401	62.0423	64.3213	61.872	132.451	166.557	100.735	90.73	55.1201	122.101
TVAG_365540	-2.157	0	neuroendocrine convertase 2 precursor	936.273	851.399	706.356	1819.24	1895	1759.96	919.943	926.732	994.321	226.736	224.63	193.977	247.242	523.729	374.734	168.074	165.36	299.023
TVAG_339880	-2.156	0	conserved hypothetical protein	69.1827	79.8707	61.371	98.9635	88.7206	95.3549	35.7398	41.7925	30.3087	16.9206	12.3695	20.0666	21.1922	15.7304	12.0882	8.92426	13.0548	14.9512
TVAG_185500	-2.156	0	trichohyalin	594.313	368.293	696.324	574.831	359.189	360.869	803.431	835.187	668.258	219.968	113.799	95.3163	49.4485	157.304	36.2646	182.947	168.261	154.495
TVAG_430780	-2.155	0	conserved hypothetical protein	428.274	390.479	424.286	889.619	652.053	522.808	433.881	434.509	433.121	110.548	108.357	145.483	72.4067	339.591	84.6173	50.5708	26.1095	92.1988
TVAG_140890	-2.154	0	conserved hypothetical protein	610.126	536.909	444.349	755.913	426.376	385.53	335.954	364.855	350.505	72.1946	48.4884	41.8054	162.474	259.088	211.543	32.7223	47.8674	69.7721
TVAG_160110	-2.154	0	conserved hypothetical protein	39.533	44.9273	57.8303	54.7458	71.4933	44.3894	64.3317	70.9809	88.4818	20.3047	11.8747	26.7554	3.53203	11.1038	16.1176	7.43688	11.6042	12.4593
TVAG_394890	-2.153	0	conserved hypothetical protein	64.5706	63.231	52.5194	26.3201	49.0978	50.1435	30.0215	36.4855	36.1749	11.2804	10.3904	13.3777	7.06407	10.1785	2.0147	13.3864	14.5053	7.47558
TVAG_336590	-2.151	0	conserved hypothetical protein	61.935	73.7695	66.6819	105.28	164.521	192.354	69.3353	60.367	41.0634	21.4328	23.7494	23.411	15.8942	41.6392	20.147	19.3359	10.1537	7.47558
TVAG_321010	-2.149	0	AMP dependent ligase/synthetase	612.102	551.884	568.862	1453.92	1018.13	1211.66	679.057	702.512	729.364	100.396	156.35	142.138	328.479	384.931	298.175	107.091	85.5812	92.1988
TVAG_322720	-2.149	0	conserved hypothetical protein	34.2619	36.6074	65.5017	22.1089	18.95	27.1268	32.1658	35.8221	45.9519	7.89629	5.93735	11.7055	5.29805	14.805	16.1176	1.48738	5.80211	2.49186
TVAG_362570	-2.147	0	endoplasmic reticulum mannosyl-oligosaccharide 1,2-alpha-mannosidase	209.525	168.616	170.54	155.815	216.203	221.947	191.565	191.051	172.564	47.3777	36.6137	40.1332	38.8524	40.7139	30.2205	49.0834	33.3622	74.7558
TVAG_183040	-2.147	0	hypothetical protein	897.399	856.391	812.575	911.728	911.324	723.382	887.777	888.92	770.428	240.273	284.498	367.887	67.1086	327.562	66.485	105.604	111.691	152.004
TVAG_101470	-2.145	0	hypothetical protein	70.5005	76.5428	65.5017	151.604	180.887	193.998	55.0393	50.4164	57.6843	24.8169	18.8016	21.7388	33.5543	20.3569	12.0882	25.2854	24.659	22.4267
TVAG_076800	-2.143	0	conserved hypothetical protein	603.537	569.633	492.148	1232.83	919.938	1054.66	431.022	497.53	373.97	95.8835	124.684	135.449	266.669	228.553	134.985	108.579	81.2296	224.267
TVAG_269870	-2.143	0	conserved hypothetical protein	146.272	129.79	149.297	136.864	155.907	128.236	107.219	104.813	132.967	33.8412	32.6554	30.0999	10.5961	29.6101	4.0294	43.1339	34.8127	49.8372
TVAG_150910	-2.142	0	coatomer beta subunit	570.593	564.087	529.915	919.097	588.312	588.57	775.554	855.088	703.944	76.7068	93.0185	105.35	45.9164	141.573	56.4115	224.594	236.436	406.173
TVAG_070460	-2.142	0	hypothetical protein	90.9259	69.3322	90.8762	100.016	125.759	133.99	149.392	148.596	159.854	27.073	20.7807	31.7721	8.83008	54.5936	24.1764	16.3611	15.9558	42.3616
TVAG_142620	-2.141	0	conserved hypothetical protein	1551.67	1201.39	1159.56	754.86	1113.74	942.863	759.114	845.801	558.267	302.315	471.03	553.503	113.025	209.121	171.249	38.6718	34.8127	117.117
TVAG_345420	-2.14	0	tubulin alpha-1 chain	2219.12	2300.17	1724.29	4372.29	3392.05	3473.06	2598.29	2835.26	1795.06	557.252	616.495	914.702	769.983	303.503	582.248	483.397	380.039	1006.71
TVAG_073370	-2.139	0	conserved hypothetical protein	185.805	153.086	209.487	147.392	144.709	153.719	114.367	135.991	184.296	42.8656	51.4571	46.822	44.1504	38.8632	20.147	14.8738	24.659	34.8861
TVAG_003980	-2.139	0	conserved hypothetical protein	97.5147	71.5508	89.696	56.8514	52.5432	78.9144	101.501	96.1891	153.01	37.2254	18.8016	16.7222	3.53203	28.6848	8.05879	19.3359	18.8569	27.4105
TVAG_020970	-2.138	0	hypothetical protein	227.315	215.207	164.049	235.828	413.455	346.073	235.883	216.923	240.025	55.274	37.6032	41.8054	56.5125	144.349	114.838	20.8233	11.6042	37.3779
TVAG_438000	-2.138	0	conserved hypothetical protein	820.968	802.035	738.222	1167.56	765.753	848.33	591.137	690.571	553.378	156.798	205.828	316.049	192.496	334.039	72.5291	65.4446	40.6148	199.349
TVAG_456920	-2.137	0	tubulin alpha chain	12988.6	12051.6	8801.42	27010.7	22361	19006	9221.59	10832.9	6746.62	3339	3522.83	5523.33	4005.33	2437.28	2979.74	1725.36	1859.58	3944.62
TVAG_437150	-2.134	0	conserved hypothetical protein	633.846	608.459	632.003	493.765	348.853	304.971	408.149	403.994	462.452	136.493	175.647	158.86	84.7688	168.407	42.3087	44.6213	68.1748	92.1988
TVAG_366910	-2.134	0	conserved hypothetical protein	60.6173	42.7086	50.7491	46.3233	38.7614	49.3215	100.072	88.2286	86.5264	19.1767	13.8538	18.3944	17.6602	2.77595	6.04409	20.8233	15.9558	14.9512
TVAG_157830	-2.133	0	conserved hypothetical protein	266.189	232.956	253.155	145.287	148.155	120.838	277.341	251.418	271.801	89.1152	51.4571	66.8886	56.5125	57.3696	42.3087	20.8233	30.4611	29.9023
TVAG_333620	-2.132	0	WD-repeatcontaining protein	3787.92	4230.37	3423.2	24980.9	20066.4	16678.1	5952.11	6665.57	4532.62	1756.36	1708.47	3438.07	2470.66	2966.56	1783.01	1500.76	1534.66	3448.74
TVAG_089980	-2.132	0	AGC family protein kinase	625.28	271.228	260.827	448.494	840.692	601.722	635.454	704.502	212.161	118.444	132.106	96.9885	187.198	143.424	167.22	77.3436	65.2738	59.8047
TVAG_095760	-2.132	0	ubiquitin-protein ligase BRE1	345.914	332.795	304.494	479.026	364.357	328.81	491.065	470.332	443.876	74.4507	99.9454	132.105	37.0864	173.959	56.4115	25.2854	31.9116	181.906
TVAG_152710	-2.131	0	conserved hypothetical protein	84.337	51.0285	78.484	114.756	108.532	115.906	65.7613	69.6542	89.9484	25.9449	25.7285	23.411	10.5961	25.9088	20.147	10.4116	14.5053	14.9512
TVAG_123970	-2.131	0	conserved hypothetical protein	147.59	130.899	159.328	158.973	118.007	138.922	132.237	122.061	182.341	46.2497	18.8016	25.0832	19.4262	69.3987	40.294	22.3107	33.3622	14.9512
TVAG_081960	-2.131	0	leucine-rich repeat protein, BspA family	51.3929	53.2471	56.06	113.703	105.948	101.109	49.321	53.0698	56.7066	12.4085	17.8121	20.0666	26.4903	25.9088	18.1323	5.94951	7.25264	9.96744
TVAG_156970	-2.131	0	conserved hypothetical protein	925.731	785.95	781.3	417.963	286.834	207.972	863.474	904.178	575.865	162.438	197.912	204.01	83.0028	124.918	106.779	151.712	130.548	149.512
TVAG_143500	-2.131	0	conserved hypothetical protein	64.5706	78.7614	92.0565	48.429	41.3455	39.4572	76.4832	70.9809	66.4836	6.76825	8.90603	18.3944	12.3621	44.4151	18.1323	2.97475	4.35159	14.9512
TVAG_180380	-2.13	0	leucine-rich repeat protein, BspA family	800.543	617.334	610.169	770.652	1176.62	831.067	1941.39	1925.77	1666.49	117.316	149.918	117.055	102.429	236.881	187.367	453.65	494.63	505.848
TVAG_080170	-2.129	0	PAP-associated domain-containing protein	244.446	246.823	253.155	345.32	324.735	303.327	184.417	212.943	178.43	66.5544	71.2482	75.2497	37.0864	122.142	42.3087	29.7475	31.9116	39.8698
TVAG_262320	-2.129	0	conserved hypothetical protein	212.819	239.612	220.109	284.257	274.775	383.886	173.696	165.843	157.41	51.8899	56.4049	70.233	33.5543	107.337	32.2352	40.1592	20.3074	67.2802
TVAG_117380	-2.128	0	conserved hypothetical protein	27.6731	35.4981	46.6183	45.2705	52.5432	38.6352	36.4546	35.8221	44.4853	12.4085	14.8434	15.0499	0	14.805	12.0882	4.46213	1.45053	2.49186
TVAG_151300	-2.126	0	Clan SB, family S8, subtilisin-like serine peptidase	329.442	245.159	262.597	473.762	584.867	471.842	475.34	502.173	366.637	33.8412	47.4988	36.7887	125.387	127.694	155.132	111.553	100.086	117.117
TVAG_131270	-2.126	0	conserved hypothetical protein	200.959	204.114	197.685	180.029	168.827	198.93	167.262	147.932	143.722	63.1703	77.1856	70.233	15.8942	47.1911	22.1617	26.7728	7.25264	32.3942
TVAG_216890	-2.124	0	vacuolar sorting protein	6151.99	6135.07	5118.57	12578.9	9432.81	8100.23	5436.74	5760.73	3990.48	1433.74	1747.07	3101.96	1663.59	2238.34	1428.42	629.16	667.243	1470.2
TVAG_187970	-2.123	0	conserved hypothetical protein	610.785	446.499	449.07	468.498	789.01	688.857	985.704	996.386	656.525	85.7311	67.29	60.1998	180.134	101.785	163.191	246.905	284.304	214.3
TVAG_123460	-2.121	0	conserved hypothetical protein	200.3	229.628	257.876	235.828	265.3	281.955	160.114	202.329	252.247	60.9142	63.3318	80.2663	56.5125	83.2784	28.2058	38.6718	27.56	32.3942
TVAG_371220	-2.121	0	ribonucleoprotein, chloroplast	3322.75	3068.92	3427.92	4689.19	2266.25	2534.3	1633.31	1836.88	1801.9	682.465	827.271	1192.29	637.532	1077.99	717.232	135.351	159.558	216.792
TVAG_211860	-2.12	0	conserved hypothetical protein	166.039	166.952	222.47	93.6995	93.0274	73.1602	293.781	283.924	209.717	30.4571	58.8788	46.822	22.9582	17.581	42.3087	44.6213	37.7137	69.7721
TVAG_063900	-2.119	0	conserved hypothetical protein	1674.88	1552.49	1452.84	3642.7	3118.14	2616.51	2473.91	2500.92	1832.7	382.406	608.084	687.281	360.267	1085.39	455.322	301.937	287.205	630.441
TVAG_007270	-2.117	0	neutral sphingomyelinase (N-smase) activation associated factor fan	1410.67	1449.32	1256.33	1633.95	1585.77	1143.44	2511.08	2483.67	1402.02	399.327	503.191	401.332	185.432	265.566	209.529	545.867	512.037	403.681
TVAG_109790	-2.117	0	conserved hypothetical protein	57.9817	53.2471	58.4204	103.175	86.1365	92.0668	42.8878	46.4361	44.4853	12.4085	7.42169	15.0499	7.06407	21.2823	6.04409	20.8233	17.4063	29.9023
TVAG_238010	-2.117	0	cortactin-binding protein	138.365	112.595	97.9575	156.868	99.0569	116.728	86.4904	84.2484	72.8386	19.1767	29.6868	40.1332	10.5961	50.8923	32.2352	8.92426	11.6042	14.9512
TVAG_463220	-2.116	0	dynein heavy chain	892.128	833.65	934.137	1289.68	680.478	685.569	1048.61	1008.99	880.908	250.425	243.431	235.782	88.3008	292.4	80.5879	145.763	153.756	413.649
TVAG_193690	-2.116	0	conserved hypothetical protein	621.327	583.5	662.688	1077.02	830.356	720.094	612.581	633.521	615.951	230.12	261.738	317.721	151.877	199.868	110.808	46.1087	62.3727	79.7395
TVAG_180170	-2.115	0	conserved hypothetical protein	465.83	371.621	464.413	419.016	240.321	258.938	654.039	623.571	541.646	122.956	142.991	118.727	33.5543	94.3822	54.3968	154.687	116.042	89.707
TVAG_493590	-2.113	0	leucine-rich repeat protein, BspA family	1531.24	1647.89	1223.29	1619.21	2211.98	1831.47	1328.09	1344.66	1236.3	338.412	338.429	469.893	217.22	182.287	205.499	373.332	471.422	640.408
TVAG_010780	-2.113	0	beta-hexosaminidase B	871.044	874.14	947.119	927.52	662.389	572.129	671.909	671.997	673.635	179.359	254.811	454.843	104.195	227.628	98.7202	55.0329	37.7137	174.43
TVAG_238120	-2.112	0	vacuolar protein sorting-associated protein vps25	149.566	119.806	146.346	192.663	167.105	192.354	209.435	231.517	160.832	36.0973	39.0876	36.7887	15.8942	33.3114	30.2205	68.4193	53.6696	49.8372
TVAG_369200	-2.112	0	conserved hypothetical protein	902.67	942.363	809.625	1927.68	1739.1	1369.49	645.461	687.255	584.176	215.456	328.039	474.909	215.454	421.944	143.044	114.528	124.745	179.414
TVAG_439760	-2.111	0	axoneme-associated protein mst101	1457.45	1240.77	1159.56	1589.73	1093.93	1046.44	770.551	903.514	705.41	171.462	212.755	257.521	326.713	269.267	408.984	200.796	158.108	308.991
TVAG_080700	-2.11	0	vacuolar membrane protein pep11	2104.47	1918.56	1736.68	2856.26	2405.79	1840.51	2090.06	2295.27	1776.97	496.338	704.566	901.324	243.71	754.132	197.44	230.543	248.04	625.457
TVAG_123140	-2.11	0	interferon-induced GTP-binding protein mx	3716.1	3998.53	4854.8	6117.84	4504.08	3870.09	2565.4	2899.6	2286.35	729.843	916.332	2127.06	784.112	1449.04	654.777	358.458	343.775	697.721
TVAG_271220	-2.109	0	conserved hypothetical protein	248.399	234.066	261.417	212.666	186.916	221.947	147.248	114.764	139.811	56.4021	94.9977	65.2164	15.8942	74.0252	24.1764	20.8233	29.0106	19.9349
TVAG_399470	-2.109	0	conserved hypothetical protein	1621.51	1853.11	1998.1	2342.49	1963.91	2036.16	834.168	940.663	706.877	386.918	366.137	663.87	271.967	484.865	332.425	248.392	295.908	261.645
TVAG_057450	-2.105	0	conserved hypothetical protein	152.202	156.968	180.572	128.442	149.016	154.541	303.074	319.746	374.459	53.0179	31.6659	55.1831	21.1922	31.4607	4.0294	72.8815	91.3833	87.2151
TVAG_479670	-2.104	0	O-linked N-acetylglucosamine transferase, ogt	426.956	445.945	479.166	340.055	302.339	356.759	373.124	400.677	405.745	92.4994	106.378	117.055	102.429	76.8012	52.3821	66.932	88.4822	119.609
TVAG_269950	-2.104	0	conserved hypothetical protein	283.32	251.815	236.632	192.663	198.114	233.455	342.388	329.033	286.955	42.8656	59.8683	65.2164	61.8106	77.7265	76.5585	47.5961	68.1748	47.3454
TVAG_310130	-2.104	0	conserved hypothetical protein	596.948	604.022	583.614	1115.97	983.679	900.117	527.52	591.065	491.783	172.59	120.726	182.271	226.05	387.707	263.925	55.0329	24.659	52.3291
TVAG_325000	-2.104	0	FYVE and coiled-coil domain-containing protein	1193.24	924.614	1215.62	831.715	314.398	327.166	769.121	843.147	885.796	184.999	172.678	153.844	220.752	272.043	167.22	194.846	217.579	112.134
TVAG_269960	-2.102	0	conserved hypothetical protein	123.87	112.595	104.449	175.818	328.18	295.107	128.663	104.15	88.4818	27.073	27.2129	48.4942	44.1504	50.8923	50.3674	17.8485	20.3074	57.3128
TVAG_153410	-2.101	0	conserved hypothetical protein	252.352	184.701	227.781	284.257	226.539	212.904	265.904	262.696	281.089	46.2497	55.4153	68.5608	19.4262	104.561	36.2646	53.5456	65.2738	57.3128
TVAG_039850	-2.099	0	conserved hypothetical protein	370.951	322.811	385.339	235.828	147.293	119.194	357.398	378.123	417.478	101.524	71.2482	105.35	31.7883	123.992	40.294	56.5203	62.3727	39.8698
TVAG_026570	-2.099	0	phosphatidic acid phosphatase type 2 domain containing protein	70.5005	45.4819	59.6007	44.2177	42.2069	65.762	95.0679	100.833	108.036	23.6889	20.7807	15.0499	30.0223	5.55189	4.0294	16.3611	20.3074	9.96744
TVAG_392050	-2.099	0	conserved hypothetical protein	696.44	575.735	738.222	569.567	392.782	411.013	639.028	632.195	653.104	110.548	168.225	307.688	56.5125	161.93	60.4409	105.604	85.5812	181.906
TVAG_291470	-2.098	0	conserved hypothetical protein	271.46	226.855	244.894	443.23	541.798	435.673	401.001	443.797	389.125	87.9872	105.388	88.6274	31.7883	168.407	44.3233	108.579	50.7685	102.166
TVAG_476570	-2.096	0	sporulation-specific protein	137.048	89.8545	177.622	84.2243	55.9887	49.3215	130.808	139.972	121.235	41.7375	31.1711	26.7554	15.8942	22.2076	12.0882	19.3359	37.7137	19.9349
TVAG_370850	-2.096	0	conserved hypothetical protein	98.1736	101.502	116.251	130.548	104.225	97.821	93.6383	87.5652	121.235	21.4328	22.7599	25.0832	15.8942	63.8468	26.1911	5.94951	14.5053	22.4267
TVAG_264930	-2.096	0	conserved hypothetical protein	531.06	428.75	441.399	552.722	379	364.157	400.286	372.816	371.526	116.188	104.893	127.088	49.4485	195.242	94.6908	69.9067	87.0317	44.8535
TVAG_127870	-2.095	0	conserved hypothetical protein	260.259	333.349	267.908	562.197	562.471	541.714	243.746	265.349	173.542	71.0666	72.7326	38.461	72.4067	171.183	110.808	77.3436	66.7243	67.2802
TVAG_107100	-2.094	0	conserved hypothetical protein	119.917	112.595	103.859	73.6962	97.3342	78.0924	145.104	118.08	124.657	23.6889	69.7639	28.4277	10.5961	12.9544	12.0882	26.7728	11.6042	24.9186
TVAG_085670	-2.094	0	histone H3	1014.68	1020.02	820.247	3506.89	3606.53	3187.81	922.087	1036.85	816.868	282.01	380.485	543.47	319.649	258.163	439.204	389.693	372.786	750.05
TVAG_171770	-2.093	0	endomembrane protein emp70	144.295	127.017	170.54	114.756	127.482	145.498	150.822	143.289	213.139	28.201	36.6137	30.0999	22.9582	53.6683	34.2499	28.2602	29.0106	49.8372
TVAG_351790	-2.093	0	conserved hypothetical protein	9107.08	10723.2	9876.6	19621.1	12488.9	10854.8	10235.2	11477	8459.55	2935.16	3153.23	7029.99	1850.79	2572.38	1811.21	1233.04	1248.91	2275.07
TVAG_282750	-2.092	0	conserved hypothetical protein	287.273	247.932	294.463	666.425	664.974	785.034	692.638	682.611	611.062	110.548	82.6282	120.4	128.919	231.329	88.6467	60.9824	94.2844	241.71
TVAG_185630	-2.092	0	conserved hypothetical protein	208.207	198.567	242.533	134.759	228.262	208.794	322.373	339.647	433.121	82.347	62.3422	110.366	24.7242	56.4442	28.2058	28.2602	40.6148	112.134
TVAG_432620	-2.091	0	hypothetical protein	245.763	281.766	195.915	449.547	552.135	458.69	306.648	268.003	190.651	110.548	122.705	105.35	14.1281	105.486	36.2646	92.2174	53.6696	44.8535
TVAG_192630	-2.091	0	hypothetical protein	146.931	193.021	112.71	60.0098	126.621	154.541	78.6276	70.3175	65.5059	50.7618	31.6659	36.7887	15.8942	18.5063	34.2499	13.3864	20.3074	12.4593
TVAG_093710	-2.088	0	conserved hypothetical protein	259.6	180.818	228.371	282.151	233.43	182.49	378.842	395.37	372.015	60.9142	47.9936	73.5775	15.8942	109.187	58.4262	66.932	87.0317	69.7721
TVAG_485890	-2.087	0	High mobility group protein B1	103.445	81.5347	136.314	108.439	90.4433	84.6686	106.505	96.1891	147.144	36.0973	28.6972	20.0666	12.3621	74.0252	8.05879	7.43688	11.6042	19.9349
TVAG_423420	-2.085	0	conserved hypothetical protein	496.798	437.625	394.781	321.105	260.132	236.743	216.583	243.458	180.386	72.1946	155.856	83.6108	33.5543	58.2949	32.2352	40.1592	50.7685	127.085
TVAG_190110	-2.085	0	hypothetical protein	102.786	78.7614	98.5476	58.957	86.1365	90.4228	99.3567	95.5257	109.014	39.4814	47.9936	38.461	10.5961	25.9088	0	4.46213	10.1537	9.96744
TVAG_339300	-2.085	0	ion channel nompc	188.441	157.523	203.586	370.587	226.539	207.972	187.277	197.022	197.007	43.9936	55.4153	26.7554	70.6407	65.6974	88.6467	31.2349	37.7137	34.8861
TVAG_233070	-2.084	0	protein phosphatase 2A, regulatory subunit	422.344	457.038	381.208	715.906	669.28	651.044	238.027	277.953	222.427	162.438	110.831	100.333	86.5348	168.407	60.4409	75.8562	102.988	77.2477
TVAG_346760	-2.082	0	high-affinity cGMP-specific 3,5-cyclic phosphodiesterase	339.325	351.653	274.399	268.465	181.748	205.506	217.298	223.557	229.759	34.9693	47.004	35.1165	61.8106	91.6062	106.779	47.5961	50.7685	69.7721
TVAG_262600	-2.082	0	conserved hypothetical protein	597.607	565.196	394.781	945.417	937.165	756.263	491.78	519.421	370.059	45.1216	82.6282	85.283	166.006	247.059	211.543	151.712	142.152	189.381
TVAG_461460	-2.081	0	ABC transporter	68.5238	45.4819	54.2897	61.0626	49.9592	67.4061	58.6133	57.7135	44.4853	16.9206	15.8329	10.0333	12.3621	22.2076	2.0147	13.3864	13.0548	4.98372
TVAG_005720	-2.08	0	conserved hypothetical protein	54.0284	90.4092	64.3215	103.175	108.532	104.397	38.599	41.7925	48.885	11.2804	25.2338	21.7388	7.06407	17.581	10.0735	25.2854	11.6042	22.4267
TVAG_044630	-2.08	0	dedicator of cytokinesis	686.556	516.941	562.961	759.071	534.908	577.884	584.704	565.194	709.81	103.78	127.653	173.91	109.493	187.839	114.838	120.478	139.251	229.251
TVAG_465330	-2.08	0	conserved hypothetical protein	285.955	279.547	252.565	164.237	155.046	193.176	135.811	113.437	100.703	39.4814	66.7952	78.5941	47.6825	68.4733	20.147	31.2349	21.7579	17.443
TVAG_208580	-2.08	0	anaphase-promoting complex	43.4863	40.49	51.3392	49.4818	25.8409	44.3894	60.7577	54.3966	35.686	7.89629	14.8434	10.0333	5.29805	20.3569	4.0294	11.899	5.80211	9.96744
TVAG_352000	-2.078	0	conserved hypothetical protein	612.761	585.164	626.102	492.712	496.146	480.063	577.556	591.065	660.925	184.999	176.141	173.91	86.5348	264.64	110.808	52.0582	63.8233	92.1988
TVAG_353410	-2.078	0	CAMK family protein kinase	615.397	505.848	593.056	443.23	308.369	343.606	247.32	262.032	290.866	83.475	133.096	140.466	86.5348	197.092	82.6026	32.7223	31.9116	62.2965
TVAG_502030	-2.077	0	ADP-ribosylation factor, arf	433.545	417.657	334	748.543	729.576	795.72	540.386	569.174	328.018	76.7068	107.367	118.727	56.5125	226.702	100.735	188.897	166.811	114.626
TVAG_340360	-2.077	0	conserved hypothetical protein	94.8792	90.9639	100.908	182.135	122.314	147.965	120.801	129.358	118.791	32.7132	28.6972	33.4443	17.6602	79.5771	18.1323	14.8738	24.659	4.98372
TVAG_265920	-2.077	0	ankyrin	732.019	689.439	660.328	648.527	419.485	417.589	523.946	510.797	456.586	139.877	203.354	185.616	113.025	168.407	104.764	80.3183	69.6254	127.085
TVAG_487230	-2.074	0	conserved hypothetical protein	1012.7	775.411	686.293	587.464	741.635	558.155	1525.38	1501.88	1119.47	236.889	210.281	259.193	104.195	338.665	90.6614	179.973	143.602	458.502
TVAG_405290	-2.074	0	conserved hypothetical protein	3988.88	4169.92	3123.43	11807.2	13113.4	9602.07	3649.04	3918.54	2481.4	1225.05	1704.52	2831.06	1529.37	1840.45	1436.48	716.916	667.243	1310.72
TVAG_044640	-2.074	0	lymphoid specific helicase	1315.79	1218.58	1084.61	2096.13	1287.74	1115.49	1590.42	1551.63	1332.12	304.571	494.779	434.776	213.688	499.67	151.102	284.089	230.634	368.795
TVAG_044570	-2.074	0	conserved hypothetical protein	277.39	358.863	319.837	842.243	636.549	686.391	295.926	311.122	243.447	91.3713	117.263	122.072	162.474	230.404	92.6761	37.1844	47.8674	37.3779
TVAG_382870	-2.074	0	conserved hypothetical protein	932.32	897.991	729.96	238.986	248.073	209.616	396.712	415.272	343.173	87.9872	85.5968	105.35	144.813	185.988	118.867	130.889	127.647	59.8047
TVAG_251550	-2.073	0	TKL family protein kinase	324.171	213.543	272.039	434.808	465.137	365.801	416.012	394.044	360.771	55.274	62.3422	71.9053	91.8329	94.3822	110.808	99.6542	120.394	67.2802
TVAG_471010	-2.072	0	conserved hypothetical protein	548.85	492.536	457.332	692.745	405.703	487.461	398.142	351.588	378.37	83.475	99.9454	117.055	114.791	206.345	139.014	77.3436	91.3833	67.2802
TVAG_445330	-2.072	0	conserved hypothetical protein	54.6873	56.5751	76.1236	40.0065	69.7705	48.4995	74.3388	59.0402	80.1714	16.9206	13.8538	8.36108	14.1281	35.162	2.0147	14.8738	15.9558	4.98372
TVAG_028010	-2.071	0	dynamin	2113.04	2011.74	1837.59	4275.43	2867.48	2794.89	3513.22	3825.01	2985.41	664.416	589.777	1041.79	363.799	1662.79	505.689	444.726	394.544	568.144
TVAG_230110	-2.07	0	kinesin-associated protein	423.662	308.944	385.929	765.388	648.608	729.136	348.821	374.142	342.684	71.0666	54.4257	60.1998	100.663	297.026	106.779	98.1669	127.647	112.134
TVAG_224470	-2.07	0	conserved hypothetical protein	150.884	116.478	118.611	126.336	167.966	158.651	106.505	109.457	111.458	20.3047	37.6032	18.3944	58.2786	43.4898	30.2205	22.3107	23.2085	19.9349
TVAG_336910	-2.07	0	conserved hypothetical protein	78.4071	80.98	116.841	58.957	55.9887	63.2959	87.2052	111.447	100.214	38.3534	18.8016	15.0499	19.4262	25.9088	8.05879	13.3864	13.0548	24.9186
TVAG_476390	-2.07	0	hypothetical protein	45.4629	45.4819	45.4381	27.3729	41.3455	68.2281	72.1944	83.585	80.6602	24.8169	19.7912	16.7222	10.5961	11.1038	2.0147	22.3107	8.70317	0
TVAG_431130	-2.068	0	conserved hypothetical protein	85.6548	83.1986	94.4169	89.4883	93.8888	138.922	66.4761	50.4164	63.0616	32.7132	37.6032	16.7222	5.29805	44.4151	8.05879	14.8738	11.6042	2.49186
TVAG_342360	-2.066	0	vacuolar protein sorting vps16	1864.64	1999.54	1690.65	2567.79	2087.09	1504.31	1676.91	1743.34	1498.33	602.374	523.477	991.624	268.435	604.231	221.617	261.778	163.91	328.926
TVAG_178320	-2.065	0	hypothetical protein	55.3462	60.4577	77.8939	22.1089	72.3546	55.0757	60.7577	45.7727	44.4853	20.3047	17.8121	18.3944	8.83008	12.0291	26.1911	1.48738	4.35159	7.47558
TVAG_181880	-2.063	0	leucine-rich repeat protein, BspA family	152.202	139.219	121.562	113.703	110.255	102.753	285.204	275.3	186.252	45.1216	47.4988	36.7887	10.5961	15.7304	30.2205	50.5708	53.6696	67.2802
TVAG_410920	-2.063	0	cytoplasmic dynein heavy chain	695.781	662.816	739.992	821.187	424.653	395.394	749.107	801.355	743.541	137.621	215.724	242.471	84.7688	290.549	114.838	89.2426	101.537	161.971
TVAG_068440	-2.062	0	conserved hypothetical protein	453.312	407.673	399.501	435.861	472.889	406.902	476.054	465.025	391.569	154.542	110.831	168.894	132.451	154.528	60.4409	28.2602	42.0653	79.7395
TVAG_461060	-2.062	0	conserved hypothetical protein	374.246	425.977	397.141	352.689	296.309	245.785	348.106	305.815	307.975	75.5787	68.2796	122.072	90.0669	99.0088	124.911	26.7728	66.7243	59.8047
TVAG_209030	-2.062	0	TKL family protein kinase	1301.95	1303.45	1111.17	2824.67	2298.12	1889.84	3133.67	3190.16	1924.6	482.802	529.414	591.964	448.568	437.674	380.778	362.92	406.148	909.529
TVAG_469210	-2.06	0	ptx1 protein	214.796	235.175	226.6	262.148	275.637	237.565	212.295	217.586	237.092	73.3227	48.4884	95.3163	26.4903	117.515	30.2205	31.2349	50.7685	27.4105
TVAG_165860	-2.059	0	conserved hypothetical protein	63.9117	74.3241	56.06	35.7953	59.4342	58.3638	43.6026	60.367	33.7306	14.6645	12.3695	38.461	0	6.47721	4.0294	11.899	10.1537	19.9349
TVAG_331300	-2.057	0	ankyrin repeat-containing protein	242.469	259.025	222.47	452.705	365.219	382.242	250.179	236.824	197.007	51.8899	52.9414	58.5275	116.557	94.3822	96.7055	34.2097	56.5706	67.2802
TVAG_159730	-2.057	0	Rab78	3271.35	3448.31	2739.27	10880.7	8780.75	7998.3	2255.9	2664.77	2167.56	776.092	1180.54	1819.37	1335.11	2085.66	1194.72	571.153	586.014	1071.5
TVAG_013530	-2.057	0	conserved hypothetical protein	113.987	108.713	122.742	96.8579	91.3047	115.906	75.0536	72.3077	46.9296	25.9449	29.6868	20.0666	37.0864	36.0873	28.2058	8.92426	7.25264	4.98372
TVAG_215920	-2.057	0	conserved hypothetical protein	4970.61	5022.42	5010.59	13730.7	10594.8	9044.74	5440.32	6296.74	4628.92	1422.46	1756.96	3411.32	2188.1	3233.05	2389.43	352.508	346.676	458.502
TVAG_123520	-2.056	0	conserved hypothetical protein	397.965	350.544	387.699	342.161	295.448	318.124	523.231	533.352	422.855	80.0909	105.883	73.5775	116.557	210.972	86.632	38.6718	40.6148	102.166
TVAG_137170	-2.055	0	conserved hypothetical protein	654.93	767.646	558.83	1826.61	1329.95	1542.12	568.263	557.233	380.814	194.023	220.177	285.949	316.117	318.309	211.543	165.099	124.745	132.069
TVAG_254090	-2.054	0	hypothetical protein	1124.05	1036.1	1037.41	1777.13	1042.25	979.854	890.636	896.88	762.117	473.777	494.779	613.703	113.025	220.225	130.955	59.4951	65.2738	122.101
TVAG_014420	-2.054	0	conserved hypothetical protein	287.273	277.883	218.339	430.597	366.08	320.59	270.908	283.924	238.559	39.4814	66.7952	65.2164	113.025	95.3075	128.941	49.0834	44.9664	47.3454
TVAG_047650	-2.054	0	mgm1	6396.44	5870.5	5410.68	7295.93	5377.5	4438.94	5154.4	5694.39	4520.88	1336.73	1485.33	2750.79	840.624	1867.29	757.526	777.898	742.671	1520.04
TVAG_379700	-2.054	0	conserved hypothetical protein	59.2995	75.9881	73.7632	53.693	59.4342	42.7453	48.6062	44.446	51.3292	15.7926	10.8851	10.0333	7.06407	18.5063	24.1764	11.899	14.5053	9.96744
TVAG_497180	-2.053	0	conserved hypothetical protein	1692.67	1361.13	1326.56	1249.68	852.751	797.364	2496.07	2461.78	1579.47	269.602	308.742	404.676	157.176	276.669	213.558	660.395	667.243	371.287
TVAG_144330	-2.053	0	conserved hypothetical protein	125.188	115.923	89.696	120.02	130.066	129.058	111.508	116.09	70.8832	7.89629	25.7285	8.36108	15.8942	21.2823	22.1617	53.5456	56.5706	32.3942
TVAG_437390	-2.051	0	hypothetical protein	5485.86	4667.44	4901.42	5752.52	3646.16	3425.38	4915.66	5145.12	4250.06	1015.24	1594.18	2242.44	888.307	1671.12	513.748	394.155	406.148	1450.26
TVAG_110880	-2.051	0	conserved hypothetical protein	351.844	364.41	273.219	269.518	214.48	198.93	183.703	179.111	186.252	60.9142	49.4779	46.822	31.7883	107.337	60.4409	56.5203	42.0653	79.7395
TVAG_370070	-2.049	0	vacuolar protein sorting protein	380.176	370.511	344.622	689.586	641.717	499.791	588.278	576.471	371.037	111.676	115.778	127.088	67.1086	309.981	72.5291	74.3688	78.3285	114.626
TVAG_011500	-2.049	0	conserved hypothetical protein	90.9259	88.7452	87.3356	41.0593	82.691	49.3215	172.981	159.21	126.612	27.073	27.7076	35.1165	10.5961	32.386	32.2352	17.8485	8.70317	24.9186
TVAG_235190	-2.048	0	conserved hypothetical protein	200.3	201.895	206.537	305.313	308.369	307.437	427.448	416.598	327.041	43.9936	68.7743	51.8387	68.8747	98.0834	70.5144	90.73	111.691	44.8535
TVAG_478760	-2.048	0	conserved hypothetical protein	175.922	141.992	176.442	189.505	167.105	160.295	262.33	297.855	344.15	42.8656	42.0563	53.5109	28.2563	95.3075	68.4997	49.0834	55.1201	24.9186
TVAG_021360	-2.047	0	conserved hypothetical protein	260.259	256.806	248.434	350.584	290.28	259.76	205.861	191.715	202.384	55.274	56.8996	65.2164	81.2368	103.635	60.4409	25.2854	23.2085	77.2477
TVAG_290060	-2.046	0	conserved hypothetical protein	158.132	144.766	146.936	176.871	164.521	155.363	204.432	230.854	169.142	66.5544	63.3318	70.233	3.53203	37.9379	10.0735	26.7728	43.5159	49.8372
TVAG_188990	-2.046	0	conserved hypothetical protein	824.263	922.95	1093.47	1081.23	695.983	826.135	458.899	462.371	708.832	144.389	204.839	274.243	183.666	389.558	181.323	69.9067	78.3285	184.398
TVAG_256320	-2.046	0	protein phosphatase, caeel	221.385	200.231	252.565	187.399	111.977	145.498	111.508	130.021	155.454	66.5544	73.7221	58.5275	14.1281	77.7265	16.1176	10.4116	11.6042	32.3942
TVAG_094410	-2.044	0	conserved hypothetical protein	351.185	363.855	363.505	300.049	420.346	351.005	346.676	327.043	320.686	76.7068	76.196	105.35	54.7465	145.275	40.294	62.4698	59.4717	142.036
TVAG_407970	-2.044	0	conserved hypothetical protein	395.989	276.219	440.219	462.181	272.191	298.395	434.596	409.301	533.335	72.1946	83.1229	95.3163	35.3203	150.826	72.5291	121.965	116.042	104.658
TVAG_462290	-2.043	0	phosphatidylinositol-4-phosphate 5-kinase type II	1925.92	1616.27	1400.32	3288.96	2789.96	2436.48	2318.09	2518.16	1544.28	332.772	559.596	538.453	593.382	825.381	342.499	400.104	348.127	874.643
TVAG_077830	-2.043	0	conserved hypothetical protein	1104.95	722.719	768.907	956.998	708.042	893.541	989.278	1063.39	786.56	166.95	231.557	210.699	208.39	245.209	253.852	176.998	131.998	321.45
TVAG_254890	-2.041	0	pyruvate-flavodoxin oxidoreductase	4964.68	6002.5	5505.09	10650.2	6051.09	5904.61	7343.1	8318.04	6633.69	1648.07	1394.78	1817.7	2202.22	436.749	2381.37	1683.71	1642	1716.89
TVAG_214270	-2.04	0	conserved hypothetical protein	155.496	133.672	179.392	250.567	122.314	193.176	102.931	71.6443	145.677	23.6889	41.0667	31.7721	17.6602	82.3531	38.2793	31.2349	30.4611	27.4105
TVAG_319420	-2.04	0	conserved hypothetical protein	92.2436	102.057	86.7455	106.333	74.0774	78.0924	59.3281	62.3571	66.9724	29.3291	30.6763	23.411	12.3621	24.0582	14.1029	13.3864	8.70317	12.4593
TVAG_047470	-2.039	0	conserved hypothetical protein	2304.11	2206.98	1708.36	3244.74	2696.93	2106.03	2397.43	2530.1	1845.41	407.223	590.767	842.797	222.518	737.476	338.469	566.691	504.784	909.529
TVAG_116220	-2.038	0	pecanex	42.8274	47.7006	50.7491	44.2177	43.9296	40.2792	42.173	41.1291	42.0411	25.9449	9.40081	8.36108	1.76602	15.7304	2.0147	5.94951	10.1537	12.4593
TVAG_044910	-2.038	0	conserved hypothetical protein	304.404	300.624	230.731	284.257	216.203	223.591	140.1	150.586	118.302	40.6095	71.743	75.2497	79.4708	73.0999	46.338	37.1844	21.7579	29.9023
TVAG_157230	-2.038	0	conserved hypothetical protein	70.5005	66.0043	94.4169	54.7458	57.7114	56.7197	51.4653	61.6937	97.2811	14.6645	16.8225	31.7721	5.29805	22.2076	8.05879	20.8233	10.1537	17.443
TVAG_067800	-2.037	0	conserved hypothetical protein	158.791	158.077	143.986	341.108	315.259	335.386	192.995	197.685	194.073	40.6095	59.3735	65.2164	47.6825	110.113	34.2499	38.6718	40.6148	54.8209
TVAG_142190	-2.036	0	conserved hypothetical protein	100.15	125.353	152.247	156.868	157.63	108.507	187.277	191.051	201.895	21.4328	52.9414	53.5109	49.4485	54.5936	44.3233	20.8233	11.6042	24.9186
TVAG_365520	-2.036	0	glucosamine-6-phosphate isomerase	1214.32	1062.17	879.257	3032.07	1981.14	1547.87	1050.04	1206.68	1007.03	433.168	288.456	709.019	300.223	442.301	425.101	203.771	208.876	152.004
TVAG_317280	-2.035	0	conserved hypothetical protein	411.143	440.398	357.604	695.903	490.978	575.418	353.824	346.944	281.578	87.9872	94.9977	91.9718	104.195	201.719	145.058	90.73	66.7243	77.2477
TVAG_478240	-2.035	0	conserved hypothetical protein	168.674	180.818	158.148	142.128	150.739	169.337	170.836	184.418	200.428	32.7132	45.0249	45.1498	58.2786	29.6101	20.147	32.7223	27.56	89.707
TVAG_211350	-2.034	0	conserved hypothetical protein	86.3137	85.4173	83.795	85.2771	63.741	81.3805	62.1873	76.2879	74.794	27.073	24.739	16.7222	5.29805	34.2367	10.0735	13.3864	18.8569	9.96744
TVAG_283680	-2.034	0	hypothetical protein	334.713	221.863	296.233	211.613	107.671	123.304	234.453	228.2	316.775	45.1216	68.7743	30.0999	54.7465	85.129	40.294	78.831	44.9664	54.8209
TVAG_488650	-2.034	0	conserved hypothetical protein	280.684	323.92	238.403	164.237	180.887	159.473	390.994	368.835	277.667	57.5301	59.8683	31.7721	61.8106	58.2949	102.75	78.831	89.9328	42.3616
TVAG_423460	-2.034	0	conserved hypothetical protein	392.694	320.592	371.176	452.705	406.564	378.954	484.632	453.747	512.804	78.9629	70.2587	107.022	83.0028	202.644	84.6173	102.629	98.6359	89.707
TVAG_494280	-2.032	0	conserved hypothetical protein	125.188	118.697	123.922	195.821	129.205	132.346	186.562	204.982	217.049	38.3534	49.4779	41.8054	31.7883	57.3696	32.2352	25.2854	13.0548	59.8047
TVAG_174710	-2.03	0	conserved hypothetical protein	1356.64	921.286	954.791	1771.87	1531.51	1689.26	1383.13	1430.23	1116.53	106.036	162.782	182.271	600.446	483.015	592.321	313.837	261.095	279.088
TVAG_064720	-2.029	0	conserved hypothetical protein	42.8274	28.2875	41.3074	57.9042	34.4546	36.1691	57.8985	57.7135	46.4407	4.51216	7.42169	6.68886	5.29805	14.805	10.0735	14.8738	21.7579	14.9512
TVAG_245020	-2.028	0	conserved hypothetical protein	168.015	178.045	137.495	114.756	134.373	143.854	112.938	120.734	94.8369	33.8412	47.9936	43.4776	19.4262	42.5645	20.147	25.2854	18.8569	37.3779
TVAG_185620	-2.025	0	conserved hypothetical protein	42.8274	32.7248	46.0282	37.9009	39.6228	32.059	63.6169	61.6937	66.9724	7.89629	9.40081	8.36108	1.76602	15.7304	22.1617	13.3864	14.5053	12.4593
TVAG_071090	-2.024	0	hypothetical protein	109.375	126.462	119.201	233.722	167.966	205.506	215.869	210.953	160.832	18.0487	25.7285	21.7388	30.0223	87.905	42.3087	63.9572	47.8674	42.3616
TVAG_221460	-2.024	0	conserved hypothetical protein	4614.16	5032.41	3859.29	9975.31	8296.67	6677.31	4246.61	4398.83	3451.28	1704.47	1865.81	2973.2	1004.86	2421.55	819.982	493.809	448.213	695.229
TVAG_101210	-2.023	0	conserved hypothetical protein	842.712	606.241	761.236	413.752	285.973	278.666	756.255	782.117	705.899	126.341	112.81	143.811	109.493	124.918	104.764	205.258	234.986	176.922
TVAG_527170	-2.023	0	conserved hypothetical protein	716.206	599.585	614.89	244.25	311.814	277.022	410.293	398.687	389.125	169.206	180.594	182.271	61.8106	136.947	14.1029	86.2679	68.1748	69.7721
TVAG_316850	-2.023	0	conserved hypothetical protein	173.286	240.167	187.063	133.706	139.541	127.414	109.364	110.783	78.7048	40.6095	36.6137	46.822	5.29805	42.5645	36.2646	49.0834	26.1095	34.8861
TVAG_160340	-2.022	0	cytoplasmic dynein heavy chain	1298.66	1392.75	1450.48	823.292	676.171	624.739	1182.27	1318.79	826.645	372.254	398.792	367.887	141.281	248.91	171.249	153.2	134.899	371.287
TVAG_409160	-2.022	0	protein phosphatase 2A, caeel	390.059	407.119	382.978	328.475	348.853	339.496	401.001	370.826	346.106	101.524	113.304	133.777	35.3203	159.154	50.3674	80.3183	60.9222	72.264
TVAG_235630	-2.021	0	conserved hypothetical protein	108.716	112.041	126.873	96.8579	75.8001	69.0501	79.3424	65.6739	79.1937	23.6889	33.645	35.1165	22.9582	26.8341	6.04409	16.3611	15.9558	12.4593
TVAG_284190	-2.02	0	conserved hypothetical protein	285.296	262.353	240.173	295.838	219.648	225.235	249.464	244.121	219.005	56.4021	51.9518	60.1998	72.4067	91.6062	30.2205	66.932	50.7685	69.7721
TVAG_373690	-2.019	0	conserved hypothetical protein	1000.84	1424.92	826.738	1274.94	2098.28	1928.47	1110.08	1225.91	401.346	272.986	384.938	284.277	270.201	371.051	265.94	293.013	313.314	326.434
TVAG_419390	-2.019	0	TKL family protein kinase	1767.78	1384.43	1320.07	3530.05	2415.27	2183.3	1165.83	1198.05	1305.72	291.035	409.677	479.926	369.098	1016	423.087	298.963	237.887	485.913
TVAG_275980	-2.018	0	chromosome 6 open reading frame	417.073	419.321	348.162	407.435	232.568	243.319	292.352	285.914	274.734	82.347	64.8161	45.1498	67.1086	164.706	58.4262	63.9572	78.3285	92.1988
TVAG_417160	-2.018	0	conserved hypothetical protein	247.081	167.507	195.325	302.155	194.668	193.998	170.836	163.853	153.988	25.9449	55.9101	15.0499	37.0864	89.7556	80.5879	32.7223	55.1201	47.3454
TVAG_056890	-2.017	0	conserved hypothetical protein	56.0051	53.8018	66.6819	60.0098	46.5137	45.2114	55.0393	74.2978	49.3738	15.7926	13.8538	13.3777	5.29805	15.7304	6.04409	16.3611	17.4063	19.9349
TVAG_305570	-2.016	0	conserved hypothetical protein	384.129	380.495	437.268	145.287	207.589	179.201	195.139	192.378	226.826	89.1152	51.9518	80.2663	68.8747	74.9505	98.7202	32.7223	37.7137	47.3454
TVAG_248880	-2.016	0	adaptin, alpha/gamma/epsilon	676.014	589.046	630.823	1109.65	604.678	701.187	557.541	557.897	503.027	221.096	119.242	135.449	118.323	324.786	193.411	121.965	140.701	84.7233
TVAG_436680	-2.015	0	Cofactor required for Sp1 transcriptional activation subunit	360.409	353.872	304.494	823.292	639.133	665.84	358.828	348.271	260.557	170.334	168.72	165.549	22.9582	211.897	48.3527	80.3183	49.318	94.6907
TVAG_325820	-2.014	0	Clan CA, family C19, ubiquitin hydrolase-like cysteine peptidase	278.708	245.159	365.865	415.857	310.953	344.428	263.045	253.409	288.421	68.8105	91.0394	60.1998	49.4485	99.0088	88.6467	80.3183	78.3285	59.8047
TVAG_437990	-2.013	0	conserved hypothetical protein	120.576	109.268	117.431	74.749	96.4729	90.4228	90.0644	74.2978	89.4595	39.4814	21.2755	31.7721	12.3621	16.6557	22.1617	28.2602	23.2085	17.443
TVAG_494910	-2.013	0	conserved hypothetical protein	1528.61	1169.22	879.257	3589.01	3661.66	3191.92	1431.74	1444.16	779.227	259.449	297.857	469.893	332.011	528.355	564.115	517.607	555.552	859.692
TVAG_260660	-2.012	0	coatomer delta subunit	148.249	145.875	199.456	155.815	156.768	120.838	147.248	165.18	188.696	56.4021	35.6241	46.822	17.6602	108.262	38.2793	8.92426	14.5053	22.4267
TVAG_204970	-2.011	0	leucine-rich repeat protein, BspA family	169.992	184.701	159.328	346.372	287.696	334.564	175.84	169.16	168.653	34.9693	48.4884	61.872	33.5543	58.2949	42.3087	41.6466	50.7685	129.577
TVAG_262280	-2.01	0	conserved hypothetical protein	176.581	128.681	186.473	138.97	130.066	154.541	194.425	193.705	170.12	48.5058	45.5197	70.233	28.2563	46.2658	48.3527	23.798	26.1095	24.9186
TVAG_068920	-2.01	0	conserved hypothetical protein	626.598	562.423	558.24	455.864	313.537	346.895	573.267	574.481	586.131	200.791	281.035	220.732	8.83008	106.411	4.0294	102.629	98.6359	114.626
TVAG_378060	-2.01	0	conserved hypothetical protein	110.033	112.595	129.233	185.293	167.105	181.668	161.544	148.596	153.988	47.3777	43.5406	43.4776	37.0864	78.6518	32.2352	20.8233	18.8569	4.98372
TVAG_109370	-2.008	0	bromodomain-containing protein	717.524	632.31	675.081	830.662	548.689	648.578	466.047	461.044	422.855	133.109	192.964	197.321	79.4708	284.997	92.6761	147.25	117.493	87.2151
TVAG_353350	-2.007	0	conserved hypothetical protein	73.7949	93.7371	108.579	65.2738	125.759	117.55	91.494	104.15	100.214	24.8169	28.6972	36.7887	31.7883	40.7139	26.1911	4.46213	15.9558	4.98372
TVAG_133060	-2.006	0	UDP- glucose pyrophosphorylase	2636.19	2287.96	1870.04	6301.03	3970.89	3577.45	1799.14	2181.17	1776.48	503.106	524.466	1023.4	1091.4	1152.02	991.231	313.837	258.194	715.164
TVAG_277880	-2.006	0	conserved hypothetical protein	31.6264	18.8584	30.0954	25.2673	21.5341	25.4828	35.7398	41.1291	27.8644	16.9206	5.93735	5.01665	3.53203	4.62658	4.0294	5.94951	4.35159	14.9512
TVAG_430980	-2.006	0	nucleolar phosphoprotein	357.115	359.418	351.113	664.319	442.741	466.91	300.215	298.518	277.178	83.475	118.252	180.599	98.897	40.7139	80.5879	95.1921	95.7349	82.2314
TVAG_006790	-2.005	0	conserved hypothetical protein	576.523	616.779	604.268	784.339	606.401	609.943	373.839	425.886	514.759	110.548	168.225	198.994	137.749	251.686	88.6467	59.4951	47.8674	209.316
TVAG_184240	-2.004	0	leucine carboxyl methyltransferase	374.905	357.2	307.445	476.92	410.871	382.242	367.405	328.37	250.78	92.4994	94.9977	110.366	91.8329	138.797	70.5144	68.4193	50.7685	87.2151
TVAG_396540	-2.004	0	vesicle protein sorting-associated	963.287	1060.51	966.593	1138.08	890.651	910.804	776.984	755.582	743.052	242.529	300.331	421.398	93.5989	423.794	167.22	104.116	114.592	171.938
TVAG_235060	-2.003	0	PIKK family atypical protein kinase	3977.02	3687.92	3545.35	4756.57	3565.19	3296.32	4502.5	4654.23	3236.19	640.727	1447.72	1799.3	448.568	1190.88	507.704	574.127	546.849	1629.68
TVAG_057810	-2.002	0	conserved hypothetical protein	356.456	233.511	257.286	580.095	330.764	405.258	362.402	367.509	400.368	101.524	111.82	98.6607	61.8106	194.316	98.7202	35.697	66.7243	44.8535
TVAG_164520	-2.002	0	conserved hypothetical protein	101.468	100.948	109.76	107.386	92.166	83.8466	94.3531	93.5356	97.2811	22.5608	29.192	16.7222	12.3621	42.5645	8.05879	29.7475	33.3622	14.9512
TVAG_162430	-2.002	0	dullard protein	179.875	171.944	155.198	249.514	285.973	281.133	225.161	218.913	198.962	41.7375	47.9936	38.461	81.2368	86.9797	84.6173	34.2097	46.4169	27.4105
TVAG_011780	-2.001	0	glucosamine-fructose-6-phosphate aminotransferase	2561.08	2706.73	2065.96	4231.22	2998.41	3752.54	2972.12	3024.98	2043.88	250.425	511.602	548.487	997.8	958.627	771.629	675.269	674.496	1203.57
TVAG_138390	-2	0	cyclic nucleotide phosphodiesterase	866.431	849.735	605.448	487.448	465.998	284.421	483.202	474.975	352.461	152.286	184.058	200.666	83.0028	122.142	68.4997	126.427	108.79	169.447
TVAG_482280	-2	0	conserved hypothetical protein	270.801	262.908	250.795	362.164	350.575	335.386	203.002	217.586	184.785	69.9385	100.44	110.366	54.7465	90.6809	50.3674	32.7223	40.6148	52.3291
TVAG_457770	-1.999	0	protein phosphatases pp1 regulatory subunit	1796.77	1492.03	1458.15	2434.08	2225.77	1720.5	2418.16	2471.73	1670.89	390.302	381.475	499.992	482.123	566.293	388.837	423.902	406.148	894.578
TVAG_482020	-1.999	0	Rho-gap 92B	744.538	812.019	685.112	1801.35	1734.79	1459.09	695.497	737.671	594.442	272.986	301.815	429.759	339.075	400.662	207.514	87.7552	100.086	174.43
TVAG_056140	-1.999	0	conserved hypothetical protein	552.803	552.439	448.48	645.368	538.353	568.841	370.979	391.39	327.041	198.535	183.068	267.554	54.7465	103.635	68.4997	59.4951	55.1201	104.658
TVAG_331330	-1.998	0	conserved hypothetical protein	274.754	291.195	258.466	410.593	310.091	341.14	393.853	390.063	285	78.9629	64.8161	56.8553	157.176	174.885	76.5585	38.6718	43.5159	44.8535
TVAG_143810	-1.997	0	conserved hypothetical protein	65.2294	33.8341	69.0423	62.1154	59.4342	58.3638	39.3138	47.0995	104.125	16.9206	5.93735	6.68886	24.7242	31.4607	18.1323	13.3864	11.6042	4.98372
TVAG_086520	-1.997	0	conserved hypothetical protein	1391.56	1246.87	1190.83	1115.97	851.89	729.958	1709.08	1679	1455.8	441.064	380.98	722.397	105.961	286.848	64.4703	223.107	249.491	373.779
TVAG_021420	-1.995	0	coronin	8500.25	7280.44	6186.67	24948.3	16053.3	13964.6	8729.09	9851.75	6494.86	2699.4	2589.68	4239.07	4566.92	3431.07	3431.03	856.729	887.724	2893.05
TVAG_247050	-1.994	0	hypothetical protein	2066.92	1845.35	1887.75	1647.64	955.254	918.202	2832.02	2898.28	2345.99	359.845	586.808	775.908	425.61	448.778	354.587	313.837	319.116	787.428
TVAG_579800	-1.993	0	conserved hypothetical protein	32.9442	29.3969	37.7667	49.4818	24.9796	16.4405	37.1694	38.4756	40.5745	10.1524	10.8851	8.36108	3.53203	9.25315	2.0147	2.97475	11.6042	17.443
TVAG_174030	-1.993	0	DNA repair protein Rad-50	739.267	671.136	564.141	670.636	376.416	340.318	366.691	354.905	336.818	78.9629	131.611	85.283	107.727	175.81	106.779	148.738	143.602	129.577
TVAG_373190	-1.993	0	conserved hypothetical protein	4998.29	4497.16	3858.11	11940.9	8075.29	6382.2	3662.62	4337.8	3281.65	1187.83	1365.59	2545.11	1183.23	3189.56	1357.91	480.423	503.333	1006.71
TVAG_214460	-1.992	0	conserved hypothetical protein	560.051	565.751	542.307	820.134	740.774	589.392	537.527	561.214	523.069	166.95	165.256	182.271	130.685	317.383	78.5732	49.0834	73.977	199.349
TVAG_387740	-1.991	0	adaptin, alpha/gamma/epsilon	811.085	581.836	714.618	1178.09	503.898	448.826	491.78	504.164	596.397	171.462	192.469	245.816	111.259	385.857	102.75	75.8562	65.2738	109.642
TVAG_367560	-1.991	0	conserved hypothetical protein	748.491	643.958	470.904	666.425	1182.65	1094.12	565.404	607.65	407.212	124.085	178.121	229.094	164.24	179.511	151.102	182.947	142.152	259.154
TVAG_302570	-1.989	0	Clan CA, family C1, cathepsin L-like cysteine peptidase	3136.28	3161.55	3155.29	6754.79	4625.53	4533.47	2910.65	3105.91	2458.92	867.464	1100.88	2068.53	718.769	1736.82	630.6	383.743	337.973	675.294
TVAG_232700	-1.989	0	conserved hypothetical protein	680.626	583.5	633.183	1222.3	790.733	1076.85	1175.13	1233.21	1053.47	283.138	231.062	183.944	139.515	436.749	221.617	230.543	185.668	209.316
TVAG_210400	-1.988	0	conserved hypothetical protein	932.979	759.326	763.596	766.441	540.937	613.231	433.167	463.034	412.101	161.31	234.031	182.271	86.5348	203.569	102.75	89.2426	149.404	219.284
TVAG_483410	-1.988	0	conserved hypothetical protein	2927.42	2445.49	2028.78	2839.41	4003.62	3461.55	4399.57	4728.52	2540.55	514.387	765.424	834.436	704.641	669.928	761.556	873.09	890.625	1397.93
TVAG_244960	-1.987	0	conserved hypothetical protein	96.8558	78.2067	74.3533	44.2177	99.0569	73.9823	111.508	116.09	91.9038	22.5608	12.8643	41.8054	24.7242	21.2823	40.294	11.899	10.1537	17.443
TVAG_108970	-1.987	0	conserved hypothetical protein	220.726	212.989	202.406	81.0659	110.255	119.194	216.583	197.022	148.61	32.7132	42.551	48.4942	33.5543	30.5354	56.4115	44.6213	50.7685	44.8535
TVAG_496040	-1.986	0	conserved hypothetical protein	2802.23	2791.59	3029.01	3480.57	2174.95	2392.91	2185.85	2313.18	1909.94	726.458	1009.84	1533.42	498.017	1058.56	290.116	191.872	191.47	321.45
TVAG_270990	-1.985	0	coatomer beta subunit	2596	2324.57	2284.89	3264.74	1950.13	1605.41	2247.32	2434.58	1860.56	430.912	504.18	1068.55	369.098	1110.38	378.763	258.804	248.04	827.298
TVAG_047150	-1.985	0	conserved hypothetical protein	612.102	567.969	543.487	956.998	792.456	998.76	561.115	553.917	516.226	179.359	134.58	140.466	135.983	247.985	151.102	185.922	214.678	147.02
TVAG_360180	-1.984	0	conserved hypothetical protein	193.053	166.952	188.834	120.02	186.916	170.159	220.872	249.428	212.65	65.4264	54.9205	68.5608	37.0864	80.5024	40.294	23.798	24.659	29.9023
TVAG_267160	-1.984	0	Rab2	192.394	184.701	173.491	161.079	186.916	180.023	133.667	135.328	143.722	43.9936	51.9518	66.8886	24.7242	68.4733	14.1029	13.3864	30.4611	59.8047
TVAG_178240	-1.983	0	conserved hypothetical protein	416.414	346.106	345.212	373.745	379.862	387.174	285.204	327.706	261.046	68.8105	75.2065	70.233	77.7047	135.096	72.5291	101.142	91.3833	94.6907
TVAG_003960	-1.982	0	conserved hypothetical protein	94.8792	114.259	90.8762	42.1121	62.0183	60.8299	100.786	100.833	75.2829	31.5851	23.2546	31.7721	12.3621	9.25315	10.0735	22.3107	20.3074	27.4105
TVAG_159670	-1.982	0	conserved hypothetical protein	58.6406	58.7937	80.2543	80.0131	111.116	121.66	105.79	98.1792	124.168	32.7132	14.8434	21.7388	33.5543	35.162	16.1176	16.3611	18.8569	22.4267
TVAG_334930	-1.981	0	protein phosphatase 2C	1257.15	1307.88	1078.12	1278.1	878.592	921.49	626.877	715.116	606.663	268.474	273.118	299.327	234.88	383.081	217.587	168.074	194.371	149.512
TVAG_413330	-1.98	0	protein CAJ1	312.97	211.325	315.116	429.544	260.132	307.437	270.908	303.161	354.416	94.7554	100.44	112.038	90.0669	161.005	72.5291	16.3611	18.8569	29.9023
TVAG_080070	-1.979	0	RAC	65.2294	59.903	53.6996	63.1682	70.6319	63.2959	95.0679	81.5949	51.3292	13.5365	20.286	20.0666	10.5961	13.8797	16.1176	11.899	11.6042	39.8698
TVAG_083840	-1.979	0	conserved hypothetical protein	671.402	638.411	644.395	466.392	302.339	329.632	802.002	844.474	695.633	121.828	151.403	163.877	54.7465	198.018	94.6908	160.637	179.866	244.202
TVAG_456670	-1.979	0	homeobox-containing protein wariai	1848.83	1716.67	1595.06	4101.72	3201.69	3100.68	1589.71	1742.02	1427.93	278.626	503.685	540.126	916.563	1322.28	749.468	187.409	192.92	463.486
TVAG_353390	-1.978	0	conserved hypothetical protein	749.809	604.577	593.646	984.371	695.121	581.994	756.969	774.82	691.723	236.889	298.352	275.916	100.663	158.229	72.5291	162.124	114.592	206.824
TVAG_048610	-1.978	0	conserved hypothetical protein	91.5848	79.316	70.8127	61.0626	96.4729	75.6263	86.4904	89.5554	115.369	31.5851	22.7599	28.4277	21.1922	27.7595	12.0882	23.798	14.5053	4.98372
TVAG_431560	-1.977	0	conserved hypothetical protein	2214.51	1920.78	1788.61	2451.98	2515.19	1951.49	2237.31	2207.71	1454.82	224.48	472.514	423.071	699.343	702.314	604.409	303.425	381.489	956.875
TVAG_130140	-1.976	0	ankyrin repeat domain	297.156	247.932	241.943	182.135	211.896	187.422	279.485	279.943	264.957	40.6095	58.384	66.8886	81.2368	65.6974	108.794	62.4698	39.1643	37.3779
TVAG_043490	-1.975	0	conserved hypothetical protein	256.964	217.98	256.696	126.336	168.827	183.312	211.58	185.081	207.272	56.4021	78.1752	71.9053	22.9582	40.7139	36.2646	32.7223	47.8674	72.264
TVAG_470650	-1.974	0	conserved hypothetical protein	177.898	166.952	198.866	115.808	101.641	92.8888	245.89	252.745	234.648	64.2983	59.3735	51.8387	28.2563	33.3114	36.2646	53.5456	36.2632	37.3779
TVAG_033380	-1.974	0	conserved hypothetical protein	316.264	300.07	269.678	414.805	505.621	429.097	407.434	377.459	328.018	81.219	104.398	112.038	83.0028	113.814	66.485	65.4446	62.3727	166.955
TVAG_269000	-1.973	0	conserved hypothetical protein	104.104	95.9558	105.629	125.284	110.255	115.906	166.548	164.517	160.343	23.6889	43.5406	26.7554	24.7242	40.7139	18.1323	35.697	53.6696	17.443
TVAG_339270	-1.973	0	conserved hypothetical protein	500.751	410.447	605.448	987.53	672.726	547.469	375.983	477.629	278.644	40.6095	124.684	68.5608	134.217	268.341	141.029	84.7805	171.162	204.333
TVAG_433800	-1.972	0	calmodulin 4	232.586	227.41	203.586	216.877	248.073	277.844	182.273	173.14	168.653	43.9936	50.9623	63.5442	22.9582	74.0252	36.2646	63.9572	30.4611	109.642
TVAG_392220	-1.971	0	PIKK family atypical protein kinase	194.371	130.899	208.897	250.567	147.293	161.117	315.225	282.597	339.262	83.475	48.4884	83.6108	52.9805	96.2328	40.294	37.1844	40.6148	29.9023
TVAG_335450	-1.97	0	TKL family protein kinase	374.246	278.438	336.95	860.14	695.121	587.748	404.575	354.241	344.15	90.2433	91.5342	108.694	90.0669	238.731	126.926	108.579	82.6801	142.036
TVAG_443720	-1.968	0	conserved hypothetical protein	86.3137	69.3322	77.8939	54.7458	76.6615	58.3638	74.3388	70.3175	97.77	18.0487	27.2129	43.4776	1.76602	19.4316	20.147	16.3611	14.5053	4.98372
TVAG_256860	-1.967	0	conserved hypothetical protein	60.6173	31.6155	65.5017	96.8579	61.1569	98.643	64.3317	67.6641	104.125	19.1767	14.8434	13.3777	24.7242	24.9835	12.0882	22.3107	14.5053	19.9349
TVAG_040440	-1.967	0	conserved hypothetical protein	168.015	150.867	141.035	245.303	220.509	223.591	178.699	173.804	117.324	56.4021	43.0458	60.1998	37.0864	53.6683	18.1323	50.5708	43.5159	47.3454
TVAG_365430	-1.967	0	hypothetical protein	777.482	556.322	678.621	796.972	422.93	517.876	741.244	754.255	840.822	153.414	118.747	165.549	86.5348	188.764	114.838	239.468	253.843	239.219
TVAG_443510	-1.966	0	ras GTP exchange factor	884.221	835.314	854.473	1517.09	1175.76	902.583	950.679	1071.35	798.781	141.005	219.682	210.699	213.688	676.406	318.322	130.889	127.647	259.154
TVAG_013520	-1.966	0	hypothetical protein	2009.59	2119.9	1870.04	3345.81	2764.12	2000.81	2070.05	2254.81	1650.85	442.192	537.33	876.241	446.802	1104.83	429.131	336.147	317.666	647.884
TVAG_063220	-1.963	0	guanosine-diphosphatase	720.159	773.747	852.112	674.847	385.891	457.868	1137.96	1212.65	1340.43	163.566	278.561	324.41	74.1727	224.852	82.6026	203.771	234.986	351.352
TVAG_016640	-1.963	0	conserved hypothetical protein	549.509	580.172	453.791	1399.18	1040.53	1058.77	421.015	468.341	352.461	232.376	181.584	240.799	215.454	244.283	167.22	127.914	108.79	99.6744
TVAG_435420	-1.963	0	conserved hypothetical protein	141.001	176.381	175.261	152.656	187.778	153.719	141.53	129.358	92.8815	46.2497	58.384	58.5275	40.6184	50.8923	8.05879	28.2602	20.3074	27.4105
TVAG_328610	-1.962	0	conserved hypothetical protein	90.267	75.4334	67.272	170.554	261.855	200.574	82.9164	90.8821	74.3052	27.073	42.0563	46.822	8.83008	9.25315	24.1764	46.1087	34.8127	47.3454
TVAG_093730	-1.961	0	ankyrin repeat-containing protein	96.8558	76.5428	82.6148	72.6434	63.741	53.4316	67.1909	93.5356	75.2829	19.1767	24.2442	23.411	3.53203	15.7304	20.147	20.8233	13.0548	37.3779
TVAG_038340	-1.961	0	conserved hypothetical protein	122.552	119.251	106.809	168.449	153.323	181.668	117.227	130.021	104.125	42.8656	29.6868	31.7721	21.1922	54.5936	24.1764	41.6466	23.2085	34.8861
TVAG_190610	-1.96	0	activating signal cointegrator 1 complex subunit 3, helc1	101.468	48.2552	106.219	103.175	42.2069	59.1858	165.118	159.21	179.408	32.7132	39.5824	25.0832	15.8942	18.5063	20.147	47.5961	23.2085	22.4267
TVAG_351770	-1.96	0	DNA repair protein Smc5	609.467	531.362	728.78	596.94	293.725	333.742	491.065	484.926	503.027	122.956	164.762	140.466	33.5543	298.877	147.073	102.629	116.042	42.3616
TVAG_341810	-1.958	0	conserved hypothetical protein	111.351	94.2918	90.2861	135.812	117.146	124.948	132.237	121.397	126.123	41.7375	23.7494	23.411	24.7242	36.0873	20.147	28.2602	17.4063	59.8047
TVAG_395440	-1.957	0	conserved hypothetical protein	875.656	893.553	809.625	1886.62	1228.31	1361.27	796.998	827.89	741.585	189.511	275.097	304.343	261.371	618.111	225.646	113.041	98.6359	338.893
TVAG_073600	-1.956	0	conserved hypothetical protein	43.4863	40.49	50.7491	58.957	43.0682	46.0334	39.3138	37.1489	58.1731	12.4085	16.8225	11.7055	19.4262	14.805	10.0735	8.92426	2.90106	4.98372
TVAG_013900	-1.956	0	hypothetical protein	922.436	865.821	761.826	389.537	441.88	369.911	629.021	628.214	600.797	168.078	190.49	193.977	176.602	139.723	78.5732	114.528	150.855	234.235
TVAG_247270	-1.955	0	phosphatidylinositol 3-kinase class	191.735	177.49	143.986	245.303	248.934	230.989	302.359	311.785	175.497	85.7311	106.378	73.5775	54.7465	35.162	46.338	31.2349	49.318	32.3942
TVAG_464070	-1.954	0	WD-repeat protein	111.351	118.142	162.869	145.287	130.927	136.456	259.471	254.735	319.219	36.0973	36.6137	35.1165	24.7242	75.8759	50.3674	56.5203	46.4169	62.2965
TVAG_229850	-1.953	0	retiin	600.901	508.621	546.438	367.428	317.844	182.49	313.796	313.112	320.686	112.804	140.517	137.122	90.0669	94.3822	98.7202	53.5456	46.4169	122.101
TVAG_238910	-1.952	0	amino acid transporter	1658.41	2109.92	1356.65	2328.8	3253.37	3035.74	1501.07	1769.22	1126.8	307.955	439.364	561.864	476.825	469.135	521.807	486.372	633.881	797.395
TVAG_375350	-1.952	0	threonine dehydratase/deaminase	1296.68	1572.45	1482.94	3886.95	2896.77	3011.08	1120.09	1275	850.599	435.424	401.761	411.365	709.939	561.666	787.747	389.693	393.093	406.173
TVAG_074550	-1.95	0	conserved hypothetical protein	714.229	594.593	576.533	393.748	229.984	304.149	596.14	602.343	451.697	143.261	146.949	120.4	127.153	115.664	98.7202	110.066	84.1307	211.808
TVAG_151750	-1.949	0	RNA m5u methyltransferase	915.189	763.209	796.052	1984.53	1193.85	1332.5	1032.88	1029.56	883.352	200.791	202.365	202.338	199.56	654.198	209.529	275.165	229.184	396.206
TVAG_446050	-1.949	0	conserved hypothetical protein	99.4914	102.057	104.449	131.6	138.68	114.261	111.508	104.15	136.389	38.3534	33.645	20.0666	19.4262	66.6227	20.147	10.4116	26.1095	27.4105
TVAG_144700	-1.948	0	NADPH cytochrome P450	1381.68	1945.74	1042.72	3082.61	2971.71	2671.58	1236.6	1211.98	723.987	339.54	333.481	289.293	441.504	789.294	630.6	510.17	546.849	333.909
TVAG_054370	-1.947	0	Clan SB, family S8, subtilisin-like serine peptidase	91.5848	74.3241	99.7278	93.6995	74.0774	80.5585	134.382	139.972	146.166	34.9693	34.6346	43.4776	15.8942	29.6101	2.0147	11.899	17.4063	52.3291
TVAG_125400	-1.946	0	CAMK family protein kinase	239.833	648.395	302.134	642.21	1203.33	877.101	704.789	765.533	156.432	192.895	215.229	125.416	254.306	151.752	201.47	84.7805	66.7243	144.528
TVAG_468280	-1.945	0	conserved hypothetical protein	4230.03	3915.33	3082.12	5954.66	4528.19	4161.09	3142.25	3532.46	2372.88	1192.34	1245.85	2451.47	1010.16	563.517	509.719	675.269	581.662	837.265
TVAG_087670	-1.944	0	conserved hypothetical protein	5008.17	4623.07	4026.88	3365.81	4569.54	3342.35	5109.37	5107.31	2605.08	998.316	1038.54	1230.75	801.772	495.969	739.394	1393.67	1350.44	1769.22
TVAG_001380	-1.944	0	flap endonuclease-1	347.231	327.248	306.855	407.435	257.548	263.87	297.355	295.201	192.607	50.7618	83.6177	61.872	150.111	111.963	92.6761	50.5708	44.9664	52.3291
TVAG_478960	-1.944	0	conserved hypothetical protein	85.6548	108.158	60.1908	82.1187	74.0774	72.3382	45.747	53.0698	57.1954	11.2804	20.7807	15.0499	14.1281	28.6848	16.1176	16.3611	18.8569	22.4267
TVAG_012460	-1.944	0	conserved hypothetical protein	309.675	224.082	283.251	1002.27	813.99	876.279	264.475	264.686	299.176	84.6031	95.4924	91.9718	102.429	235.03	92.6761	132.377	149.404	142.036
TVAG_267080	-1.943	0	conserved hypothetical protein	247.081	247.932	236.632	284.257	269.607	250.718	277.341	287.241	268.867	74.4507	62.837	60.1998	31.7883	123.067	52.3821	68.4193	65.2738	69.7721
TVAG_414090	-1.943	0	conserved hypothetical protein	49.4162	70.4415	54.8798	37.9009	45.6523	46.8554	34.3102	36.4855	35.686	18.0487	16.8225	10.0333	7.06407	18.5063	16.1176	1.48738	1.45053	14.9512
TVAG_376330	-1.941	0	conserved hypothetical protein	650.977	491.427	489.197	617.996	448.771	425.809	383.846	400.677	431.166	152.286	160.803	230.766	83.0028	200.793	86.632	62.4698	71.0759	74.7558
TVAG_497410	-1.94	0	conserved hypothetical protein	198.983	162.515	191.194	82.1187	105.086	69.8721	237.312	205.646	265.934	46.2497	31.6659	28.4277	77.7047	84.2037	40.294	16.3611	26.1095	44.8535
TVAG_275800	-1.939	0	conserved hypothetical protein	98.8325	130.345	141.625	52.6402	45.6523	67.4061	78.6276	76.9513	56.7066	32.7132	11.8747	26.7554	17.6602	35.162	26.1911	22.3107	11.6042	9.96744
TVAG_447760	-1.938	0	exocyst complex protein exo70	59.2995	61.0123	61.371	42.1121	50.8205	52.6096	80.0572	86.9019	106.08	7.89629	3.95824	28.4277	14.1281	45.3405	18.1323	10.4116	2.90106	27.4105
TVAG_043270	-1.938	0	conserved hypothetical protein	189.099	165.288	125.102	590.623	390.198	450.47	192.995	195.695	185.763	82.347	56.8996	61.872	24.7242	109.187	78.5732	102.629	72.5264	57.3128
TVAG_257720	-1.936	0	krp3	330.1	335.568	299.183	281.099	191.223	174.269	240.886	246.775	234.648	76.7068	73.2274	80.2663	60.0446	100.859	64.4703	40.1592	40.6148	69.7721
TVAG_047080	-1.935	0	nonsense-mediated mRNA decay protein	1100.99	948.465	1097.01	2142.45	1273.1	1230.57	771.265	772.83	734.253	338.412	421.057	471.565	176.602	681.957	179.308	87.7552	87.0317	184.398
TVAG_493040	-1.934	0	conserved hypothetical protein	3666.68	3507.1	2898.01	7537.02	5852.97	5277.4	2653.32	2670.08	2245.29	1134.81	1008.36	1976.56	810.602	1834.9	844.158	536.943	500.432	849.725
TVAG_214880	-1.934	0	conserved hypothetical protein	437.498	402.127	430.777	371.64	386.753	369.089	377.413	370.162	365.171	60.9142	99.4507	160.533	104.195	221.15	106.779	44.6213	59.4717	57.3128
TVAG_070200	-1.934	0	serine/threonine-protein phosphatase 2A 48 kDa regulatory subunit B	803.837	794.27	807.854	1620.26	1349.76	1163.99	673.338	683.938	518.181	244.785	300.331	413.037	146.579	525.579	211.543	84.7805	87.0317	184.398
TVAG_231320	-1.933	0	synaptic glycoprotein sc2	304.404	325.584	312.756	178.977	246.35	170.981	351.68	357.558	297.221	90.2433	84.1125	137.122	102.429	75.8759	42.3087	25.2854	47.8674	59.8047
TVAG_319810	-1.932	0	conserved hypothetical protein	831.511	971.76	805.494	930.678	1118.91	899.295	867.763	900.197	686.345	374.51	360.199	600.325	113.025	135.096	106.779	153.2	107.339	144.528
TVAG_437200	-1.931	0	leucine-rich repeat protein, BspA family	139.024	189.138	148.707	72.6434	98.1956	72.3382	130.093	97.5158	68.9278	16.9206	26.7181	45.1498	33.5543	6.47721	34.2499	37.1844	31.9116	39.8698
TVAG_259340	-1.931	0	conserved hypothetical protein	1476.56	1143.7	1129.46	1217.04	1070.68	1228.11	1530.38	1591.43	973.789	126.341	214.24	153.844	462.696	523.729	505.689	346.559	277.051	373.779
TVAG_216960	-1.931	0	conserved hypothetical protein	6303.54	4672.99	5993.7	5204.01	2423.02	2175.08	5073.63	5496.05	3434.17	1386.36	1831.18	2535.08	314.351	538.534	380.778	1039.68	777.483	1891.32
TVAG_128940	-1.931	0	conserved hypothetical protein	233.904	162.515	182.343	155.815	121.452	122.482	269.478	241.468	260.068	39.4814	39.5824	30.0999	47.6825	54.5936	44.3233	65.4446	73.977	67.2802
TVAG_048020	-1.931	0	neurobeachin-like protein	791.319	675.018	755.335	582.2	363.496	363.335	872.767	882.286	814.913	196.279	218.693	300.999	72.4067	176.735	100.735	145.763	187.118	199.349
TVAG_130770	-1.929	0	conserved hypothetical protein	190.417	179.709	178.212	381.115	321.289	338.674	188.706	169.824	151.055	63.1703	54.9205	96.9885	121.855	103.635	38.2793	19.3359	27.56	22.4267
TVAG_415620	-1.929	0	conserved hypothetical protein	1084.52	1046.08	939.448	934.889	682.201	554.867	791.995	906.831	669.724	183.871	199.891	168.894	270.201	244.283	225.646	182.947	221.931	308.991
TVAG_214110	-1.928	0	cortactin-binding protein	1865.3	1790.43	1643.44	3308.96	2316.21	2132.33	1097.21	1201.37	929.793	380.15	579.882	984.935	482.123	692.136	282.058	214.182	192.92	468.47
TVAG_197710	-1.928	0	conserved hypothetical protein	2052.42	2148.74	2032.32	3623.75	2334.3	2681.45	1843.46	1893.27	1547.21	564.021	635.792	1147.14	582.786	986.386	501.66	218.644	271.249	386.238
TVAG_118070	-1.928	0	myotrophin	62.5939	69.8869	66.0918	85.2771	102.502	70.6942	39.3138	45.1094	46.9296	19.1767	21.2755	13.3777	21.1922	27.7595	16.1176	10.4116	11.6042	7.47558
TVAG_359850	-1.928	0	conserved hypothetical protein	992.937	742.132	793.102	2516.2	2091.39	1854.49	1216.58	1236.53	821.268	265.09	452.228	429.759	137.749	425.645	211.543	422.415	366.984	510.831
TVAG_478160	-1.927	0	conserved hypothetical protein	533.695	448.163	470.904	723.276	708.903	711.052	459.614	451.094	410.145	76.7068	116.273	128.761	146.579	298.877	159.161	90.73	110.24	164.463
TVAG_206800	-1.926	0	pseudouridylate synthase	120.576	124.243	123.332	96.8579	76.6615	69.0501	104.36	106.14	138.833	21.4328	29.6868	26.7554	17.6602	42.5645	20.147	32.7223	30.4611	27.4105
TVAG_118470	-1.925	0	conserved hypothetical protein	245.105	260.134	230.141	186.346	186.055	153.719	161.544	169.824	182.83	68.8105	66.7952	73.5775	24.7242	80.5024	20.147	49.0834	29.0106	47.3454
TVAG_392760	-1.925	0	conserved hypothetical protein	122.552	105.385	124.512	110.544	101.641	78.0924	109.364	126.041	117.813	15.7926	23.2546	46.822	33.5543	45.3405	34.2499	20.8233	17.4063	27.4105
TVAG_481490	-1.921	0	protein phosphatase PP2A regulatory subunit B	1473.26	1372.22	1198.5	2018.22	1576.3	1549.52	812.724	860.395	750.874	306.827	414.13	627.081	362.033	418.243	271.984	95.1921	79.7791	490.897
TVAG_497440	-1.921	0	conserved hypothetical protein	1801.39	1984.56	1835.23	4077.51	2976.88	3190.28	1654.04	1819.63	1514.46	693.745	764.929	1561.85	531.571	589.426	364.66	288.551	277.051	433.584
TVAG_237350	-1.921	0	fidipidine	1577.37	1392.75	1320.07	2154.04	1954.44	1543.76	1328.09	1462.07	1039.78	333.9	330.513	588.62	277.265	692.136	251.837	220.132	245.139	700.213
TVAG_403660	-1.921	0	conserved hypothetical protein	32.9442	34.3888	32.4558	56.8514	39.6228	37.8132	37.1694	37.8123	30.3087	13.5365	15.8329	15.0499	1.76602	10.1785	8.05879	5.94951	7.25264	4.98372
TVAG_193510	-1.919	0	preprotein translocase secy subunit	1014.68	1067.16	1232.14	1974.01	922.522	982.32	1166.55	1296.89	1044.67	338.412	417.099	687.281	252.54	608.858	205.499	75.8562	100.086	139.544
TVAG_436660	-1.919	0	conserved hypothetical protein	88.2903	66.5589	70.2226	71.5906	55.1273	46.8554	40.7434	48.4262	64.0393	21.4328	19.7912	5.01665	17.6602	20.3569	16.1176	14.8738	11.6042	14.9512
TVAG_024810	-1.918	0	CAMK family protein kinase	227.974	199.677	165.23	80.0131	87.8592	98.643	266.619	270.656	187.718	29.3291	36.6137	35.1165	93.5989	77.7265	48.3527	22.3107	34.8127	42.3616
TVAG_187690	-1.918	0	leucine rich repeat-containing protein	418.391	354.426	346.392	612.732	347.991	293.463	274.482	262.032	316.286	78.9629	94.9977	66.8886	105.961	203.569	96.7055	93.7047	68.1748	37.3779
TVAG_229450	-1.917	0	bromodomain-containing protein	124.529	151.976	132.774	180.029	127.482	180.846	90.0644	87.5652	88.4818	47.3777	49.9727	51.8387	12.3621	58.2949	34.2499	19.3359	17.4063	9.96744
TVAG_109130	-1.917	0	conserved hypothetical protein	309.016	405.455	469.724	325.316	416.901	351.827	323.803	335.003	390.102	109.42	125.179	152.172	52.9805	89.7556	34.2499	86.2679	94.2844	134.56
TVAG_468300	-1.916	0	conserved hypothetical protein	139.024	123.134	169.95	91.5939	78.3842	69.8721	145.818	124.714	144.7	36.0973	45.5197	40.1332	22.9582	35.162	22.1617	26.7728	26.1095	27.4105
TVAG_404000	-1.913	0	conserved hypothetical protein	1065.41	961.222	909.943	1316	896.681	705.297	1432.45	1435.54	1298.39	183.871	256.791	341.132	349.671	491.342	280.043	226.081	210.327	321.45
TVAG_364550	-1.913	0	ordml, arthropod	394.012	429.86	368.816	482.184	446.187	428.275	409.578	393.38	384.725	120.7	126.664	147.155	70.6407	162.856	82.6026	89.2426	71.0759	112.134
TVAG_486340	-1.913	0	sphingomyelinase C precursor	259.6	237.948	160.509	286.363	244.628	223.591	705.504	679.957	560.711	94.7554	85.1021	70.233	81.2368	75.8759	64.4703	138.326	153.756	129.577
TVAG_380090	-1.912	0	conserved hypothetical protein	202.277	171.389	170.54	164.237	167.105	160.295	168.692	183.754	155.454	51.8899	52.9414	33.4443	24.7242	46.2658	42.3087	49.0834	49.318	54.8209
TVAG_039250	-1.911	0	hypothetical protein	161.426	153.64	120.382	148.445	175.718	141.388	181.558	174.467	124.657	36.0973	47.004	53.5109	15.8942	39.7886	16.1176	52.0582	47.8674	57.3128
TVAG_202560	-1.91	0	voltage and ligand gated potassium channel	57.9817	36.6074	83.2049	97.9107	80.9683	116.728	119.371	94.199	133.945	36.0973	26.7181	20.0666	5.29805	40.7139	18.1323	25.2854	18.8569	22.4267
TVAG_182590	-1.91	0	hypothetical protein	468.466	505.848	375.307	559.039	467.721	358.403	250.894	260.042	204.828	76.7068	156.35	157.188	77.7047	111.963	52.3821	55.0329	58.0211	171.938
TVAG_444590	-1.91	0	zinc-iron transporter	133.094	140.328	151.657	183.188	188.639	175.913	349.535	319.082	309.442	34.9693	56.4049	31.7721	37.0864	95.3075	42.3087	58.0077	98.6359	62.2965
TVAG_245740	-1.91	0	conserved hypothetical protein	1896.92	1265.73	1553.16	1887.68	824.326	794.898	1932.81	1954.3	1883.05	407.223	517.045	742.464	229.582	332.188	280.043	334.66	261.095	620.473
TVAG_286410	-1.91	0	breast cancer suppressor candidate 1,bcsc-1	1865.96	1854.22	1045.08	2745.71	3431.68	2412.64	3764.83	3879.41	1904.07	897.921	966.799	981.59	473.293	637.542	547.998	486.372	440.961	657.851
TVAG_268230	-1.91	0	conserved hypothetical protein	356.456	296.187	357.014	785.391	558.164	593.502	297.355	287.241	277.667	90.2433	94.9977	90.2996	181.9	191.54	112.823	83.2931	88.4822	77.2477
TVAG_370020	-1.909	0	WD-repeat protein	699.075	569.079	557.06	1254.94	981.094	953.549	629.736	608.313	572.443	143.261	178.121	175.583	296.691	305.354	205.499	165.099	126.196	221.776
TVAG_527480	-1.907	0	pyruvate, phosphate dikinase, chloroplast	695.781	614.561	518.113	938.048	607.262	476.775	375.983	417.262	322.152	150.029	187.521	229.094	123.621	116.59	130.955	62.4698	69.6254	256.662
TVAG_023480	-1.907	0	conserved hypothetical protein	225.997	219.09	234.862	113.703	132.65	110.151	165.833	180.437	159.854	69.9385	85.1021	63.5442	30.0223	37.9379	12.0882	41.6466	33.3622	29.9023
TVAG_038910	-1.906	0	conserved hypothetical protein	224.679	237.948	175.261	82.1187	105.086	70.6942	120.801	113.437	134.923	24.8169	30.6763	30.0999	51.2145	52.743	54.3968	20.8233	33.3622	42.3616
TVAG_037190	-1.903	0	denn domain-containing protein	1158.32	1255.19	1265.19	2170.88	1713.25	1391.69	1074.34	1202.7	952.769	228.992	262.233	272.571	360.267	612.559	318.322	304.912	295.908	605.522
TVAG_399240	-1.902	0	conserved hypothetical protein	121.235	124.243	150.477	95.8051	110.255	125.77	117.227	120.071	108.525	57.5301	24.2442	33.4443	33.5543	13.8797	34.2499	40.1592	27.56	24.9186
TVAG_096380	-1.902	0	conserved hypothetical protein	1075.96	1239.11	1048.62	847.507	987.124	732.424	1354.54	1391.09	997.254	369.997	370.095	488.287	86.5348	272.968	118.867	178.485	195.821	508.34
TVAG_090460	-1.901	0	conserved hypothetical protein	56.0051	46.0366	74.3533	95.8051	59.4342	91.2448	40.0286	43.7826	67.4613	23.6889	11.8747	25.0832	10.5961	26.8341	8.05879	19.3359	18.8569	4.98372
TVAG_328530	-1.9	0	conserved hypothetical protein	300.451	308.39	322.198	326.369	313.537	424.165	335.24	346.281	390.591	60.9142	116.768	107.022	70.6407	99.9341	82.6026	80.3183	82.6801	119.609
TVAG_037590	-1.9	0	leucine-rich repeat protein, BspA family	103.445	87.0812	63.7314	41.0593	60.2955	58.3638	71.4797	58.3768	62.5728	23.6889	15.8329	26.7554	10.5961	5.55189	22.1617	22.3107	23.2085	14.9512
TVAG_417100	-1.898	0	Ribosome-binding protein	2155.87	1952.39	1649.34	2686.75	1502.22	1244.55	1938.53	1816.98	1353.63	333.9	694.176	530.092	305.521	271.117	290.116	800.209	557.003	590.571
TVAG_419410	-1.897	0	conserved hypothetical protein	260.918	203.005	215.979	512.715	262.716	240.853	194.425	197.685	151.055	72.1946	98.9559	135.449	15.8942	114.739	66.485	26.7728	26.1095	39.8698
TVAG_150340	-1.896	0	conserved hypothetical protein	256.306	210.215	189.424	147.392	267.023	241.675	225.161	263.359	205.317	49.6338	40.5719	86.9552	84.7688	74.0252	66.485	34.2097	47.8674	59.8047
TVAG_217270	-1.896	0	conserved hypothetical protein	83.6782	62.1217	76.1236	73.6962	46.5137	59.1858	100.786	77.6147	91.9038	38.3534	20.7807	21.7388	5.29805	36.0873	14.1029	5.94951	11.6042	22.4267
TVAG_302660	-1.896	0	diphosphomevalonate decarboxylase	189.099	213.543	198.866	251.62	324.735	281.133	234.453	214.933	179.897	57.5301	66.3004	51.8387	54.7465	46.2658	52.3821	55.0329	62.3727	122.101
TVAG_191380	-1.896	0	conserved hypothetical protein	1148.43	920.732	935.317	1208.62	1025.02	1123.71	1008.58	1007.66	974.278	400.455	346.84	299.327	208.39	340.516	245.793	215.67	213.228	226.759
TVAG_183500	-1.896	0	succinate thiokinase, beta subunit	15674.8	12585.2	10165.7	41588.9	40348.9	28530.8	13906.4	15908.3	10705.3	6154.59	4984.41	8732.31	10822.2	5229.88	7353.65	1479.94	1760.94	4375.71
TVAG_188300	-1.895	0	neutral sphingomyelinase (N-smase) activation associated factor fan	571.252	606.241	509.261	306.366	310.953	237.565	706.934	697.868	591.997	171.462	111.325	143.811	77.7047	148.976	78.5732	166.586	178.415	142.036
TVAG_517840	-1.895	0	conserved hypothetical protein	2115.01	2062.77	1863.55	1049.64	1391.1	1410.59	4201.57	4198.49	2777.16	400.455	444.312	389.626	626.936	535.758	759.541	864.166	971.854	675.294
TVAG_102700	-1.895	0	conserved hypothetical protein	75.1127	74.3241	70.2226	58.957	49.0978	48.4995	63.6169	55.7233	80.6602	9.02433	24.739	8.36108	14.1281	24.9835	16.1176	19.3359	21.7579	9.96744
TVAG_204160	-1.895	0	histone acetyltransferase gcn5	366.339	402.127	315.116	793.814	571.085	598.434	294.496	319.746	281.578	101.524	143.486	192.305	118.323	247.985	74.5438	59.4951	44.9664	72.264
TVAG_322560	-1.892	0	conserved hypothetical protein	71.1594	58.7937	97.3674	80.0131	72.3546	94.5329	57.1837	51.0797	92.8815	21.4328	32.6554	30.0999	21.1922	12.9544	4.0294	25.2854	20.3074	7.47558
TVAG_038330	-1.892	0	conserved hypothetical protein	72.4771	61.567	67.8621	110.544	128.343	133.168	65.0465	61.6937	85.0599	25.9449	27.7076	23.411	7.06407	44.4151	16.1176	23.798	23.2085	12.4593
TVAG_125680	-1.892	0	conserved hypothetical protein	498.775	282.321	366.455	336.897	380.723	379.776	729.092	659.393	522.092	173.718	112.81	112.038	125.387	85.129	114.838	138.326	159.558	97.1826
TVAG_178140	-1.891	0	phosphoenolpyruvate-protein phosphotransferase	279.366	272.337	215.388	605.362	385.03	298.395	278.771	289.231	194.073	75.5787	98.4611	98.6607	70.6407	53.6683	66.485	59.4951	40.6148	201.841
TVAG_026760	-1.888	0	conserved hypothetical protein	1477.87	1404.39	1321.84	2080.34	1484.99	1293.05	1410.29	1523.77	1223.59	389.174	452.228	515.042	581.02	483.94	431.145	179.973	190.019	346.369
TVAG_404380	-1.887	0	ankyrin repeat domain protein	141.66	175.826	118.021	197.927	210.173	226.879	145.104	133.338	127.101	34.9693	46.0145	51.8387	60.0446	51.8177	46.338	46.1087	37.7137	19.9349
TVAG_239710	-1.885	0	conserved hypothetical protein	210.843	179.154	240.173	127.389	118.007	155.363	234.453	233.507	219.005	45.1216	57.8892	48.4942	22.9582	78.6518	50.3674	56.5203	55.1201	44.8535
TVAG_282530	-1.883	0	hypothetical protein	89.6081	91.5185	96.1872	173.713	143.848	181.668	100.072	74.2978	111.947	51.8899	47.9936	26.7554	12.3621	76.8012	22.1617	11.899	13.0548	17.443
TVAG_476310	-1.883	0	clathrin coat adaptor ap3 medium chain	161.426	143.656	199.456	339.003	259.271	192.354	205.147	184.418	257.624	54.146	51.4571	51.8387	56.5125	134.171	44.3233	46.1087	26.1095	57.3128
TVAG_297170	-1.882	0	RAB6-interacting protein	352.502	267.345	273.219	336.897	300.616	221.947	407.434	422.569	312.375	60.9142	85.1021	75.2497	58.2786	63.8468	72.5291	110.066	139.251	124.593
TVAG_472590	-1.882	0	tripartite motif-containing protein	325.488	294.523	305.675	290.574	261.855	271.268	233.738	217.586	205.806	107.164	90.0499	83.6108	47.6825	77.7265	50.3674	52.0582	78.3285	54.8209
TVAG_013810	-1.882	0	hypothetical protein	36.8975	37.1621	31.2756	40.0065	19.8114	28.7709	30.0215	20.5646	27.3756	15.7926	5.93735	8.36108	14.1281	7.40252	6.04409	4.46213	2.90106	9.96744
TVAG_346190	-1.881	0	conserved hypothetical protein	150.225	136.446	158.738	163.185	212.757	189.888	195.854	190.388	229.271	53.0179	46.0145	30.0999	7.06407	86.0543	12.0882	65.4446	73.977	64.7884
TVAG_449130	-1.881	0	conserved hypothetical protein	178.557	210.77	159.919	491.659	585.728	507.189	213.724	236.161	144.7	54.146	99.4507	95.3163	56.5125	150.826	60.4409	63.9572	62.3727	94.6907
TVAG_021340	-1.88	0	WD-repeat protein	173.286	192.466	207.127	228.458	164.521	201.396	173.696	191.051	189.674	54.146	55.9101	51.8387	38.8524	120.291	42.3087	23.798	26.1095	47.3454
TVAG_364170	-1.879	0	conserved hypothetical protein	414.438	412.111	410.123	667.477	370.387	455.402	350.965	335.003	328.996	43.9936	45.0249	25.0832	151.877	175.81	273.999	111.553	97.1854	97.1826
TVAG_266040	-1.878	0	calmodulin	164.062	155.304	148.116	184.241	121.452	158.651	104.36	85.5751	116.346	39.4814	48.4884	55.1831	26.4903	71.2493	12.0882	29.7475	23.2085	22.4267
TVAG_145840	-1.877	0	conserved hypothetical protein	424.98	403.791	323.968	661.161	615.876	568.841	290.207	277.953	227.315	119.572	160.309	202.338	44.1504	40.7139	80.5879	132.377	76.878	176.922
TVAG_149280	-1.877	0	conserved hypothetical protein	2442.48	2044.47	1926.1	2750.98	1908.78	1614.46	2759.11	2984.52	1821.45	659.904	866.854	1120.38	540.401	859.618	286.087	353.996	252.392	570.636
TVAG_039190	-1.874	0	conserved hypothetical protein	1041.69	894.663	888.699	710.642	478.057	432.385	868.478	861.058	712.743	247.041	318.143	282.604	74.1727	261.864	130.955	188.897	195.821	171.938
TVAG_443630	-1.874	0	conserved hypothetical protein	399.942	335.568	397.731	396.907	312.675	228.523	310.222	313.112	402.812	92.4994	102.914	115.383	54.7465	217.449	18.1323	69.9067	59.4717	109.642
TVAG_196350	-1.873	0	conserved hypothetical protein	2922.15	2458.8	2023.47	5991.5	4273.23	3578.27	2016.44	2101.57	1498.33	823.47	845.083	715.708	1317.45	1003.04	1186.66	414.978	397.445	627.949
TVAG_167050	-1.873	0	F-box and WD domain protein	1250.56	1254.08	1005.54	2294.06	1992.34	2198.92	1467.48	1562.24	950.324	508.747	400.771	230.766	582.786	667.152	598.365	352.508	313.314	156.987
TVAG_118090	-1.873	0	conserved hypothetical protein	83.0193	83.1986	135.724	129.495	187.778	153.719	131.523	129.358	135.9	46.2497	26.7181	43.4776	28.2563	61.9961	34.2499	28.2602	27.56	17.443
TVAG_478740	-1.872	0	TKL family protein kinase	233.245	227.964	233.682	244.25	164.521	170.981	320.944	317.756	358.816	85.7311	80.6491	41.8054	45.9164	76.8012	26.1911	72.8815	88.4822	99.6744
TVAG_487510	-1.871	0	nucleoside diphosphate kinase	232.586	240.721	203.586	142.128	119.73	112.617	115.797	134.001	170.12	43.9936	42.0563	33.4443	74.1727	76.8012	48.3527	17.8485	29.0106	34.8861
TVAG_215610	-1.87	0	Inner centromere protein	457.924	236.284	408.353	360.059	259.271	243.319	275.911	332.35	328.507	84.6031	80.1543	66.8886	90.0669	98.0834	124.911	86.2679	91.3833	72.264
TVAG_475090	-1.87	0	Inner centromere protein	1659.73	1195.84	1198.5	2083.5	1195.57	1143.44	1007.86	1037.52	916.105	151.157	195.438	140.466	473.293	296.101	421.072	641.059	596.167	216.792
TVAG_256440	-1.87	0	conserved hypothetical protein	34.2619	36.0527	29.5053	45.2705	42.2069	46.0334	40.0286	35.1588	34.7083	11.2804	7.42169	5.01665	21.1922	7.40252	0	11.899	11.6042	22.4267
TVAG_172470	-1.869	0	fetal globin-inducing factor	753.103	729.929	641.445	680.111	603.817	446.36	838.456	926.069	767.983	224.48	282.024	247.488	176.602	267.416	155.132	92.2174	120.394	174.43
TVAG_332580	-1.868	0	conserved hypothetical protein	764.963	694.431	742.943	907.517	798.485	618.985	750.536	793.394	625.728	215.456	228.093	337.788	109.493	440.45	108.794	124.94	110.24	152.004
TVAG_483870	-1.868	0	Clan MC, family M14, Zinc carboxypeptidase-like metallopeptidase	851.936	787.614	713.438	673.794	508.205	545.003	471.766	524.065	410.634	242.529	260.749	207.355	144.813	228.553	110.808	99.6542	105.889	92.1988
TVAG_378850	-1.867	0	hypothetical protein	480.985	444.835	440.809	324.263	163.659	254.006	390.279	394.044	249.313	107.164	70.7535	58.5275	67.1086	74.9505	78.5732	151.712	168.261	84.7233
TVAG_363840	-1.867	0	conserved hypothetical protein	322.194	278.993	301.544	234.775	220.509	202.218	528.235	504.164	466.363	122.956	107.862	120.4	58.2786	82.3531	60.4409	69.9067	87.0317	129.577
TVAG_311790	-1.865	0	Clan MA, family M1, aminopeptidase N-like metallopeptidase	150.225	123.689	168.18	111.597	77.5228	83.8466	153.681	142.625	222.916	39.4814	51.4571	63.5442	7.06407	65.6974	34.2499	7.43688	11.6042	57.3128
TVAG_011030	-1.864	0	glutamic acid-rich protein precursor	173.286	148.648	118.021	71.5906	70.6319	64.94	77.9128	93.5356	81.6379	28.201	34.6346	31.7721	22.9582	15.7304	16.1176	32.7223	30.4611	34.8861
TVAG_194880	-1.863	0	leucine-rich repeat protein, BspA family	1484.46	1223.57	1026.19	831.715	1279.99	886.965	766.262	757.572	628.661	356.461	170.204	327.754	111.259	123.992	132.97	416.466	422.104	383.747
TVAG_023320	-1.863	0	Clan SC, family S28, unassigned serine peptidase	552.144	602.913	598.957	916.992	783.842	719.272	676.197	695.215	640.882	141.005	177.131	277.588	157.176	246.134	185.352	145.763	131.998	241.71
TVAG_288530	-1.863	0	conserved hypothetical protein	212.16	186.92	176.442	292.679	291.141	323.878	254.468	271.32	148.61	72.1946	90.5446	86.9552	67.1086	86.0543	26.1911	40.1592	43.5159	74.7558
TVAG_225690	-1.862	0	14-3-3 protein sigma, gamma, zeta, beta/alpha	392.035	368.293	276.169	632.735	571.085	541.714	370.265	343.627	300.643	117.316	137.054	177.255	120.089	245.209	72.5291	69.9067	58.0211	39.8698
TVAG_297050	-1.861	0	helicase	179.216	151.976	230.731	170.554	135.234	143.032	144.389	173.804	197.984	59.7862	43.5406	66.8886	33.5543	85.129	44.3233	35.697	24.659	19.9349
TVAG_513720	-1.861	0	kinesin heavy chain isoform 5C	592.995	508.621	515.162	370.587	375.555	374.843	326.662	344.291	343.662	122.956	90.0499	70.233	135.983	200.793	130.955	114.528	100.086	62.2965
TVAG_411230	-1.86	0	CAMK family protein kinase	63.9117	62.1217	77.3038	48.429	70.6319	60.0078	98.6419	97.5158	116.835	32.7132	24.739	36.7887	5.29805	29.6101	8.05879	16.3611	15.9558	17.443
TVAG_083280	-1.859	0	hypothetical protein	286.614	277.329	226.6	401.118	324.735	346.073	263.76	251.418	219.005	73.3227	60.3631	58.5275	120.089	111.963	104.764	58.0077	71.0759	57.3128
TVAG_136400	-1.858	0	hypothetical protein	179.875	154.195	170.54	127.389	87.8592	110.151	161.544	169.824	132.967	63.1703	41.5615	28.4277	10.5961	45.3405	48.3527	53.5456	47.8674	12.4593
TVAG_262380	-1.857	0	conserved hypothetical protein	609.467	522.487	506.31	831.715	619.321	534.316	289.493	322.399	257.624	145.517	155.361	167.222	157.176	184.138	68.4997	136.839	95.7349	124.593
TVAG_254830	-1.857	0	conserved hypothetical protein	140.342	124.798	181.162	120.02	129.205	100.287	176.555	161.2	213.627	34.9693	23.7494	21.7388	42.3844	89.7556	68.4997	29.7475	21.7579	39.8698
TVAG_298130	-1.854	0	conserved hypothetical protein	2298.84	2228.06	2100.78	3348.97	1910.51	1783.79	1291.64	1438.19	1115.56	664.416	660.036	826.074	273.733	377.529	163.191	462.574	465.62	951.891
TVAG_195450	-1.854	0	1-O-acylceramide synthase precursor	129.8	120.361	209.487	142.128	104.225	105.219	130.093	119.407	221.449	30.4571	30.6763	35.1165	52.9805	55.5189	26.1911	34.2097	42.0653	49.8372
TVAG_243370	-1.854	0	conserved hypothetical protein	104.104	133.118	97.9575	154.762	169.689	137.278	127.234	151.912	117.324	30.4571	28.6972	41.8054	19.4262	66.6227	26.1911	41.6466	36.2632	34.8861
TVAG_495430	-1.853	0	conserved hypothetical protein	174.604	152.531	115.661	101.069	97.3342	99.465	116.512	103.486	96.7923	45.1216	37.1085	35.1165	15.8942	59.2202	46.338	19.3359	15.9558	12.4593
TVAG_121370	-1.853	0	conserved hypothetical protein	1057.51	1150.91	1075.76	2806.77	2700.38	2447.17	1298.79	1318.79	1151.73	337.284	365.642	1080.25	277.265	450.629	330.41	365.895	339.424	610.506
TVAG_483660	-1.85	0	conserved hypothetical protein	1016.66	804.808	695.144	1006.48	696.844	1067.81	807.005	822.583	782.649	364.357	244.916	239.127	211.922	279.445	241.764	206.745	198.722	137.052
TVAG_499700	-1.85	0	conserved hypothetical protein	167.356	137.555	185.293	455.864	267.023	268.802	139.385	167.833	148.61	74.4507	47.4988	66.8886	42.3844	94.3822	62.4556	46.1087	43.5159	57.3128
TVAG_013480	-1.847	0	uveal autoantigen with coiled-coil domains and ankyrin repeats protein	490.868	494.2	436.088	235.828	197.253	174.269	249.464	245.448	265.934	109.42	94.9977	46.822	121.855	132.32	100.735	55.0329	65.2738	44.8535
TVAG_108510	-1.847	0	vacuolar sorting protein vps29	1427.8	1398.85	1192.6	3562.69	2803.74	2791.6	1027.16	1101.2	834.956	457.985	529.909	831.091	570.423	822.605	475.469	218.644	236.436	341.385
TVAG_434140	-1.846	0	trichohyalin	3528.98	2852.05	3134.64	5217.69	2371.34	1926.83	3310.94	3735.45	2816.26	1001.7	1062.79	1372.89	605.744	532.982	566.13	1103.63	709.309	1081.47
TVAG_056870	-1.846	0	clathrin coat assembly protein ap19	189.758	238.503	197.095	293.732	212.757	281.133	178.699	171.814	171.097	57.5301	68.2796	100.333	8.83008	87.905	22.1617	43.1339	49.318	99.6744
TVAG_092570	-1.845	0	ras GTP exchange factor	470.443	462.03	407.173	614.837	602.094	503.901	641.887	632.195	533.824	189.511	173.668	143.811	116.557	360.873	106.779	113.041	82.6801	57.3128
TVAG_011090	-1.845	0	conserved hypothetical protein	79.7249	95.9558	91.4663	34.7425	86.9978	65.762	88.6348	66.3373	66.9724	25.9449	27.2129	28.4277	3.53203	19.4316	8.05879	20.8233	29.0106	22.4267
TVAG_270960	-1.844	0	Actin-binding protein	365.021	347.77	375.307	503.24	326.457	344.428	349.535	380.113	350.017	94.7554	104.398	160.533	63.5766	183.212	68.4997	53.5456	65.2738	134.56
TVAG_301100	-1.844	0	conserved hypothetical protein	162.744	132.563	161.099	208.455	144.709	157.007	150.107	165.18	153.01	40.6095	55.9101	46.822	54.7465	63.8468	54.3968	26.7728	20.3074	29.9023
TVAG_198540	-1.843	0	hypothetical protein	237.198	257.916	187.654	209.508	190.362	194.82	165.833	149.259	125.146	84.6031	69.7639	93.6441	30.0223	59.2202	32.2352	43.1339	24.659	34.8861
TVAG_109560	-1.843	0	conserved hypothetical protein	274.095	221.863	211.848	397.96	263.578	296.751	147.963	142.625	157.41	42.8656	89.0603	100.333	54.7465	90.6809	26.1911	71.3941	33.3622	77.2477
TVAG_344240	-1.842	0	adenylate cyclase	2314.66	2947.45	1945.58	2828.88	2976.02	2245.77	2495.35	2553.32	1397.62	495.21	568.007	404.676	506.847	590.351	797.82	858.216	989.261	847.233
TVAG_449120	-1.842	0	CAMK family protein kinase	127.164	141.992	103.268	215.825	272.191	239.209	146.533	153.903	82.6156	40.6095	47.4988	41.8054	26.4903	66.6227	14.1029	77.3436	52.219	42.3616
TVAG_186630	-1.841	0	hypothetical protein	76.4304	69.8869	88.5158	107.386	88.7206	158.651	154.396	127.368	126.612	6.76825	22.2651	13.3777	31.7883	49.0417	30.2205	49.0834	42.0653	34.8861
TVAG_249580	-1.84	0	conserved hypothetical protein	222.044	175.826	241.943	90.5411	149.016	120.838	171.551	173.804	228.782	58.6581	59.3735	56.8553	22.9582	90.6809	38.2793	29.7475	39.1643	37.3779
TVAG_475470	-1.84	0	conserved hypothetical protein	65.2294	46.5912	66.0918	71.5906	54.266	72.3382	59.3281	57.7135	74.3052	7.89629	16.8225	11.7055	12.3621	29.6101	32.2352	13.3864	11.6042	24.9186
TVAG_013830	-1.84	0	tetratricopeptide repeat protein, tpr	1639.3	1705.57	1223.29	2253	1549.6	1360.45	746.962	872.999	613.018	465.881	524.961	518.387	407.95	423.794	324.366	196.334	172.613	304.007
TVAG_463500	-1.837	0	conserved hypothetical protein	343.937	250.151	331.049	463.233	309.23	304.971	363.831	351.588	317.264	82.347	102.914	75.2497	123.621	145.275	108.794	66.932	72.5264	64.7884
TVAG_266560	-1.836	0	conserved hypothetical protein	30.9675	39.3807	38.3569	42.1121	33.5932	57.5418	30.7362	29.1884	38.1303	13.5365	17.3173	8.36108	10.5961	12.0291	0	10.4116	14.5053	0
TVAG_403450	-1.834	0	calcium-dependent lipid-binding protein	895.422	776.521	761.236	1658.17	1070.68	1024.24	679.057	732.364	709.321	145.517	206.818	341.132	434.44	372.902	318.322	132.377	124.745	256.662
TVAG_160140	-1.833	0	abca1	297.815	245.159	272.629	204.244	159.352	188.244	197.284	181.101	193.096	62.0423	78.1752	83.6108	42.3844	65.6974	44.3233	47.5961	60.9222	52.3291
TVAG_488400	-1.832	0	conserved hypothetical protein	1369.82	1422.7	1707.18	1643.43	1457.43	1228.93	1301.64	1339.35	1124.84	174.846	343.377	419.726	342.607	710.642	372.719	376.306	414.851	381.255
TVAG_498380	-1.831	0	Rab20	293.862	299.515	322.198	390.59	363.496	361.691	277.341	285.25	222.427	38.3534	42.0563	41.8054	30.0223	116.59	72.5291	153.2	162.459	137.052
TVAG_583670	-1.831	0	conserved hypothetical protein	75.1127	48.8099	70.2226	76.8546	57.7114	80.5585	69.3353	58.3768	73.3275	25.9449	17.8121	20.0666	21.1922	16.6557	12.0882	17.8485	24.659	12.4593
TVAG_370410	-1.83	0	conserved hypothetical protein	810.426	623.435	602.498	1099.13	969.897	827.779	715.511	740.324	609.596	166.95	192.964	197.321	247.242	391.408	310.263	130.889	147.954	181.906
TVAG_395380	-1.828	0	conserved hypothetical protein	102.127	91.5185	106.809	51.5874	78.3842	87.9567	105.075	84.9118	86.5264	29.3291	17.3173	11.7055	28.2563	34.2367	24.1764	23.798	34.8127	19.9349
TVAG_234390	-1.826	0	ankyrin repeat-containing protein	72.4771	65.4496	66.6819	53.693	124.898	64.94	87.92	65.0106	97.2811	20.3047	16.8225	23.411	14.1281	41.6392	8.05879	28.2602	18.8569	22.4267
TVAG_407880	-1.825	0	ankyrin 2,3/unc44	154.179	130.899	105.629	90.5411	117.146	86.3126	133.667	160.536	125.634	34.9693	31.6659	45.1498	28.2563	24.9835	38.2793	22.3107	39.1643	54.8209
TVAG_336600	-1.823	0	conserved hypothetical protein	52.0518	50.4738	59.6007	49.4818	51.6819	49.3215	43.6026	29.1884	45.9519	13.5365	7.42169	25.0832	7.06407	26.8341	10.0735	10.4116	15.9558	2.49186
TVAG_049450	-1.823	0	conserved hypothetical protein	177.24	164.733	201.816	190.557	192.946	165.227	160.114	158.546	151.055	64.2983	49.9727	86.9552	26.4903	56.4442	36.2646	17.8485	20.3074	84.7233
TVAG_169850	-1.822	0	conserved hypothetical protein	523.153	363.855	346.982	616.943	521.987	471.02	343.102	327.706	370.059	120.7	97.9663	118.727	123.621	148.05	191.396	98.1669	117.493	82.2314
TVAG_394240	-1.822	0	conserved hypothetical protein	689.192	711.071	728.19	684.322	635.687	438.961	957.827	983.119	831.045	217.712	249.369	324.41	68.8747	384.931	118.867	157.662	134.899	221.776
TVAG_224260	-1.82	0	rap GTPase-activating protein	1078.59	1006.15	844.441	508.504	600.371	480.885	959.972	965.871	615.951	180.487	195.933	230.766	190.73	227.628	261.911	233.518	258.194	224.267
TVAG_043100	-1.819	0	conserved hypothetical protein	239.833	328.357	238.993	178.977	171.412	143.854	231.594	218.913	170.609	62.0423	67.7848	48.4942	75.9387	83.2784	40.294	71.3941	31.9116	59.8047
TVAG_476350	-1.818	0	conserved hypothetical protein	5051	4874.33	3876.4	8968.83	7432.72	7183.68	4084.35	4144.76	3084.15	1437.12	1625.85	2570.2	1806.64	1491.61	1402.23	992.08	726.715	1756.76
TVAG_313960	-1.818	0	conserved hypothetical protein	1137.89	1230.79	1127.1	2749.92	2236.96	1847.09	983.56	1119.11	908.772	476.033	435.901	864.535	460.93	758.759	261.911	123.452	129.097	269.121
TVAG_036490	-1.818	0	conserved hypothetical protein	194.371	203.559	211.848	529.56	237.737	359.225	155.111	150.586	159.854	66.5544	52.4466	53.5109	28.2563	122.142	56.4115	80.3183	94.2844	67.2802
TVAG_130370	-1.818	0	cation-transporting ATPase	1907.47	1564.69	1452.25	2345.65	1963.91	1931.76	1235.88	1196.73	836.422	455.729	380.98	306.015	425.61	643.094	735.365	431.339	419.203	294.04
TVAG_076630	-1.817	0	conserved hypothetical protein	764.963	733.257	679.211	663.266	529.739	614.053	745.533	793.394	628.661	203.047	189.006	180.599	148.345	303.503	84.6173	174.023	158.108	304.007
TVAG_476380	-1.817	0	conserved hypothetical protein	895.422	883.015	909.353	681.164	712.349	582.816	747.677	757.572	636.971	314.723	327.049	580.259	109.493	112.888	110.808	87.7552	85.5812	201.841
TVAG_485590	-1.816	0	conserved hypothetical protein	29.6497	34.9434	36.5865	42.1121	25.8409	46.8554	35.7398	30.5152	35.686	9.02433	13.8538	18.3944	0	10.1785	20.147	1.48738	2.90106	14.9512
TVAG_114830	-1.816	0	conserved hypothetical protein	332.736	348.325	351.703	665.372	422.93	430.741	461.759	459.054	603.241	117.316	136.559	319.393	104.195	137.872	92.6761	92.2174	75.4275	79.7395
TVAG_400710	-1.816	0	conserved hypothetical protein	1093.09	1096.56	1022.65	1596.05	1128.39	923.956	1027.88	1102.53	704.922	300.059	341.893	448.154	171.304	428.421	195.426	249.879	258.194	356.336
TVAG_237420	-1.816	0	hypothetical protein	231.268	211.879	230.141	142.128	264.439	203.04	285.919	281.934	251.758	46.2497	35.6241	48.4942	56.5125	60.1455	48.3527	78.831	102.988	129.577
TVAG_030140	-1.815	0	chromosome transmission fidelity factor	98.8325	63.231	87.9257	120.02	87.8592	94.5329	111.508	117.417	94.348	23.6889	27.2129	28.4277	24.7242	62.9214	22.1617	13.3864	15.9558	24.9186
TVAG_181840	-1.815	0	TKL family protein kinase	287.273	240.167	298.003	209.508	182.609	210.438	385.99	358.221	439.965	109.42	96.9768	107.022	51.2145	122.142	82.6026	60.9824	58.0211	47.3454
TVAG_455170	-1.815	0	Signal peptidase complex subunit	207.548	183.037	222.47	213.719	188.639	213.727	140.1	147.269	194.562	92.4994	85.1021	95.3163	30.0223	48.1164	38.2793	28.2602	24.659	37.3779
TVAG_475240	-1.815	0	acanthoscurrin-1 precursor	81.0426	80.98	87.9257	67.3794	70.6319	52.6096	72.9092	76.9513	65.9947	21.4328	15.3382	23.411	10.5961	27.7595	22.1617	8.92426	11.6042	52.3291
TVAG_051730	-1.814	0	conserved hypothetical protein	175.922	218.535	179.392	116.861	98.1956	115.906	147.963	126.704	103.636	49.6338	46.5093	50.1665	15.8942	49.0417	44.3233	25.2854	43.5159	37.3779
TVAG_212210	-1.813	0	conserved hypothetical protein	187.782	183.592	165.82	225.3	293.725	232.633	147.248	134.665	86.5264	64.2983	59.3735	88.6274	44.1504	48.1164	38.2793	41.6466	21.7579	64.7884
TVAG_190040	-1.812	0	hypothetical protein	183.17	193.576	174.671	126.336	108.532	133.99	92.2087	112.773	101.192	40.6095	40.0771	36.7887	26.4903	38.8632	34.2499	46.1087	44.9664	39.8698
TVAG_103110	-1.81	0	conserved hypothetical protein	83.6782	67.6682	82.0247	62.1154	93.8888	65.762	125.804	104.15	109.991	30.4571	32.1607	33.4443	1.76602	48.1164	20.147	14.8738	31.9116	7.47558
TVAG_026790	-1.809	0	conserved hypothetical protein	30.9675	32.1701	33.636	26.3201	29.2864	36.9911	41.4582	33.1687	33.7306	6.76825	9.89559	8.36108	3.53203	13.8797	20.147	11.899	4.35159	4.98372
TVAG_297510	-1.809	0	conserved hypothetical protein	106.08	97.0651	93.8268	78.9603	70.6319	69.0501	97.9271	106.803	93.8592	32.7132	20.7807	11.7055	24.7242	27.7595	38.2793	28.2602	27.56	22.4267
TVAG_318830	-1.809	0	conserved hypothetical protein	84.9959	111.486	82.6148	65.2738	103.364	81.3805	77.9128	75.6245	67.4613	42.8656	31.6659	31.7721	5.29805	32.386	16.1176	13.3864	15.9558	17.443
TVAG_364490	-1.807	0	tfiid 150 kD subunit	1471.29	896.327	1261.06	2207.73	857.919	895.185	1177.98	1228.57	1075.96	319.236	330.018	503.337	157.176	668.078	290.116	187.409	226.282	480.929
TVAG_368230	-1.807	0	U3 small nucleolar ribonucleoprotein MPP10	1168.2	912.412	849.752	1832.93	1025.89	894.363	1160.83	1237.19	829.578	284.266	288.456	396.315	316.117	248.91	481.513	176.998	201.623	446.043
TVAG_475310	-1.807	0	conserved hypothetical protein	183.17	130.345	154.608	108.439	93.8888	122.482	88.6348	98.8426	104.125	64.2983	40.0771	50.1665	10.5961	17.581	38.2793	35.697	34.8127	14.9512
TVAG_265290	-1.806	0	conserved hypothetical protein	84.9959	67.1136	76.1236	82.1187	98.1956	78.9144	102.216	82.9216	119.768	33.8412	20.286	28.4277	8.83008	50.8923	14.1029	11.899	24.659	29.9023
TVAG_006160	-1.806	0	MYB3r3	264.212	239.612	221.88	187.399	205.866	230.167	220.157	188.398	153.499	65.4264	89.0603	81.9386	21.1922	71.2493	36.2646	87.7552	49.318	34.8861
TVAG_294520	-1.805	0	conserved hypothetical protein	92.9025	75.4334	110.35	78.9603	53.4046	50.1435	70.0501	87.5652	69.9055	28.201	18.8016	23.411	15.8942	34.2367	6.04409	16.3611	26.1095	24.9186
TVAG_399220	-1.805	0	conserved hypothetical protein	1186.65	985.627	1225.65	619.048	541.798	556.511	634.024	678.631	578.798	313.595	297.362	354.51	134.217	241.507	316.308	111.553	127.647	104.658
TVAG_412940	-1.804	0	conserved hypothetical protein	251.034	255.143	199.456	218.983	244.628	276.2	219.443	206.972	217.538	51.8899	79.1647	65.2164	75.9387	105.486	98.7202	22.3107	50.7685	44.8535
TVAG_227720	-1.804	0	conserved hypothetical protein	225.997	163.624	187.654	184.241	119.73	105.219	174.41	168.497	180.386	63.1703	52.9414	55.1831	100.663	61.0708	34.2499	14.8738	20.3074	27.4105
TVAG_474430	-1.802	0	glucose kinase	113.987	134.782	126.873	67.3794	53.4046	62.4739	134.382	122.724	116.346	23.6889	23.7494	23.411	40.6184	44.4151	66.485	14.8738	18.8569	12.4593
TVAG_210850	-1.802	0	conserved hypothetical protein	39.533	42.154	60.7809	31.5841	29.2864	28.7709	35.025	43.1193	59.6397	11.2804	13.8538	11.7055	22.9582	13.8797	8.05879	4.46213	7.25264	12.4593
TVAG_436310	-1.801	0	conserved hypothetical protein	821.627	704.415	738.812	1357.06	1116.33	855.728	1043.6	1174.83	783.626	170.334	180.1	331.099	305.521	483.015	233.705	208.233	146.503	411.157
TVAG_288590	-1.799	0	conserved hypothetical protein	54.6873	66.5589	83.795	31.5841	36.1773	45.2114	71.4797	54.3966	40.0857	18.0487	22.2651	8.36108	17.6602	7.40252	12.0882	13.3864	23.2085	14.9512
TVAG_406060	-1.799	0	conserved hypothetical protein	220.067	143.102	175.261	292.679	233.43	199.752	281.63	279.943	269.356	48.5058	58.8788	102.005	61.8106	125.843	74.5438	37.1844	52.219	37.3779
TVAG_235080	-1.797	0	conserved hypothetical protein	529.742	424.868	515.752	972.79	868.256	727.492	751.251	784.107	604.219	215.456	189.501	168.894	95.3649	382.155	151.102	151.712	162.459	256.662
TVAG_392710	-1.797	0	conserved hypothetical protein	110.692	119.806	94.4169	91.5939	153.323	149.609	167.262	150.586	103.636	32.7132	51.9518	46.822	33.5543	37.0126	32.2352	38.6718	27.56	19.9349
TVAG_246160	-1.796	0	conserved hypothetical protein	173.945	158.632	193.555	143.181	117.146	91.2448	133.667	128.694	207.272	53.0179	52.4466	36.7887	8.83008	83.2784	16.1176	52.0582	34.8127	44.8535
TVAG_194820	-1.795	0	conserved hypothetical protein	842.712	850.29	594.826	1964.53	1450.54	1427.04	1230.16	1314.81	845.71	179.359	289.941	220.732	469.761	282.221	336.455	374.819	333.622	550.701
TVAG_134690	-1.795	0	conserved hypothetical protein	158.132	155.304	173.491	181.082	136.957	133.99	218.728	196.358	212.65	43.9936	58.8788	40.1332	26.4903	132.32	36.2646	34.2097	33.3622	37.3779
TVAG_019130	-1.794	0	conserved hypothetical protein	192.394	191.357	140.445	262.148	215.341	250.718	172.981	163.19	119.768	58.6581	29.6868	43.4776	97.1309	47.1911	86.632	46.1087	46.4169	42.3616
TVAG_240140	-1.793	0	conserved hypothetical protein	115.305	128.126	131.594	137.917	149.016	138.922	104.36	78.9414	86.0376	31.5851	43.5406	18.3944	74.1727	40.7139	26.1911	16.3611	23.2085	32.3942
TVAG_257380	-1.789	0	vacuolar sorting protein vps29	241.81	270.673	240.763	589.57	532.323	460.334	253.038	258.052	220.96	106.036	117.758	113.711	72.4067	155.453	60.4409	80.3183	82.6801	92.1988
TVAG_278300	-1.789	0	conserved hypothetical protein	905.305	982.853	811.395	2129.82	1714.12	1796.95	829.879	763.542	645.771	400.455	474.493	518.387	321.415	288.698	265.94	304.912	226.282	256.662
TVAG_119700	-1.789	0	neurobeachin-like protein	649	550.775	617.25	696.956	453.939	332.92	726.233	713.126	625.728	166.95	166.246	160.533	37.0864	158.229	64.4703	257.316	271.249	271.613
TVAG_290520	-1.789	0	calnexin	96.8558	107.604	135.724	94.7523	103.364	114.261	92.9235	91.5455	131.989	36.0973	33.645	68.5608	10.5961	35.162	32.2352	11.899	13.0548	39.8698
TVAG_010770	-1.788	0	leucine-rich repeat protein, BspA family	820.31	883.015	795.462	781.18	639.994	633.781	721.944	695.878	595.419	175.974	196.922	317.721	227.816	283.147	169.235	151.712	124.745	256.662
TVAG_468730	-1.787	0	conserved hypothetical protein	610.126	504.738	587.155	639.052	479.78	426.631	666.19	654.086	570.488	198.535	231.557	260.866	128.919	300.728	161.176	78.831	26.1095	97.1826
TVAG_212650	-1.787	0	histone H1	140.342	110.932	113.89	196.874	125.759	129.058	81.4868	86.9019	117.324	29.3291	37.6032	41.8054	30.0223	56.4442	54.3968	22.3107	11.6042	34.8861
TVAG_000650	-1.786	0	Cullin-4	730.701	650.059	673.9	863.299	677.894	559.799	706.934	728.384	667.769	217.712	276.087	337.788	68.8747	215.598	56.4115	203.771	221.931	211.808
TVAG_104050	-1.786	0	conserved hypothetical protein	213.478	202.45	171.721	187.399	113.7	147.965	142.245	172.477	143.722	81.219	48.9832	41.8054	22.9582	82.3531	32.2352	23.798	37.7137	57.3128
TVAG_002280	-1.784	0	conserved hypothetical protein	98.1736	90.4092	87.3356	152.656	126.621	146.32	97.2123	64.3472	103.636	16.9206	36.1189	33.4443	19.4262	39.7886	56.4115	35.697	23.2085	17.443
TVAG_037050	-1.783	0	sugar transporter	1234.75	1215.25	878.667	1501.3	1795.08	1356.34	1411.72	1529.74	994.321	267.346	287.467	289.293	233.114	461.732	267.955	525.044	554.102	580.604
TVAG_092470	-1.783	0	autophagy protein	482.961	415.993	442.579	465.339	323.873	314.836	292.352	271.32	371.526	170.334	128.148	165.549	95.3649	162.856	116.852	53.5456	53.6696	29.9023
TVAG_009140	-1.782	0	conserved hypothetical protein	1160.95	1086.57	865.685	3403.71	3132.78	2764.47	1066.48	1188.76	633.55	399.327	615.011	750.825	376.162	743.028	491.586	349.534	364.083	356.336
TVAG_044240	-1.781	0	adaptin, alpha/gamma/epsilon	5077.35	5169.41	4663.6	13500.1	10367.4	7962.13	5055.04	5344.13	4299.44	2268.49	2285.88	3444.76	1571.76	2525.19	1311.57	1418.96	1248.91	1796.63
TVAG_316340	-1.781	0	conserved hypothetical protein	104.762	103.166	96.7773	94.7523	100.78	101.931	62.9021	74.9612	76.2606	36.0973	43.5406	41.8054	5.29805	22.2076	26.1911	13.3864	13.0548	32.3942
TVAG_210270	-1.781	0	brefeldin A-inhibited guanine nucleotide-exchange protein	805.155	757.108	813.755	982.266	692.537	675.705	739.814	750.938	858.909	268.474	252.832	207.355	107.727	307.205	120.882	297.475	293.007	194.365
TVAG_434760	-1.78	0	tankyrase	50.734	63.7856	53.1095	53.693	62.0183	32.881	55.7541	65.6739	49.3738	13.5365	12.8643	16.7222	7.06407	17.581	28.2058	17.8485	15.9558	14.9512
TVAG_088520	-1.778	0	conserved hypothetical protein	512.611	648.949	554.109	547.458	659.805	615.697	706.219	717.77	572.932	197.407	175.647	230.766	155.409	229.478	201.47	154.687	179.866	79.7395
TVAG_020240	-1.778	0	splicing factor, arginine/serine-rich	578.499	550.22	511.621	682.217	447.91	411.835	417.441	399.351	370.059	107.164	134.58	306.015	93.5989	283.147	112.823	68.4193	50.7685	114.626
TVAG_334220	-1.778	0	conserved hypothetical protein	158.132	145.32	202.406	322.158	347.13	260.582	310.936	279.943	298.687	54.146	64.8161	23.411	38.8524	115.664	78.5732	114.528	92.8338	94.6907
TVAG_370050	-1.777	0	leucine-rich repeat protein, BspA family	1539.15	1557.48	1493.56	1538.15	1689.14	1372.78	2017.16	2117.49	1582.41	597.862	573.449	792.63	158.942	291.474	237.734	489.347	581.662	625.457
TVAG_182180	-1.777	0	skeletrophin	117.281	154.195	121.562	105.28	113.7	146.32	113.653	116.09	83.5933	42.8656	44.5302	76.9219	28.2563	46.2658	4.0294	16.3611	26.1095	22.4267
TVAG_229440	-1.777	0	conserved hypothetical protein	125.847	90.9639	120.972	85.2771	90.4433	92.8888	92.2087	68.9908	78.216	45.1216	41.5615	46.822	12.3621	40.7139	14.1029	7.43688	14.5053	17.443
TVAG_136630	-1.775	0	ankyrin repeat-containing protein	111.351	117.587	132.184	69.485	151.6	93.7109	81.4868	72.3077	76.2606	38.3534	34.6346	46.822	8.83008	30.5354	12.0882	13.3864	31.9116	47.3454
TVAG_239700	-1.775	0	conserved hypothetical protein	131.777	138.664	116.251	97.9107	157.63	92.8888	157.255	167.17	116.346	36.0973	25.7285	36.7887	33.5543	39.7886	22.1617	47.5961	63.8233	39.8698
TVAG_247220	-1.774	0	conserved hypothetical protein	431.568	447.609	439.038	731.698	607.262	584.46	413.152	422.569	356.86	131.981	166.741	232.438	167.772	199.868	197.44	77.3436	71.0759	47.3454
TVAG_196780	-1.774	0	conserved hypothetical protein	212.819	214.098	200.636	233.722	250.657	249.896	229.45	248.765	208.739	43.9936	42.551	53.5109	35.3203	43.4898	26.1911	111.553	73.977	176.922
TVAG_205630	-1.773	0	conserved hypothetical protein	810.426	785.395	629.052	1054.91	1218.83	1066.17	1193	1211.32	936.636	196.279	248.874	377.921	319.649	331.263	247.808	236.493	198.722	456.011
TVAG_277010	-1.773	0	conserved hypothetical protein	216.114	267.9	233.092	312.683	243.766	229.345	173.696	172.477	187.718	95.8835	99.9454	127.088	21.1922	115.664	48.3527	40.1592	23.2085	17.443
TVAG_351980	-1.771	0	CAMK family protein kinase	163.403	173.608	230.141	224.247	136.957	235.099	182.988	165.843	215.094	50.7618	51.4571	33.4443	45.9164	109.187	86.632	46.1087	52.219	24.9186
TVAG_343030	-1.771	0	worm RNA cleavage stimulation factor	426.956	491.427	460.872	554.827	498.73	420.055	366.691	315.766	345.128	143.261	163.277	229.094	56.5125	287.773	56.4115	46.1087	49.318	99.6744
TVAG_199060	-1.77	0	conserved hypothetical protein	179.216	201.341	182.933	118.967	149.877	172.625	167.262	161.2	196.518	46.2497	61.3527	65.2164	14.1281	106.411	40.294	25.2854	40.6148	42.3616
TVAG_090810	-1.77	0	AGC family protein kinase	585.747	471.459	422.516	721.17	746.803	663.374	734.811	758.899	526.003	137.621	149.918	138.794	231.348	319.234	118.867	162.124	153.756	239.219
TVAG_498650	-1.769	0	conserved hypothetical protein	4662.26	4881.54	4462.97	7268.55	4840.01	4589.37	3938.53	4441.28	3286.05	1535.26	1778.73	2998.28	1049.01	1721.09	1033.54	577.102	543.948	1191.11
TVAG_158440	-1.769	0	centromeric protein E	1172.15	766.537	964.822	1258.1	768.337	536.782	1386.71	1344.66	953.746	257.193	399.782	473.237	127.153	174.885	177.293	221.619	168.261	690.245
TVAG_045610	-1.767	0	conserved hypothetical protein	311.652	296.187	293.282	705.378	491.839	517.876	393.138	400.677	318.241	82.347	111.82	122.072	116.557	226.702	134.985	111.553	111.691	72.264
TVAG_146890	-1.766	0	bsu-protein phosphatase	5371.22	6103.45	4280.03	11857.7	9933.26	9340.67	4387.42	4904.98	3350.58	1517.22	2237.89	3538.41	2400.02	2793.53	1851.51	757.075	836.955	1569.87
TVAG_094030	-1.766	0	conserved hypothetical protein	170.651	229.628	230.731	100.016	225.678	219.481	200.143	224.883	209.228	68.8105	81.1438	137.122	56.5125	41.6392	46.338	31.2349	39.1643	27.4105
TVAG_360000	-1.764	0	soluble nsf attacment protein	358.432	340.56	310.986	728.54	769.199	586.926	399.571	420.579	295.265	131.981	156.35	147.155	167.772	209.121	181.323	81.8057	65.2738	94.6907
TVAG_192880	-1.764	0	hypothetical protein	90.267	101.502	76.7137	98.9635	121.452	89.6007	152.252	163.853	124.168	15.7926	27.7076	21.7388	52.9805	46.2658	36.2646	32.7223	31.9116	37.3779
TVAG_496210	-1.763	0	ubiquitin ligase E3a	260.918	221.308	214.208	187.399	169.689	153.719	142.959	149.259	220.96	39.4814	66.3004	41.8054	68.8747	117.515	38.2793	58.0077	36.2632	32.3942
TVAG_342940	-1.763	0	Endoplasmic reticulum-golgi intermediate compartment protein	322.853	344.997	363.505	775.916	853.612	813.805	494.639	472.322	502.538	169.206	143.981	163.877	173.07	234.105	108.794	211.208	163.91	82.2314
TVAG_109690	-1.762	0	WD-repeat protein	49.4162	44.3726	54.8798	44.2177	44.791	44.3894	57.8985	68.3274	65.017	24.8169	21.7703	16.7222	7.06407	17.581	12.0882	5.94951	14.5053	12.4593
TVAG_230230	-1.762	0	conserved hypothetical protein	104.762	107.604	107.989	261.095	199.837	233.455	127.234	129.358	124.168	27.073	37.1085	23.411	31.7883	80.5024	60.4409	35.697	37.7137	79.7395
TVAG_426630	-1.761	0	conserved hypothetical protein	68.5238	80.98	75.5335	102.122	77.5228	83.8466	60.7577	53.0698	60.6174	20.3047	21.7703	26.7554	17.6602	30.5354	26.1911	17.8485	8.70317	24.9186
TVAG_055280	-1.761	0	Signal recognition particle receptor subunit beta	499.433	524.151	443.759	854.876	622.767	601.722	497.498	495.54	419.922	155.67	158.824	239.127	132.451	303.503	122.897	116.015	131.998	94.6907
TVAG_371890	-1.76	0	conserved hypothetical protein	324.829	403.791	319.247	317.947	360.05	321.412	303.789	307.142	199.94	104.908	90.0499	66.8886	45.9164	90.6809	72.5291	160.637	126.196	82.2314
TVAG_364400	-1.76	0	CK1 family protein kinase	134.412	162.515	151.067	201.085	173.134	211.26	145.818	124.714	186.741	60.9142	66.7952	43.4776	40.6184	80.5024	30.2205	34.2097	36.2632	34.8861
TVAG_198800	-1.759	0	conserved hypothetical protein	716.206	651.168	632.593	679.058	476.335	523.63	686.205	733.691	656.037	250.425	152.887	133.777	201.326	166.557	177.293	206.745	226.282	186.89
TVAG_164570	-1.758	0	conserved hypothetical protein	120.576	115.923	126.873	75.8018	81.8297	57.5418	202.287	173.804	180.874	50.7618	33.1502	28.4277	28.2563	37.9379	36.2646	38.6718	36.2632	47.3454
TVAG_192740	-1.758	0	CMGC family protein kinase	480.985	498.083	374.717	779.074	678.755	633.781	389.564	388.073	340.728	146.645	148.929	168.894	70.6407	229.478	94.6908	166.586	156.657	161.971
TVAG_140950	-1.756	0	fk506-binding protein	487.574	529.143	457.922	891.724	708.042	628.027	577.556	575.144	491.294	111.676	115.778	165.549	254.306	356.246	223.631	86.2679	73.977	196.857
TVAG_210390	-1.755	0	3-hydroxy-3-methylglutaryl-coenzyme A reductase	733.337	921.286	625.512	1384.44	977.649	1042.33	1147.25	1220.61	713.721	205.303	225.125	150.499	263.137	227.628	308.249	480.423	445.312	294.04
TVAG_372040	-1.752	0	conserved hypothetical protein	363.704	224.082	279.12	520.085	344.546	281.133	566.119	550.6	501.071	145.517	130.127	145.483	148.345	219.3	141.029	46.1087	26.1095	72.264
TVAG_154430	-1.751	0	conserved hypothetical protein	216.114	205.778	205.947	150.551	183.471	157.829	360.972	376.133	326.552	78.9629	44.5302	66.8886	98.897	46.2658	46.338	96.6795	81.2296	94.6907
TVAG_494010	-1.75	0	serine/threonine protein phosphatase 2A regulatory subunit A	175.263	110.932	143.396	237.934	260.994	233.455	171.551	187.071	178.919	49.6338	65.3109	58.5275	52.9805	110.113	60.4409	31.2349	15.9558	57.3128
TVAG_466640	-1.749	0	conserved hypothetical protein	8899.53	7176.16	6629.24	19446.3	10163.2	8092.01	8422.45	9764.85	7034.55	2441.08	2678.74	4130.37	3304.22	3179.38	2611.05	1598.93	1389.61	4143.96
TVAG_171760	-1.748	0	nuclear factor nf-kappa-B2	974.488	894.663	733.501	1112.81	1189.54	1076.03	1091.49	1144.98	900.462	272.986	524.466	498.32	312.585	292.4	132.97	135.351	116.042	426.108
TVAG_447350	-1.747	0	ubiquitin-protein ligase BRE1A	132.436	73.2148	133.364	125.284	43.9296	70.6942	100.072	128.694	133.456	46.2497	38.5928	18.3944	24.7242	26.8341	26.1911	38.6718	27.56	29.9023
TVAG_301080	-1.747	0	conserved hypothetical protein	695.781	788.168	626.102	587.464	484.087	496.503	610.436	654.086	481.028	137.621	137.549	113.711	86.5348	176.735	130.955	316.811	322.017	194.365
TVAG_234380	-1.746	0	Shugoshin-2	139.683	146.43	197.095	121.072	130.927	115.084	158.685	159.21	141.278	40.6095	43.5406	35.1165	45.9164	69.3987	32.2352	37.1844	34.8127	47.3454
TVAG_493790	-1.746	0	conserved hypothetical protein	44.1452	38.826	43.6678	49.4818	40.4841	60.8299	35.025	36.4855	47.9073	10.1524	10.3904	3.34443	12.3621	14.805	28.2058	5.94951	15.9558	22.4267
TVAG_068160	-1.745	0	conserved hypothetical protein	291.226	276.219	302.724	537.983	500.453	506.367	237.312	244.121	255.18	58.6581	93.0185	110.366	97.1309	189.69	46.338	104.116	89.9328	149.512
TVAG_411030	-1.745	0	conserved hypothetical protein	111.351	110.932	112.12	112.65	139.541	148.787	195.854	157.883	181.363	58.6581	33.645	30.0999	30.0223	52.743	38.2793	43.1339	42.0653	49.8372
TVAG_452630	-1.745	0	conserved hypothetical protein	46.1218	27.1782	50.159	42.1121	26.7023	32.881	23.5883	35.8221	53.2846	13.5365	19.7912	10.0333	8.83008	8.32784	4.0294	8.92426	10.1537	12.4593
TVAG_216190	-1.745	0	conserved hypothetical protein	99.4914	87.6359	95.007	63.1682	46.5137	54.2537	55.7541	65.0106	64.0393	37.2254	30.6763	11.7055	5.29805	26.8341	0	17.8485	33.3622	19.9349
TVAG_157450	-1.745	0	conserved hypothetical protein	63.2528	98.1744	75.5335	64.221	87.8592	142.21	139.385	137.982	98.2588	32.7132	31.6659	33.4443	28.2563	24.9835	18.1323	25.2854	24.659	54.8209
TVAG_239370	-1.743	0	conserved hypothetical protein	4264.95	4173.24	3683.44	8606.67	6355.15	4950.23	4412.44	5030.36	3371.6	1060.36	1238.93	1877.9	1130.25	1745.14	904.599	1117.02	1058.89	3271.81
TVAG_312380	-1.743	0	Meckelin	72.4771	49.9192	76.1236	56.8514	39.6228	47.6775	47.8914	45.1094	63.5505	29.3291	10.8851	26.7554	14.1281	12.0291	14.1029	20.8233	17.4063	2.49186
TVAG_035220	-1.742	0	conserved hypothetical protein	293.203	215.207	280.3	260.042	96.4729	137.278	125.089	119.407	234.648	72.1946	103.904	38.461	123.621	64.7721	58.4262	29.7475	18.8569	12.4593
TVAG_159890	-1.741	0	conserved hypothetical protein	281.343	283.43	295.643	181.082	182.609	180.023	200.858	195.695	197.007	83.475	100.44	137.122	52.9805	49.0417	46.338	41.6466	30.4611	52.3291
TVAG_446060	-1.74	0	conserved hypothetical protein	36.8975	29.9515	35.4063	22.1089	40.4841	29.5929	31.451	32.5053	65.9947	19.1767	11.8747	8.36108	1.76602	11.1038	10.0735	16.3611	4.35159	12.4593
TVAG_282000	-1.739	0	adenylate kinase	1050.26	1066.05	973.084	1962.43	1354.07	1159.06	812.009	805.998	703.944	270.73	476.473	501.665	266.669	476.537	239.749	190.384	121.844	413.649
TVAG_261060	-1.739	0	conserved hypothetical protein	160.767	211.879	216.569	311.63	341.1	236.743	237.312	250.092	229.271	87.9872	86.5864	132.105	26.4903	140.648	40.294	46.1087	31.9116	59.8047
TVAG_222850	-1.738	0	kelch repeat protein	4840.16	4195.98	4134.28	7712.84	3813.26	3654.72	3919.94	4325.19	3514.34	1370.57	1483.84	2292.61	1308.62	2919.37	1289.41	290.038	348.127	720.148
TVAG_164150	-1.738	0	conserved hypothetical protein	441.452	366.074	329.279	588.517	940.61	790.788	487.491	500.847	319.708	142.133	192.964	95.3163	121.855	110.113	177.293	196.334	176.964	216.792
TVAG_141510	-1.737	0	coiled-coil domain-containing protein	287.273	222.972	251.385	282.151	145.571	162.761	263.76	273.973	334.373	94.7554	59.3735	58.5275	51.2145	116.59	70.5144	90.73	68.1748	52.3291
TVAG_447770	-1.736	0	ankyrin repeat-containing protein	2850.99	2989.6	2366.32	6224.17	4864.99	4263.84	3114.37	3240.58	2357.23	671.184	922.269	1379.58	1176.17	1853.41	989.217	654.446	636.782	1402.92
TVAG_154500	-1.735	0	conserved hypothetical protein	243.787	229.074	203.586	151.604	220.509	179.201	343.817	315.102	261.535	47.3777	47.004	38.461	79.4708	127.694	84.6173	83.2931	84.1307	52.3291
TVAG_021550	-1.733	0	conserved hypothetical protein	546.214	455.929	482.706	731.698	617.599	585.282	553.967	585.095	454.142	128.597	146.949	195.649	113.025	309.981	167.22	116.015	156.657	169.447
TVAG_426210	-1.733	0	protein CASP	65.2294	50.4738	53.1095	29.4785	32.7319	44.3894	80.772	68.9908	105.592	12.4085	15.8329	10.0333	38.8524	24.9835	18.1323	13.3864	10.1537	17.443
TVAG_177940	-1.732	0	protein phosphatase type 2C	1618.88	1551.93	1248.66	2405.66	2051.77	1821.61	1475.34	1529.74	1158.57	384.662	434.416	479.926	755.855	721.746	610.453	327.223	349.577	408.665
TVAG_375230	-1.731	0	conserved hypothetical protein	103.445	62.1217	80.2543	55.7986	55.9887	62.4739	47.8914	60.367	76.2606	36.0973	30.6763	21.7388	14.1281	21.2823	10.0735	10.4116	11.6042	19.9349
TVAG_419420	-1.728	0	axoneme-associated protein mst101	629.233	513.058	522.243	1041.22	488.394	475.13	379.557	399.351	354.416	186.127	219.682	240.799	95.3649	303.503	211.543	74.3688	43.5159	69.7721
TVAG_491240	-1.727	0	TPR repeat-containing protein ZK328.7	246.422	242.94	303.904	254.778	182.609	176.735	312.366	294.538	401.346	113.932	106.872	95.3163	28.2563	148.976	32.2352	58.0077	55.1201	84.7233
TVAG_247260	-1.725	0	conserved hypothetical protein	118.599	139.219	115.071	232.67	179.164	208.794	120.086	109.457	108.525	48.5058	77.1856	65.2164	37.0864	67.548	28.2058	20.8233	15.9558	34.8861
TVAG_412420	-1.725	0	TKL family protein kinase	156.155	136.446	159.328	154.762	155.046	111.795	175.84	175.794	216.072	51.8899	22.7599	18.3944	49.4485	100.859	58.4262	41.6466	53.6696	37.3779
TVAG_296910	-1.725	0	conserved hypothetical protein	239.833	205.778	163.459	180.029	218.787	223.591	152.252	173.14	118.791	81.219	69.7639	78.5941	42.3844	53.6683	48.3527	59.4951	33.3622	32.3942
TVAG_482030	-1.723	0	conserved hypothetical protein	283.979	227.964	287.971	288.468	181.748	317.302	182.988	183.754	259.09	56.4021	64.3213	61.872	104.195	148.976	46.338	63.9572	59.4717	59.8047
TVAG_462870	-1.722	0	conserved hypothetical protein	258.941	227.41	314.526	245.303	137.818	180.023	191.565	166.507	205.317	53.0179	83.1229	66.8886	47.6825	52.743	80.5879	59.4951	62.3727	79.7395
TVAG_266440	-1.722	0	conserved hypothetical protein	83.6782	64.8949	70.8127	73.6962	67.1865	59.1858	85.0608	80.9315	87.5041	21.4328	34.6346	23.411	21.1922	33.3114	12.0882	14.8738	17.4063	14.9512
TVAG_145340	-1.721	0	alpha-galactosidase/alpha-N-acetylgalactosaminidase	618.032	698.869	565.321	1401.28	1033.64	990.54	958.542	1014.3	1154.17	256.065	219.682	167.222	227.816	408.064	463.38	287.064	291.556	236.727
TVAG_181750	-1.72	0	conserved hypothetical protein	281.343	321.147	305.085	753.807	671.003	603.366	328.092	318.419	255.669	133.109	142.991	212.371	153.643	253.536	102.75	47.5961	26.1095	89.707
TVAG_456490	-1.719	0	Clan CA, family C19, ubiquitin hydrolase-like cysteine peptidase	94.8792	88.7452	125.692	89.4883	95.6115	108.507	119.371	99.506	131.501	25.9449	40.5719	30.0999	22.9582	74.9505	12.0882	25.2854	21.7579	27.4105
TVAG_046890	-1.719	0	rod cGMP-specific 3,5-cyclic phosphodiesterase	258.282	208.551	220.109	227.406	111.977	127.414	218.728	218.913	216.072	73.3227	75.2065	68.5608	22.9582	64.7721	36.2646	75.8562	44.9664	84.7233
TVAG_372010	-1.719	0	conserved hypothetical protein	1044.33	977.861	819.656	1280.21	1147.34	980.676	1088.64	1154.27	684.879	295.547	275.592	237.455	249.008	422.869	392.866	330.198	353.929	224.267
TVAG_087370	-1.719	0	conserved hypothetical protein	733.337	673.909	594.236	1204.41	1209.36	1006.98	812.724	902.187	691.234	243.657	361.189	476.581	277.265	433.973	249.823	93.7047	111.691	124.593
TVAG_499590	-1.717	0	conserved hypothetical protein	117.94	85.9719	94.4169	93.6995	77.5228	71.5162	80.772	74.9612	72.3498	28.201	18.8016	18.3944	26.4903	48.1164	26.1911	17.8485	24.659	22.4267
TVAG_076910	-1.717	0	conserved hypothetical protein	551.485	576.289	483.296	1203.35	1006.07	868.88	521.801	572.491	402.324	127.469	164.762	311.032	201.326	332.188	112.823	179.973	129.097	323.942
TVAG_459760	-1.717	0	Rabx22 protein	100.809	109.268	112.12	98.9635	109.393	117.55	98.6419	103.486	81.6379	54.146	61.3527	40.1332	14.1281	24.0582	6.04409	41.6466	15.9558	17.443
TVAG_198400	-1.716	0	vacuolar sorting protein	55.3462	66.0043	90.2861	57.9042	42.2069	52.6096	89.3496	78.9414	131.989	29.3291	16.8225	13.3777	17.6602	40.7139	24.1764	19.3359	27.56	9.96744
TVAG_444220	-1.715	0	leucine-rich repeat protein, BspA family	178.557	157.523	145.756	533.771	483.226	507.189	182.988	183.754	130.523	68.8105	80.6491	70.233	102.429	86.9797	80.5879	89.2426	76.878	107.15
TVAG_298170	-1.714	0	conserved hypothetical protein	496.139	552.439	424.876	198.98	304.923	230.989	293.781	330.36	222.427	136.493	138.043	167.222	90.0669	68.4733	56.4115	83.2931	75.4275	114.626
TVAG_256030	-1.712	0	protein NUF1	57.9817	43.818	64.9116	64.221	43.9296	42.7453	57.1837	63.6838	81.6379	19.1767	28.6972	16.7222	14.1281	30.5354	10.0735	13.3864	7.25264	9.96744
TVAG_462760	-1.711	0	centaurin beta	737.29	784.286	857.423	1652.9	804.515	1461.56	756.969	727.057	413.567	279.754	175.152	108.694	363.799	408.989	366.675	306.4	346.676	144.528
TVAG_198970	-1.71	0	hypothetical protein	205.572	183.037	245.484	204.244	138.68	166.871	134.382	119.407	139.322	76.7068	59.8683	40.1332	51.2145	41.6392	28.2058	60.9824	47.8674	59.8047
TVAG_186170	-1.706	0	conserved hypothetical protein	631.21	522.487	522.833	687.481	766.615	753.797	664.761	729.047	535.291	198.535	382.465	329.426	134.217	209.121	124.911	127.914	71.0759	196.857
TVAG_058480	-1.706	0	structural maintenance of chromosome	260.259	173.053	277.35	129.495	135.234	127.414	234.453	220.24	237.092	54.146	46.5093	63.5442	38.8524	94.3822	50.3674	63.9572	75.4275	62.2965
TVAG_007280	-1.706	0	conserved hypothetical protein	509.317	410.447	453.201	425.333	457.385	564.731	548.249	612.293	562.177	89.1152	142.002	143.811	116.557	98.0834	136.999	168.074	142.152	368.795
TVAG_058800	-1.705	0	mannosyltransferase 1	134.412	118.697	141.625	208.455	136.096	166.049	140.815	119.407	182.83	34.9693	32.1607	35.1165	37.0864	42.5645	14.1029	75.8562	76.878	67.2802
TVAG_200250	-1.703	0	conserved hypothetical protein	797.249	670.581	715.798	875.932	1079.29	1034.11	762.688	731.037	640.882	97.0115	182.574	175.583	211.922	386.782	269.969	345.071	259.645	318.958
TVAG_014040	-1.702	0	trichohyalin	648.341	675.573	650.886	645.368	395.366	389.64	295.211	347.607	411.612	147.773	237.494	230.766	162.474	127.694	141.029	95.1921	71.0759	154.495
TVAG_121720	-1.702	0	Clan SC, family S28, unassigned serine peptidase	1968.08	2148.74	2140.9	3098.4	2180.11	2432.37	3623.3	3738.77	3444.44	741.123	866.359	1596.97	605.744	1251.03	731.335	499.759	530.893	789.92
TVAG_122750	-1.702	0	conserved hypothetical protein	1516.75	2405.55	1627.51	1462.34	1429.87	1771.46	1240.89	1298.22	727.409	529.051	630.349	670.558	305.521	620.887	435.175	258.804	255.293	433.584
TVAG_152670	-1.702	0	conserved hypothetical protein	1239.36	1089.35	1061.6	1659.22	1500.5	996.294	1300.21	1280.97	974.767	350.821	342.387	523.403	275.499	720.821	467.41	217.157	217.579	294.04
TVAG_329150	-1.699	0	conserved hypothetical protein	72.4771	64.3403	77.8939	61.0626	74.9387	87.9567	70.0501	76.9513	69.4167	51.8899	32.6554	28.4277	5.29805	13.8797	14.1029	14.8738	26.1095	7.47558
TVAG_243980	-1.699	0	O-linked N-acetylglucosamine transferase, ogt	654.271	673.909	624.332	1146.5	1018.99	879.567	641.172	666.027	579.776	190.639	302.31	299.327	181.9	425.645	183.337	166.586	136.35	226.759
TVAG_464140	-1.697	0	conserved hypothetical protein	593.654	649.504	565.321	789.603	673.587	681.459	1037.17	1018.28	939.081	216.584	227.599	336.115	201.326	415.467	243.778	166.586	165.36	164.463
TVAG_196160	-1.696	0	cell division cycle	131.777	107.604	126.283	135.812	77.5228	80.5585	109.364	99.506	126.123	56.4021	45.0249	46.822	17.6602	77.7265	12.0882	4.46213	15.9558	24.9186
TVAG_102440	-1.696	0	conserved hypothetical protein	846.006	872.476	793.102	1469.71	1233.47	1080.14	852.037	854.425	694.167	340.668	325.565	585.275	197.794	428.421	253.852	157.662	194.371	194.365
TVAG_123240	-1.694	0	conserved hypothetical protein	119.917	112.595	228.371	225.3	123.175	130.702	161.544	129.358	166.209	29.3291	55.4153	33.4443	21.1922	50.8923	10.0735	55.0329	59.4717	119.609
TVAG_024740	-1.694	0	serine-threonine protein kinase	606.173	524.151	610.169	523.243	414.316	368.267	421.73	447.113	536.757	196.279	211.271	204.01	120.089	316.458	116.852	58.0077	46.4169	99.6744
TVAG_118040	-1.693	0	conserved hypothetical protein	102.127	102.057	118.021	83.1715	101.641	152.075	92.2087	103.486	90.9261	59.7862	23.7494	53.5109	15.8942	25.9088	22.1617	22.3107	40.6148	27.4105
TVAG_055030	-1.693	0	conserved hypothetical protein	189.099	159.741	178.802	148.445	170.55	126.592	217.298	208.299	216.072	55.274	63.3318	103.677	38.8524	49.0417	54.3968	31.2349	36.2632	69.7721
TVAG_055990	-1.692	0	conserved hypothetical protein	20.4254	29.3969	27.735	29.4785	30.1478	36.9911	31.451	23.2181	37.6414	14.6645	6.92691	5.01665	10.5961	11.1038	8.05879	4.46213	11.6042	9.96744
TVAG_221760	-1.689	0	conserved hypothetical protein	114.646	86.5266	104.449	70.5378	107.671	82.2025	147.963	132.675	171.097	55.274	34.6346	26.7554	24.7242	51.8177	24.1764	32.7223	26.1095	34.8861
TVAG_404170	-1.689	0	conserved hypothetical protein	2800.91	2472.11	2532.14	3712.18	2366.17	1976.15	3157.26	3523.17	2566.46	721.946	899.509	1590.28	927.159	1196.43	747.453	336.147	348.127	1021.66
TVAG_173770	-1.689	0	conserved hypothetical protein	808.45	763.209	734.091	386.379	508.205	362.513	1059.33	1046.8	804.647	191.767	231.557	287.621	127.153	268.341	108.794	199.308	221.931	373.779
TVAG_166760	-1.688	0	hypothetical protein	1117.47	1260.74	1252.2	2863.63	2231.8	1912.03	1927.81	2071.71	1695.82	305.699	392.855	391.298	407.95	820.755	552.027	636.597	723.814	839.757
TVAG_033430	-1.688	0	conserved hypothetical protein	75.1127	56.5751	84.3851	128.442	84.4137	98.643	61.4725	61.6937	106.569	20.3047	30.1815	15.0499	22.9582	35.162	28.2058	28.2602	26.1095	24.9186
TVAG_332920	-1.688	0	conserved hypothetical protein	152.202	172.499	120.382	123.178	111.116	84.6686	88.6348	90.8821	94.8369	42.8656	37.1085	26.7554	35.3203	50.8923	4.0294	43.1339	53.6696	22.4267
TVAG_498560	-1.687	0	secretory carrier membrane protein	1875.18	1932.98	1304.13	4500.73	3386.89	3330.85	1964.98	2118.15	1676.27	711.794	786.205	1287.61	752.323	912.361	523.821	591.976	464.169	829.79
TVAG_457400	-1.686	0	r2r3-MYB transcription factor	158.791	122.579	170.54	230.564	108.532	144.676	124.375	141.298	121.235	37.2254	28.2024	36.7887	79.4708	62.9214	78.5732	49.0834	33.3622	4.98372
TVAG_424980	-1.682	0	conserved hypothetical protein	112.669	132.009	105.629	130.548	125.759	129.88	119.371	134.665	105.103	49.6338	46.5093	41.8054	24.7242	64.7721	20.147	20.8233	18.8569	47.3454
TVAG_437180	-1.681	0	cAMP-specific phosphodiesterase	125.847	111.486	112.71	117.914	121.452	117.55	178.699	187.735	174.031	43.9936	43.5406	35.1165	17.6602	33.3114	36.2646	62.4698	71.0759	44.8535
TVAG_050400	-1.681	0	conserved hypothetical protein	1263.74	1240.21	1126.51	1998.22	1445.37	1363.74	1111.51	1118.45	1020.72	374.51	357.231	672.231	249.008	415.467	217.587	380.768	314.765	667.819
TVAG_040930	-1.679	0	bromodomain and PHD finger-containing protein	142.319	102.057	162.869	188.452	220.509	197.286	124.375	145.279	166.698	50.7618	37.1085	58.5275	22.9582	98.0834	12.0882	31.2349	33.3622	109.642
TVAG_137220	-1.678	0	conserved hypothetical protein	820.31	762.654	712.257	392.696	347.13	361.691	459.614	494.213	432.632	90.2433	67.7848	91.9718	148.345	162.856	207.514	270.703	282.853	176.922
TVAG_120070	-1.676	0	conserved hypothetical protein	146.272	115.923	137.495	118.967	180.887	156.185	167.977	150.586	126.123	86.8592	39.5824	53.5109	33.5543	24.0582	34.2499	44.6213	44.9664	44.8535
TVAG_101440	-1.676	0	conserved hypothetical protein	142.319	118.697	143.986	207.402	166.243	210.438	208.006	216.923	195.051	68.8105	45.5197	46.822	37.0864	86.9797	30.2205	65.4446	62.3727	54.8209
TVAG_399600	-1.676	0	conserved hypothetical protein	462.536	351.653	458.512	479.026	521.987	401.148	275.197	287.904	258.113	147.773	122.211	115.383	148.345	206.345	136.999	90.73	58.0211	62.2965
TVAG_237240	-1.675	0	TKL family protein kinase	331.418	278.993	314.526	211.613	170.55	203.862	302.359	260.042	313.353	77.8348	61.8474	75.2497	72.4067	86.9797	46.338	114.528	134.899	77.2477
TVAG_303620	-1.674	0	conserved hypothetical protein	124.529	149.758	114.48	53.693	78.3842	55.0757	58.6133	69.6542	59.6397	40.6095	23.7494	18.3944	26.4903	29.6101	16.1176	17.8485	23.2085	44.8535
TVAG_161280	-1.673	0	Rab32	192.394	192.466	138.675	167.396	241.182	207.15	167.977	137.982	123.679	68.8105	83.1229	75.2497	63.5766	40.7139	32.2352	50.5708	34.8127	34.8861
TVAG_262330	-1.672	0	conserved hypothetical protein	78.4071	66.0043	95.5971	51.5874	98.1956	64.94	95.0679	96.8525	134.923	38.3534	33.645	35.1165	19.4262	47.1911	8.05879	23.798	17.4063	14.9512
TVAG_381110	-1.67	0	protein phsophatase-2A	463.195	481.443	500.409	324.263	396.228	327.988	319.514	322.399	285	147.773	148.929	147.155	109.493	148.976	50.3674	104.116	100.086	109.642
TVAG_247240	-1.67	0	leucine-rich repeat protein, BspA family	1338.19	1213.59	1367.27	1183.35	990.569	974.922	1485.35	1421.61	1361.94	482.802	493.79	749.153	178.368	506.148	247.808	264.753	246.59	388.73
TVAG_307250	-1.669	0	conserved hypothetical protein	1062.12	947.355	878.667	1508.67	1279.13	1256.88	1299.5	1292.91	1101.38	217.712	168.72	232.438	187.198	720.821	318.322	487.86	485.927	523.291
TVAG_307160	-1.669	0	ankyrin repeat-containing protein	139.024	124.798	146.346	291.627	211.896	258.116	183.703	161.863	219.005	51.8899	70.2587	65.2164	30.0223	100.859	62.4556	35.697	66.7243	57.3128
TVAG_081780	-1.666	0	conserved hypothetical protein	88.9492	82.644	78.484	114.756	80.1069	121.66	73.624	63.0204	116.346	31.5851	32.1607	28.4277	33.5543	41.6392	18.1323	20.8233	29.0106	14.9512
TVAG_172960	-1.666	0	rap GTPase-activating protein	4129.22	3444.98	3310.49	6743.21	5104.45	4050.94	3491.07	3540.42	2668.14	1449.53	1337.88	2464.85	921.861	1321.35	626.571	675.269	655.639	2045.82
TVAG_078700	-1.664	0	conserved hypothetical protein	824.263	768.201	627.872	855.929	772.644	594.324	659.757	759.562	471.251	172.59	231.557	277.588	291.393	231.329	165.205	175.51	114.592	343.877
TVAG_384000	-1.664	0	conserved hypothetical protein	585.088	642.848	600.137	476.92	410.01	414.301	551.108	529.372	569.021	166.95	155.361	304.343	176.602	229.478	159.161	75.8562	100.086	139.544
TVAG_410990	-1.664	0	conserved hypothetical protein	416.414	403.791	380.028	569.567	339.378	300.039	315.225	336.33	361.26	101.524	128.148	118.727	100.663	137.872	114.838	117.503	113.141	147.02
TVAG_494470	-1.663	0	conserved hypothetical protein	838.099	889.671	880.437	1610.79	1376.46	1361.27	848.463	908.158	745.985	356.461	424.026	605.342	169.538	563.517	128.941	202.283	182.767	348.861
TVAG_424580	-1.663	0	mevalonate kinase	300.451	296.742	326.328	289.521	233.43	176.735	202.287	175.13	204.828	97.0115	117.758	78.5941	134.217	84.2037	106.779	16.3611	26.1095	32.3942
TVAG_061110	-1.662	0	beta1,4 mannosyltransferase	818.333	708.852	597.187	1400.23	894.097	987.252	669.764	685.264	804.647	301.187	393.844	558.52	180.134	569.994	185.352	69.9067	53.6696	72.264
TVAG_409660	-1.662	0	conserved hypothetical protein	177.24	188.029	207.717	156.868	127.482	115.906	198.713	191.051	210.205	54.146	84.1125	80.2663	52.9805	24.0582	56.4115	46.1087	52.219	44.8535
TVAG_031770	-1.661	0	conserved hypothetical protein	376.222	254.588	387.109	262.148	133.512	165.227	204.432	199.675	260.557	91.3713	62.3422	100.333	56.5125	105.486	80.5879	81.8057	73.977	54.8209
TVAG_295580	-1.661	0	conserved hypothetical protein	198.983	171.944	165.82	132.653	192.084	189.066	175.84	169.824	182.341	29.3291	27.7076	40.1332	61.8106	59.2202	98.7202	69.9067	72.5264	47.3454
TVAG_328510	-1.661	0	conserved hypothetical protein	1093.09	960.667	1073.99	1217.04	857.058	697.077	830.594	801.355	752.829	367.741	342.882	550.159	167.772	455.255	193.411	166.586	123.295	246.694
TVAG_208740	-1.661	0	leucine-rich repeat protein, BspA family	1365.86	1395.52	1554.34	1149.66	683.062	861.482	954.968	998.376	873.575	487.314	437.385	648.82	250.774	364.574	201.47	237.98	234.986	241.71
TVAG_164140	-1.66	0	conserved hypothetical protein	1166.22	1016.69	845.031	2023.49	2533.27	2475.12	1298.07	1324.09	812.469	434.296	546.731	409.693	441.504	361.798	415.028	435.801	523.641	702.705
TVAG_493660	-1.66	0	TKL family protein kinase	421.026	344.442	342.261	923.309	773.506	540.892	674.053	719.76	536.757	148.901	184.058	239.127	243.71	250.76	143.044	111.553	92.8338	256.662
TVAG_452680	-1.659	0	conserved hypothetical protein	79.066	63.7856	59.6007	72.6434	60.2955	54.2537	48.6062	57.7135	64.5282	23.6889	14.8434	21.7388	8.83008	38.8632	12.0882	17.8485	17.4063	17.443
TVAG_237700	-1.656	0	conserved hypothetical protein	1012.7	1006.15	917.024	1952.95	1396.27	1967.11	1135.81	1172.84	945.436	178.23	219.682	178.927	545.699	484.865	713.203	505.708	496.081	331.417
TVAG_319880	-1.656	0	TKL family protein kinase	345.914	285.649	337.54	423.227	339.378	340.318	410.293	422.569	441.92	126.341	98.4611	132.105	52.9805	207.271	92.6761	123.452	150.855	69.7721
TVAG_216750	-1.655	0	conserved hypothetical protein	1589.23	1281.26	1203.82	2219.31	1950.13	1506.77	1411.72	1491.26	1212.84	297.803	362.179	396.315	748.791	1031.73	755.512	208.233	234.986	366.304
TVAG_077640	-1.655	0	CAMK family protein kinase	556.097	569.079	531.685	731.698	652.914	605.832	522.516	511.461	379.348	165.822	226.114	183.944	123.621	235.03	130.955	193.359	168.261	166.955
TVAG_088610	-1.655	0	leucine-rich repeat protein, BspA family	146.931	156.968	171.131	92.6467	147.293	146.32	99.3567	98.8426	62.0839	39.4814	36.6137	50.1665	21.1922	25.9088	44.3233	38.6718	63.8233	37.3779
TVAG_306320	-1.655	0	calcium binding protein	1214.32	1101	980.755	2275.11	1441.06	1522.39	705.504	728.384	636.971	363.229	343.872	494.976	526.273	453.405	427.116	339.122	219.03	199.349
TVAG_284060	-1.654	0	heat shock protein 70kD	374.246	398.799	474.445	417.963	428.96	377.309	498.213	484.926	596.397	150.029	160.309	232.438	116.557	198.018	120.882	77.3436	97.1854	129.577
TVAG_475550	-1.653	0	leucine-rich repeat protein, BspA family	90.267	75.4334	95.007	73.6962	84.4137	68.2281	98.6419	103.486	75.7717	19.1767	23.7494	20.0666	54.7465	30.5354	26.1911	31.2349	29.0106	7.47558
TVAG_108810	-1.648	0	conserved hypothetical protein	735.314	587.382	621.381	808.553	748.526	792.432	841.315	864.375	754.295	232.376	207.313	137.122	280.797	322.935	276.014	249.879	288.655	154.495
TVAG_411040	-1.648	0	conserved hypothetical protein	129.8	128.681	154.018	114.756	97.3342	80.5585	147.963	156.556	213.627	49.6338	31.6659	41.8054	58.2786	106.411	46.338	17.8485	17.4063	17.443
TVAG_174760	-1.647	0	WD repeat containing protein	233.904	200.786	259.646	335.844	287.696	368.267	190.851	181.764	223.893	82.347	103.904	48.4942	52.9805	161.93	84.6173	56.5203	71.0759	57.3128
TVAG_093510	-1.647	0	hypothetical protein	139.024	113.15	147.526	120.02	121.452	118.372	121.515	107.466	128.079	53.0179	54.4257	55.1831	8.83008	40.7139	18.1323	47.5961	55.1201	14.9512
TVAG_028720	-1.647	0	Clan CA, family C1, papain-like cysteine peptidase	153.52	139.774	140.445	217.93	216.203	217.015	190.851	212.279	155.454	55.274	89.5551	70.233	22.9582	77.7265	26.1911	40.1592	60.9222	74.7558
TVAG_019700	-1.647	0	CAMK family protein kinase	1826.42	1624.04	1331.87	2996.28	3492.83	3264.26	1937.81	1914.49	1290.56	636.215	519.518	250.832	808.836	1069.66	944.893	816.57	773.132	463.486
TVAG_412170	-1.644	0	conserved hypothetical protein	90.9259	67.6682	95.007	54.7458	51.6819	51.7876	73.624	77.6147	82.1268	18.0487	13.8538	10.0333	22.9582	36.0873	34.2499	23.798	21.7579	29.9023
TVAG_317730	-1.644	0	Endoplasmic reticulum-golgi intermediate compartment protein	486.915	567.969	664.459	732.751	679.617	640.357	510.365	539.986	572.932	205.303	249.864	255.849	135.983	372.902	151.102	108.579	95.7349	142.036
TVAG_238680	-1.643	0	Clan SB, family S8, subtilisin-like serine peptidase	53.3695	52.1378	66.0918	76.8546	85.2751	48.4995	101.501	91.5455	115.857	34.9693	20.286	18.3944	24.7242	39.7886	12.0882	19.3359	11.6042	39.8698
TVAG_414230	-1.642	0	chaperone binding protein	246.422	166.397	213.618	190.557	122.314	113.439	217.298	210.289	185.274	56.4021	64.3213	50.1665	58.2786	57.3696	16.1176	71.3941	85.5812	72.264
TVAG_288660	-1.639	0	conserved hypothetical protein	889.492	891.889	814.936	2605.69	2345.5	2025.47	1045.75	1164.88	948.369	443.32	451.239	568.553	478.591	613.484	374.734	303.425	304.611	548.209
TVAG_094810	-1.639	0	conserved hypothetical protein	624.621	611.233	542.307	852.771	907.017	931.354	838.456	918.108	648.215	332.772	374.053	448.154	83.0028	123.067	136.999	245.417	208.876	251.678
TVAG_177370	-1.639	0	vacuolar protein sorting 26, vps26	922.436	980.08	892.83	1379.17	1104.27	1072.74	589.707	595.046	559.733	368.869	306.763	431.432	220.752	385.857	282.058	202.283	240.788	154.495
TVAG_100020	-1.634	0	morn protein	214.137	240.167	213.028	194.769	125.759	89.6007	146.533	162.526	162.298	45.1216	34.1398	30.0999	104.195	63.8468	88.6467	53.5456	31.9116	52.3291
TVAG_298310	-1.632	0	conserved hypothetical protein	87.6315	110.377	74.3533	111.597	154.184	141.388	135.811	143.289	65.5059	45.1216	55.4153	35.1165	24.7242	20.3569	28.2058	41.6466	42.0653	32.3942
TVAG_319840	-1.631	0	85 kD calcium-independent phospholipase A2	490.868	433.742	419.565	721.17	874.285	772.704	501.072	495.54	421.389	86.8592	119.242	91.9718	173.07	206.345	213.558	243.93	266.897	259.154
TVAG_479780	-1.63	0	conserved hypothetical protein	222.044	204.114	244.894	130.548	80.1069	101.109	117.941	104.813	142.255	59.7862	67.29	43.4776	22.9582	101.785	36.2646	31.2349	33.3622	32.3942
TVAG_468100	-1.628	0	flap endonuclease-1	113.328	134.227	134.544	101.069	79.2456	78.9144	128.663	137.982	109.014	31.5851	34.1398	16.7222	42.3844	55.5189	48.3527	20.8233	27.56	54.8209
TVAG_487210	-1.627	0	CAMK family protein kinase	132.436	200.231	131.003	63.1682	150.739	99.465	166.548	166.507	96.3034	66.5544	41.5615	46.822	35.3203	39.7886	34.2499	35.697	36.2632	54.8209
TVAG_099330	-1.627	0	DNA primase	575.205	495.309	512.802	522.19	341.962	406.902	443.889	402.004	355.394	92.4994	92.5238	71.9053	192.496	105.486	112.823	272.19	265.447	109.642
TVAG_495550	-1.625	0	conserved hypothetical protein	235.221	179.709	219.519	238.986	201.559	263.048	291.637	286.577	222.916	72.1946	65.8057	56.8553	83.0028	123.067	76.5585	71.3941	92.8338	44.8535
TVAG_079600	-1.623	0	superoxide dismutase [fe]	223.361	232.956	188.834	190.557	256.687	259.76	186.562	187.735	116.346	64.2983	79.1647	96.9885	38.8524	51.8177	42.3087	81.8057	68.1748	72.264
TVAG_394380	-1.622	0	conserved hypothetical protein	252.352	207.997	236.042	414.805	336.794	282.777	325.232	313.112	285.977	137.621	136.559	65.2164	52.9805	179.511	76.5585	56.5203	69.6254	77.2477
TVAG_090450	-1.621	0	Clan SB, family S8, subtilisin-like serine peptidase	60.6173	58.2391	89.1059	74.749	63.741	59.1858	76.4832	90.8821	114.391	36.0973	30.6763	36.7887	5.29805	21.2823	0	32.7223	17.4063	42.3616
TVAG_211280	-1.621	0	conserved hypothetical protein	370.951	316.155	308.035	150.551	310.953	232.633	373.124	364.855	294.288	133.109	84.6073	81.9386	84.7688	56.4442	122.897	92.2174	117.493	117.117
TVAG_292860	-1.621	0	conserved hypothetical protein	86.9726	102.612	94.4169	49.4818	99.9183	83.8466	78.6276	92.8722	73.8163	47.3777	37.6032	28.4277	8.83008	35.162	8.05879	25.2854	29.0106	19.9349
TVAG_002340	-1.62	0	conserved hypothetical protein	138.365	141.992	178.212	263.201	176.58	259.76	130.093	135.991	140.3	30.4571	33.645	30.0999	37.0864	56.4442	80.5879	102.629	76.878	64.7884
TVAG_287560	-1.62	0	conserved hypothetical protein	1209.71	1166.44	996.688	2438.29	2211.12	1856.95	1091.49	1125.74	891.662	351.949	398.792	401.332	739.961	775.414	413.013	287.064	314.765	543.226
TVAG_194870	-1.619	0	leucine-rich repeat protein, BspA family	1468.65	1231.34	940.628	908.569	1414.36	978.21	785.561	737.007	597.375	399.327	215.724	459.859	118.323	159.154	209.529	458.112	488.828	443.551
TVAG_404230	-1.618	0	kelch repeat protein	360.409	272.892	259.056	440.072	335.071	353.471	273.767	279.28	263.49	111.676	110.336	105.35	121.855	214.673	112.823	44.6213	34.8127	62.2965
TVAG_295760	-1.617	0	conserved hypothetical protein	63.9117	44.3726	58.4204	40.0065	43.9296	54.2537	63.6169	50.4164	63.0616	28.201	23.2546	20.0666	22.9582	9.25315	4.0294	20.8233	15.9558	7.47558
TVAG_394280	-1.615	0	ankyrin	336.689	297.851	336.36	435.861	404.841	306.615	446.748	416.598	371.037	108.292	121.716	162.205	65.3426	292.4	76.5585	114.528	72.5264	72.264
TVAG_261090	-1.614	0	conserved hypothetical protein	28.332	29.3969	24.1943	20.0033	16.3659	32.059	25.0179	29.8518	28.3533	11.2804	6.92691	5.01665	5.29805	12.9544	12.0882	5.94951	8.70317	7.47558
TVAG_296940	-1.614	0	conserved hypothetical protein	317.582	408.783	326.328	723.276	644.301	667.484	333.095	332.35	307.975	204.175	187.027	244.143	70.6407	237.806	70.5144	127.914	97.1854	79.7395
TVAG_098370	-1.613	0	14-3-3 protein sigma, gamma, zeta, beta/alpha	438.816	313.382	297.413	675.9	500.453	466.088	435.311	415.935	416.5	119.572	179.605	170.566	44.1504	103.635	78.5732	203.771	150.855	244.202
TVAG_490260	-1.612	0	conserved hypothetical protein	131.777	109.268	158.148	112.65	77.5228	82.2025	120.086	111.447	156.921	40.6095	39.5824	28.4277	44.1504	59.2202	24.1764	40.1592	34.8127	29.9023
TVAG_156100	-1.611	0	conserved hypothetical protein	1836.97	1997.88	1206.18	4635.49	4544.56	4206.3	2252.32	2412.02	1129.73	721.946	773.34	806.008	898.903	996.565	1114.13	898.376	778.934	944.415
TVAG_195520	-1.609	0	conserved hypothetical protein	228.632	229.074	221.88	175.818	152.462	156.185	125.089	118.744	139.811	63.1703	55.4153	41.8054	56.5125	52.743	48.3527	56.5203	76.878	54.8209
TVAG_371590	-1.609	0	Submandibular gland secretory Glx-rich protein CA precursor	1773.05	1666.19	1536.04	3028.92	2506.57	2552.39	1270.19	1332.72	1130.71	271.858	505.665	633.77	626.936	932.718	755.512	557.766	551.201	672.802
TVAG_406670	-1.608	0	conserved hypothetical protein	1670.93	1157.02	1367.27	1423.39	882.038	919.024	1672.62	1681.65	1261.72	443.32	513.581	884.602	146.579	436.749	195.426	374.819	401.796	550.701
TVAG_373750	-1.606	0	conserved hypothetical protein	351.844	340.56	281.48	416.91	364.357	394.572	373.124	409.301	319.708	63.1703	103.409	142.138	113.025	152.677	98.7202	95.1921	91.3833	216.792
TVAG_489610	-1.605	0	conserved hypothetical protein	197.006	198.013	173.491	153.709	192.946	153.719	218.728	220.903	223.893	77.8348	90.5446	75.2497	51.2145	74.9505	38.2793	47.5961	53.6696	47.3454
TVAG_483240	-1.604	0	conserved hypothetical protein	255.647	235.729	198.275	191.61	254.103	200.574	287.348	262.032	235.626	129.725	105.883	122.072	38.8524	24.0582	26.1911	86.2679	87.0317	74.7558
TVAG_213100	-1.6	0	conserved hypothetical protein	3054.58	2525.91	2587.02	2269.84	1794.22	1216.6	3213.73	3269.77	2381.19	632.831	906.931	1379.58	529.805	466.359	396.895	792.772	773.132	1487.64
TVAG_420220	-1.594	0	conserved hypothetical protein	413.779	301.179	361.145	611.679	422.069	479.241	613.295	652.759	626.706	142.133	140.517	115.383	141.281	229.478	143.044	196.334	174.063	201.841
TVAG_470210	-1.594	0	RAB6-interacting protein	1130.64	944.582	845.031	1064.38	674.449	604.188	671.194	705.166	647.726	216.584	302.805	274.243	266.669	300.728	286.087	217.157	195.821	356.336
TVAG_128490	-1.594	0	conserved hypothetical protein	100.15	137.555	108.579	128.442	137.818	182.49	171.551	168.497	150.566	60.9142	46.5093	23.411	65.3426	57.3696	54.3968	49.0834	43.5159	19.9349
TVAG_171040	-1.592	0	protein phosphatase 2C	214.796	191.912	202.406	134.759	150.739	193.176	249.464	274.636	230.248	87.9872	68.7743	81.9386	26.4903	63.8468	52.3821	77.3436	78.3285	72.264
TVAG_166670	-1.591	0	conserved hypothetical protein	645.047	560.759	650.296	869.616	727.853	630.493	594.711	605.66	585.642	187.255	195.933	369.56	164.24	348.844	151.102	156.175	200.173	169.447
TVAG_265900	-1.59	0	casein kinase II beta chain	108.057	107.049	116.841	105.28	124.898	107.685	99.3567	96.1891	118.302	40.6095	35.6241	51.8387	24.7242	62.9214	20.147	29.7475	27.56	24.9186
TVAG_216150	-1.589	0	sugar transporter	1968.08	2149.3	1590.92	3000.49	2316.21	2554.85	1278.77	1407.01	1039.29	870.848	677.353	946.474	439.738	467.284	453.307	623.211	649.837	620.473
TVAG_339760	-1.589	0	protein phosphatase 2C delta isoform	1914.71	1529.75	1530.73	2979.43	2081.92	2146.31	1872.05	1980.17	1379.05	520.027	645.687	627.081	694.045	979.909	834.085	355.483	374.236	757.526
TVAG_287460	-1.587	0	protein phosphatase 2A, regulatory subunit	157.473	134.782	148.116	174.765	261.855	184.956	174.41	169.824	179.897	68.8105	52.4466	55.1831	22.9582	113.814	38.2793	60.9824	36.2632	74.7558
TVAG_010180	-1.586	0	DNAj/HSP40	158.132	141.992	133.954	192.663	176.58	181.668	249.464	235.497	285	65.4264	47.004	60.1998	37.0864	99.9341	42.3087	72.8815	81.2296	77.2477
TVAG_434000	-1.584	0	armc4	380.834	333.349	387.699	322.158	233.43	176.735	406.004	464.361	360.771	101.524	130.622	90.2996	88.3008	91.6062	58.4262	150.225	163.91	147.02
TVAG_227140	-1.583	0	serine/threonine-protein kinase ripk4	1859.37	1733.31	1468.18	1385.49	1069.82	1013.56	2294.5	2305.88	1693.38	454.601	492.8	620.392	245.476	500.596	302.205	682.706	683.199	971.826
TVAG_036570	-1.582	0	conserved hypothetical protein	183.17	160.851	182.933	132.653	130.066	120.838	161.544	153.239	208.739	69.9385	75.2065	70.233	21.1922	106.411	40.294	37.1844	31.9116	17.443
TVAG_447160	-1.581	0	iron dehydrogenase	1209.05	1415.49	1154.25	1995.06	1537.54	1588.97	1086.49	1160.9	641.371	375.638	639.75	682.264	492.719	672.704	441.219	175.51	185.668	269.121
TVAG_293820	-1.581	0	conserved hypothetical protein	160.109	189.138	231.911	197.927	151.6	137.278	249.464	220.903	293.799	65.4264	80.6491	100.333	51.2145	114.739	58.4262	56.5203	31.9116	47.3454
TVAG_187350	-1.577	0	carmil	133.094	108.713	138.085	180.029	106.809	120.016	95.0679	100.169	158.876	56.4021	55.4153	51.8387	19.4262	73.0999	32.2352	31.2349	30.4611	22.4267
TVAG_477740	-1.577	0	AP-2 complex subunit beta-1	606.173	610.678	652.067	583.253	479.78	420.877	587.563	612.293	539.69	219.968	199.891	244.143	139.515	345.143	165.205	129.402	81.2296	176.922
TVAG_117140	-1.576	0	conserved hypothetical protein	533.695	374.394	499.229	616.943	357.466	277.844	598.999	610.967	621.817	122.956	139.033	137.122	146.579	342.367	155.132	178.485	166.811	112.134
TVAG_423050	-1.576	0	conserved hypothetical protein	212.16	186.365	178.212	221.089	205.005	202.218	172.981	189.725	197.495	68.8105	147.444	71.9053	45.9164	68.4733	52.3821	47.5961	31.9116	44.8535
TVAG_414110	-1.575	0	CAMK family protein kinase	140.342	134.227	125.692	108.439	144.709	130.702	92.9235	100.169	66.9724	56.4021	51.4571	33.4443	51.2145	31.4607	26.1911	35.697	30.4611	27.4105
TVAG_365640	-1.573	0	cytoplasmic dynein heavy chain	699.075	632.864	676.851	986.477	594.342	529.384	708.363	686.591	554.845	183.871	263.223	229.094	104.195	452.479	211.543	123.452	161.009	306.499
TVAG_085770	-1.573	0	conserved hypothetical protein	1000.84	632.864	836.77	915.939	552.996	895.185	726.233	850.444	752.34	208.688	195.438	100.333	268.435	301.653	501.66	337.635	243.689	254.17
TVAG_388140	-1.572	0	conserved hypothetical protein	227.315	190.248	316.297	425.333	560.748	349.361	349.535	325.716	242.958	141.005	106.872	93.6441	98.897	84.2037	132.97	108.579	129.097	109.642
TVAG_018180	-1.571	0	diacylglycerol pyrophosphate phosphatase	641.752	718.836	688.653	935.942	956.115	817.093	601.859	595.709	585.153	276.37	268.665	498.32	190.73	351.62	163.191	107.091	131.998	209.316
TVAG_214050	-1.571	0	bromodomain-containing protein	164.721	141.438	183.523	148.445	131.789	166.049	120.801	92.8722	128.568	50.7618	50.4675	58.5275	84.7688	46.2658	46.338	29.7475	36.2632	24.9186
TVAG_192980	-1.571	0	RNA polymerase II mediator complex subunit	450.676	425.422	453.791	978.054	813.128	767.771	581.13	579.788	500.582	172.59	191.974	220.732	206.624	288.698	155.132	199.308	153.756	279.088
TVAG_025190	-1.571	0	TKL family protein kinase	632.528	617.334	537.586	741.174	559.026	484.173	704.075	734.354	556.8	153.414	183.563	197.321	249.008	334.964	213.558	160.637	133.449	249.186
TVAG_390450	-1.569	0	conserved hypothetical protein	219.408	259.025	205.947	325.316	296.309	343.606	194.425	193.705	139.811	103.78	66.7952	56.8553	35.3203	109.187	60.4409	124.94	81.2296	92.1988
TVAG_495060	-1.569	0	STE family protein kinase	339.325	310.608	339.901	573.778	371.248	414.301	224.446	242.795	264.468	95.8835	88.0707	108.694	130.685	191.54	98.7202	132.377	94.2844	94.6907
TVAG_088780	-1.567	0	conserved hypothetical protein	1974.67	1865.87	1687.11	3674.28	2613.38	2426.62	1559.69	1822.29	1391.76	444.448	669.931	1005	1008.4	916.988	618.512	388.205	429.356	939.432
TVAG_197870	-1.567	0	conserved hypothetical protein	210.843	141.992	189.424	257.937	157.63	139.744	276.626	257.389	309.931	56.4021	53.4362	46.822	95.3649	60.1455	128.941	74.3688	85.5812	59.8047
TVAG_181740	-1.565	0	conserved hypothetical protein	83.0193	53.8018	69.0423	70.5378	54.266	83.8466	60.7577	67.6641	72.3498	38.3534	18.3068	13.3777	21.1922	43.4898	18.1323	23.798	14.5053	9.96744
TVAG_137310	-1.564	0	conserved hypothetical protein	6259.39	5498.32	5028.29	12472.6	8614.51	6757.05	4977.84	5427.06	4043.77	1434.87	2163.18	3264.16	2880.37	3399.61	2179.9	898.376	800.692	2957.84
TVAG_178210	-1.564	0	glucose-1-phosphate thymidylyltransferase	617.374	563.532	472.674	1167.56	888.067	931.354	589.707	572.491	420.411	192.895	274.108	260.866	330.245	379.379	205.499	126.427	168.261	161.971
TVAG_222290	-1.562	0	ankyrin repeat-containing protein	115.963	114.259	123.922	142.128	194.668	180.023	218.013	204.319	153.01	58.6581	49.4779	53.5109	22.9582	73.0999	24.1764	87.7552	72.5264	42.3616
TVAG_278270	-1.562	0	conserved hypothetical protein	587.724	488.099	529.325	1011.74	900.988	778.458	569.693	611.63	572.932	157.926	159.319	257.521	273.733	380.305	231.69	176.998	185.668	226.759
TVAG_490900	-1.56	0	conserved hypothetical protein	83.0193	92.0732	57.2402	74.749	79.2456	78.0924	82.9164	78.9414	67.9501	32.7132	27.2129	36.7887	12.3621	32.386	8.05879	41.6466	20.3074	17.443
TVAG_179760	-1.559	0	conserved hypothetical protein	3322.75	3185.4	2671.41	5454.57	3877	3283.17	3433.17	3631.3	2801.11	1190.08	1554.6	2061.84	928.925	1562.86	834.085	648.496	584.563	1373.02
TVAG_161640	-1.559	0	conserved hypothetical protein	144.295	154.749	156.378	130.548	105.948	118.372	125.804	112.11	119.768	46.2497	59.8683	45.1498	49.4485	59.2202	36.2646	35.697	42.0653	9.96744
TVAG_006350	-1.559	0	AP-2 complex subunit beta-1	393.353	367.738	377.077	409.541	324.735	304.149	417.441	434.509	367.126	100.396	140.517	135.449	98.897	262.79	100.735	110.066	102.988	89.707
TVAG_137210	-1.557	0	conserved hypothetical protein	471.76	465.358	387.699	335.844	263.578	212.904	311.651	266.013	292.332	71.0666	91.5342	88.6274	213.688	142.499	215.573	60.9824	49.318	92.1988
TVAG_022230	-1.556	0	UDP-glucose glycoprotein:glucosyltransferase	3007.8	3040.63	3121.66	3468.99	2409.24	2104.38	3167.26	3333.45	2949.23	948.683	1356.69	2190.6	446.802	1572.11	562.101	569.665	617.925	777.461
TVAG_130320	-1.554	0	conserved hypothetical protein	342.619	254.033	355.834	407.435	301.478	274.556	396.712	371.489	438.987	224.48	199.891	138.794	35.3203	136.947	116.852	68.4193	88.4822	52.3291
TVAG_187410	-1.552	0	conserved hypothetical protein	467.807	546.892	361.145	466.392	882.038	691.323	516.798	544.629	397.435	130.853	166.741	215.716	229.582	144.349	106.779	193.359	197.272	284.072
TVAG_083970	-1.552	0	ras GTP exchange factor, son of sevenless	1135.91	1104.88	999.639	1453.92	1478.96	1113.02	920.658	961.228	675.102	314.723	425.51	401.332	194.262	590.351	197.44	365.895	391.643	470.962
TVAG_120870	-1.55	0	calreticulin	1263.74	1027.78	1005.54	1696.07	1772.69	1262.63	1186.56	1256.43	648.215	365.485	443.322	426.415	480.357	457.106	439.204	431.339	337.973	413.649
TVAG_TEG_DS113597_1_5	-1.55	0	Maverick transposable element conserved hypothetical protein	221.385	227.964	270.858	250.567	264.439	214.549	247.32	251.418	238.07	64.2983	48.4884	60.1998	123.621	107.337	141.029	53.5456	78.3285	77.2477
TVAG_122240	-1.548	0	Clan MA, family M8, leishmanolysin-like protein	3403.79	2464.9	2188.7	4794.47	5651.41	4607.45	3492.5	3540.42	2743.43	879.872	1079.61	1790.94	1649.46	1123.33	1440.51	813.595	748.473	1726.86
TVAG_172090	-1.546	0	WD-repeat protein	533.036	551.33	513.982	309.524	247.212	176.735	300.929	292.548	327.041	154.542	117.758	107.022	75.9387	231.329	132.97	95.1921	97.1854	97.1826
TVAG_235380	-1.546	0	conserved hypothetical protein	1408.03	1295.68	1503.59	1483.4	720.101	766.949	1325.23	1368.54	1241.68	424.143	354.262	357.854	215.454	634.766	427.116	522.069	536.696	328.926
TVAG_176390	-1.545	0	conserved hypothetical protein	1966.11	1696.7	1718.39	1978.22	1398.86	1174.67	1962.83	1950.98	1769.15	655.392	853.989	1259.18	425.61	547.787	336.455	295.988	277.051	697.721
TVAG_335470	-1.542	0	conserved hypothetical protein	115.305	83.7533	140.445	120.02	103.364	133.168	93.6383	84.9118	109.014	28.201	38.5928	33.4443	38.8524	56.4442	18.1323	50.5708	43.5159	22.4267
TVAG_131530	-1.542	0	centaurin/arf	607.49	541.9	548.798	811.711	571.085	468.554	635.454	627.551	524.536	170.334	178.615	219.06	224.284	308.13	205.499	117.503	123.295	289.056
TVAG_476510	-1.54	0	conserved hypothetical protein	410.484	335.013	488.607	425.333	536.63	387.174	566.119	522.075	466.852	196.279	258.275	244.143	58.2786	226.702	60.4409	108.579	143.602	117.117
TVAG_487370	-1.538	0	TKL family protein kinase	423.003	307.835	354.653	375.851	221.371	169.337	552.538	578.461	570.488	102.652	105.388	115.383	181.9	161.005	155.132	130.889	101.537	174.43
TVAG_093280	-1.538	0	conserved hypothetical protein	42.8274	47.7006	54.8798	51.5874	53.4046	46.8554	61.4725	36.4855	73.8163	25.9449	16.8225	18.3944	7.06407	8.32784	18.1323	19.3359	23.2085	27.4105
TVAG_003690	-1.537	0	conserved hypothetical protein	611.444	665.589	666.229	548.511	558.164	575.418	488.921	496.866	456.586	195.151	143.486	152.172	196.028	219.3	257.881	217.157	200.173	169.447
TVAG_485660	-1.534	0	conserved hypothetical protein	88.9492	103.166	76.1236	180.029	174.857	180.846	75.7684	84.9118	71.3721	41.7375	40.5719	46.822	38.8524	34.2367	24.1764	40.1592	36.2632	54.8209
TVAG_128480	-1.534	0	conserved hypothetical protein	33.603	45.4819	36.5865	30.5313	44.791	54.2537	35.025	38.4756	28.3533	11.2804	14.8434	18.3944	19.4262	7.40252	12.0882	14.8738	8.70317	14.9512
TVAG_388030	-1.533	0	geranylgeranyl pyrophosphate synthase	229.95	223.527	202.996	206.349	248.934	170.159	238.027	223.557	182.341	103.78	84.1125	93.6441	63.5766	70.324	40.294	50.5708	55.1201	102.166
TVAG_214890	-1.533	0	hypothetical protein	106.08	77.6521	113.89	76.8546	85.2751	77.2704	90.0644	95.5257	87.0153	38.3534	32.1607	40.1332	10.5961	36.0873	34.2499	37.1844	26.1095	19.9349
TVAG_258030	-1.529	0	ornithine decarboxylase	863.137	864.157	823.197	2046.65	1669.32	1685.15	855.611	940.663	659.459	339.54	399.782	697.314	489.187	548.712	473.454	224.594	258.194	171.938
TVAG_194910	-1.529	0	conserved hypothetical protein	106.739	95.9558	100.908	115.808	89.5819	96.999	155.111	141.962	176.964	40.6095	30.6763	40.1332	14.1281	62.9214	38.2793	52.0582	47.8674	47.3454
TVAG_006950	-1.528	0	tuberin	486.915	437.07	488.607	304.26	232.568	228.523	465.333	514.778	474.184	153.414	153.382	160.533	104.195	203.569	96.7055	104.116	107.339	174.43
TVAG_157900	-1.526	0	deoxyribonuclease II	174.604	237.393	221.88	222.142	170.55	160.295	248.749	286.577	245.892	97.0115	85.1021	100.333	65.3426	95.3075	62.4556	60.9824	47.8674	62.2965
TVAG_059260	-1.522	0	conserved hypothetical protein	215.455	229.074	263.777	160.026	112.839	112.617	175.125	174.467	151.543	65.4264	84.1125	66.8886	40.6184	71.2493	32.2352	83.2931	52.219	52.3291
TVAG_193090	-1.522	0	hypothetical protein	1128.67	1053.29	1128.87	1581.31	981.094	834.355	949.25	1046.8	859.887	452.344	455.692	610.359	264.903	635.692	261.911	191.872	187.118	261.645
TVAG_182960	-1.522	0	hypothetical protein	129.8	114.259	100.318	116.861	149.877	120.838	89.3496	81.5949	91.4149	48.5058	47.004	51.8387	17.6602	40.7139	16.1176	47.5961	34.8127	34.8861
TVAG_208800	-1.52	0	conserved hypothetical protein	187.782	211.879	204.176	224.247	188.639	177.557	318.084	287.904	335.351	95.8835	81.1438	105.35	24.7242	71.2493	26.1911	105.604	79.7791	156.987
TVAG_491010	-1.518	0	conserved hypothetical protein	178.557	174.717	155.198	231.617	172.273	188.244	162.259	139.308	133.456	103.78	87.576	81.9386	21.1922	78.6518	10.0735	38.6718	36.2632	72.264
TVAG_242200	-1.517	0	leucine-rich repeat protein, BspA family	95.5381	87.0812	77.8939	144.234	149.016	137.278	83.6312	90.8821	93.8592	24.8169	51.4571	36.7887	21.1922	61.0708	48.3527	25.2854	21.7579	39.8698
TVAG_280010	-1.516	0	conserved hypothetical protein	136.389	125.353	123.922	83.1715	98.1956	113.439	156.54	165.843	153.01	53.0179	31.6659	60.1998	49.4485	35.162	42.3087	60.9824	46.4169	27.4105
TVAG_397500	-1.516	0	splicing factor, arginine/serine-rich	438.157	367.738	343.441	359.006	285.973	261.404	302.359	347.607	230.248	68.8105	50.9623	56.8553	162.474	188.764	134.985	165.099	117.493	82.2314
TVAG_116260	-1.516	0	neutral sphingomyelinase (N-smase) activation associated factor fan	763.646	574.071	741.763	600.098	411.732	383.886	708.363	638.165	600.797	260.577	223.64	275.916	58.2786	223.001	155.132	224.594	219.03	254.17
TVAG_303490	-1.516	0	conserved hypothetical protein	210.184	188.584	200.046	162.132	187.778	164.405	296.641	319.746	343.662	87.9872	99.4507	76.9219	60.0446	103.635	60.4409	68.4193	73.977	89.707
TVAG_205030	-1.515	0	conserved hypothetical protein	930.343	1012.8	846.801	532.719	616.737	548.291	912.795	897.544	782.16	226.736	294.889	331.099	231.348	246.134	211.543	298.963	303.16	336.401
TVAG_212770	-1.512	0	gem-associated protein	138.365	122.579	125.102	168.449	142.987	153.719	195.854	208.299	208.25	59.7862	53.4362	35.1165	51.2145	75.8759	44.3233	65.4446	84.1307	37.3779
TVAG_473060	-1.508	0	paramyosin	61.935	51.0285	79.0741	100.016	89.5819	81.3805	95.7827	82.2583	89.4595	25.9449	34.1398	43.4776	26.4903	34.2367	20.147	22.3107	34.8127	7.47558
TVAG_255270	-1.505	0	conserved hypothetical protein	127.164	101.502	112.71	97.9107	118.868	120.016	140.1	144.615	127.59	63.1703	58.384	73.5775	22.9582	54.5936	44.3233	8.92426	13.0548	42.3616
TVAG_361440	-1.503	0	conserved hypothetical protein	378.858	357.754	298.593	571.672	534.908	458.69	438.885	431.193	395.48	186.127	200.386	230.766	90.0669	235.03	66.485	126.427	85.5812	134.56
TVAG_123890	-1.502	0	myosin-10	193.712	114.814	192.964	165.29	92.166	110.973	140.815	177.121	148.122	59.7862	79.1647	53.5109	21.1922	43.4898	20.147	75.8562	49.318	64.7884
TVAG_363220	-1.5	0	conserved hypothetical protein	655.589	653.941	660.918	596.94	565.917	590.214	545.39	599.026	568.044	178.23	187.027	250.832	157.176	392.334	271.984	148.738	145.053	186.89
TVAG_151470	-1.499	0	conserved hypothetical protein	92.2436	99.8384	135.134	53.693	89.5819	85.4906	85.0608	67.6641	90.4372	39.4814	41.5615	40.1332	15.8942	47.1911	30.2205	28.2602	11.6042	22.4267
TVAG_237960	-1.498	0	hypothetical protein	697.098	650.059	649.706	856.982	654.637	572.951	663.331	696.542	654.57	294.419	284.003	239.127	176.602	445.077	197.44	175.51	156.657	176.922
TVAG_486750	-1.497	0	conserved hypothetical protein	1230.13	1047.75	1056.29	2804.67	1996.64	1613.64	1064.33	1164.22	908.283	429.784	408.193	688.953	264.903	577.397	282.058	533.968	559.904	822.314
TVAG_403710	-1.496	0	leucine-rich repeat protein, BspA family	162.085	168.616	146.936	132.653	148.155	164.405	169.407	155.229	155.454	66.5544	47.4988	96.9885	15.8942	34.2367	24.1764	49.0834	39.1643	129.577
TVAG_391180	-1.493	0	hypothetical protein	251.034	236.839	237.813	166.343	244.628	194.82	209.435	210.289	211.672	119.572	149.918	83.6108	72.4067	86.9797	58.4262	32.7223	44.9664	37.3779
TVAG_117440	-1.493	0	carmil	83.0193	78.2067	92.0565	89.4883	76.6615	74.8043	61.4725	57.0501	101.192	40.6095	35.6241	36.7887	14.1281	31.4607	16.1176	22.3107	11.6042	42.3616
TVAG_057120	-1.492	0	CAMK family protein kinase	119.258	108.158	136.314	123.178	99.9183	85.4906	77.9128	78.9414	142.744	34.9693	38.5928	43.4776	26.4903	50.8923	18.1323	35.697	53.6696	39.8698
TVAG_475930	-1.49	0	conserved hypothetical protein	2180.9	2122.12	2061.24	2775.19	1875.19	1761.6	2619.73	2795.45	2220.85	750.147	890.108	1478.24	263.137	567.218	211.543	700.554	664.342	1744.3
TVAG_323640	-1.488	0	conserved hypothetical protein	522.494	482.552	487.427	1029.64	778.674	586.926	476.054	484.262	402.324	172.59	229.083	234.11	217.22	378.454	235.72	90.73	79.7791	231.743
TVAG_352320	-1.486	0	flagellar protofilament ribbon protein	284.638	260.134	233.682	290.574	161.075	183.312	204.432	186.408	162.298	63.1703	52.4466	56.8553	114.791	65.6974	114.838	71.3941	100.086	69.7721
TVAG_122100	-1.485	0	conserved hypothetical protein	217.431	174.717	175.261	290.574	239.459	240.031	278.771	305.152	340.24	72.1946	100.935	95.3163	95.3649	67.548	18.1323	133.864	107.339	117.117
TVAG_212250	-1.481	0	conserved hypothetical protein	316.264	274.556	377.667	401.118	304.923	296.751	211.58	233.507	246.38	81.219	104.398	88.6274	128.919	160.08	50.3674	99.6542	97.1854	142.036
TVAG_437840	-1.479	0	conserved hypothetical protein	664.813	676.682	624.922	1316	1506.53	1154.95	1069.34	1232.55	845.222	319.236	366.632	468.22	259.604	552.413	231.69	285.576	294.457	480.929
TVAG_199770	-1.476	0	conserved hypothetical protein	171.31	120.915	146.936	134.759	107.671	101.109	122.945	122.724	156.432	58.6581	34.6346	36.7887	67.1086	100.859	50.3674	26.7728	13.0548	34.8861
TVAG_396230	-1.474	0	conserved hypothetical protein	268.165	246.823	274.399	266.359	170.55	203.862	378.127	420.579	302.109	89.1152	69.2691	63.5442	104.195	88.8303	122.897	135.351	136.35	107.15
TVAG_098230	-1.474	0	DNA double-strand break repair Rad50 ATPase	64.5706	52.1378	51.3392	54.7458	63.741	67.4061	77.198	71.6443	88.4818	24.8169	15.8329	18.3944	24.7242	29.6101	22.1617	23.798	34.8127	19.9349
TVAG_TEG_DS113289_3_1	-1.474	0	transposable element tc3 transposase	329.442	316.71	355.243	140.023	160.214	169.337	182.273	175.13	153.499	80.0909	71.743	110.366	60.0446	93.4569	36.2646	75.8562	95.7349	89.707
TVAG_162190	-1.472	0	conserved hypothetical protein	83.0193	86.5266	77.8939	100.016	86.1365	96.999	68.6205	57.0501	68.439	22.5608	25.2338	30.0999	21.1922	37.9379	36.2646	31.2349	21.7579	37.3779
TVAG_037710	-1.471	0	copine	2624.33	2787.71	2190.47	3424.77	2597.88	2600.89	1816.3	1846.83	1600.49	772.708	993.517	1409.68	646.362	856.842	529.865	566.691	546.849	1430.33
TVAG_274680	-1.469	0	protein disulfide isomerase	376.222	323.365	314.526	612.732	507.344	507.189	476.054	476.302	431.655	107.164	136.064	142.138	150.111	254.462	145.058	130.889	146.503	244.202
TVAG_389830	-1.469	0	conserved hypothetical protein	473.078	506.402	390.65	936.995	813.99	779.28	410.293	427.876	335.84	148.901	251.348	312.704	178.368	298.877	191.396	157.662	88.4822	201.841
TVAG_118920	-1.469	0	conserved hypothetical protein	1311.84	1186.41	1140.08	1887.68	1356.65	930.532	1984.99	2106.21	1533.52	426.4	393.35	596.981	349.671	891.079	761.556	453.65	458.367	523.291
TVAG_208670	-1.468	0	conserved hypothetical protein	100.15	80.4254	82.0247	113.703	87.8592	82.2025	75.0536	84.9118	97.2811	24.8169	17.8121	13.3777	31.7883	37.0126	22.1617	56.5203	58.0211	29.9023
TVAG_416590	-1.467	0	conserved hypothetical protein	331.418	321.147	345.212	118.967	173.996	171.803	161.544	184.418	193.096	80.0909	100.44	95.3163	98.897	59.2202	110.808	46.1087	58.0211	77.2477
TVAG_041120	-1.461	0	conserved hypothetical protein	110.692	117.033	81.4346	151.604	128.343	135.634	173.696	134.665	126.123	39.4814	40.5719	41.8054	21.1922	51.8177	44.3233	60.9824	58.0211	64.7884
TVAG_014290	-1.461	0	hypothetical protein	442.769	459.811	473.265	220.036	278.221	255.65	271.623	266.676	288.421	131.981	152.392	197.321	84.7688	173.959	38.2793	69.9067	82.6801	139.544
TVAG_454840	-1.46	0	conserved hypothetical protein	200.3	171.389	220.109	141.076	142.987	137.278	258.042	228.864	276.2	72.1946	57.8892	75.2497	70.6407	68.4733	76.5585	81.8057	79.7791	67.2802
TVAG_149710	-1.459	0	conserved hypothetical protein	587.724	518.05	598.367	652.738	525.432	580.35	568.978	543.966	604.219	162.438	216.219	225.749	144.813	330.338	179.308	188.897	168.261	264.137
TVAG_383300	-1.458	0	conserved hypothetical protein	307.698	234.62	281.48	302.155	176.58	250.718	175.125	177.784	210.205	71.0666	80.6491	73.5775	90.0669	156.378	50.3674	43.1339	49.318	156.987
TVAG_028640	-1.458	0	cingulin	59.2995	44.3726	80.2543	75.8018	67.1865	60.8299	71.4797	55.7233	79.6825	30.4571	23.2546	25.0832	15.8942	22.2076	4.0294	31.2349	36.2632	24.9186
TVAG_003920	-1.457	0	conserved hypothetical protein	317.582	350.544	270.858	368.481	379.862	391.284	280.2	267.339	236.115	180.487	172.183	160.533	47.6825	121.216	36.2646	108.579	107.339	99.6744
TVAG_288630	-1.457	0	vacuolar protein sorting vps16	1443.61	1288.47	1423.92	2087.71	1249.84	988.074	1238.03	1344.66	1099.42	351.949	422.047	590.292	547.465	1114.08	531.88	345.071	252.392	271.613
TVAG_328580	-1.456	0	ankyrin repeat-containing protein	332.736	391.034	316.887	280.046	301.478	292.641	231.594	254.735	222.427	126.341	143.486	143.811	52.9805	135.096	44.3233	126.427	82.6801	92.1988
TVAG_264780	-1.45	0	conserved hypothetical protein	107.398	146.43	128.643	56.8514	125.759	85.4906	143.674	119.407	120.257	56.4021	41.5615	40.1332	19.4262	50.8923	40.294	20.8233	58.0211	49.8372
TVAG_016340	-1.446	0	conserved hypothetical protein	250.376	201.895	294.463	148.445	149.016	143.854	323.088	331.687	329.485	67.6825	83.6177	78.5941	75.9387	185.063	70.5144	87.7552	58.0211	87.2151
TVAG_122270	-1.441	0	RAB	1187.31	1172.55	977.805	2207.73	1840.74	1722.14	947.105	1019.6	672.658	344.053	476.473	601.998	416.78	668.078	501.66	312.349	269.798	737.591
TVAG_374950	-1.44	0	conserved hypothetical protein	167.356	161.405	149.297	336.897	312.675	340.318	138.671	122.724	138.833	73.3227	87.0812	80.2663	79.4708	97.1581	48.3527	74.3688	58.0211	87.2151
TVAG_249070	-1.435	0	axonemal dynein intermediate chain polypeptide	214.796	244.604	212.438	317.947	168.827	205.506	162.259	155.893	188.207	87.9872	85.5968	63.5442	111.259	111.038	120.882	19.3359	26.1095	64.7884
TVAG_268180	-1.433	0	hypothetical protein	671.402	574.625	640.855	806.447	459.969	475.13	886.348	995.723	677.057	322.62	315.175	392.971	210.156	447.853	205.499	86.2679	101.537	204.333
TVAG_481260	-1.432	0	ribonuclease III	181.852	181.928	189.424	166.343	192.946	141.388	220.872	214.933	278.156	81.219	77.6804	70.233	72.4067	108.262	60.4409	66.932	44.9664	67.2802
TVAG_226100	-1.427	0	conserved hypothetical protein	147.59	163.069	143.986	167.396	174.857	134.812	231.594	211.616	199.94	49.6338	49.4779	75.2497	7.06407	99.0088	30.2205	104.116	108.79	59.8047
TVAG_123470	-1.426	0	CDC73 domain protein	502.728	457.038	441.989	752.754	672.726	643.646	416.726	406.648	377.392	182.743	240.463	209.027	173.07	303.503	157.146	111.553	76.878	281.58
TVAG_300120	-1.426	0	conserved hypothetical protein	117.281	111.486	119.791	144.234	143.848	151.253	140.1	135.328	125.634	77.8348	47.9936	38.461	49.4485	41.6392	10.0735	56.5203	59.4717	57.3128
TVAG_492950	-1.426	0	conserved hypothetical protein	112.01	100.948	132.774	123.178	74.0774	120.016	90.0644	124.714	102.658	41.7375	23.2546	15.0499	28.2563	65.6974	66.485	35.697	65.2738	22.4267
TVAG_055150	-1.424	0	conserved hypothetical protein	1379.7	1280.7	1252.2	2431.98	1758.91	1603.77	1657.61	1746	1370.25	621.551	569.491	739.119	676.385	1123.33	789.762	254.341	208.876	411.157
TVAG_009330	-1.423	0	myosin heavy chain, clone	1708.48	1655.65	1372.59	1578.15	1147.34	935.464	1255.18	1403.7	958.635	482.802	541.783	620.392	423.844	904.958	346.528	327.223	340.874	485.913
TVAG_486110	-1.423	0	conserved hypothetical protein	291.885	245.713	270.268	293.732	172.273	221.125	217.298	200.339	243.447	68.8105	98.9559	76.9219	127.153	126.768	80.5879	74.3688	62.3727	84.7233
TVAG_177980	-1.422	0	testis specific leucine rich repeat protein	135.071	129.79	108.579	88.4355	99.0569	92.8888	132.952	151.912	137.367	33.8412	57.3944	61.872	5.29805	26.8341	62.4556	50.5708	47.8674	57.3128
TVAG_113300	-1.421	0	conserved hypothetical protein	106.739	102.057	107.399	134.759	123.175	141.388	140.815	135.328	146.655	57.5301	69.2691	48.4942	31.7883	40.7139	56.4115	19.3359	46.4169	49.8372
TVAG_371600	-1.421	0	conserved hypothetical protein	661.519	550.775	538.176	627.471	554.719	567.197	614.01	635.511	567.555	68.8105	100.935	85.283	316.117	320.159	294.146	275.165	290.106	239.219
TVAG_432950	-1.419	0	conserved hypothetical protein	251.693	276.219	282.661	346.372	314.398	264.692	265.19	248.102	215.583	128.597	104.893	145.483	114.791	99.9341	86.632	58.0077	98.6359	79.7395
TVAG_249560	-1.416	0	conserved hypothetical protein	171.969	178.045	167.59	151.604	143.848	161.939	109.364	127.368	120.257	33.8412	74.2169	48.4942	58.2786	71.2493	78.5732	55.0329	24.659	52.3291
TVAG_432830	-1.416	0	hypothetical protein	269.483	247.377	213.028	242.145	254.103	218.659	164.403	170.487	146.655	74.4507	55.9101	105.35	88.3008	108.262	54.3968	77.3436	56.5706	104.658
TVAG_351870	-1.415	0	Secretory carrier-associated membrane protein	2064.28	2211.42	1752.02	3268.95	3466.99	2992.17	2488.21	2732.43	1725.64	873.104	1055.86	1792.61	609.276	887.377	503.674	706.504	741.22	1345.6
TVAG_324480	-1.415	0	conserved hypothetical protein	349.867	374.394	319.247	349.531	252.38	249.074	375.983	372.152	324.596	83.475	81.6386	51.8387	204.858	271.117	227.661	59.4951	72.5264	59.8047
TVAG_491110	-1.412	0	conserved hypothetical protein	1246.61	1007.26	970.133	1659.22	1010.38	873.813	1179.41	1152.28	797.314	301.187	395.329	419.726	409.716	262.79	292.131	407.541	471.422	767.493
TVAG_042630	-1.411	0	conserved hypothetical protein	2128.85	1422.7	2029.96	1506.56	1087.9	1057.95	2149.39	2150.66	1874.25	535.819	483.4	414.709	794.708	652.347	753.497	770.461	894.976	498.372
TVAG_143490	-1.41	0	glycogen debranching enzyme	777.482	703.861	692.194	920.15	678.755	652.688	686.919	706.492	573.91	324.876	349.314	436.448	222.518	469.135	173.264	141.301	124.745	154.495
TVAG_442140	-1.41	0	conserved hypothetical protein	174.604	160.851	198.275	125.284	99.9183	120.838	201.573	181.101	237.581	78.9629	56.4049	68.5608	42.3844	63.8468	58.4262	68.4193	82.6801	42.3616
TVAG_208250	-1.409	0	conserved hypothetical protein	409.825	430.414	358.194	349.531	251.519	263.87	290.207	288.567	266.423	205.303	160.309	155.516	120.089	141.573	46.338	65.4446	60.9222	134.56
TVAG_192820	-1.407	0	conserved hypothetical protein	78.4071	63.7856	78.484	94.7523	62.8796	83.8466	59.3281	55.06	85.5487	34.9693	28.6972	28.4277	15.8942	40.7139	24.1764	35.697	20.3074	12.4593
TVAG_045920	-1.407	0	conserved hypothetical protein	109.375	95.4011	128.643	191.61	148.155	143.032	81.4868	86.9019	80.1714	39.4814	34.6346	45.1498	56.5125	44.4151	52.3821	46.1087	40.6148	44.8535
TVAG_415630	-1.406	0	conserved hypothetical protein	788.683	557.986	767.137	824.345	481.503	431.563	481.773	484.926	598.841	159.054	190.49	98.6607	280.797	328.487	165.205	281.114	345.226	191.873
TVAG_028160	-1.406	0	cation-transporting ATPase	1387.61	1417.7	1384.39	2406.71	1887.25	1379.36	1681.2	1776.51	1330.65	746.763	663.499	1247.47	174.836	638.468	241.764	444.726	439.51	931.956
TVAG_319990	-1.404	0	CAMK family protein kinase	579.817	628.427	449.07	721.17	640.855	619.807	463.188	476.965	409.656	222.224	175.647	153.844	220.752	262.79	298.175	218.644	229.184	99.6744
TVAG_176040	-1.403	0	conserved hypothetical protein	846.006	733.812	759.466	1060.17	724.408	658.442	889.207	912.801	826.156	483.93	444.312	421.398	153.643	314.607	203.484	258.804	274.15	236.727
TVAG_450330	-1.402	0	CMGC family protein kinase	238.516	262.353	254.335	270.57	315.259	262.226	231.594	258.716	291.355	93.6274	106.872	147.155	77.7047	202.644	98.7202	47.5961	60.9222	59.8047
TVAG_372680	-1.4	0	conserved hypothetical protein	65.2294	65.4496	66.0918	97.9107	82.691	96.999	97.2123	92.2089	81.1491	22.5608	26.7181	48.4942	17.6602	37.9379	40.294	29.7475	30.4611	29.9023
TVAG_193640	-1.396	0	chromodomain-helicase-DNA-binding protein	9378.54	7628.76	7394.02	20976.1	12128.9	10604.1	11358.1	12653.8	8399.91	2923.88	5246.15	5451.42	3364.26	4540.52	4990.41	2161.16	2138.08	7385.88
TVAG_163700	-1.396	0	kelch repeat domain	1910.1	1622.37	1890.7	2877.31	1584.91	1408.95	2090.78	2310.53	1886.96	752.403	807.975	933.096	434.44	1263.06	503.674	606.85	607.772	765.001
TVAG_039260	-1.396	0	conserved hypothetical protein	874.997	796.488	639.674	1071.75	900.988	791.61	838.456	956.584	646.748	245.913	332.987	290.965	286.095	557.965	181.323	251.367	246.59	460.994
TVAG_426410	-1.394	0	leucine zipper-ef-hand containing transmembrane protein	342.619	333.349	292.692	227.406	248.073	182.49	291.637	299.181	282.066	129.725	105.883	150.499	72.4067	177.661	102.75	83.2931	55.1201	67.2802
TVAG_219880	-1.391	0	conserved hypothetical protein	160.767	155.859	145.166	101.069	132.65	106.863	99.3567	136.655	110.969	32.7132	64.8161	68.5608	22.9582	46.2658	12.0882	65.4446	56.5706	67.2802
TVAG_069970	-1.39	0	3-deoxy-D-manno-octulosonic-acid transferase/tRNA (guanine-N(7)-)-methyltransferase	108.057	117.033	120.972	148.445	118.007	149.609	110.793	96.1891	115.369	59.7862	44.0354	33.4443	28.2563	91.6062	32.2352	46.1087	44.9664	22.4267
TVAG_148890	-1.389	0	conserved hypothetical protein	330.1	327.248	335.77	647.474	615.014	420.055	343.102	371.489	307.975	93.6274	120.726	125.416	118.323	261.864	195.426	188.897	175.514	129.577
TVAG_146620	-1.389	0	protein phsophatase-2A	506.681	870.812	481.526	417.963	688.23	548.291	533.953	646.789	259.579	228.992	186.037	187.288	215.454	209.121	265.94	182.947	234.986	181.906
TVAG_367420	-1.386	0	conserved hypothetical protein	826.898	909.084	801.363	1365.49	1215.39	956.015	962.116	1044.15	783.138	354.205	535.351	647.147	296.691	646.795	233.705	172.536	127.647	371.287
TVAG_016820	-1.383	0	conserved hypothetical protein	185.146	171.944	123.922	174.765	171.412	143.854	330.236	301.835	234.648	97.0115	63.3318	53.5109	54.7465	97.1581	56.4115	104.116	110.24	64.7884
TVAG_155980	-1.383	0	conserved hypothetical protein	3073.69	2634.07	2493.79	5280.86	3113.83	3132.74	4174.41	4570.64	3181.92	1258.89	1154.32	1717.37	1101.99	1572.11	876.394	1018.85	1005.22	2439.53
TVAG_419730	-1.382	0	conserved hypothetical protein	913.871	919.622	845.621	1089.65	1286.02	1043.97	1098.64	1062.72	716.654	313.595	350.304	382.937	589.85	441.375	384.807	301.937	343.775	336.401
TVAG_432930	-1.382	0	hypothetical protein	533.036	593.484	620.201	1022.27	973.342	769.415	551.108	583.105	521.603	243.657	228.588	306.015	201.326	452.479	132.97	240.955	256.744	299.023
TVAG_050380	-1.38	0	Rho-associated protein kinase	92.2436	61.567	110.94	109.492	62.0183	57.5418	91.494	97.5158	111.947	48.5058	36.6137	31.7721	44.1504	49.0417	12.0882	38.6718	20.3074	17.443
TVAG_453810	-1.379	0	piwi	3325.38	3337.37	2909.81	7603.35	5802.15	4467.71	3417.44	3842.92	2548.86	1421.33	1430.41	2356.15	1679.48	1237.15	1198.75	1249.4	1157.52	2596.52
TVAG_088590	-1.376	0	conserved hypothetical protein	257.623	280.102	296.823	190.557	220.509	203.04	241.601	244.121	334.373	84.6031	126.169	158.86	81.2368	143.424	70.5144	69.9067	62.3727	69.7721
TVAG_091950	-1.376	0	conserved hypothetical protein	90.9259	90.4092	86.1554	70.5378	67.1865	99.465	97.2123	92.8722	105.592	40.6095	22.2651	20.0666	28.2563	41.6392	34.2499	38.6718	53.6696	29.9023
TVAG_269860	-1.373	0	Rab15, 13, 10, 1, 35, 5, and	120.576	104.276	110.94	122.125	104.225	99.465	97.2123	91.5455	104.125	42.8656	41.5615	30.0999	38.8524	45.3405	22.1617	50.5708	43.5159	49.8372
TVAG_139650	-1.371	0	conserved hypothetical protein	295.839	237.393	319.837	375.851	193.807	217.837	313.796	366.182	388.147	97.0115	100.44	63.5442	135.983	217.449	92.6761	144.276	124.745	64.7884
TVAG_028180	-1.371	0	conserved hypothetical protein	52.7107	57.1297	50.159	65.2738	44.791	47.6775	39.3138	53.7332	43.9965	18.0487	20.7807	5.01665	22.9582	24.9835	20.147	16.3611	15.9558	32.3942
TVAG_088620	-1.369	0	conserved hypothetical protein	310.334	274.556	282.661	229.511	304.062	300.039	236.598	238.151	247.847	92.4994	90.5446	93.6441	60.0446	111.963	88.6467	148.738	150.855	99.6744
TVAG_318930	-1.365	0	conserved hypothetical protein	1257.81	1301.23	1407.99	2123.5	1898.45	1696.66	1264.48	1335.37	1309.14	549.356	915.837	729.086	524.507	667.152	390.851	478.935	554.102	453.519
TVAG_055290	-1.36	0	conserved hypothetical protein	307.04	232.956	277.35	532.719	251.519	287.709	248.749	256.725	339.751	155.67	95.4924	142.138	113.025	194.316	134.985	90.73	66.7243	67.2802
TVAG_478150	-1.359	0	conserved hypothetical protein	482.302	498.637	420.745	571.672	857.058	799.83	518.942	511.461	431.166	165.822	214.734	282.604	164.24	271.117	120.882	218.644	200.173	348.861
TVAG_417670	-1.356	0	TKL family protein kinase	595.63	595.148	476.805	872.774	678.755	620.629	847.034	896.88	653.104	303.443	379.496	406.348	199.56	326.636	143.044	190.384	134.899	348.861
TVAG_098270	-1.355	0	F-box and WD domain protein	292.544	275.11	328.689	504.293	391.921	424.987	293.781	291.221	260.557	99.2676	172.183	135.449	132.451	200.793	112.823	136.839	79.7791	119.609
TVAG_057840	-1.354	0	conserved hypothetical protein	556.097	493.091	415.434	839.084	844.999	809.695	491.78	536.005	513.292	247.041	218.693	408.021	252.54	235.03	153.117	190.384	139.251	308.991
TVAG_301870	-1.354	0	conserved hypothetical protein	965.264	981.189	1071.63	1892.94	1932.9	2043.55	1160.11	1271.02	914.638	419.631	479.936	454.843	349.671	496.894	447.263	678.244	702.056	760.018
TVAG_367470	-1.353	0	conserved hypothetical protein	621.327	599.03	676.261	603.256	403.98	417.589	612.581	622.244	591.997	200.791	271.634	381.265	109.493	168.407	110.808	251.367	274.15	246.694
TVAG_226770	-1.352	0	conserved hypothetical protein	106.08	90.4092	134.544	133.706	84.4137	87.1347	92.9235	108.793	78.216	54.146	45.5197	30.0999	33.5543	34.2367	36.2646	63.9572	36.2632	17.443
TVAG_316220	-1.352	0	conserved hypothetical protein	358.432	380.495	360.554	317.947	360.05	304.971	428.163	410.628	340.728	137.621	158.824	135.449	173.07	179.511	96.7055	130.889	126.196	129.577
TVAG_294860	-1.351	0	TKL family protein kinase	246.422	200.231	232.502	229.511	147.293	168.515	233.738	277.29	230.248	86.8592	100.935	115.383	35.3203	98.0834	40.294	105.604	107.339	74.7558
TVAG_396200	-1.35	0	neuroendocrine differentiation factor	620.668	623.99	580.074	1059.12	764.031	797.364	832.738	810.642	626.217	209.816	265.202	429.759	263.137	554.264	225.646	208.233	172.613	301.515
TVAG_384150	-1.344	0	conserved hypothetical protein	444.746	399.908	452.021	555.88	436.712	390.462	526.805	525.391	549.956	99.2676	142.496	108.694	215.454	273.893	207.514	205.258	219.03	219.284
TVAG_385610	-1.343	0	conserved hypothetical protein	158.791	113.15	146.936	120.02	122.314	96.999	155.111	145.279	149.588	73.3227	46.5093	40.1332	35.3203	43.4898	50.3674	71.3941	59.4717	57.3128
TVAG_177320	-1.342	0	conserved hypothetical protein	13943.3	13372.8	11275.1	24125	17571	14998.7	12912.8	14376	10530.8	5811.67	6635.98	9707.21	5262.73	4326.77	5169.71	4273.23	4093.39	7231.38
TVAG_394560	-1.342	0	conserved hypothetical protein	65.8883	65.4496	60.7809	68.4322	65.4637	70.6942	66.4761	68.9908	67.4613	34.9693	35.6241	36.7887	24.7242	15.7304	20.147	26.7728	14.5053	22.4267
TVAG_157880	-1.341	0	lipin	71.8183	104.83	77.3038	78.9603	78.3842	87.1347	92.9235	80.9315	81.6379	30.4571	34.1398	35.1165	35.3203	20.3569	38.2793	38.6718	31.9116	39.8698
TVAG_246080	-1.341	0	14-3-3 protein sigma, gamma, zeta, beta/alpha	259.6	297.851	251.975	415.857	326.457	389.64	257.327	241.468	194.073	84.6031	86.0916	103.677	97.1309	180.437	92.6761	150.225	134.899	107.15
TVAG_115080	-1.34	0	conserved hypothetical protein	340.643	266.79	273.809	357.953	301.478	290.175	315.225	331.023	355.394	143.261	159.814	165.549	176.602	186.914	116.852	38.6718	42.0653	84.7233
TVAG_493820	-1.339	0	conserved hypothetical protein	117.281	89.8545	100.908	78.9603	89.5819	90.4228	80.0572	97.5158	123.19	37.2254	26.7181	25.0832	47.6825	70.324	34.2499	35.697	27.56	37.3779
TVAG_358270	-1.339	0	conserved hypothetical protein	322.194	401.017	317.477	280.046	305.784	277.844	510.365	530.035	321.663	124.085	174.162	225.749	118.323	210.047	70.5144	123.452	91.3833	149.512
TVAG_235370	-1.334	0	triadin	77.0893	84.8626	87.9257	56.8514	46.5137	57.5418	46.4618	63.6838	70.3944	25.9449	23.2546	15.0499	26.4903	26.8341	38.2793	38.6718	21.7579	19.9349
TVAG_523070	-1.334	0	gap1	615.397	651.723	665.639	689.586	497.007	388.818	869.907	982.456	613.507	225.608	233.536	307.688	185.432	359.948	263.925	193.359	223.381	381.255
TVAG_352170	-1.333	0	RNA-binding protein	200.3	174.717	250.205	231.617	147.293	141.388	197.284	208.963	289.888	85.7311	76.196	80.2663	118.323	134.171	54.3968	65.4446	56.5706	54.8209
TVAG_130360	-1.326	0	hypothetical protein	818.992	889.671	749.434	1149.66	972.481	1076.03	649.75	658.066	678.524	277.498	355.252	454.843	307.287	472.836	237.734	246.905	175.514	520.799
TVAG_334940	-1.326	0	conserved hypothetical protein	96.1969	102.057	78.484	137.917	100.78	124.126	122.23	98.1792	105.592	57.5301	51.4571	41.8054	19.4262	60.1455	30.2205	41.6466	50.7685	19.9349
TVAG_094150	-1.324	0	conserved hypothetical protein	469.125	425.422	400.682	642.21	354.882	540.892	385.99	378.786	327.041	268.474	164.762	204.01	148.345	311.831	102.75	162.124	133.449	62.2965
TVAG_332430	-1.322	0	conserved hypothetical protein	142.319	125.353	154.608	147.392	126.621	132.346	147.248	160.536	149.588	58.6581	59.3735	33.4443	40.6184	99.9341	22.1617	66.932	65.2738	59.8047
TVAG_474020	-1.319	0	Micronuclear linker histone polyprotein (MIC LH) [Contains: Micronuclear linker histone-alpha	100.15	102.612	125.102	125.284	134.373	113.439	108.649	135.991	144.211	57.5301	46.5093	48.4942	60.0446	66.6227	40.294	25.2854	39.1643	49.8372
TVAG_156540	-1.318	0	conserved hypothetical protein	382.152	365.519	365.275	493.765	335.932	364.157	338.099	334.34	360.282	90.2433	129.632	155.516	185.432	231.329	130.955	120.478	152.306	142.036
TVAG_385780	-1.318	0	conserved hypothetical protein	179.216	133.118	164.639	234.775	196.391	213.727	228.02	201.002	249.802	68.8105	77.6804	50.1665	91.8329	111.963	78.5732	83.2931	105.889	47.3454
TVAG_045010	-1.317	0	glucokinase	706.982	673.909	599.547	1114.92	692.537	848.33	573.982	613.62	681.946	204.175	259.759	275.916	173.07	178.586	219.602	428.365	368.434	510.831
TVAG_463560	-1.31	0	conserved hypothetical protein	274.095	243.495	215.979	206.349	186.916	166.871	121.515	153.903	150.077	84.6031	92.5238	73.5775	113.025	80.5024	82.6026	63.9572	42.0653	57.3128
TVAG_164410	-1.307	0	conserved hypothetical protein	47.4396	46.0366	61.9611	57.9042	51.6819	44.3894	71.4797	74.9612	97.2811	33.8412	20.286	28.4277	22.9582	21.2823	26.1911	14.8738	40.6148	14.9512
TVAG_497120	-1.306	0	histone acetyltransferase gcn5	237.198	206.333	199.456	220.036	234.291	212.904	197.284	164.517	191.14	87.9872	104.398	120.4	58.2786	147.125	58.4262	41.6466	43.5159	84.7233
TVAG_353380	-1.305	0	ADP-ribosylation factor, arf	627.916	675.018	588.335	1368.64	1199.88	1223.17	678.342	690.571	580.265	326.004	370.59	501.665	243.71	374.753	159.161	313.837	232.085	568.144
TVAG_246840	-1.3	0	conserved hypothetical protein	98.8325	103.721	113.3	94.7523	82.691	125.77	88.6348	93.5356	105.592	33.8412	49.9727	36.7887	37.0864	46.2658	32.2352	31.2349	43.5159	54.8209
TVAG_124990	-1.296	0	conserved hypothetical protein	272.119	237.948	211.848	451.653	349.714	309.081	278.056	258.716	212.161	93.6274	115.778	107.022	88.3008	138.797	112.823	105.604	102.988	189.381
TVAG_020870	-1.295	0	TKL family protein kinase	259.6	234.62	256.106	334.791	299.755	295.107	252.323	250.755	289.399	107.164	143.486	103.677	109.493	179.511	78.5732	81.8057	145.053	44.8535
TVAG_453940	-1.293	0	conserved hypothetical protein	483.62	433.742	479.756	382.168	344.546	346.073	331.666	330.36	371.526	127.469	128.148	172.238	203.092	288.698	122.897	104.116	114.592	166.955
TVAG_282110	-1.291	0	Rho-associated protein kinase	480.326	557.986	365.275	258.99	236.014	244.963	303.789	344.954	236.115	108.292	152.392	80.2663	169.538	175.81	130.955	147.25	153.756	117.117
TVAG_040410	-1.289	0	protein phosphatases pp1 regulatory subunit	129.141	114.814	128.643	120.02	162.798	115.084	110.793	109.457	93.8592	67.6825	56.4049	53.5109	19.4262	85.129	42.3087	25.2854	47.8674	37.3779
TVAG_337970	-1.289	0	conserved hypothetical protein	3412.36	3104.42	3009.54	3632.17	2630.61	2169.32	3241.6	3348.71	2029.22	1058.1	1320.07	2453.14	863.582	1074.29	862.291	670.807	590.365	1988.5
TVAG_496020	-1.287	0	conserved hypothetical protein	208.207	240.167	220.699	268.465	228.262	198.108	176.555	184.418	272.778	87.9872	102.914	110.366	81.2368	148.976	82.6026	60.9824	52.219	84.7233
TVAG_269170	-1.284	0	conserved hypothetical protein	581.135	437.625	472.084	476.92	260.994	261.404	293.067	335.003	289.399	190.639	96.9768	117.055	252.54	145.275	165.205	144.276	158.108	132.069
TVAG_404760	-1.284	0	neurobeachin-like protein	751.127	559.65	679.211	688.533	441.88	402.792	649.035	604.333	612.529	247.041	346.346	289.293	266.669	280.371	251.837	136.839	175.514	211.808
TVAG_371920	-1.283	0	TKL family protein kinase	764.304	672.8	718.158	665.372	354.882	480.063	736.24	725.067	669.236	182.743	160.803	178.927	296.691	437.674	372.719	284.089	290.106	174.43
TVAG_479200	-1.283	0	HIV-1 rev binding protein, hrbl	1485.78	1527.53	1296.46	2016.12	1886.39	1861.06	1343.82	1532.39	988.455	504.234	517.539	546.814	828.262	884.602	759.541	632.135	633.881	418.633
TVAG_328630	-1.282	0	conserved hypothetical protein	302.427	298.406	355.243	348.478	259.271	212.082	298.785	281.934	257.135	93.6274	118.252	80.2663	65.3426	168.407	92.6761	176.998	171.162	102.166
TVAG_248000	-1.281	0	conserved hypothetical protein	388.082	374.949	326.328	316.894	357.466	339.496	456.04	431.193	427.744	204.175	150.413	198.994	127.153	194.316	191.396	86.2679	89.9328	164.463
TVAG_453580	-1.279	0	clathrin coat assembly protein	128.482	153.64	171.131	131.6	180.887	186.6	145.104	173.14	172.075	66.5544	76.6908	83.6108	60.0446	98.0834	76.5585	32.7223	42.0653	52.3291
TVAG_478370	-1.278	0	conserved hypothetical protein	614.079	753.225	629.643	555.88	1155.09	683.925	1143.67	1109.16	841.311	304.571	334.471	264.21	344.373	345.143	443.233	373.332	472.872	201.841
TVAG_387750	-1.277	0	conserved hypothetical protein	935.614	902.428	889.289	1298.11	965.59	932.176	1090.78	1114.47	864.776	393.686	581.861	643.803	218.986	554.264	257.881	379.281	353.929	316.466
TVAG_345900	-1.276	0	conserved hypothetical protein	1161.61	973.424	1062.78	1635	1106.85	853.262	1265.19	1304.19	1187.42	420.759	491.316	700.658	649.894	695.837	487.557	246.905	216.129	446.043
TVAG_484390	-1.275	0	conserved hypothetical protein	548.85	579.617	540.537	764.335	596.926	600.9	481.773	501.51	409.167	174.846	242.442	341.132	215.454	388.632	100.735	182.947	123.295	304.007
TVAG_344060	-1.274	0	conserved hypothetical protein	1659.07	1442.11	1488.84	2184.57	1547.87	1227.28	1982.13	1992.11	1694.35	447.832	533.372	879.585	609.276	794.846	564.115	586.026	570.058	1318.19
TVAG_247500	-1.268	0	Charged multivesicular body protein 1B	557.415	555.767	508.081	1162.29	885.483	858.194	670.479	654.086	519.159	234.633	273.613	454.843	337.309	372.902	189.382	242.442	159.558	381.255
TVAG_298200	-1.267	0	conserved hypothetical protein	113.987	80.4254	120.972	152.656	110.255	135.634	97.9271	116.754	135.9	59.7862	56.8996	48.4942	51.2145	60.1455	50.3674	26.7728	47.8674	32.3942
TVAG_473700	-1.263	0	ankyrin repeat and FYVE domain containing protein	193.053	158.077	214.798	128.442	126.621	161.117	184.417	167.833	182.341	67.6825	107.367	78.5941	51.2145	75.8759	42.3087	68.4193	73.977	54.8209
TVAG_203640	-1.257	0	DNA double-strand break repair Rad50 ATPase	269.483	300.07	262.597	205.297	211.896	165.227	411.723	373.479	273.267	116.188	121.716	96.9885	151.877	120.291	118.867	114.528	71.0759	124.593
TVAG_475690	-1.256	0	neurobeachin-like protein	442.769	361.637	490.968	524.296	267.884	291.819	510.365	494.213	589.064	154.542	159.814	311.032	201.326	286.848	271.984	71.3941	65.2738	142.036
TVAG_009490	-1.256	0	conserved hypothetical protein	144.295	99.2837	76.7137	114.756	147.293	117.55	127.234	124.714	146.166	31.5851	53.931	55.1831	35.3203	46.2658	58.4262	75.8562	56.5706	47.3454
TVAG_357590	-1.252	0	UVb-resistance protein uvr8	484.938	463.139	448.48	549.563	396.228	434.029	538.242	579.125	483.961	250.425	253.327	249.16	127.153	265.566	130.955	191.872	169.712	186.89
TVAG_438200	-1.251	0	conserved hypothetical protein	92.2436	98.1744	90.2861	110.544	127.482	98.643	139.385	135.328	151.543	66.5544	39.5824	48.4942	49.4485	61.0708	58.4262	34.2097	37.7137	42.3616
TVAG_061770	-1.249	0.001	conserved hypothetical protein	406.531	292.305	390.65	509.557	329.903	443.071	355.969	330.36	375.437	46.2497	46.5093	50.1665	188.964	186.914	265.94	260.291	249.491	154.495
TVAG_328110	-1.244	0	RAB-18	882.245	805.363	738.812	1651.85	1155.95	1230.57	669.764	684.601	613.507	346.309	387.412	553.503	332.011	571.845	398.91	351.021	258.194	356.336
TVAG_292960	-1.24	0	conserved hypothetical protein	797.908	625.099	723.469	609.573	310.091	306.615	518.942	548.61	584.176	239.145	252.338	237.455	220.752	408.989	183.337	205.258	181.316	191.873
TVAG_373280	-1.24	0	CMGC family protein kinase	481.644	553.548	344.622	634.84	953.531	600.078	677.627	685.264	447.298	242.529	260.749	292.638	256.072	269.267	282.058	191.872	184.217	299.023
TVAG_083520	-1.239	0	helicase	629.233	531.917	703.406	858.035	524.571	560.621	619.014	598.363	647.726	274.114	260.254	387.954	349.671	428.421	235.72	150.225	134.899	176.922
TVAG_131010	-1.239	0	oligosaccharyl transferase	568.616	496.973	654.427	537.983	335.932	430.741	356.683	385.42	607.152	161.31	178.121	210.699	222.518	213.748	151.102	232.031	258.194	229.251
TVAG_000870	-1.234	0	conserved hypothetical protein	322.853	295.633	331.639	271.623	175.718	202.218	268.763	268.666	276.689	142.133	110.336	100.333	65.3426	162.856	78.5732	111.553	120.394	129.577
TVAG_130180	-1.228	0	conserved hypothetical protein	4405.29	4200.98	3881.71	9525.76	6803.92	5589.77	4361.69	4641.62	3295.83	1980.84	1779.72	3208.98	2396.49	3249.71	1843.45	1421.93	1331.59	2731.08
TVAG_080850	-1.226	0	calcium/calmodulin-dependent 3',5'-cyclic nucleotide phosphodiesterase	184.487	184.701	169.36	190.557	216.203	205.506	283.774	289.894	194.562	95.8835	86.0916	68.5608	113.025	123.067	110.808	83.2931	91.3833	42.3616
TVAG_090480	-1.214	0	conserved hypothetical protein	181.193	143.656	179.982	194.769	142.987	170.981	174.41	147.932	190.651	97.0115	104.893	86.9552	33.5543	47.1911	36.2646	74.3688	105.889	64.7884
TVAG_040420	-1.209	0	leucine rich repeat-containing protein	61.935	71.5508	85.5653	58.957	73.216	66.584	65.7613	64.3472	93.8592	32.7132	22.7599	38.461	26.4903	51.8177	30.2205	17.8485	34.8127	19.9349
TVAG_111990	-1.206	0	conserved hypothetical protein	233.245	254.588	210.078	377.956	375.555	378.132	317.37	308.468	259.579	145.517	137.054	170.566	118.323	115.664	96.7055	120.478	110.24	161.971
TVAG_157190	-1.205	0	conserved hypothetical protein	241.81	188.584	195.915	242.145	245.489	249.896	165.118	153.903	181.363	89.1152	102.419	48.4942	54.7465	90.6809	86.632	126.427	113.141	92.1988
TVAG_450940	-1.204	0	eukaryotic translation initiation factor 4E	282.002	234.62	181.752	371.64	303.2	325.522	273.767	271.32	213.139	112.804	143.486	128.761	102.429	174.885	96.7055	87.7552	131.998	74.7558
[truncated: 45 more rows]
