# Supplementary material for: Dissecting the Transcriptomes of Multiple Metronidazole-Resistant and Sensitive Trichomonas vaginalis Strains Identified Distinct Genes and Pathways Associated with Drug Resistance and Cell Death
Source: Biomedicines. 2021 Dec 2;9(12):1817. doi: 10.3390/biomedicines9121817 (PMC8698965; doi:10.3390/biomedicines9121817)
Supplement: Supplementary file 1 [file biomedicines-09-01817-s001.zip › biomedicines-1449287-supplementary/Supplementary Table S16.xls]

## Sheet: GOenrch_Table_MF_BP
Supplementary Table S16 Gene ontology enrichment analysis of the common DEGs in the MTZ-S transcriptomes treated with MTZ compared with the untreated MTZ-S group
Cluster	Ontology	ID	Description	GeneRatio	BgRatio	pvalue	p.adjust	qvalue	Count
DOWN	Biological Process	GO:0051649	establishment of localization in cell	0.12	484/6123	0.00165006	0.0170696	0.0141947	51
DOWN	Biological Process	GO:0051641	cellular localization	0.12	487/6123	0.00188803	0.0188803	0.0157004	51
DOWN	Biological Process	GO:0046907	intracellular transport	0.11	454/6123	0.00211237	0.0204423	0.0169994	48
DOWN	Biological Process	GO:0006886	intracellular protein transport	0.1	413/6123	0.00475834	0.0375659	0.031239	43
DOWN	Biological Process	GO:0034613	cellular protein localization	0.1	416/6123	0.00542026	0.040652	0.0338053	43
DOWN	Biological Process	GO:0070727	cellular macromolecule localization	0.1	416/6123	0.00542026	0.040652	0.0338053	43
DOWN	Biological Process	GO:0016192	vesicle-mediated transport	0.07	213/6123	6.42603e-05	0.00244776	0.00203551	31
DOWN	Biological Process	GO:1901135	carbohydrate derivative metabolic process	0.07	185/6123	7.24238e-05	0.00244776	0.00203551	28
DOWN	Biological Process	GO:0007017	microtubule-based process	0.04	86/6123	5.09832e-06	0.00123811	0.00102959	19
DOWN	Biological Process	GO:1901137	carbohydrate derivative biosynthetic process	0.04	92/6123	5.19845e-05	0.00244776	0.00203551	18
DOWN	Biological Process	GO:0006486	protein glycosylation	0.03	55/6123	7.64222e-05	0.00244776	0.00203551	13
DOWN	Biological Process	GO:0043413	macromolecule glycosylation	0.03	55/6123	7.64222e-05	0.00244776	0.00203551	13
DOWN	Biological Process	GO:0070085	glycosylation	0.03	55/6123	7.64222e-05	0.00244776	0.00203551	13
DOWN	Biological Process	GO:0009100	glycoprotein metabolic process	0.03	61/6123	0.000235042	0.00520324	0.00432691	13
DOWN	Biological Process	GO:0009101	glycoprotein biosynthetic process	0.03	61/6123	0.000235042	0.00520324	0.00432691	13
DOWN	Biological Process	GO:0051056	regulation of small GTPase mediated signal transduction	0.03	61/6123	0.000235042	0.00520324	0.00432691	13
DOWN	Biological Process	GO:1902531	regulation of intracellular signal transduction	0.03	62/6123	0.00027889	0.00520324	0.00432691	13
DOWN	Biological Process	GO:0009966	regulation of signal transduction	0.03	63/6123	0.000329539	0.00520324	0.00432691	13
DOWN	Biological Process	GO:0010646	regulation of cell communication	0.03	63/6123	0.000329539	0.00520324	0.00432691	13
DOWN	Biological Process	GO:0023051	regulation of signaling	0.03	63/6123	0.000329539	0.00520324	0.00432691	13
DOWN	Biological Process	GO:0048583	regulation of response to stimulus	0.03	63/6123	0.000329539	0.00520324	0.00432691	13
DOWN	Biological Process	GO:0006928	movement of cell or subcellular component	0.03	56/6123	0.00144133	0.0160148	0.0133176	11
DOWN	Biological Process	GO:0007266	Rho protein signal transduction	0.02	23/6123	1.23811e-05	0.00123811	0.00102959	9
DOWN	Biological Process	GO:0035023	regulation of Rho protein signal transduction	0.02	23/6123	1.23811e-05	0.00123811	0.00102959	9
DOWN	Biological Process	GO:0051336	regulation of hydrolase activity	0.02	17/6123	8.1592e-05	0.00244776	0.00203551	7
DOWN	Biological Process	GO:0022402	cell cycle process	0.02	26/6123	0.000271421	0.00520324	0.00432691	8
DOWN	Biological Process	GO:0050790	regulation of catalytic activity	0.02	21/6123	0.00038156	0.0057234	0.00475946	7
DOWN	Biological Process	GO:0007265	Ras protein signal transduction	0.02	44/6123	0.000718679	0.00898349	0.00747048	10
DOWN	Biological Process	GO:0046578	regulation of Ras protein signal transduction	0.02	44/6123	0.000718679	0.00898349	0.00747048	10
DOWN	Biological Process	GO:0065009	regulation of molecular function	0.02	30/6123	0.000793396	0.00952075	0.00791726	8
DOWN	Biological Process	GO:0000226	microtubule cytoskeleton organization	0.02	25/6123	0.00123503	0.0142504	0.0118503	7
DOWN	Biological Process	GO:0007049	cell cycle	0.02	33/6123	0.00156339	0.0167507	0.0139295	8
DOWN	Biological Process	GO:0007018	microtubule-based movement	0.02	53/6123	0.00320735	0.0285543	0.0237451	10
DOWN	Biological Process	GO:0043087	regulation of GTPase activity	0.01	16/6123	0.000493118	0.00704454	0.00585809	6
DOWN	Biological Process	GO:0051301	cell division	0.01	11/6123	0.000529156	0.00721576	0.00600048	5
DOWN	Biological Process	GO:0072527	pyrimidine-containing compound metabolic process	0.01	15/6123	0.00272112	0.0255105	0.021214	5
DOWN	Biological Process	GO:0006220	pyrimidine nucleotide metabolic process	0.01	10/6123	0.0035217	0.0285543	0.0237451	4
DOWN	Biological Process	GO:0030030	cell projection organization	0.01	10/6123	0.0035217	0.0285543	0.0237451	4
DOWN	Biological Process	GO:0044782	cilium organization	0.01	10/6123	0.0035217	0.0285543	0.0237451	4
DOWN	Biological Process	GO:0051726	regulation of cell cycle	0.01	10/6123	0.0035217	0.0285543	0.0237451	4
DOWN	Molecular Function	GO:0008270	zinc ion binding	0.05	371/13319	0.00124342	0.0180861	0.0149925	39
DOWN	Molecular Function	GO:0005509	calcium ion binding	0.04	171/13319	1.83623e-09	2.93797e-07	2.43542e-07	34
DOWN	Molecular Function	GO:0098772	molecular function regulator	0.04	184/13319	1.52681e-06	8.143e-05	6.75012e-05	30
DOWN	Molecular Function	GO:0005085	guanyl-nucleotide exchange factor activity	0.02	63/13319	5.93642e-09	4.74913e-07	3.93678e-07	19
DOWN	Molecular Function	GO:0008236	serine-type peptidase activity	0.02	90/13319	0.000148245	0.00296489	0.00245774	16
DOWN	Molecular Function	GO:0017171	serine hydrolase activity	0.02	90/13319	0.000148245	0.00296489	0.00245774	16
DOWN	Molecular Function	GO:0042578	phosphoric ester hydrolase activity	0.02	120/13319	0.000183841	0.00326829	0.00270924	19
DOWN	Molecular Function	GO:0016758	transferase activity, transferring hexosyl groups	0.02	73/13319	0.000595535	0.00952857	0.00789868	13
DOWN	Molecular Function	GO:0004114	3',5'-cyclic-nucleotide phosphodiesterase activity	0.01	46/13319	0.000105345	0.00296489	0.00245774	11
DOWN	Molecular Function	GO:0008081	phosphoric diester hydrolase activity	0.01	54/13319	0.000110734	0.00296489	0.00245774	12
DOWN	Molecular Function	GO:0004112	cyclic-nucleotide phosphodiesterase activity	0.01	47/13319	0.000129769	0.00296489	0.00245774	11
DOWN	Molecular Function	GO:0008017	microtubule binding	0.01	39/13319	0.00264712	0.035295	0.0292577	8
DOWN	Molecular Function	GO:0008092	cytoskeletal protein binding	0.01	78/13319	0.00347587	0.0420136	0.034827	12
DOWN	Molecular Function	GO:0015631	tubulin binding	0.01	41/13319	0.00367619	0.0420136	0.034827	8
UP	Biological Process	GO:0006950	response to stress	0.05	85/6123	7.95536e-10	2.29114e-07	1.93441e-07	29
UP	Biological Process	GO:0033554	cellular response to stress	0.04	72/6123	7.92942e-09	1.14184e-06	9.64051e-07	25
UP	Biological Process	GO:0006974	cellular response to DNA damage stimulus	0.04	69/6123	1.52536e-08	1.46435e-06	1.23635e-06	24
UP	Biological Process	GO:0006281	DNA repair	0.04	65/6123	1.07318e-07	7.72692e-06	6.52382e-06	22
UP	Biological Process	GO:0006629	lipid metabolic process	0.04	125/6123	0.000426869	0.0102449	0.00864972	25
UP	Biological Process	GO:0006396	RNA processing	0.04	107/6123	0.000627807	0.0129149	0.010904	22
UP	Biological Process	GO:0016579	protein deubiquitination	0.04	141/6123	0.00535753	0.0461564	0.0389698	24
UP	Biological Process	GO:0070646	protein modification by small protein removal	0.04	141/6123	0.00535753	0.0461564	0.0389698	24
UP	Biological Process	GO:0030163	protein catabolic process	0.03	53/6123	7.0214e-06	0.000404433	0.000341462	17
UP	Biological Process	GO:0044283	small molecule biosynthetic process	0.03	56/6123	1.60381e-05	0.000659854	0.000557114	17
UP	Biological Process	GO:0006457	protein folding	0.03	103/6123	0.00092952	0.0157472	0.0132953	21
UP	Biological Process	GO:0009057	macromolecule catabolic process	0.03	97/6123	0.00260774	0.0278159	0.0234849	19
UP	Biological Process	GO:0008610	lipid biosynthetic process	0.02	28/6123	3.57505e-05	0.00114402	0.00096589	11
UP	Biological Process	GO:0006644	phospholipid metabolic process	0.02	36/6123	0.000478995	0.0106116	0.00895934	11
UP	Biological Process	GO:0044255	cellular lipid metabolic process	0.02	64/6123	0.00112792	0.0170969	0.0144349	15
UP	Biological Process	GO:0008033	tRNA processing	0.02	37/6123	0.00242977	0.0269144	0.0227238	10
UP	Biological Process	GO:0022613	ribonucleoprotein complex biogenesis	0.02	40/6123	0.00450873	0.0447763	0.0378046	10
UP	Biological Process	GO:0006790	sulfur compound metabolic process	0.02	41/6123	0.00544902	0.0461564	0.0389698	10
UP	Biological Process	GO:1901615	organic hydroxy compound metabolic process	0.01	14/6123	1.51984e-05	0.000659854	0.000557114	8
UP	Biological Process	GO:1901617	organic hydroxy compound biosynthetic process	0.01	11/6123	2.05767e-05	0.000740761	0.000625423	7
UP	Biological Process	GO:0008654	phospholipid biosynthetic process	0.01	16/6123	5.43949e-05	0.00156657	0.00132266	8
UP	Biological Process	GO:0006066	alcohol metabolic process	0.01	11/6123	0.000271645	0.00711215	0.00600478	6
UP	Biological Process	GO:0006108	malate metabolic process	0.01	27/6123	0.000773701	0.0148551	0.0125421	9
UP	Biological Process	GO:0006310	DNA recombination	0.01	13/6123	0.000848275	0.0152689	0.0128915	6
UP	Biological Process	GO:0043648	dicarboxylic acid metabolic process	0.01	28/6123	0.00104188	0.0166702	0.0140746	9
UP	Biological Process	GO:0009451	RNA modification	0.01	29/6123	0.00138063	0.019881	0.0167855	9
UP	Biological Process	GO:0019751	polyol metabolic process	0.01	10/6123	0.00152995	0.0209822	0.0177152	5
UP	Biological Process	GO:0006771	riboflavin metabolic process	0.01	20/6123	0.00218229	0.02514	0.0212257	7
UP	Biological Process	GO:0009231	riboflavin biosynthetic process	0.01	20/6123	0.00218229	0.02514	0.0212257	7
UP	Biological Process	GO:0042726	flavin-containing compound metabolic process	0.01	20/6123	0.00218229	0.02514	0.0212257	7
UP	Biological Process	GO:0042727	flavin-containing compound biosynthetic process	0.01	20/6123	0.00218229	0.02514	0.0212257	7
UP	Biological Process	GO:0006400	tRNA modification	0.01	12/6123	0.00406457	0.041807	0.0352976	5
UP	Biological Process	GO:0009110	vitamin biosynthetic process	0.01	23/6123	0.00530881	0.0461564	0.0389698	7
UP	Biological Process	GO:0042364	water-soluble vitamin biosynthetic process	0.01	23/6123	0.00530881	0.0461564	0.0389698	7
UP	Biological Process	GO:0032259	methylation	0.01	29/6123	0.00568866	0.0468096	0.0395213	8
UP	Molecular Function	GO:0016491	oxidoreductase activity	0.05	310/13319	3.23987e-07	1.71713e-05	1.47784e-05	59
UP	Molecular Function	GO:0046914	transition metal ion binding	0.04	413/13319	0.00262121	0.0361379	0.0311018	58
UP	Molecular Function	GO:0008270	zinc ion binding	0.04	371/13319	0.00272739	0.0361379	0.0311018	53
UP	Molecular Function	GO:0016887	ATPase activity	0.03	191/13319	3.34117e-05	0.000758924	0.000653162	37
UP	Molecular Function	GO:0016616	oxidoreductase activity, acting on the CH-OH group of donors, NAD or NADP as acceptor	0.02	88/13319	1.70168e-09	2.70567e-07	2.32861e-07	29
UP	Molecular Function	GO:0016614	oxidoreductase activity, acting on CH-OH group of donors	0.02	91/13319	4.0958e-09	3.25616e-07	2.80239e-07	29
UP	Molecular Function	GO:0022804	active transmembrane transporter activity	0.02	115/13319	1.12533e-05	0.000298211	0.000256653	27
UP	Molecular Function	GO:0042626	ATPase-coupled transmembrane transporter activity	0.01	56/13319	6.5248e-07	2.59361e-05	2.23217e-05	19
UP	Molecular Function	GO:0015399	primary active transmembrane transporter activity	0.01	59/13319	1.61598e-06	5.1388e-05	4.42267e-05	19
UP	Molecular Function	GO:0016615	malate dehydrogenase activity	0.01	30/13319	0.000355238	0.00706036	0.00607644	10
UP	Molecular Function	GO:0004674	protein serine/threonine kinase activity	0.01	66/13319	0.000455939	0.00805492	0.0069324	16
UP	Molecular Function	GO:0008703	5-amino-6-(5-phosphoribosylamino)uracil reductase activity	0.01	18/13319	0.000980919	0.0155966	0.0134231	7
