# Supplementary material for: Dissecting the Transcriptomes of Multiple Metronidazole-Resistant and Sensitive Trichomonas vaginalis Strains Identified Distinct Genes and Pathways Associated with Drug Resistance and Cell Death
Source: Biomedicines. 2021 Dec 2;9(12):1817. doi: 10.3390/biomedicines9121817 (PMC8698965; doi:10.3390/biomedicines9121817)
Supplement: Supplementary file 1 [file biomedicines-09-01817-s001.zip › biomedicines-1449287-supplementary/Supplementary Table S17.xlsx]

## Sheet: Sheet1
Supplementary Table S17 KEGG pathway enrichment analysis of the common DEGs in the MTZ-S transcriptomes treated with MTZ compared with the untreated MTZ-S group
Cluster	KEGG ID	Description	GeneRatio	BgRatio	pvalue	p.adjust	qvalue	Count
Down-regulation	tva00230	Purine metabolism	14/212	67/2564	0.000851609	0.0328292	0.0277691	14
Down-regulation	tva00513	Various types of N-glycan biosynthesis	9/212	35/2564	0.00160246	0.0328292	0.0277691	9
Down-regulation	tva04136	Autophagy - other	17/212	96/2564	0.00175871	0.0328292	0.0277691	17
Down-regulation	tva00240	Pyrimidine metabolism	8/212	32/2564	0.00352765	0.049387	0.0417748	8
Down-regulation	tva00520	Amino sugar and nucleotide sugar metabolism	10/212	49/2564	0.00561238	0.0628586	0.0531699	10
Down-regulation	tva00510	N-Glycan biosynthesis	11/212	59/2564	0.00764185	0.0713239	0.0603304	11
Down-regulation	tva04070	Phosphatidylinositol signaling system	11/212	61/2564	0.00985542	0.0786217	0.0665033	11
Down-regulation	tva03030	DNA replication	9/212	46/2564	0.0112317	0.0786217	0.0665033	9
Down-regulation	tva00564	Glycerophospholipid metabolism	10/212	62/2564	0.0284835	0.177231	0.149913	10
Down-regulation	tva01110	Biosynthesis of secondary metabolites	30/212	262/2564	0.0358027	0.200495	0.169592	30
Down-regulation	tva00561	Glycerolipid metabolism	6/212	32/2564	0.0436905	0.222425	0.188141	6
Up-regulation	tva04141	Protein processing in endoplasmic reticulum	58/285	245/2564	2.50955955855835e-9	1.38025775720709e-7	1.1623223218586e-7	58
Up-regulation	tva03050	Proteasome	22/285	53/2564	8.85769288776694e-9	2.43586554413591e-7	2.05125519506182e-7	22
Up-regulation	tva03440	Homologous recombination	10/285	26/2564	0.000257337	0.00471784	0.00397291	10
Up-regulation	tva04120	Ubiquitin mediated proteolysis	23/285	119/2564	0.00477856	0.0540613	0.0455253	23
Up-regulation	tva03420	Nucleotide excision repair	14/285	61/2564	0.00563106	0.0540613	0.0455253	14
Up-regulation	tva01240	Biosynthesis of cofactors	16/285	74/2564	0.00589759	0.0540613	0.0455253	16
Up-regulation	tva00620	Pyruvate metabolism	8/285	31/2564	0.0169082	0.13285	0.111874	8
Up-regulation	tva00270	Cysteine and methionine metabolism	8/285	33/2564	0.0244604	0.168165	0.141613	8
Up-regulation	tva00020	Citrate cycle (TCA cycle)	6/285	22/2564	0.0286277	0.174947	0.147324	6
Up-regulation	tva00630	Glyoxylate and dicarboxylate metabolism	7/285	29/2564	0.0352783	0.194031	0.163394	7
Up-regulation	tva03430	Mismatch repair	7/285	30/2564	0.0418029	0.209014	0.176012	7
