# Supplementary material for: Dissecting the Transcriptomes of Multiple Metronidazole-Resistant and Sensitive Trichomonas vaginalis Strains Identified Distinct Genes and Pathways Associated with Drug Resistance and Cell Death
Source: Biomedicines. 2021 Dec 2;9(12):1817. doi: 10.3390/biomedicines9121817 (PMC8698965; doi:10.3390/biomedicines9121817)
Supplement: Supplementary file 1 [file biomedicines-09-01817-s001.zip › biomedicines-1449287-supplementary/Supplementary Table S18.xlsx]

## Sheet: 工作表1
Table S18 The list of predicted binding affinity of MTZ for the modeling structure of Mdab
Ligand	Binding Affinity (kcal/mol)	Mode	RMSD lower bound	RMSD upper bound
91830_mtz_uff_E=300.08	-5.2	0	0.0	0.0
91830_mtz_uff_E=300.08	-5.1	1	2.033	2.408
91830_mtz_uff_E=300.08	-5.1	2	6.818	8.788
91830_mtz_uff_E=300.08	-5.1	3	8.864	10.054
91830_mtz_uff_E=300.08	-5.1	4	9.066	10.366
91830_mtz_uff_E=300.08	-5	5	8.915	10.441
91830_mtz_uff_E=300.08	-5	6	7.677	8.973
91830_mtz_uff_E=300.08	-5	7	6.306	7.858
91830_mtz_uff_E=300.08	-4.9	8	4.337	5.159
