# Supplementary material for: Dissecting the Transcriptomes of Multiple Metronidazole-Resistant and Sensitive Trichomonas vaginalis Strains Identified Distinct Genes and Pathways Associated with Drug Resistance and Cell Death
Source: Biomedicines. 2021 Dec 2;9(12):1817. doi: 10.3390/biomedicines9121817 (PMC8698965; doi:10.3390/biomedicines9121817)
Supplement: Supplementary file 1 [file biomedicines-09-01817-s001.zip › biomedicines-1449287-supplementary/Supplementary Table S2.xlsx]

## Sheet: Sheet1
Supplementary Table S2 Identification of DEGs between the MTZ-R and MTZ-S transcriptomes upon treatment with MTZ
Gene ID	baseMean	MTZ-R_MTZ/MTZ-S_MTZ (log2FoldChange)	padj	TrichDB Annotation	30001_1_MTZ	30001_2_MTZ	30001_3_MTZ	30236_1_MTZ	30236_2_MTZ	30236_3_MTZ	50148_1_MTZ	50148_2_MTZ	50148_3_MTZ	50142_1_MTZ	50142_2_MTZ	50142_3_MTZ	50143_1_MTZ	50143_2_MTZ	50143_3_MTZ	30238_1_MTZ	30238_2_MTZ	30238_3_MTZ
TVAG_162060	115.657	24.806	0	ATP-binding cassette transporter	0	0	0	0	0	0	0	0	0	510.814	692.933	878.085	0	0	0	0	0	0
TVAG_RG_DS113224_13	31.06	22.973	0	conserved hypothetical protein	0	0	0	0	0	0	0	0	0	0	0	0	125.317	296.686	137.074	0	0	0
TVAG_024330	23.064	22.56	0	conserved hypothetical protein	0	0	0	0	0	0	0	0	0	0	0	0	0	0	0	209.935	93.99	111.226
TVAG_552740	51.076	22.32	0	conserved hypothetical protein	0	0	0	0	0	0	0	0	0	0	0	0	0.741524	0	0	301.543	388.861	228.231
TVAG_542730	18.676	22.266	0	conserved hypothetical protein	0	0	0	0	0	0	0	0	0	0	0	0	0	0	0	144.501	84.7753	106.893
TVAG_478620	17.263	22.158	0	ABC transporter	0	0	0	0	0	0	0	0	0	0	0	0	78.6015	100.591	131.536	0	0	0
TVAG_252960	15.865	22.036	0	conserved hypothetical protein	0	0	0	0	0	0	0	0	0	0	0	0	89.7243	141.844	53.9989	0	0	0
TVAG_496740	405.629	11.703	0	conserved hypothetical protein	0	0	0	0	0	0	0	0	0	317.862	360.096	516.52	2562.71	1135.88	2406.41	0	1.84294	0
TVAG_RG_DS116398_3	196.069	11.174	0	hypothetical protein	0	0	1.65183	0	0	0	0	0	0	1105.41	1110.41	1308.28	0	0	0	1.63586	1.84294	0
TVAG_146780	558.81	11.082	0.004	conserved hypothetical protein	0	0	0	0	0.892219	3.87955	0	0	0	0	0	0	3078.06	3539.89	3435.85	0	0	0
TVAG_RG_DS118006_1	410.26	11.015	0	conserved hypothetical protein	0	0	1.65183	0	0	0	0	0	2.43722	2204.22	2366.45	2027.87	0	0	0	239.38	245.111	297.567
TVAG_420740	79.68	9.615	0	conserved hypothetical protein	0	0	0	0	0	0	0	0	2.43722	332.08	567.402	529.61	0	0.565117	0.692293	0	0	1.4445
TVAG_RG_DS116398_2	150.79	9.571	0	conserved hypothetical protein	0	0	0	0	0	0	1.42098	1.40134	0	863.204	822.768	841.292	0	0	0	75.2494	62.66	46.224
TVAG_000330	78.953	9.341	0	conserved hypothetical protein	0	0	0	0	0	0	0	0	0	2.03107	0	2.12269	9.63981	6.7814	13.1536	314.63	565.783	507.019
TVAG_081020	37.548	8.964	0.002	ankyrin repeat-containing protein	0	0.95035	0	0	0	0	0	0	0	1.5233	0	0	216.525	248.086	207.688	1.09057	0	0
TVAG_209400	58.831	8.68	0.002	conserved hypothetical protein	0	0	0	1.6864	0.892219	0	0	0	0	0	0	0.353781	356.673	358.284	339.224	0	1.84294	0
TVAG_152020	43.722	8.49	0	conserved hypothetical protein	0	0	0	0	0	0	0	0	0	86.8282	91.8172	76.4167	87.4998	288.21	154.381	0	1.84294	0
TVAG_355500	63.845	8.069	0	conserved hypothetical protein	1.09596	0	1.65183	1.6864	0	0	0	0	0	131.004	160.68	91.2755	92.6904	153.712	142.612	15.268	197.195	160.339
TVAG_497060	95.944	7.951	0	conserved hypothetical protein	2.19192	0.95035	1.65183	0	0	0	0	0	2.43722	3.0466	0.717322	3.18403	227.648	180.272	175.843	609.084	193.509	326.457
TVAG_259070	151.379	7.872	0	conserved hypothetical protein	0	0	1.65183	0	0	0	4.26295	1.40134	4.87445	89.8748	91.0999	71.4638	0	0	0	437.864	1142.62	879.7
TVAG_375910	160.261	7.738	0	conserved hypothetical protein	2.19192	4.75175	1.65183	0	0	0	4.26295	0	0	0	0	0.707562	9.63981	14.1279	16.615	420.415	1400.64	1009.7
TVAG_075800	24.43	7.649	0.024	conserved hypothetical protein	0	0	0	0	0	0	0	0	0	0	0	0	137.182	187.054	110.767	0	1.84294	2.889
TVAG_544380	20.714	7.408	0.004	conserved hypothetical protein	0	0	0	0	0	0	0	0	0	2.53884	5.02125	26.1798	0	0	0	18.5397	173.236	147.339
TVAG_245560	24.056	7.333	0.035	Inorganic phosphate transporter	0	0.475175	0	0	0	0	0	0	0	0	0	5.30672	0	0	0	58.8908	213.781	154.561
TVAG_154640	24.012	7.293	0	leucine-rich repeat protein, BspA family	0	0	0	0	0	0	1.42098	0	0	143.19	126.249	92.6907	11.8644	15.8233	16.615	8.72457	5.52882	10.1115
TVAG_219660	21.971	7.143	0.001	leucine-rich repeat protein, BspA family	0	0	1.65183	0	0	0	0	0	0	143.19	123.379	98.3512	8.15676	12.4326	8.30752	0	0	0
TVAG_482710	16.803	7.115	0	conserved hypothetical protein	0	0	0	0	0	0	0	0	0	35.0359	34.4315	30.0714	37.0762	110.198	53.9989	1.63586	0	0
TVAG_444850	15.755	7.016	0.002	conserved hypothetical protein	0	0	0	0	0	0	0	0	0	0	0	0	51.9066	42.9489	51.2297	65.9795	36.8588	34.668
TVAG_047140	19.63	6.977	0.005	conserved hypothetical protein	0	0	0	0	0	0	1.42098	0	0	0	0.717322	0	116.419	66.1187	162.689	1.63586	0	4.3335
TVAG_222590	30.538	6.885	0.004	ABC transporter	2.19192	0	0	0	0	0	1.42098	0	0	0	0	0	127.542	196.661	215.303	3.27171	1.84294	1.4445
TVAG_127890	22.658	6.825	0.01	conserved hypothetical protein	0	0	0	0	0	0	1.42098	1.40134	0	0	0.717322	0	105.296	171.23	126.69	1.09057	0	0
TVAG_153730	17.464	6.814	0.001	conserved hypothetical protein	0	0	0	0	0.892219	0	0	0	0	8.12428	10.0425	6.36806	86.7583	132.237	69.9216	0	0	0
TVAG_228030	224.55	6.763	0	conserved hypothetical protein	1.09596	1.9007	6.60733	0	0.892219	1.93977	12.7888	7.00668	4.87445	0	0	1.41512	19.2796	5.65117	16.615	710.507	2056.72	1194.6
TVAG_111260	39.976	6.759	0	conserved hypothetical protein	1.09596	1.9007	1.65183	0	0	0	0	0	0	54.3311	40.8874	54.4823	111.229	50.2954	108.69	139.048	86.6182	69.3359
TVAG_036500	126.7	6.587	0	conserved hypothetical protein	1.09596	0.95035	9.91099	1.6864	0.892219	0	0	7.00668	2.43722	427.54	796.945	964.407	15.572	22.6047	15.9227	2.72643	3.68588	7.22249
TVAG_470500	24.565	6.556	0.009	conserved hypothetical protein	0	0	0	0	0	0	1.42098	0	4.87445	1.01553	0.717322	0.707562	0	0	0	115.055	189.823	128.56
TVAG_496720	16.495	6.536	0	ankyrin	0	0.95035	0	0	0	0	0	0	0	45.6991	60.2551	38.9159	55.6143	50.2954	40.8453	0	0	4.3335
TVAG_168990	109.341	6.521	0.001	ankyrin repeat domain-containing protein	2.19192	0.95035	9.91099	1.6864	0	0	4.26295	0	2.43722	1.01553	0	0.707562	777.858	483.175	681.217	2.72643	0	0
TVAG_498990	38.384	6.5	0	conserved hypothetical protein	0	0.95035	0	1.6864	0	5.81932	0	0	0	129.988	127.683	232.788	55.6143	61.0326	70.6139	0	1.84294	2.889
TVAG_082940	63.643	6.454	0	conserved hypothetical protein	3.28788	2.37588	4.95549	1.6864	0	0	0	0	0	16.7563	18.6504	21.5807	19.2796	29.9512	19.3842	141.229	433.091	433.35
TVAG_062620	175.86	6.448	0	hypothetical protein	2.19192	14.2553	4.95549	1.6864	0	0	1.42098	5.60534	4.87445	33.0049	28.6929	58.7277	710.38	1594.19	698.524	0	5.52882	1.4445
TVAG_049460	13.606	6.438	0.03	conserved hypothetical protein	0	0	1.65183	0	0	0	0	0	0	0	0	0	0	0.565117	0.692293	56.7097	108.734	76.5584
TVAG_317110	19.761	6.422	0.045	conserved hypothetical protein	0	0.95035	1.65183	0	0	0	0	1.40134	0	0	0	0	0	0	0	107.421	114.262	130.005
TVAG_496910	25.5	6.399	0	serine/threonine protein kinase	0	0	0	0	1.78444	1.93977	0	1.40134	0	34.5282	43.7566	49.8831	123.834	96.635	105.229	0	0	0
TVAG_230060	94.489	6.385	0	conserved hypothetical protein	2.19192	4.27658	3.30366	5.05919	1.78444	0	1.42098	1.40134	0	4.06214	5.73858	4.24537	702.964	405.189	525.451	20.7208	0	13.0005
TVAG_491740	15.853	6.333	0	conserved hypothetical protein	0	0	1.65183	0	0.892219	0	0	0	0	111.201	78.1881	55.1899	9.63981	17.5186	11.0767	0	0	0
TVAG_352720	15.769	6.323	0	conserved hypothetical protein	0	0	1.65183	0	0	0	1.42098	0	0	62.9632	74.6015	105.073	11.8644	18.6489	7.61523	0	0	0
TVAG_355520	15.452	6.294	0	conserved hypothetical protein	1.09596	0	0	0	0	0	0	0	2.43722	27.4194	40.8874	33.963	57.0973	50.8605	64.3833	0	0	0
TVAG_177180	433.337	6.268	0	WD-repeat protein	8.76769	14.2553	1.65183	1.6864	32.1199	13.5784	12.7888	4.20401	7.31167	940.385	1266.07	1233.28	577.647	804.726	525.451	201.21	967.544	1187.38
TVAG_RG_DS118332_1	9.267	6.253	0.045	conserved hypothetical protein	0	0	0	0	0	0	0	0	0	39.0981	54.5165	70.7562	0.741524	1.69535	0	0	0	0
TVAG_222600	10.734	6.116	0	ABC transporter	0	0	0	0	0.892219	0	0	0	0	0.507767	0	0.707562	37.8177	41.8187	42.9222	19.6303	25.8012	23.112
TVAG_407240	666.571	6.094	0	60S ribosomal protein L10	0	0	0	77.5742	34.7965	50.4341	4.26295	4.20401	2.43722	852.541	1065.22	1333.75	53.3897	35.0372	36.6915	275.369	5383.23	2789.33
TVAG_TEG_DS113269_2_1	13.114	6.072	0	Ip transposable element protein	0	0	0	0	0	0	0	2.80267	0	12.6942	8.60787	14.505	63.0295	51.9908	69.2293	1.09057	9.2147	2.889
TVAG_330580	13.137	6.034	0.017	conserved hypothetical protein	0	0	0	0	0	0	0	2.80267	0	0	0	0	96.3981	40.1233	92.7673	1.09057	1.84294	1.4445
TVAG_316770	30.79	5.985	0	endoplasmic reticulum mannosyl-oligosaccharide 1,2-alpha-mannosidase	1.09596	0	0	1.6864	0	1.93977	2.84197	1.40134	0	46.2068	46.6259	85.9688	111.97	124.326	130.151	0	0	0
TVAG_489340	16.25	5.951	0.034	leucine-rich repeat protein, BspA family	2.19192	0	0	0	0	0	0	0	2.43722	0	0.717322	0.353781	0	0	0	31.6266	117.948	137.227
TVAG_118260	7.319	5.921	0	conserved hypothetical protein	0	0	0	0	0	0	0	0	0	38.5903	22.9543	15.2126	17.7966	9.04187	26.3071	0	1.84294	0
TVAG_137010	2,495.115	5.916	0	conserved hypothetical protein	3.28788	0	6.60733	75.8878	30.3354	60.133	203.201	187.779	165.731	7361.1	10399.7	10770.9	284.004	298.947	305.301	4891.21	5628.34	4239.6
TVAG_052420	102.836	5.895	0	conserved hypothetical protein	9.86365	5.7021	3.30366	3.37279	0	0	1.42098	1.40134	4.87445	82.7661	109.033	87.3839	13.3474	13.5628	17.9996	208.844	840.381	447.795
TVAG_375920	7.181	5.878	0.001	conserved hypothetical protein	0	0	0	0	0	0	0	0	0	0	0	0	13.3474	24.8651	19.3842	22.902	18.4294	30.3345
TVAG_598540	81.06	5.86	0.006	conserved hypothetical protein	0	1.9007	0	11.8048	10.7066	0	0	0	0	572.762	452.63	344.229	0	0.565117	0	4.36228	44.2306	15.8895
TVAG_011440	10.867	5.804	0	2-5A-dependent ribonuclease	0	0	3.30366	0	0	0	0	0	0	56.8699	48.0606	47.0529	5.93219	12.9977	8.30752	5.45285	1.84294	5.77799
TVAG_142600	103.896	5.777	0	lymphoid specific helicase	5.47981	7.6028	1.65183	1.6864	8.92219	0	4.26295	0	2.43722	287.396	368.704	486.095	183.898	329.463	179.996	1.09057	0	1.4445
TVAG_219680	131.124	5.775	0	guanylate cyclase beta 1 subunit	0	0	1.65183	0	0.892219	5.81932	12.7888	19.6187	2.43722	202.091	155.659	171.23	528.706	490.521	490.836	167.403	57.1312	53.4465
TVAG_540780	3,368.454	5.745	0.001	16S ribosomal RNA	7.67173	19.9574	29.733	349.084	91.8985	444.208	34.1036	63.0601	70.6795	0	0.717322	2.83025	13236.9	14315.5	31884.3	9.81514	44.2306	27.4455
TVAG_264800	175.246	5.735	0	conserved hypothetical protein	2.19192	3.32623	3.30366	15.1776	7.13775	7.7591	7.10491	9.80935	2.43722	2.53884	0	3.53781	8.15676	10.7372	6.23064	326.081	1183.17	1555.73
TVAG_161050	6.399	5.72	0	conserved hypothetical protein	0	0	0	0	0	0	0	0	0	20.3107	22.9543	35.7319	0.741524	0	0	5.99814	9.2147	20.223
TVAG_056810	437.303	5.705	0	conserved hypothetical protein	2.19192	13.3049	11.5628	28.6687	14.2755	21.3375	31.2616	11.2107	14.6233	2.53884	5.02125	5.30672	1592.05	4899.56	1162.36	11.9963	23.9582	20.223
TVAG_427000	93.975	5.626	0.001	conserved hypothetical protein	6.57577	6.65245	3.30366	5.05919	0.892219	0	1.42098	0	9.7489	0	0	0.707562	16.3135	14.693	14.5382	226.839	833.009	551.799
TVAG_104860	5.813	5.591	0	conserved hypothetical protein	0	0	0	0	0	0	0	0	0	15.233	12.9118	8.49075	14.8305	31.6465	20.0765	0	0	1.4445
TVAG_428750	7.272	5.537	0.001	conserved hypothetical protein	0	0	0	1.6864	0	0	0	0	0	0	0	0.707562	9.63981	1.13023	3.46147	71.4324	11.0576	31.779
TVAG_430240	76.299	5.516	0	conserved hypothetical protein	0	3.8014	0	8.43198	7.13775	0	4.26295	2.80267	2.43722	79.2117	82.492	103.304	328.495	539.122	204.227	1.09057	3.68588	2.889
TVAG_241640	19.521	5.502	0.036	ATP-binding cassette transporter	0	0	1.65183	0	0	0	4.26295	1.40134	0	0.507767	1.43464	0	0	0	0	66.5248	145.592	130.005
TVAG_525700	84.575	5.484	0	conserved hypothetical protein	1.09596	0	0	1.6864	8.02997	1.93977	7.10491	2.80267	12.1861	47.7301	41.6047	52.3596	161.652	508.605	295.609	22.3567	217.467	140.116
TVAG_292940	39.583	5.482	0	conserved hypothetical protein	2.19192	4.27658	1.65183	0	0.892219	1.93977	0	1.40134	2.43722	1.01553	3.58661	3.18403	55.6143	53.121	64.3833	211.571	182.451	122.782
TVAG_219670	74.814	5.471	0	conserved hypothetical protein	0	1.42553	0	0	0	0	4.26295	23.8227	0	160.962	122.662	117.455	276.588	188.184	246.456	77.9758	58.9741	67.8914
TVAG_081990	6.862	5.462	0	MYB124	0	0	0	0	0.892219	0	0	0	0	0.507767	0.717322	0	17.055	17.5186	22.1534	28.3548	27.6441	8.66699
TVAG_408440	14.537	5.446	0	leucine-rich repeat protein, BspA family	0	0	0	0	4.46109	0	0	0	0	91.9059	68.8629	58.3739	5.19066	5.08605	5.53835	4.36228	9.2147	8.66699
TVAG_204840	86.807	5.435	0.049	conserved hypothetical protein	0	0	0	0	0.892219	0	12.7888	16.816	4.87445	0	2.15197	0.707562	0	0	0	544.74	562.097	417.46
TVAG_242270	8.652	5.405	0.03	conserved hypothetical protein	0	0	0	0	0	0	0	0	4.87445	0	0	0.353781	35.5931	74.5954	37.3838	1.09057	1.84294	0
TVAG_197660	16.306	5.393	0.02	ankyrin	1.09596	1.9007	0	0	2.67666	0	0	0	0	0.507767	0	0	0	0.565117	0.692293	123.234	105.048	57.7799
TVAG_476980	1,020.059	5.291	0	myo-inositol-1 phosphate synthase	36.1667	24.2339	51.2068	126.48	30.3354	69.8319	29.8406	60.2574	29.2467	5.07767	10.7598	9.90587	7486.42	3621.27	6710.4	27.8096	20.2723	11.556
TVAG_264790	576.851	5.265	0	breast cancer suppressor candidate 1,bcsc-1	8.76769	15.2056	21.4738	48.9055	46.3954	62.0728	22.7357	28.0267	9.7489	6.60098	5.02125	9.90587	43.0084	29.3861	31.1532	1236.71	3969.69	4788.51
TVAG_539130	12.32	5.263	0	conserved hypothetical protein	1.09596	0.95035	0	0	0.892219	0	0	0	2.43722	53.3156	82.492	56.605	5.19066	2.82558	2.07688	2.18114	7.37176	4.3335
TVAG_069070	33.333	5.207	0.001	conserved hypothetical protein	0	0.95035	0	1.6864	0.892219	7.7591	1.42098	1.40134	2.43722	0.507767	0	0.707562	2.96609	0.565117	0	164.676	204.566	209.452
TVAG_055020	21.933	5.16	0.011	conserved hypothetical protein	0	0.95035	1.65183	0	3.56888	0	0	4.20401	0	0	0	1.76891	91.2074	168.97	117.69	1.09057	3.68588	0
TVAG_195930	71.833	5.149	0	5'-nucleotidase surE	0	0	0	18.5503	5.35331	11.6386	1.42098	0	0	241.189	224.522	205.901	86.7583	98.8955	106.613	28.3548	151.121	112.671
TVAG_328980	14.464	5.129	0.001	tRNA-Gly (anticodon: CCC)	0	0.95035	0	0	0	0	0	4.20401	2.43722	0	0	0	50.4236	28.2558	53.9989	44.1681	57.1312	18.7785
TVAG_336050	37.972	5.118	0	conserved hypothetical protein	2.19192	0.95035	0	0	0	0	7.10491	1.40134	9.7489	73.6263	58.1031	46.6991	97.1396	144.67	123.228	4.36228	60.817	53.4465
TVAG_352730	20.93	5.085	0	conserved hypothetical protein	0	0	0	0	0	0	4.26295	2.80267	4.87445	50.269	76.0361	87.0302	39.3007	63.8582	47.7682	0.545285	0	0
TVAG_396250	15.81	5.069	0	conserved hypothetical protein	0	0	0	3.37279	0.892219	0	1.42098	2.80267	0	55.8544	53.0818	41.3924	37.0762	54.2512	31.1532	0	1.84294	1.4445
TVAG_156990	21.823	5.068	0.027	conserved hypothetical protein	3.28788	5.7021	1.65183	0	0	0	0	0	0	0	0	0	102.33	157.668	115.613	3.27171	1.84294	1.4445
TVAG_250340	33.541	5.047	0.043	hypothetical protein	0	0	0	0	6.24553	11.6386	0	0	0	0	0	0	142.373	249.217	150.92	17.4491	12.9006	13.0005
TVAG_225600	4.014	5.045	0.002	golgin IMH1	0	0	0	0	0	0	0	0	0	0	2.86929	1.41512	14.0889	23.7349	17.9996	1.09057	11.0576	0
TVAG_105560	32.233	5.034	0.017	conserved hypothetical protein	3.28788	0	0	1.6864	2.67666	0	4.26295	2.80267	2.43722	1.01553	0	1.41512	0	0	0	59.9814	291.185	209.452
TVAG_104850	10.952	5.016	0.002	conserved hypothetical protein	0	0	0	6.74558	0	0	0	0	0	17.2641	13.6291	9.19831	37.8177	65.5536	46.3837	0.545285	0	0
TVAG_387220	8.473	5.008	0.002	conserved hypothetical protein	0	0	0	0	0	5.81932	0	0	0	3.0466	1.43464	1.06134	1.48305	0.565117	0.692293	34.8983	64.5029	39.0015
TVAG_TEG_DS113381_1_2	37.523	5.008	0.017	Harbinger-1_Harbinger/PIFA2 transposable element protein	2.19192	0	0	11.8048	0.892219	5.81932	0	0	0	1.01553	0	0	5.19066	0.565117	4.84605	455.313	106.891	80.8919
TVAG_308350	8.548	4.975	0.001	conserved hypothetical protein	1.09596	0.95035	0	0	0	0	1.42098	0	0	0	0	0	20.0211	14.693	23.538	21.2661	40.5447	30.3345
TVAG_115790	5.003	4.966	0	conserved hypothetical protein	0	0	0	0	0	0	0	1.40134	0	0.507767	1.43464	1.06134	8.15676	11.3023	8.30752	1.09057	22.1153	34.668
TVAG_476990	3,569.923	4.964	0	myo-inositol-1 phosphate synthase	203.849	114.517	151.969	340.652	115.988	267.689	292.722	364.347	143.796	23.8651	19.3677	21.2269	25994.8	12496.4	23404.4	147.227	58.9741	96.7814
TVAG_194170	57.606	4.961	0	conserved hypothetical protein	5.47981	1.42553	3.30366	0	0	0	11.3679	8.40801	2.43722	127.957	175.744	283.732	150.529	52.5559	133.613	49.0757	11.0576	20.223
TVAG_RG_DS116092_1	5.91	4.947	0.015	conserved hypothetical protein	0	0.475175	0	0	0	1.93977	0	0	0	0	0	0.707562	0	0.565117	0	14.1774	55.2882	33.2235
TVAG_038170	27.323	4.927	0	conserved hypothetical protein	3.28788	0	3.30366	5.05919	2.67666	0	0	1.40134	0	9.64758	10.7598	10.9672	48.9406	25.9954	33.2301	170.674	58.9741	106.893
TVAG_298690	3.767	4.911	0.005	conserved hypothetical protein	0	0	0	0	0	0	0	0	0	0	0.717322	0.353781	1.48305	2.26047	0.692293	3.27171	25.8012	33.2235
TVAG_RG_DS113239_7	4.777	4.905	0.012	conserved hypothetical protein	0	0	0	0	0	0	1.42098	0	0	0.507767	0	0	1.48305	0	1.38459	20.7208	25.8012	34.668
TVAG_259080	20.043	4.869	0	conserved hypothetical protein	0	0	1.65183	0	0	0	2.84197	5.60534	2.43722	18.2796	20.8023	24.4109	0	0.565117	1.38459	35.9888	132.692	114.115
TVAG_482720	5.532	4.801	0.003	conserved hypothetical protein	0	0	0	1.6864	0.892219	0	0	0	0	25.8961	25.1063	34.6706	2.96609	2.82558	5.53835	0	0	0
TVAG_505220	4.869	4.774	0.002	conserved hypothetical protein	0	0.95035	0	0	0	0	0	0	0	14.7253	32.2795	25.4722	0.741524	0	1.38459	3.27171	7.37176	1.4445
TVAG_RG_DS114422_1	8.898	4.773	0.004	conserved hypothetical protein	2.19192	0.95035	1.65183	0	0	0	0	0	0	1.01553	2.86929	3.53781	65.9956	20.3442	61.6141	0	0	0
TVAG_355510	6.612	4.725	0	leucine-rich repeat protein, BspA family	0	0	0	0	0.892219	1.93977	1.42098	0	0	16.7563	15.0638	15.9202	18.5381	26.5605	20.0765	0	1.84294	0
TVAG_194160	23.852	4.684	0	conserved hypothetical protein	0	3.32623	1.65183	0	0	0	1.42098	1.40134	9.7489	76.1651	101.142	126.654	32.627	14.693	28.384	12.5416	3.68588	15.8895
TVAG_482740	3.867	4.658	0.001	conserved hypothetical protein	0	0	0	0	0.892219	0	0	0	0	15.7408	8.60787	13.4437	10.3813	13.5628	5.53835	0	0	1.4445
TVAG_396960	8.194	4.652	0	leucine-rich repeat protein, BspA family	0	0	3.30366	0	0	0	1.42098	0	2.43722	56.3622	38.0181	18.7504	2.22457	5.08605	2.76917	4.36228	5.52882	7.22249
TVAG_021060	9.787	4.645	0.004	conserved hypothetical protein	1.09596	0.95035	1.65183	0	0.892219	0	0	0	2.43722	1.01553	0	0	52.6482	67.814	42.2299	1.09057	0	4.3335
TVAG_142590	44.142	4.627	0	conserved hypothetical protein	5.47981	5.7021	3.30366	0	5.35331	5.81932	1.42098	2.80267	0	153.854	172.157	187.504	68.9617	106.242	72.6908	3.27171	0	0
TVAG_254700	2.862	4.579	0.004	conserved hypothetical protein	0	0	0	0	0	0	0	0	0	12.1864	17.9331	4.59916	4.44914	9.04187	2.76917	0.545285	0	0
TVAG_052400	4.87	4.579	0	conserved hypothetical protein	0	0	1.65183	0	0	0	0	0	2.43722	3.0466	1.43464	4.59916	21.5042	12.9977	13.8459	2.72643	14.7435	8.66699
TVAG_233920	7.825	4.572	0.019	conserved hypothetical protein	0	0	0	1.6864	0.892219	1.93977	0	1.40134	0	1.01553	0	0	43.7499	36.1675	53.9989	0	0	0
TVAG_126410	2.856	4.557	0.032	conserved hypothetical protein	0	0	0	0	0	0	0	0	0	0	0	0	16.3135	11.8675	3.46147	12.5416	0	7.22249
TVAG_185760	7.264	4.555	0	ankyrin 2,3/unc44	0	0	0	3.37279	0.892219	1.93977	0	0	0	7.10874	7.17322	3.18403	13.3474	36.1675	17.3073	19.085	11.0576	10.1115
TVAG_004790	20.033	4.537	0	conserved hypothetical protein	5.47981	3.8014	3.30366	0	0	0	0	0	0	59.4088	51.6472	53.7747	33.3686	46.9047	22.8457	7.63399	27.6441	44.7795
TVAG_205430	4,174.398	4.526	0	ankyrin repeat-containing protein	163.298	676.649	95.8062	3.37279	17.8444	1.93977	365.193	378.361	1423.34	60.4243	50.2125	54.8361	22698.8	11420.4	19599.5	9980.9	3700.63	4447.61
TVAG_178120	55.03	4.49	0.013	protein phosphatase-7	2.19192	2.85105	6.60733	0	0	0	9.94688	4.20401	17.0606	5.07767	3.58661	2.47647	1.48305	0	0	510.932	204.566	219.564
TVAG_236030	34.41	4.482	0.038	conserved hypothetical protein	0	0	0	0	0	0	5.68393	7.00668	14.6233	154.361	186.504	237.033	2.22457	2.82558	6.23064	0	0	2.889
TVAG_TEG_DS113277_1_1	7.77	4.473	0.02	Kolobok-3_Kolobok/PhamA4 transposable element protein	0	0.95035	1.65183	0	0	0	0	1.40134	2.43722	0	0	0	0.741524	0	0.692293	12.5416	84.7753	34.668
TVAG_262340	4.496	4.471	0.024	conserved hypothetical protein	0	0	1.65183	0	0.892219	0	0	0	0	0	0	0	21.5042	19.214	32.5378	0	3.68588	1.4445
TVAG_278210	3.395	4.458	0.005	conserved hypothetical protein	1.09596	0	0	0	0	0	0	0	0	18.7874	17.2157	12.0286	0.741524	5.65117	4.15376	0	0	1.4445
TVAG_301230	4.487	4.453	0.03	conserved hypothetical protein	0	0	0	0	1.78444	0	0	0	0	0.507767	0	0.707562	0	0	0.692293	5.99814	14.7435	56.3355
TVAG_159390	141.862	4.44	0	ankyrin repeat-containing protein	8.76769	32.3119	31.3848	6.74558	2.67666	5.81932	7.10491	7.00668	9.7489	20.8185	21.5197	44.9302	4.44914	10.7372	4.84605	597.087	1008.09	729.472
TVAG_124820	468.775	4.436	0.01	CAMK family protein kinase	19.7273	7.12763	18.1701	106.243	77.623	110.567	8.5259	12.612	12.1861	0	2.86929	2.12269	2625.73	2292.68	3135.4	1.63586	1.84294	2.889
TVAG_RG_DS115208_1	2.63	4.422	0.019	conserved hypothetical protein	0	0	0	0	0	0	0	0	0	0	0	0	12.6059	5.65117	9.69211	5.45285	11.0576	2.889
TVAG_043320	23.665	4.387	0	conserved hypothetical protein	0	5.22693	3.30366	0	3.56888	1.93977	1.42098	2.80267	0	108.662	144.899	124.177	2.96609	6.21629	6.92293	5.45285	5.52882	2.889
TVAG_205620	192.777	4.386	0	conserved hypothetical protein	7.67173	10.929	6.60733	18.5503	87.4374	23.2773	1.42098	1.40134	0	31.9893	43.0393	47.0529	900.951	851.066	1421.97	4.90757	7.37176	4.3335
TVAG_419880	5.344	4.378	0.001	conserved hypothetical protein	0	0	0	5.05919	0	0	0	0	0	24.3728	26.5409	11.6748	5.93219	12.9977	4.84605	1.09057	3.68588	0
TVAG_239300	5.542	4.368	0.044	conserved hypothetical protein	2.19192	0.95035	0	0	0	0	0	0	0	1.5233	0	0	25.9533	43.514	25.6149	0	0	0
TVAG_522460	2.594	4.366	0.04	tRNA-Lys (anticodon: CTT)	0	0	0	0	0	0	0	0	0	0	0	0	3.70762	0.565117	2.76917	1.09057	31.33	7.22249
TVAG_506660	49.455	4.365	0.001	leucine-rich repeat protein, BspA family	2.19192	3.8014	1.65183	6.74558	3.56888	3.87955	7.10491	9.80935	2.43722	3.0466	5.02125	4.59916	278.813	281.993	275.533	0	0	0
TVAG_247650	28.448	4.339	0.042	conserved hypothetical protein	0	0	0	5.05919	0.892219	0	4.26295	7.00668	7.31167	0.507767	0	2.12269	0	0	1.38459	99.2419	234.053	150.228
TVAG_RG_DS114388_2	3.199	4.318	0.011	conserved hypothetical protein	1.09596	0	0	0	0	0	0	0	0	0	2.15197	3.53781	0.741524	1.13023	0	18.5397	20.2723	10.1115
TVAG_RG_DS114347_1	4.031	4.299	0.023	conserved hypothetical protein	0	0	1.65183	1.6864	0	0	0	0	0	0.507767	0.717322	0	8.89828	37.8628	19.3842	0	1.84294	0
TVAG_029650	20.308	4.296	0.004	conserved hypothetical protein	4.38385	2.37588	4.95549	0	0	0	0	1.40134	4.87445	75.6573	154.942	103.304	0	0.565117	0	2.18114	3.68588	7.22249
TVAG_184130	86.887	4.285	0.001	ankyrin 2,3/unc44	7.67173	29.4609	14.8665	0	0.892219	3.87955	8.5259	2.80267	7.31167	1.01553	0	3.18403	711.121	293.861	451.375	18.5397	3.68588	5.77799
TVAG_376680	5.028	4.269	0.001	ankyrin repeat-containing protein	0	0	0	0	0	0	0	1.40134	4.87445	18.7874	22.9543	12.0286	9.63981	11.3023	6.23064	0	1.84294	1.4445
TVAG_314580	808.764	4.262	0.006	DEAD box ATP-dependent RNA helicase	0	0	0	60.7102	157.923	60.133	139.256	140.134	163.294	144.206	124.814	66.5109	4010.16	5556.23	3695.46	96.5155	77.4035	65.0024
TVAG_418400	12.714	4.254	0.014	conserved hypothetical protein	1.09596	0	0	6.74558	0.892219	0	0	2.80267	0	1.5233	2.86929	1.06134	0	0	0	79.6117	57.1312	75.1139
TVAG_052380	10.842	4.25	0.002	conserved hypothetical protein	0	0	0	1.6864	0	0	2.84197	0	7.31167	5.58544	5.02125	12.0286	2.22457	0.565117	2.76917	16.9038	84.7753	53.4465
TVAG_440870	3.052	4.225	0.02	conserved hypothetical protein	1.09596	0	0	0	0	0	0	0	0	0	0	0.707562	1.48305	0.565117	2.07688	2.72643	20.2723	26.001
TVAG_152010	18.142	4.193	0	conserved hypothetical protein	4.38385	3.8014	0	1.6864	0	3.87955	0	0	2.43722	15.233	5.02125	16.9815	22.9872	14.1279	33.2301	50.1663	64.5029	88.1144
TVAG_225110	15.523	4.172	0.013	conserved hypothetical protein	0	0	4.95549	0	0	0	2.84197	2.80267	4.87445	2.53884	2.15197	8.49075	0	0	0	100.878	71.8747	78.0029
TVAG_089090	6.221	4.144	0.007	conserved hypothetical protein	0	0.95035	4.95549	0	0	0	0	0	0	0	0	4.95294	1.48305	10.1721	10.3844	13.6321	22.1153	43.335
TVAG_019720	205.668	4.133	0	amino acid transporter	60.2779	45.1416	31.3848	21.9231	7.13775	25.2171	1.42098	2.80267	2.43722	153.346	167.136	152.48	84.5337	65.5536	90.6904	1045.86	860.653	884.033
TVAG_141010	97.316	4.132	0.002	conserved hypothetical protein	6.57577	12.8297	21.4738	20.2367	13.3833	17.458	0	0	2.43722	268.101	301.275	227.481	0	0	0	171.765	392.546	296.122
TVAG_535540	9.032	4.117	0.004	caldesmon	5.47981	0.95035	0	0	0	1.93977	0	0	0	42.6525	38.0181	59.789	2.96609	0	2.76917	3.27171	1.84294	2.889
TVAG_413460	13.23	4.111	0.002	conserved hypothetical protein	1.09596	0.95035	0	1.6864	0.892219	5.81932	1.42098	1.40134	0	0.507767	0	0.707562	2.96609	2.26047	2.07688	56.7097	90.3041	69.3359
TVAG_396240	3.39	4.077	0.01	conserved hypothetical protein	0	0	0	0	0	0	0	2.80267	0	13.7097	17.9331	15.5664	1.48305	6.21629	2.76917	0.545285	0	0
TVAG_136810	7.187	4.067	0.011	conserved hypothetical protein	2.19192	2.37588	1.65183	0	0	0	0	0	0	41.1292	25.1063	27.2411	0	0	0	2.72643	11.0576	15.8895
TVAG_284400	67.632	4.053	0	conserved hypothetical protein	2.19192	0	3.30366	10.1184	3.56888	13.5784	7.10491	25.224	4.87445	72.103	82.492	62.2655	5.19066	5.08605	4.15376	181.58	410.976	323.568
TVAG_114860	4.274	4.046	0.006	leucine-rich repeat protein, BspA family	3.28788	0	0	0	0	0	0	0	0	2.03107	0.717322	3.89159	13.3474	16.9535	21.4611	0	3.68588	11.556
TVAG_195940	3.637	4.032	0.003	acyltransferase	0	0.95035	0	0	0	1.93977	0	0	0	7.10874	4.30393	11.6748	8.15676	10.1721	20.0765	1.09057	0	0
TVAG_062350	11.73	4.032	0.023	conserved hypothetical protein	2.19192	2.85105	1.65183	5.05919	0	0	0	0	0	0	1.43464	0	1.48305	0	0.692293	45.804	112.419	37.557
TVAG_133470	19.297	4.032	0.044	conserved hypothetical protein	0	0	0	0	2.67666	0	4.26295	8.40801	4.87445	0	0	0	7.41524	11.3023	7.61523	117.236	93.99	89.5589
TVAG_352740	30.789	4.031	0.006	conserved hypothetical protein	0	0	0	0	0	0	8.5259	5.60534	19.4978	101.046	125.531	142.22	36.3347	72.9001	40.153	0.545285	1.84294	0
TVAG_133310	3.297	4.018	0.022	leucine-rich repeat protein, BspA family	0	0	0	0	1.78444	0	0	0	0	0	0	0	7.41524	12.9977	9.69211	7.08871	7.37176	13.0005
TVAG_111230	7.153	3.994	0.033	conserved hypothetical protein	0	0	3.30366	3.37279	0.892219	0	0	0	0	0.507767	0	0	0	1.69535	2.07688	10.3604	71.8747	34.668
TVAG_103010	17.884	3.989	0.002	conserved hypothetical protein	0	0	0	1.6864	0	3.87955	2.84197	2.80267	9.7489	1.01553	0.717322	0	65.2541	93.2443	57.4603	15.268	40.5447	27.4455
TVAG_031050	3,210.768	3.988	0	modulator of drug activity B	72.3335	102.163	57.8141	96.1245	45.5032	87.2899	595.392	428.809	1944.9	205.646	123.379	686.335	13110.1	4635.65	10371.2	1793.44	13318.9	10118.7
TVAG_010700	7.273	3.96	0	conserved hypothetical protein	0	0.95035	1.65183	0	2.67666	0	1.42098	0	0	9.64758	10.7598	4.95294	11.8644	7.34652	4.84605	33.2624	18.4294	23.112
TVAG_237860	483.134	3.926	0	conserved hypothetical protein	42.7425	90.7585	46.2513	97.8109	72.2697	159.062	17.0518	5.60534	4.87445	1485.73	1448.27	1592.72	9.63981	19.214	10.3844	1045.86	1216.34	1331.83
TVAG_TEG_DS114874_1_1	1.857	3.926	0.044	mariner transposase	0	0	0	0	0	0	0	0	0	0	0	0	7.41524	4.52094	6.92293	6.54342	3.68588	4.3335
TVAG_451560	23.183	3.921	0	conserved hypothetical protein	2.19192	0.95035	1.65183	1.6864	2.67666	11.6386	7.10491	0	0	47.7301	50.2125	36.0857	25.2118	32.7768	41.5376	75.2494	38.7018	41.8905
TVAG_229240	29.811	3.914	0.002	conserved hypothetical protein	3.28788	1.9007	1.65183	5.05919	3.56888	1.93977	1.42098	5.60534	9.7489	159.439	178.613	151.065	2.22457	0	2.76917	1.09057	0	7.22249
TVAG_259040	5.895	3.908	0.048	conserved hypothetical protein	4.38385	0	0	0	0	0	0	1.40134	0	1.01553	3.58661	0.353781	0	0	0	14.7227	58.9741	21.6675
TVAG_349220	1.779	3.899	0.032	conserved hypothetical protein	0	0	0	0	0	0	0	0	0	10.6631	10.0425	6.72184	1.48305	1.13023	0	0.545285	0	1.4445
TVAG_384090	2.287	3.887	0.01	conserved hypothetical protein	0	0	0	0	0.892219	0	0	0	0	10.1553	10.7598	4.95294	0	6.21629	2.76917	1.09057	0	4.3335
TVAG_496730	3.229	3.87	0.018	conserved hypothetical protein	0	0.95035	1.65183	0	0	0	0	0	0	18.7874	15.7811	12.3823	2.96609	2.82558	2.76917	0	0	0
TVAG_159320	16.976	3.869	0	sex-determining protein fem-1	3.28788	0.95035	4.95549	0	0	0	1.42098	5.60534	4.87445	33.0049	40.17	28.6563	40.7838	69.5094	39.4607	7.63399	16.5865	8.66699
TVAG_135530	60.191	3.857	0	conserved hypothetical protein	23.0152	14.7304	6.60733	0	13.3833	3.87955	2.84197	1.40134	2.43722	28.9427	33.7141	17.6891	281.779	302.903	339.916	2.18114	3.68588	4.3335
TVAG_414530	3.86	3.816	0.042	conserved hypothetical protein	1.09596	0	0	0	0	0	1.42098	1.40134	0	1.01553	0.717322	0.353781	0	0	0	7.08871	20.2723	36.1125
TVAG_271790	18.337	3.814	0	Clan MA, family M8, leishmanolysin-like metallopeptidase	3.28788	3.8014	1.65183	1.6864	0.892219	0	0	0	12.1861	80.2272	63.8417	53.7747	17.055	22.0396	15.9227	8.72457	27.6441	17.334
TVAG_344690	4.164	3.809	0.016	conserved hypothetical protein	0	0	0	0	3.56888	0	0	0	0	0	2.86929	1.41512	17.7966	23.1698	16.615	1.09057	5.52882	2.889
TVAG_051420	53.261	3.807	0.046	ankyrin repeat-containing protein	1.09596	3.8014	0	20.2367	8.92219	11.6386	8.5259	9.80935	0	312.785	281.908	295.407	1.48305	0	0	1.63586	0	1.4445
TVAG_339420	117.153	3.786	0	conserved hypothetical protein	8.76769	33.2623	13.2147	0	24.0899	17.458	9.94688	8.40801	26.8095	616.43	524.362	528.903	42.2668	66.6838	59.5372	30.536	46.0735	52.002
TVAG_022620	1.64	3.786	0.035	ankrd16 protein	0	0	0	0	0	0	0	0	0	5.07767	6.4559	5.6605	2.96609	4.52094	4.84605	0	0	0
TVAG_539120	2.158	3.784	0.037	conserved hypothetical protein	0	0	0	0	0	0	1.42098	0	0	11.6786	9.32519	11.321	0	1.13023	0.692293	3.27171	0	0
TVAG_RG_DS116414_1	3.518	3.771	0.001	hypothetical protein	0	0	0	0	0	0	1.42098	2.80267	0	4.06214	2.86929	4.59916	5.19066	2.82558	9.69211	15.268	7.37176	7.22249
TVAG_069890	341.015	3.751	0	conserved hypothetical protein	56.99	80.3046	90.8507	11.8048	38.3654	19.3977	35.5246	25.224	65.805	1838.12	1626.17	1881.41	45.2329	76.2908	83.7675	23.9926	88.4612	50.5575
TVAG_474560	13.748	3.749	0	leucine-rich repeat protein, BspA family	0	0	0	8.43198	0.892219	3.87955	0	1.40134	4.87445	49.2534	43.7566	28.6563	5.93219	6.7814	4.15376	11.9963	44.2306	33.2235
TVAG_070190	4.14	3.733	0.002	ankyrin repeat and socs box protein	2.19192	0	0	0	0.892219	0	1.42098	0	0	9.64758	7.17322	7.07562	8.15676	18.6489	14.5382	1.09057	3.68588	0
TVAG_329770	9.393	3.728	0.023	leucine-rich repeat protein, BspA family	0	0	0	0	0	0	2.84197	7.00668	2.43722	0	0	0	33.3686	20.3442	29.7686	32.1718	16.5865	24.5565
TVAG_322080	2.115	3.722	0.012	calcium/calmodulin-dependent protein kinase kinase	0	0	0	0	0	0	0	0	2.43722	13.7097	7.89054	6.01428	2.22457	1.13023	0.692293	1.09057	0	2.889
TVAG_581670	486.692	3.714	0	conserved hypothetical protein	94.2527	74.6025	79.2879	111.302	85.653	118.326	22.7357	16.816	17.0606	2641.41	2413.07	2720.58	57.0973	63.2931	60.2295	61.072	44.2306	79.4474
TVAG_468530	123.416	3.693	0.023	conserved hypothetical protein	0	3.32623	1.65183	48.9055	57.102	48.4944	0	0	0	5.58544	11.4772	3.53781	550.952	765.733	518.528	76.3399	46.0735	83.7809
TVAG_072960	2.739	3.68	0.017	conserved hypothetical protein	1.09596	0	0	0	0.892219	0	0	0	0	2.03107	0	4.24537	0.741524	0.565117	1.38459	2.18114	20.2723	15.8895
TVAG_168010	24.266	3.634	0.011	ankyrin repeat-containing protein	0	0	0	0	0	0	9.94688	18.2174	4.87445	125.926	129.835	110.026	4.44914	19.214	4.84605	3.27171	1.84294	4.3335
TVAG_245920	46.93	3.631	0.011	conserved hypothetical protein	5.47981	8.55315	3.30366	8.43198	4.46109	3.87955	11.3679	12.612	4.87445	1.5233	2.15197	0	245.444	288.21	242.995	0	0	1.4445
TVAG_237840	866.369	3.625	0	senataxin helicase setx	51.5102	137.326	92.5026	263.078	195.396	351.099	31.2616	8.40801	38.9956	1801.56	1903.77	2234.84	15.572	39.5582	26.3071	2038.28	3477.63	2887.55
TVAG_166360	3.942	3.618	0.006	conserved hypothetical protein	1.09596	0	3.30366	0	0.892219	0	0	0	0	10.1553	16.4984	21.2269	2.22457	7.34652	0.692293	0.545285	5.52882	1.4445
TVAG_321740	1,373.711	3.582	0	conserved hypothetical protein	123.844	88.3826	297.33	75.8878	48.1798	81.4705	358.088	355.939	477.696	2569.81	2154.84	5411.08	229.131	307.424	252.687	157.587	1380.36	10357.1
TVAG_485080	28.894	3.57	0.009	conserved hypothetical protein	8.76769	11.8794	6.60733	0	4.46109	7.7591	0	0	0	51.7923	39.4527	53.0672	94.915	148.626	92.7673	0	0	0
TVAG_415270	373.769	3.566	0.002	conserved hypothetical protein	0	0.95035	6.60733	182.131	192.719	137.724	0	1.40134	2.43722	591.549	612.593	523.596	527.965	713.178	610.603	939.527	884.612	800.252
TVAG_373680	3.836	3.544	0.039	conserved hypothetical protein	1.09596	0	1.65183	0	0.892219	0	1.42098	0	0	0.507767	0	1.06134	17.7966	26.5605	16.615	0	0	1.4445
TVAG_359980	513.779	3.536	0	conserved hypothetical protein	5.47981	144.453	82.5916	60.7102	28.551	60.133	49.7344	64.4614	238.848	1277.54	1349.28	3510.22	10.3813	14.1279	12.4613	376.247	1502	460.795
TVAG_RG_DS113361_14	3.169	3.525	0.037	conserved hypothetical protein	0	0	0	1.6864	0.892219	1.93977	0	0	0	0	0	0.707562	0.741524	1.69535	0.692293	15.8133	18.4294	14.445
TVAG_442220	51.877	3.511	0	conserved hypothetical protein	18.6313	11.4042	4.95549	5.05919	0.892219	13.5784	1.42098	14.0134	4.87445	58.3932	63.1243	82.7848	3.70762	3.3907	1.38459	321.718	204.566	119.893
TVAG_352710	4.8	3.5	0.017	conserved hypothetical protein	1.09596	0	0	0	0	0	2.84197	1.40134	2.43722	4.56991	7.17322	13.4437	9.63981	29.9512	13.8459	0	0	0
TVAG_RG_DS113187_23	5.695	3.483	0.045	conserved hypothetical protein	0	0	0	5.05919	0	0	0	0	4.87445	1.01553	0.717322	0.707562	0.741524	3.95582	0	6.54342	44.2306	34.668
TVAG_482120	4.354	3.481	0.003	conserved hypothetical protein	0	0.475175	0	0	0	0	2.84197	1.40134	2.43722	12.1864	10.0425	13.0899	0.741524	3.3907	0.692293	12.5416	5.52882	13.0005
TVAG_475290	8.384	3.461	0.001	Clan MH, family M20, peptidase T-like metallopeptidase	0	0	0	0	2.67666	9.69887	1.42098	0	0	6.09321	9.32519	2.83025	19.2796	25.9954	20.7688	14.7227	9.2147	28.89
TVAG_453560	19.938	3.453	0.015	conserved hypothetical protein	12.0556	6.17728	3.30366	5.05919	0.892219	0	1.42098	0	0	2.53884	0.717322	1.41512	4.44914	0	2.76917	42.5323	178.765	96.7814
TVAG_363580	2.144	3.45	0.046	ankyrin repeat-containing protein	0	0.475175	0	0	0	0	0	1.40134	0	0	0	0	4.44914	4.52094	5.53835	10.9057	5.52882	5.77799
TVAG_291330	3.876	3.443	0.037	conserved hypothetical protein	0	0	0	0	0	0	1.42098	4.20401	0	6.09321	4.30393	6.36806	0	0.565117	0	22.902	3.68588	20.223
TVAG_345750	3.922	3.438	0.01	conserved hypothetical protein	0	0	0	1.6864	3.56888	0	0	0	0	8.63204	19.3677	9.90587	8.15676	7.34652	8.99981	1.09057	1.84294	0
TVAG_157450	172.431	3.422	0.001	conserved hypothetical protein	31.7829	30.4112	33.0366	26.9823	24.0899	17.458	24.1567	23.8227	53.6189	1134.35	776.86	779.38	30.4025	63.2931	35.307	4.36228	0	14.445
TVAG_009390	5.045	3.418	0.003	rolling pebbles	0	0.95035	1.65183	0	1.78444	0	0	2.80267	0	21.834	17.9331	21.9344	4.44914	5.08605	0.692293	3.27171	5.52882	2.889
TVAG_336970	6.741	3.401	0.001	modulator of drug activity B	2.19192	0	1.65183	1.6864	1.78444	0	2.84197	0	0	3.0466	2.15197	5.6605	14.8305	3.3907	11.769	10.9057	27.6441	31.779
TVAG_133360	12.957	3.393	0.022	leucine-rich repeat protein, BspA family	0	0.95035	0	0	2.67666	0	4.26295	9.80935	2.43722	0	0	0	17.055	12.9977	13.8459	55.0738	53.4453	60.6689
TVAG_485090	64.957	3.388	0.048	conserved hypothetical protein	29.591	21.8581	18.1701	13.4912	14.2755	3.87955	0	0	0	100.538	85.3613	67.926	226.906	285.384	301.84	0	0	0
TVAG_TEG_DS113283_1_1	223.489	3.382	0.014	PIF1 transposable element protein	3.28788	4.27658	3.30366	146.716	39.2576	149.363	0	4.20401	2.43722	1.5233	3.58661	8.49075	161.652	38.428	137.766	1277.06	1124.19	917.257
TVAG_RG_DS114284_1	2.993	3.365	0.039	hypothetical protein	0	0	1.65183	1.6864	0	0	0	0	2.43722	0	0	1.41512	2.22457	2.26047	0.692293	6.54342	14.7435	20.223
TVAG_RG_DS113589_19	2.457	3.357	0.04	conserved hypothetical protein	0	1.9007	0	0	0	0	0	0	0	0.507767	0.717322	1.06134	17.7966	3.3907	7.61523	5.45285	0	5.77799
TVAG_426200	254.643	3.356	0	conserved hypothetical protein	25.2071	13.7801	41.2958	59.0238	63.3475	36.8557	61.1023	42.0401	68.2423	209.2	240.303	211.561	524.999	397.842	430.606	979.878	639.5	538.798
TVAG_038020	22.833	3.351	0	conserved hypothetical protein	3.28788	6.65245	6.60733	6.74558	2.67666	0	2.84197	2.80267	4.87445	18.2796	15.0638	21.2269	88.9828	129.412	82.3829	3.27171	0	15.8895
TVAG_250700	9.945	3.331	0.012	conserved hypothetical protein	0	0	0	3.37279	0	0	2.84197	4.20401	7.31167	1.01553	3.58661	4.24537	39.3007	71.2047	34.6147	2.18114	3.68588	1.4445
TVAG_094330	3.356	3.326	0.034	hypothetical protein	3.28788	0	0	0	0	1.93977	0	0	0	14.7253	15.7811	12.7361	3.70762	0.565117	0.692293	0	5.52882	1.4445
TVAG_043330	9.057	3.314	0.009	tubulin	2.19192	1.42553	1.65183	1.6864	0.892219	0	2.84197	0	4.87445	39.0981	53.7992	33.963	0.741524	7.34652	11.0767	0	0	1.4445
TVAG_368310	29.37	3.306	0.008	MYB-1	0	0	0	0	0	0	4.26295	12.612	34.1211	12.6942	17.9331	9.55209	25.9533	22.0396	48.4605	139.048	112.419	89.5589
TVAG_052390	16.59	3.285	0	conserved hypothetical protein	3.28788	1.9007	1.65183	1.6864	2.67666	0	1.42098	4.20401	12.1861	5.58544	3.58661	3.53781	23.7288	23.7349	35.9993	21.8114	86.6182	65.0024
TVAG_475300	10.932	3.282	0.005	conserved hypothetical protein	3.28788	2.85105	6.60733	3.37279	1.78444	0	0	0	0	7.10874	2.15197	4.59916	57.0973	58.7722	42.9222	1.09057	3.68588	1.4445
TVAG_328990	17.189	3.272	0.048	conserved hypothetical protein	1.09596	0	0	0	0	0	5.68393	15.4147	7.31167	0	0	0	45.9745	22.0396	46.3837	77.4305	33.1729	54.891
TVAG_251040	68.96	3.271	0.01	conserved hypothetical protein	0	0	0	13.4912	32.1199	32.9762	5.68393	11.2107	21.935	200.568	264.692	326.54	106.779	98.3303	121.151	4.36228	0	1.4445
TVAG_237570	11.261	3.259	0	conserved hypothetical protein	4.38385	0.95035	3.30366	0	1.78444	5.81932	0	1.40134	2.43722	13.202	6.4559	9.90587	17.7966	36.1675	19.3842	16.9038	16.5865	46.224
TVAG_321590	57.855	3.258	0	conserved hypothetical protein	4.38385	3.8014	6.60733	10.1184	2.67666	3.87955	19.8938	12.612	38.9956	50.269	49.4952	28.3025	186.864	162.754	176.535	53.438	125.32	105.448
TVAG_190730	78.884	3.252	0.01	conserved hypothetical protein	3.28788	14.2553	21.4738	16.864	11.5988	3.87955	17.0518	8.40801	38.9956	282.319	360.813	568.526	0	0	1.38459	23.9926	23.9582	23.112
TVAG_028820	25.021	3.222	0.01	ankyrin repeat-containing protein	14.2475	5.7021	13.2147	0	5.35331	0	1.42098	2.80267	0	9.13981	5.73858	6.72184	94.915	174.056	107.305	1.09057	0	8.66699
TVAG_043070	312.949	3.216	0	fructose-bisphosphate aldolase	61.3738	32.3119	66.0733	16.864	8.92219	34.9159	96.6268	193.384	36.5584	58.3932	26.5409	29.3638	286.228	175.751	329.532	1385.57	1334.29	1460.39
TVAG_182400	13.765	3.214	0.001	conserved hypothetical protein	0	0	0	0	0	0	5.68393	12.612	7.31167	39.6059	37.3008	41.3924	8.15676	24.8651	8.30752	17.4491	14.7435	30.3345
TVAG_159250	7.941	3.208	0.009	conserved hypothetical protein	0	0.475175	1.65183	0	0.892219	3.87955	1.42098	4.20401	2.43722	5.07767	1.43464	6.36806	37.8177	31.0814	42.9222	3.27171	0	0
TVAG_413850	28.302	3.206	0.006	conserved hypothetical protein	2.19192	0.95035	1.65183	8.43198	12.4911	23.2773	1.42098	0	0	100.538	149.92	148.942	1.48305	1.69535	3.46147	14.1774	25.8012	13.0005
TVAG_336100	16.299	3.201	0	conserved hypothetical protein	0	0	0	8.43198	4.46109	9.69887	0	1.40134	7.31167	73.1185	43.0393	44.5764	8.15676	22.0396	8.99981	25.0831	11.0576	26.001
TVAG_125280	24.076	3.198	0	conserved hypothetical protein	9.86365	7.6028	3.30366	0	1.78444	0	2.84197	7.00668	9.7489	5.58544	5.02125	9.90587	101.589	110.763	82.3829	17.4491	36.8588	21.6675
TVAG_323920	74.446	3.193	0	conserved hypothetical protein	9.86365	11.8794	18.1701	37.1007	14.2755	15.5182	14.2098	8.40801	2.43722	62.4554	73.8842	49.8831	11.1229	2.26047	11.769	413.326	387.018	196.452
TVAG_105950	9.025	3.192	0.016	hypothetical protein	3.28788	0.475175	3.30366	0	0	1.93977	1.42098	1.40134	4.87445	0.507767	0	0.353781	4.44914	2.26047	4.15376	34.353	53.4453	46.224
TVAG_407460	47.411	3.192	0.01	leucine-rich repeat protein, BspA family	4.38385	1.9007	1.65183	13.4912	24.0899	1.93977	12.7888	14.0134	9.7489	183.812	205.154	157.786	0	0	0	34.353	95.8329	92.4479
TVAG_136050	56.534	3.18	0.002	hypothetical protein	12.0556	18.0567	23.1256	13.4912	6.24553	21.3375	4.26295	0	2.43722	16.2486	15.7811	15.2126	220.232	391.626	225.688	3.27171	18.4294	10.1115
TVAG_396470	43.067	3.167	0	leucine-rich repeat protein, BspA family	0	0	0	1.6864	24.0899	5.81932	12.7888	16.816	17.0606	63.4709	73.8842	50.9445	59.3219	124.326	58.8449	89.4268	95.8329	80.8919
TVAG_007220	177.09	3.144	0.001	leucine-rich repeat protein, BspA family	73.4294	37.0637	77.6361	3.37279	0.892219	3.87955	42.6295	29.428	56.0562	798.21	716.605	583.739	203.919	282.558	224.995	17.4491	18.4294	17.334
TVAG_288820	10.222	3.139	0.012	conserved hypothetical protein	4.38385	4.75175	3.30366	1.6864	1.78444	1.93977	0	0	0	5.58544	3.58661	8.49075	51.9066	46.3396	49.1528	1.09057	0	0
TVAG_025780	46.075	3.114	0	paramyosin	13.1515	15.2056	8.25916	1.6864	21.4133	1.93977	7.10491	9.80935	4.87445	162.486	139.16	139.744	48.9406	141.844	62.9987	3.27171	25.8012	21.6675
TVAG_316160	94.781	3.112	0	protein phosphatase-5	9.86365	9.5035	13.2147	25.2959	35.6888	9.69887	18.4728	19.6187	38.9956	128.973	119.793	204.486	171.292	205.703	183.458	237.744	132.692	141.561
TVAG_336110	36.948	3.103	0	conserved hypothetical protein	0	0	0	13.4912	16.9522	15.5182	4.26295	4.20401	17.0606	140.652	105.446	104.012	28.1779	47.4698	26.3071	60.5267	40.5447	40.446
TVAG_098780	102.7	3.078	0	conserved hypothetical protein	38.3586	35.6381	47.9031	6.74558	19.6288	0	26.9987	11.2107	7.31167	279.272	282.625	209.085	23.7288	44.6442	13.1536	390.424	187.98	223.897
TVAG_524400	73.095	3.072	0.003	conserved hypothetical protein	13.1515	31.3616	8.25916	5.05919	2.67666	3.87955	17.0518	12.612	46.3073	5.58544	6.4559	4.24537	324.787	239.61	524.758	35.9888	16.5865	17.334
TVAG_390270	35.974	3.048	0.007	conserved hypothetical protein	1.09596	18.0567	8.25916	10.1184	0.892219	5.81932	8.5259	2.80267	14.6233	87.336	113.337	344.583	6.67371	11.3023	2.76917	4.36228	5.52882	1.4445
TVAG_296090	26.523	3.048	0.02	conserved hypothetical protein	1.09596	17.5815	3.30366	0	0	1.93977	4.26295	15.4147	7.31167	48.7457	50.9299	70.7562	64.5125	87.028	104.536	0	0	0
TVAG_081010	20.385	3.047	0.001	ankyrin repeat-containing protein	2.19192	2.85105	6.60733	5.05919	0.892219	9.69887	7.10491	1.40134	4.87445	0.507767	1.43464	1.41512	48.9406	47.4698	47.0759	64.889	55.2882	59.2244
TVAG_241690	7.708	3.042	0.008	ankyrin repeat domain protein	3.28788	1.9007	3.30366	5.05919	0	0	0	1.40134	0	6.09321	3.58661	2.83025	16.3135	67.814	17.9996	2.18114	5.52882	1.4445
TVAG_106600	90.892	3.014	0.011	leucine-rich repeat protein, BspA family	18.6313	33.2623	37.9921	1.6864	6.24553	0	14.2098	26.6254	41.4328	5.58544	2.86929	7.07562	7.41524	17.5186	17.3073	459.13	541.825	397.237
TVAG_475270	1.442	3.005	0.047	conserved hypothetical protein	0	0	0	0	0	0	0	0	2.43722	1.5233	1.43464	2.12269	0	2.26047	0.692293	2.72643	5.52882	7.22249
TVAG_231610	7.897	2.99	0.032	conserved hypothetical protein	0	4.75175	3.30366	0	0.892219	0	0	0	7.31167	43.1602	32.2795	34.3168	0	5.08605	2.07688	0.545285	5.52882	2.889
TVAG_360540	2.088	2.984	0.033	conserved hypothetical protein	0	0	0	0	0.892219	0	1.42098	1.40134	0	9.13981	9.32519	4.95294	1.48305	3.3907	0.692293	0.545285	0	4.3335
TVAG_072690	13.031	2.984	0.045	leucine-rich repeat protein, BspA family	0	0	0	10.1184	0	0	4.26295	5.60534	7.31167	0	1.43464	0	25.9533	53.121	43.6145	20.1756	23.9582	39.0015
TVAG_232550	34.369	2.965	0.012	conserved hypothetical protein	0	0	0	0	3.56888	0	22.7357	14.0134	31.6839	26.9117	45.1913	70.7562	96.3981	68.9443	169.612	2.18114	27.6441	39.0015
TVAG_271860	659.759	2.962	0.002	protein phsophatase-2A	165.49	169.162	224.649	48.9055	146.324	128.025	103.732	113.508	251.034	87.336	100.425	67.2184	101.589	102.286	106.613	2514.31	4196.38	3248.68
TVAG_272400	46.336	2.944	0.003	leucine-rich repeat protein, BspA family	8.76769	8.55315	19.822	13.4912	20.521	15.5182	4.26295	0	4.87445	2.03107	7.89054	9.90587	211.334	219.265	223.611	11.9963	27.6441	24.5565
TVAG_052410	9.733	2.944	0.006	conserved hypothetical protein	3.28788	4.75175	8.25916	0	0	0	2.84197	0	0	29.4505	25.1063	26.8874	0.741524	1.69535	4.15376	15.8133	27.6441	24.5565
TVAG_496770	186.881	2.944	0	conserved hypothetical protein	136.995	17.1063	49.5549	75.8878	38.3654	44.6148	9.94688	8.40801	4.87445	61.4398	55.2338	39.2697	185.381	172.361	191.073	315.175	1059.69	898.478
TVAG_317930	10.527	2.926	0	conserved hypothetical protein	3.28788	2.85105	4.95549	3.37279	2.67666	3.87955	0	0	0	10.1553	7.17322	10.6134	8.15676	18.6489	8.30752	7.08871	40.5447	57.7799
TVAG_344940	6.914	2.923	0.008	conserved hypothetical protein	0	0.475175	1.65183	0	0	0	5.68393	2.80267	4.87445	1.01553	2.15197	2.47647	7.41524	10.1721	12.4613	19.085	36.8588	17.334
TVAG_257650	27.789	2.92	0.043	conserved hypothetical protein	2.19192	0.475175	0	8.43198	6.24553	7.7591	17.0518	14.0134	2.43722	0	0	0	148.305	116.979	145.382	11.9963	7.37176	11.556
TVAG_148420	94.649	2.905	0.024	conserved hypothetical protein	42.7425	40.3899	77.6361	0	0.892219	0	14.2098	9.80935	14.6233	44.6835	54.5165	51.652	395.974	588.852	359.3	3.27171	3.68588	1.4445
TVAG_475280	2.239	2.903	0.048	conserved hypothetical protein	0	0	0	1.6864	0	0	0	1.40134	2.43722	3.55437	2.86929	2.12269	0.741524	1.69535	2.76917	0	3.68588	17.334
TVAG_451550	127.605	2.891	0.017	r2r3-MYB transcription factor	1.09596	2.85105	0	70.8286	91.0063	93.1092	9.94688	4.20401	0	9.64758	17.2157	9.90587	434.533	549.294	417.453	293.364	156.65	135.783
TVAG_304510	51.701	2.89	0.025	conserved hypothetical protein	14.2475	13.7801	21.4738	16.864	35.6888	7.7591	0	0	0	172.133	197.981	278.78	0	3.3907	1.38459	15.268	81.0894	70.7804
TVAG_429780	9.992	2.887	0.047	conserved hypothetical protein	12.0556	0	8.25916	0	0.892219	0	0	0	0	39.6059	49.4952	37.5008	4.44914	11.8675	6.92293	0	7.37176	1.4445
TVAG_006570	8.699	2.883	0.048	ABC transporter	0	2.37588	4.95549	0	0	0	1.42098	5.60534	4.87445	4.56991	8.60787	3.53781	39.3007	44.6442	36.6915	0	0	0
TVAG_130450	23.834	2.883	0	conserved hypothetical protein	9.86365	4.27658	11.5628	0	0	0	7.10491	5.60534	14.6233	63.4709	43.0393	20.1655	48.199	75.1605	55.3835	16.9038	27.6441	26.001
TVAG_292930	11.865	2.881	0.019	conserved hypothetical protein	2.19192	2.85105	1.65183	5.05919	5.35331	1.93977	1.42098	0	4.87445	0.507767	0.717322	1.06134	2.22457	2.82558	1.38459	73.6135	75.5606	30.3345
TVAG_311820	18.087	2.878	0	conserved hypothetical protein	1.09596	1.9007	0	10.1184	5.35331	13.5784	1.42098	2.80267	4.87445	62.4554	58.1031	67.2184	22.9872	8.47675	23.538	21.2661	7.37176	13.0005
TVAG_476630	197.212	2.873	0	Na+ driven multidrug efflux pump	40.5506	67.4749	130.495	40.4735	27.6588	38.7955	12.7888	16.816	51.1817	555.497	515.037	262.506	20.0211	30.5163	25.6149	487.485	810.894	416.016
TVAG_194310	35.346	2.87	0	Endoglucanase A	2.19192	6.65245	6.60733	6.74558	26.7666	13.5784	4.26295	4.20401	4.87445	172.133	144.899	104.719	14.8305	35.6024	33.2301	10.9057	16.5865	27.4455
TVAG_RG_DS113183_10	10.196	2.87	0.02	DNA polymerase	2.19192	4.75175	6.60733	3.37279	1.78444	0	2.84197	0	0	36.0515	40.17	31.1327	10.3813	31.0814	13.1536	0	0	0
TVAG_237770	31.087	2.866	0.003	conserved hypothetical protein	9.86365	14.2553	6.60733	3.37279	12.4911	0	2.84197	14.0134	2.43722	100.538	82.492	83.8461	62.288	85.3327	74.0754	3.27171	1.84294	0
TVAG_482730	12.375	2.838	0.018	conserved hypothetical protein	0	0	0	8.43198	6.24553	13.5784	0	0	0	39.6059	35.1488	59.789	8.15676	16.3884	7.61523	1.09057	16.5865	10.1115
TVAG_483290	28.081	2.83	0	conserved hypothetical protein	10.9596	5.22693	8.25916	3.37279	0.892219	5.81932	12.7888	9.80935	4.87445	29.4505	25.8236	26.1798	32.627	23.7349	22.1534	87.7909	123.477	72.2249
TVAG_173330	17.999	2.827	0.005	conserved hypothetical protein	2.19192	0.475175	0	3.37279	4.46109	0	4.26295	14.0134	12.1861	17.2641	8.60787	8.49075	5.19066	7.34652	2.76917	114.51	55.2882	63.5579
TVAG_121940	339.39	2.821	0	Lipopolysaccharide biosynthesis protein rfbH	40.5506	98.3613	37.9921	84.3198	54.4254	108.627	140.677	119.114	73.1167	35.5437	38.7354	54.8361	864.616	856.717	1073.75	1209.99	727.962	489.685
TVAG_252090	34.375	2.81	0.003	conserved hypothetical protein	12.0556	9.5035	19.822	0	3.56888	11.6386	4.26295	4.20401	12.1861	19.2952	17.9331	15.2126	5.19066	7.91164	3.46147	113.419	184.294	174.784
TVAG_038230	3.699	2.806	0.017	conserved hypothetical protein	0	0.95035	1.65183	0	0.892219	0	1.42098	1.40134	2.43722	16.7563	15.0638	6.01428	2.22457	5.08605	1.38459	0	5.52882	5.77799
TVAG_353200	127.179	2.8	0	lipid A export ATP-binding/permease protein msba	38.3586	17.1063	19.822	23.6095	10.7066	34.9159	42.6295	60.2574	41.4328	47.7301	47.3433	44.5764	124.576	291.035	169.612	862.096	228.525	184.896
TVAG_103970	5.715	2.796	0.039	leucine-rich repeat protein, BspA family	1.09596	0.95035	9.91099	0	0	0	0	1.40134	0	14.7253	14.3464	9.90587	11.8644	20.9093	15.9227	0	1.84294	0
TVAG_RG_DS113605_5	3.282	2.795	0.02	conserved hypothetical protein	0	0	0	5.05919	0	1.93977	0	1.40134	0	2.03107	2.15197	1.76891	2.96609	6.21629	4.15376	9.81514	12.9006	8.66699
TVAG_010690	12.823	2.793	0	conserved hypothetical protein	3.28788	1.42553	1.65183	10.1184	3.56888	5.81932	0	0	4.87445	14.2175	17.2157	12.0286	17.055	17.5186	13.8459	32.7171	35.0159	40.446
TVAG_184830	13.256	2.788	0.003	hypothetical protein	9.86365	2.85105	6.60733	1.6864	0.892219	3.87955	0	0	4.87445	14.2175	30.8449	9.90587	37.0762	25.9954	78.2292	3.27171	5.52882	2.889
TVAG_439090	26.104	2.783	0.01	conserved hypothetical protein	12.0556	16.6311	29.733	0	0	0	0	0	0	56.3622	50.9299	67.2184	33.3686	54.2512	57.4603	9.26985	47.9165	34.668
TVAG_431140	185.752	2.774	0	conserved hypothetical protein	36.1667	65.5742	71.0288	40.4735	143.647	38.7955	8.5259	7.00668	12.1861	417.893	542.296	555.79	256.567	402.928	213.226	49.0757	280.127	202.23
TVAG_129900	1,244.492	2.757	0.002	phosphatidate phosphatase	143.571	198.148	389.832	640.83	739.649	700.259	21.3147	21.02	31.6839	3964.14	5045.64	5541.27	366.313	539.687	242.303	525.655	1892.7	1396.83
TVAG_252360	46.469	2.754	0.008	eggshell protein 1 precursor	1.09596	0.475175	0	0	0	1.93977	32.6826	39.2374	34.1211	57.8855	73.1669	54.4823	93.432	90.9838	112.152	37.6247	82.9323	124.227
TVAG_402390	497.636	2.748	0.001	conserved hypothetical protein	197.273	181.992	128.843	106.243	104.39	110.567	99.4688	121.916	109.675	115.263	116.924	92.3369	2442.58	2414.18	2275.57	147.772	88.4612	104.004
TVAG_304520	89.597	2.746	0.016	conserved hypothetical protein	14.2475	23.2836	23.1256	42.1599	66.9164	38.7955	0	0	0	257.438	306.297	403.311	6.67371	9.04187	8.30752	34.8983	186.137	192.118
TVAG_209230	12.004	2.745	0.006	conserved hypothetical protein	6.57577	3.8014	3.30366	0	1.78444	5.81932	1.42098	2.80267	2.43722	9.13981	13.6291	6.72184	45.9745	29.9512	76.8446	2.18114	3.68588	0
TVAG_258480	134.772	2.743	0	conserved hypothetical protein	27.399	22.3332	28.0811	77.5742	49.9643	79.5308	5.68393	8.40801	17.0606	25.8961	23.6716	32.5479	438.24	403.493	281.763	498.391	193.509	212.341
TVAG_282850	9.4	2.742	0.002	hypothetical protein	1.09596	1.42553	3.30366	6.74558	3.56888	1.93977	0	4.20401	0	41.1292	31.5622	18.3966	8.15676	25.9954	3.46147	2.18114	7.37176	8.66699
TVAG_358090	279.494	2.734	0.01	conserved hypothetical protein	25.2071	28.5105	18.1701	236.095	198.073	151.302	0	0	0	179.75	224.522	330.785	732.625	489.391	626.525	543.104	635.815	611.023
TVAG_436710	7.898	2.731	0.036	hypothetical protein	5.47981	2.37588	0	0	0	5.81932	0	2.80267	2.43722	34.0204	27.9756	48.468	2.22457	1.69535	0.692293	0.545285	1.84294	5.77799
TVAG_308080	467.361	2.725	0	conserved hypothetical protein	168.778	184.368	84.2434	33.7279	20.521	11.6386	223.094	243.832	134.047	279.78	273.3	263.921	1988.77	1511.69	2032.57	647.254	162.179	148.783
TVAG_288560	16.909	2.722	0	conserved hypothetical protein	10.9596	3.32623	3.30366	0	3.56888	0	2.84197	0	17.0606	30.466	25.1063	22.9958	11.1229	22.6047	8.99981	32.1718	73.7176	36.1125
TVAG_245450	24.32	2.718	0.024	85 kD calcium-independent phospholipase A2	2.19192	0.95035	1.65183	5.05919	7.13775	11.6386	7.10491	15.4147	7.31167	97.9991	77.4708	67.926	0	0	0	77.4305	16.5865	41.8905
TVAG_398010	28.511	2.718	0.002	conserved hypothetical protein	16.4394	9.97868	9.91099	8.43198	6.24553	11.6386	1.42098	2.80267	0	5.58544	7.17322	6.36806	121.61	81.942	147.458	34.8983	23.9582	17.334
TVAG_372540	14.291	2.716	0	conserved hypothetical protein	5.47981	6.17728	9.91099	5.05919	0.892219	0	1.42098	1.40134	2.43722	7.61651	7.89054	7.4294	14.0889	29.9512	13.1536	35.9888	53.4453	54.891
TVAG_230070	10.631	2.71	0	ankyrin repeat and socs box protein	4.38385	6.17728	4.95549	1.6864	0	0	0	4.20401	2.43722	8.63204	10.0425	15.2126	31.144	22.6047	29.7686	19.6303	7.37176	23.112
TVAG_419400	43.453	2.707	0.004	sex-determining protein fem-1	8.76769	14.2553	9.91099	10.1184	32.1199	1.93977	5.68393	12.612	7.31167	194.983	215.197	182.551	22.9872	17.5186	29.0763	1.09057	7.37176	8.66699
TVAG_104840	116.255	2.705	0	CAMK family protein kinase	14.2475	26.6098	24.7775	60.7102	74.0542	71.7717	1.42098	4.20401	0	139.636	121.945	100.12	280.296	571.898	242.303	140.138	141.906	76.5584
TVAG_214570	8.537	2.704	0.013	leucine-rich repeat protein, BspA family	0	0	0	8.43198	9.81441	1.93977	0	0	0	32.4971	23.6716	23.7033	6.67371	10.7372	4.15376	17.4491	7.37176	7.22249
TVAG_121950	135.602	2.699	0	conserved hypothetical protein	20.8233	58.9217	26.4293	32.0415	24.0899	31.0364	42.6295	71.4681	17.0606	15.233	10.0425	29.0101	313.664	421.577	317.07	519.657	269.069	221.008
TVAG_387850	28.442	2.697	0.005	ankyrin repeat-containing protein	9.86365	11.4042	6.60733	10.1184	1.78444	5.81932	7.10491	9.80935	4.87445	2.53884	2.15197	2.12269	15.572	35.6024	17.3073	32.7171	160.336	176.229
TVAG_237030	258.423	2.697	0	neurobeachin-like protein	101.924	86.0067	128.843	30.3551	62.4553	25.2171	49.7344	42.0401	95.0517	930.23	874.416	1135.28	81.5676	163.884	85.1521	350.073	189.823	219.564
TVAG_214580	14.088	2.696	0.041	leucine-rich repeat protein, BspA family	0	0	0	8.43198	5.35331	17.458	1.42098	0	2.43722	60.4243	81.0574	50.5907	0.741524	5.65117	2.76917	8.17928	1.84294	7.22249
TVAG_122860	32.887	2.695	0	multiple ankyrin repeats single kh domain protein	13.1515	13.3049	18.1701	6.74558	9.81441	5.81932	1.42098	2.80267	7.31167	108.662	141.312	106.134	38.5592	52.5559	28.384	9.81514	9.2147	18.7785
TVAG_109960	77.534	2.691	0.03	DEAD box ATP-dependent RNA helicase	64.6617	35.6381	34.6885	8.43198	7.13775	17.458	4.26295	14.0134	0	14.2175	15.0638	7.4294	390.041	472.438	298.378	1.09057	9.2147	1.4445
TVAG_104240	102.14	2.688	0.042	Clan MA, family M8, leishmanolysin-like metallopeptidase	48.2223	84.106	80.9397	0	0	0	5.68393	2.80267	24.3722	10.6631	15.7811	28.3025	447.88	606.37	374.531	14.1774	57.1312	37.557
TVAG_450660	25.901	2.685	0	conserved hypothetical protein	6.57577	7.6028	6.60733	5.05919	11.5988	1.93977	4.26295	2.80267	17.0606	72.6107	68.1456	63.6806	51.1651	66.6838	53.9989	3.817	11.0576	11.556
TVAG_405130	92.978	2.679	0.017	UDP-glucose glycoprotein:glucosyltransferase	33.9748	23.7588	19.822	5.05919	13.3833	0	32.6826	49.0467	48.7445	373.717	371.573	631.499	8.15676	14.693	9.69211	13.0868	7.37176	17.334
TVAG_210610	71.041	2.667	0.001	conserved hypothetical protein	17.5354	26.6098	19.822	18.5503	45.5032	32.9762	2.84197	4.20401	4.87445	272.671	294.819	277.364	46.716	82.5071	78.2292	6.54342	36.8588	10.1115
TVAG_460810	67.951	2.667	0.008	conserved hypothetical protein	28.495	44.1913	42.9476	0	0	0	11.3679	23.8227	14.6233	63.9787	61.6897	54.8361	290.677	253.737	255.456	14.1774	31.33	31.779
TVAG_190140	19.711	2.656	0.002	conserved hypothetical protein	15.3435	1.9007	4.95549	0	12.4911	1.93977	1.42098	7.00668	2.43722	81.7505	73.1669	61.5579	14.0889	27.6907	20.7688	3.27171	22.1153	2.889
TVAG_006800	12.911	2.656	0.001	conserved hypothetical protein	6.57577	2.85105	3.30366	1.6864	1.78444	5.81932	2.84197	2.80267	4.87445	73.6263	45.9086	18.7504	7.41524	19.214	2.07688	3.27171	16.5865	13.0005
TVAG_474750	22.889	2.653	0.041	conserved hypothetical protein	9.86365	7.6028	9.91099	11.8048	5.35331	0	5.68393	5.60534	0	0	0	0	24.4703	48.6001	27.6917	117.236	64.5029	73.6694
TVAG_485140	260.145	2.647	0	conserved hypothetical protein	18.6313	31.3616	28.0811	163.58	132.941	180.399	19.8938	39.2374	31.6839	671.268	759.644	711.808	88.9828	50.8605	94.8442	1038.77	331.729	288.9
TVAG_219800	73.038	2.631	0.024	Na+ driven multidrug efflux pump	52.6061	49.8934	67.7251	3.37279	0.892219	0	1.42098	5.60534	0	338.173	303.427	262.859	33.3686	72.9001	22.8457	14.7227	71.8747	13.0005
TVAG_117170	49.302	2.63	0	conserved hypothetical protein	6.57577	2.85105	4.95549	5.05919	20.521	17.458	17.0518	33.6321	17.0606	158.423	114.054	120.993	60.0634	89.2885	64.3833	48.5304	71.8747	34.668
TVAG_159330	7.977	2.623	0.034	fibronectin type 3 and ankyrin repeat domains	0	0	0	0	5.35331	5.81932	1.42098	5.60534	2.43722	16.2486	17.9331	13.0899	17.7966	36.1675	20.0765	1.63586	0	0
TVAG_440080	26.961	2.621	0.04	conserved hypothetical protein	23.0152	13.3049	21.4738	0	7.13775	1.93977	0	0	0	25.3884	26.5409	22.9958	106.038	133.368	89.9981	1.09057	0	13.0005
TVAG_434670	5.703	2.618	0.003	conserved hypothetical protein	1.09596	0	0	3.37279	6.24553	0	2.84197	0	0	13.7097	7.89054	13.0899	11.8644	9.04187	7.61523	3.27171	11.0576	11.556
TVAG_225610	35.959	2.613	0.002	conserved hypothetical protein	14.2475	21.8581	21.4738	1.6864	8.92219	7.7591	1.42098	2.80267	9.7489	136.589	131.27	154.602	9.63981	14.693	11.769	9.26985	33.1729	56.3355
TVAG_393330	224.034	2.613	0.031	40S ribosomal protein S30	36.1667	30.4112	47.9031	87.6926	26.7666	102.808	90.9429	68.6654	75.5539	5.58544	3.58661	4.24537	19.2796	7.34652	21.4611	581.819	1275.32	1547.06
TVAG_237100	4.128	2.612	0.015	conserved hypothetical protein	1.09596	0.95035	0	0	0.892219	5.81932	0	0	2.43722	3.0466	2.15197	6.01428	2.22457	4.52094	2.07688	13.0868	18.4294	11.556
TVAG_380380	44.461	2.605	0	kinesin eg-5	14.2475	28.5105	18.1701	5.05919	26.7666	5.81932	1.42098	2.80267	7.31167	143.698	96.8385	68.6335	53.3897	175.186	65.7679	7.63399	51.6023	27.4455
TVAG_074280	33.061	2.581	0.028	conserved hypothetical protein	0	1.9007	0	8.43198	16.9522	13.5784	12.7888	15.4147	17.0606	162.993	126.249	143.989	20.7627	27.1256	24.2303	2.18114	0	1.4445
TVAG_120570	151.278	2.58	0.002	conserved hypothetical protein	85.485	85.0564	102.414	25.2959	41.0421	1.93977	7.10491	11.2107	29.2467	156.9	165.701	133.022	448.622	658.361	604.372	16.3586	49.7594	101.115
TVAG_434680	25.983	2.579	0.001	conserved hypothetical protein	1.09596	3.8014	4.95549	6.74558	19.6288	23.2773	1.42098	4.20401	2.43722	70.0719	79.6228	62.2655	57.8388	62.1629	42.2299	4.36228	12.9006	8.66699
TVAG_217860	11.13	2.578	0.019	tankyrase	2.19192	0.95035	4.95549	0	7.13775	1.93977	2.84197	4.20401	4.87445	8.63204	3.58661	9.19831	36.3347	70.0745	40.153	3.27171	0	0
TVAG_048190	12.697	2.575	0.01	conserved hypothetical protein	2.19192	7.6028	11.5628	1.6864	1.78444	0	1.42098	1.40134	4.87445	34.0204	55.2338	52.7134	2.22457	1.13023	2.07688	7.08871	18.4294	23.112
TVAG_020780	426.098	2.572	0.044	sphingomyelin phosphodiesterase	52.6061	33.2623	46.2513	141.657	127.587	157.122	140.677	140.134	265.657	1892.45	1797.61	2177.88	0.741524	1.69535	0	200.665	219.31	274.455
TVAG_059330	2.748	2.567	0.017	conserved hypothetical protein	1.09596	0.95035	3.30366	0	0.892219	0	0	0	0	5.58544	3.58661	2.83025	3.70762	5.08605	3.46147	1.09057	9.2147	8.66699
TVAG_117350	82.613	2.562	0	conserved hypothetical protein	30.6869	26.6098	8.25916	20.2367	22.3055	21.3375	29.8406	33.6321	21.935	273.179	235.282	213.684	19.2796	25.9954	17.9996	281.913	112.419	92.4479
TVAG_291490	16.62	2.562	0.006	conserved hypothetical protein	6.57577	4.27658	11.5628	0	5.35331	0	4.26295	4.20401	7.31167	27.4194	17.9331	14.1512	51.9066	94.3745	42.9222	2.18114	1.84294	2.889
TVAG_244530	10.091	2.56	0.009	ankyrin repeat-containing protein	3.28788	4.27658	3.30366	0	6.24553	3.87955	2.84197	1.40134	0	49.7612	42.322	31.1327	0.741524	6.7814	4.15376	2.18114	9.2147	10.1115
TVAG_138400	30.306	2.55	0.024	Basic proline-rich peptide IB-1	6.57577	9.02833	3.30366	30.3551	9.81441	11.6386	1.42098	2.80267	4.87445	1.5233	1.43464	6.36806	149.788	138.454	152.305	4.90757	3.68588	7.22249
TVAG_128210	6.198	2.549	0.021	conserved hypothetical protein	0	0	0	0	0	0	5.68393	7.00668	4.87445	15.7408	21.5197	11.321	12.6059	6.7814	8.99981	2.18114	1.84294	13.0005
TVAG_127260	141.552	2.541	0.001	conserved hypothetical protein	41.6465	53.2196	52.8586	32.0415	38.3654	27.1568	62.5232	40.6387	24.3722	75.6573	63.1243	64.742	787.498	406.319	660.448	27.8096	33.1729	56.3355
TVAG_071170	11.898	2.54	0	cortactin-binding protein	3.28788	1.9007	6.60733	6.74558	0	3.87955	4.26295	4.20401	2.43722	23.3573	17.2157	20.8731	19.2796	14.693	11.0767	16.9038	18.4294	39.0015
TVAG_114530	1,035.455	2.539	0	UDP-glucose dehydrogenase/UDP-mannac dehydrogenase	347.42	366.835	611.178	327.161	386.331	225.014	100.89	85.4815	285.155	1248.6	1102.52	1080.45	3122.56	3546.67	3665	542.014	722.433	872.477
TVAG_363130	111.191	2.525	0.005	conserved hypothetical protein	41.6465	38.4892	37.9921	10.1184	28.551	0	56.8393	43.4414	38.9956	535.187	485.627	477.958	26.6948	45.7745	26.9994	43.6228	33.1729	30.3345
TVAG_599450	77.024	2.525	0.032	conserved hypothetical protein	3.28788	4.75175	9.91099	0	0	0	65.3652	54.6521	68.2423	92.4137	84.644	70.0487	20.0211	22.6047	24.2303	87.7909	387.018	391.459
TVAG_214840	1,754.183	2.522	0	CMGC family protein kinase	694.84	511.289	488.942	413.167	336.367	572.234	713.333	630.601	319.276	1525.84	1683.56	1421.85	4142.15	3380.53	4138.53	3861.17	2486.13	4255.49
TVAG_277640	95.122	2.521	0.012	2-5A-dependent ribonuclease	8.76769	4.75175	21.4738	57.3374	59.7787	102.808	0	0	0	259.469	204.437	302.129	181.673	128.282	143.997	112.874	27.6441	96.7814
TVAG_122810	2.372	2.515	0.049	conserved hypothetical protein	2.19192	0	0	0	0.892219	0	2.84197	0	0	2.03107	0.717322	2.47647	7.41524	2.26047	6.92293	9.81514	3.68588	1.4445
TVAG_274630	73.427	2.514	0	conserved hypothetical protein	14.2475	30.8864	6.60733	21.9231	33.9043	34.9159	11.3679	18.2174	24.3722	121.356	147.051	157.079	130.508	156.537	207.688	90.5174	55.2882	59.2244
TVAG_180820	107.861	2.512	0	conserved hypothetical protein	39.4546	26.6098	24.7775	11.8048	74.0542	13.5784	22.7357	29.428	46.3073	128.465	165.701	123.116	348.516	418.752	274.84	83.9739	51.6023	57.7799
TVAG_069880	17.236	2.508	0.014	conserved hypothetical protein	10.9596	3.8014	9.91099	0	5.35331	0	8.5259	2.80267	4.87445	105.616	72.4495	53.421	2.22457	8.47675	7.61523	4.36228	5.52882	4.3335
TVAG_034990	13.155	2.508	0.004	leucine-rich repeat protein, BspA family	6.57577	2.85105	6.60733	3.37279	1.78444	7.7591	4.26295	0	2.43722	41.1292	27.9756	29.7176	1.48305	6.7814	1.38459	7.08871	35.0159	50.5575
TVAG_146740	65.135	2.502	0	cGMP-dependent protein kinase	5.47981	1.9007	8.25916	30.3551	16.9522	21.3375	38.3665	37.8361	17.0606	36.5592	38.7354	39.9773	147.563	221.526	132.92	154.861	121.634	101.115
TVAG_339770	266.32	2.493	0.002	conserved hypothetical protein	156.722	97.8861	130.495	28.6687	149.001	27.1568	51.1554	46.2441	34.1211	208.185	216.631	129.13	1078.18	1020.04	1239.21	44.7134	75.5606	60.6689
TVAG_173310	53.039	2.491	0.013	MYB119	6.57577	1.9007	0	20.2367	41.0421	42.675	5.68393	14.0134	12.1861	4.56991	5.73858	5.6605	61.5465	51.4256	54.6912	257.92	202.723	166.117
TVAG_296950	15.45	2.488	0.003	conserved hypothetical protein	5.47981	0	3.30366	3.37279	13.3833	11.6386	4.26295	0	0	14.2175	12.1945	11.321	20.0211	41.2535	25.6149	7.63399	55.2882	49.113
TVAG_059340	30.85	2.487	0.002	conserved hypothetical protein	13.1515	16.156	9.91099	5.05919	24.9821	5.81932	4.26295	0	2.43722	55.3466	43.7566	51.652	74.1524	84.2024	128.074	4.36228	27.6441	4.3335
TVAG_430440	32.073	2.483	0.047	conserved hypothetical protein	18.6313	17.1063	24.7775	11.8048	8.02997	1.93977	0	0	4.87445	89.8748	149.203	205.901	6.67371	5.08605	8.30752	0	9.2147	15.8895
TVAG_348280	203.503	2.482	0	kinesin light chain	43.8385	71.2763	46.2513	40.4735	122.234	27.1568	52.5764	72.8695	77.9912	411.799	429.676	441.519	441.207	481.48	490.144	95.9702	154.807	161.784
TVAG_322510	3.452	2.475	0.044	conserved hypothetical protein	0	0	0	3.37279	0	0	0	1.40134	7.31167	10.1553	10.0425	8.13697	1.48305	2.82558	2.07688	2.18114	7.37176	5.77799
TVAG_469230	86.05	2.473	0.007	conserved hypothetical protein	71.2375	57.9714	47.9031	10.1184	12.4911	34.9159	0	0	0	131.512	116.206	107.903	67.4786	89.2885	47.7682	345.711	211.938	196.452
TVAG_020970	182.978	2.473	0	hypothetical protein	53.7021	36.1133	41.2958	53.9647	139.186	110.567	19.8938	11.2107	36.5584	465.115	621.918	733.388	101.589	177.447	85.8444	97.6061	272.755	235.453
TVAG_149550	212.5	2.468	0	conserved hypothetical protein	95.3486	68.4252	59.4659	10.1184	214.133	38.7955	21.3147	19.6187	56.0562	486.949	508.581	606.381	336.652	606.37	466.606	38.17	119.791	72.2249
TVAG_179110	2,657.350	2.466	0.001	importin-alpha re-exporter	395.642	594.919	812.701	649.262	1462.35	574.173	831.275	909.467	1101.63	834.77	933.236	848.367	10646.8	14113.8	10569.9	581.819	1037.58	934.591
TVAG_021050	276.212	2.462	0	AP-2 complex subunit beta-1	109.596	83.1557	104.065	47.2191	150.785	44.6148	49.7344	47.6454	126.736	743.371	974.841	848.013	405.613	532.905	459.683	37.0794	134.535	72.2249
TVAG_255630	61.54	2.462	0	adenylate cyclase type III	24.1112	32.3119	56.1623	6.74558	16.9522	7.7591	11.3679	8.40801	4.87445	225.956	197.264	238.095	35.5931	40.1233	38.7684	60.5267	60.817	41.8905
TVAG_025870	27.652	2.459	0.002	conserved hypothetical protein	15.3435	13.3049	4.95549	11.8048	8.02997	1.93977	2.84197	9.80935	7.31167	64.9942	58.1031	62.2655	4.44914	8.47675	2.07688	117.236	57.1312	47.6685
TVAG_009520	8.795	2.453	0.013	ankyrin repeat-cotaining protein	2.19192	1.9007	0	0	0	0	8.5259	5.60534	7.31167	11.1709	15.0638	11.321	19.2796	44.6442	21.4611	6.54342	1.84294	1.4445
TVAG_006810	8.793	2.446	0.003	conserved hypothetical protein	5.47981	1.9007	0	3.37279	3.56888	5.81932	1.42098	2.80267	0	38.5903	24.389	15.2126	7.41524	23.7349	2.76917	3.27171	5.52882	13.0005
TVAG_297090	125.116	2.445	0.001	histidine acid phosphatase	42.7425	60.8224	75.9843	6.74558	62.4553	11.6386	15.6308	30.8294	41.4328	277.749	673.565	422.415	40.0423	113.023	51.922	26.1737	173.236	125.671
TVAG_249500	32.807	2.442	0.005	hypothetical protein	28.495	22.8084	23.1256	0	0	0	4.26295	4.20401	7.31167	95.968	88.9479	50.5907	36.3347	92.1141	36.6915	11.451	40.5447	47.6685
TVAG_250620	13.218	2.439	0.033	conserved hypothetical protein	13.1515	9.5035	13.2147	0	0	0	0	0	0	53.8233	38.7354	38.5621	4.44914	16.3884	6.92293	13.0868	5.52882	24.5565
TVAG_166130	11.241	2.437	0.043	conserved hypothetical protein	1.09596	6.65245	9.91099	0	1.78444	0	1.42098	1.40134	9.7489	4.06214	2.15197	2.83025	43.7499	57.6419	51.922	2.18114	0	5.77799
TVAG_403620	80.351	2.434	0.006	conserved hypothetical protein	28.495	26.6098	28.0811	16.864	24.0899	5.81932	15.6308	46.2441	34.1211	66.0098	52.3645	105.427	273.622	404.624	300.455	3.27171	7.37176	7.22249
TVAG_117180	49.031	2.429	0.03	ubiquitin-protein ligase	6.57577	7.6028	9.91099	8.43198	22.3055	13.5784	17.0518	19.6187	34.1211	169.087	176.461	175.829	46.716	116.414	58.8449	0	0	0
TVAG_211870	26.284	2.423	0.043	ankyrin repeat-rich membrane-spanning protein	0	1.9007	0	3.37279	0.892219	3.87955	9.94688	15.4147	41.4328	53.3156	78.1881	99.0587	74.8939	22.6047	60.9218	5.45285	1.84294	0
TVAG_289380	117.966	2.422	0.001	conserved hypothetical protein	16.4394	18.0567	11.5628	1.6864	28.551	0	90.9429	113.508	53.6189	168.071	138.443	140.451	313.664	341.331	283.148	185.942	99.5188	118.449
TVAG_123220	183.404	2.421	0.016	CMGC family protein kinase	138.091	89.3329	117.28	11.8048	29.4432	5.81932	51.1554	39.2374	36.5584	76.6729	47.3433	42.1	830.506	923.401	794.06	25.6284	11.0576	31.779
TVAG_181340	11.952	2.42	0.018	conserved hypothetical protein	9.86365	4.75175	11.5628	0	0	3.87955	1.42098	0	2.43722	49.2534	33.7141	50.9445	11.8644	9.04187	11.769	1.09057	9.2147	4.3335
TVAG_339790	53.107	2.416	0	conserved hypothetical protein	29.591	28.5105	26.4293	15.1776	8.02997	9.69887	12.7888	9.80935	9.7489	158.931	158.528	207.316	79.343	62.1629	85.1521	7.63399	23.9582	23.112
TVAG_025340	26.264	2.416	0.01	conserved hypothetical protein	7.67173	6.17728	3.30366	0	8.02997	5.81932	9.94688	9.80935	24.3722	25.3884	14.3464	28.3025	2.96609	3.3907	4.15376	62.1625	132.692	124.227
TVAG_128320	67.227	2.411	0	r2r3-MYB transcription factor	14.2475	19.007	18.1701	23.6095	26.7666	52.3739	11.3679	12.612	14.6233	150.299	131.27	112.502	160.911	250.912	137.074	46.3493	9.2147	18.7785
TVAG_025650	96.193	2.405	0.048	conserved hypothetical protein	16.4394	21.8581	39.644	5.05919	3.56888	0	90.9429	46.2441	51.1817	10.1553	14.3464	5.6605	17.055	13.5628	11.0767	142.319	521.552	720.805
TVAG_389750	249.073	2.399	0.01	conserved hypothetical protein	20.8233	46.5672	59.4659	139.971	141.863	110.567	52.5764	64.4614	77.9912	42.6525	60.2551	65.4495	51.1651	42.9489	58.1526	315.175	1557.29	1575.95
TVAG_443420	13.062	2.398	0.005	carcinoma associated protein hoj-1	8.76769	6.65245	3.30366	0	1.78444	0	2.84197	8.40801	4.87445	60.9321	50.9299	25.1185	3.70762	12.9977	4.15376	8.72457	7.37176	24.5565
TVAG_439100	37.925	2.393	0.001	conserved hypothetical protein	10.9596	30.8864	37.9921	1.6864	8.02997	0	9.94688	2.80267	4.87445	77.6884	65.9936	70.7562	70.4447	131.107	90.6904	19.6303	20.2723	28.89
TVAG_432870	119.864	2.387	0.047	hypothetical protein	2.19192	2.85105	11.5628	5.05919	0.892219	11.6386	122.205	110.706	80.4284	556.513	519.341	362.272	119.385	96.635	137.074	7.08871	7.37176	4.3335
TVAG_072540	21.777	2.385	0.001	guanylate cyclase	6.57577	12.3546	13.2147	1.6864	1.78444	3.87955	8.5259	11.2107	2.43722	9.13981	4.30393	8.13697	47.4575	31.0814	58.8449	92.6985	49.7594	28.89
TVAG_407210	345.49	2.382	0	conserved hypothetical protein	76.7173	98.8364	137.102	77.5742	68.7009	118.326	117.942	114.91	192.541	356.96	368.704	320.526	270.656	234.524	267.918	732.318	1347.19	1317.38
TVAG_364900	18.181	2.378	0.006	bromodomain-containing protein	4.38385	9.5035	3.30366	8.43198	7.13775	3.87955	0	0	17.0606	51.2845	36.5834	25.4722	49.6821	65.5536	25.6149	1.09057	11.0576	7.22249
TVAG_373670	19.526	2.368	0.022	conserved hypothetical protein	0	2.85105	3.30366	3.37279	5.35331	7.7591	11.3679	9.80935	14.6233	4.06214	4.30393	9.90587	77.86	107.372	78.2292	3.27171	3.68588	4.3335
TVAG_063390	11.17	2.367	0.048	conserved hypothetical protein	14.2475	2.85105	11.5628	0	0	0	0	1.40134	2.43722	62.4554	49.4952	21.9344	7.41524	11.8675	4.84605	1.09057	3.68588	5.77799
TVAG_394450	65.094	2.362	0.002	Rho/RAC guanine nucleotide exchange factor	24.1112	35.163	23.1256	13.4912	16.0599	15.5182	18.4728	15.4147	29.2467	237.635	211.61	298.945	5.93219	18.0837	8.30752	52.8927	88.4612	59.2244
TVAG_446080	35.692	2.361	0	conserved hypothetical protein	7.67173	3.8014	6.60733	8.43198	16.9522	7.7591	26.9987	23.8227	2.43722	59.4088	85.3613	108.611	101.589	44.0791	80.9983	20.7208	18.4294	18.7785
TVAG_364090	28.807	2.361	0.018	conserved hypothetical protein	6.57577	12.8297	11.5628	6.74558	8.02997	17.458	7.10491	7.00668	7.31167	3.55437	2.86929	3.53781	152.012	119.24	131.536	3.27171	9.2147	8.66699
TVAG_060290	486.879	2.359	0.039	conserved hypothetical protein	207.137	201.474	166.835	8.43198	0	0	203.201	175.167	467.947	77.1806	63.1243	123.47	944.701	891.754	745.6	2310.92	1196.07	980.815
TVAG_308070	6,194.478	2.352	0	myo inositol monophosphatase	1885.05	2718.95	2249.79	1472.22	2207.35	1741.92	1828.81	1789.51	2368.98	4038.27	4674.79	4585.36	24117.3	22764.6	22113.9	5321.99	2664.89	2956.89
TVAG_088720	27.506	2.351	0.001	myotrophin	3.28788	4.75175	6.60733	16.864	9.81441	0	17.0518	18.2174	4.87445	89.8748	93.9692	88.0915	31.8855	37.8628	32.5378	7.08871	9.2147	23.112
TVAG_038370	142.086	2.34	0	ankyrin repeat-containing protein	40.5506	42.7658	54.5104	40.4735	38.3654	38.7955	32.6826	74.2708	60.9306	489.488	362.248	417.108	149.788	354.328	125.997	51.2568	116.105	67.8914
TVAG_162140	505.203	2.333	0.002	SNAP190	229.056	162.985	100.762	50.5919	35.6888	46.5546	277.092	201.792	402.142	218.848	344.315	825.371	266.207	145.8	150.92	867.549	2677.79	2090.19
TVAG_287760	373.41	2.33	0	conserved hypothetical protein	100.828	104.539	79.2879	65.7694	157.923	67.8921	134.993	147.14	258.346	1185.13	1687.86	1144.48	331.461	436.835	389.761	201.21	145.592	82.3364
TVAG_359670	15.908	2.327	0.002	conserved hypothetical protein	5.47981	3.8014	9.91099	0	8.92219	5.81932	7.10491	5.60534	0	42.1447	55.9511	40.3311	5.19066	20.3442	8.30752	3.27171	29.4871	34.668
TVAG_306170	364.281	2.327	0.047	conserved hypothetical protein	197.273	171.063	307.241	172.012	59.7787	73.7114	7.10491	25.224	75.5539	55.8544	45.9086	44.5764	16.3135	27.1256	11.0767	1270.51	2023.55	1973.19
TVAG_395330	176.35	2.325	0	kinesin eg-5	53.7021	68.4252	23.1256	65.7694	115.988	106.688	35.5246	40.6387	17.0606	372.701	410.308	505.553	422.668	303.468	465.221	40.3511	53.4453	73.6694
TVAG_249490	114.908	2.322	0.011	conserved hypothetical protein	97.5406	78.8791	85.8952	0	3.56888	0	17.0518	9.80935	51.1817	366.608	282.625	159.555	136.44	313.64	132.228	40.8964	156.65	135.783
TVAG_379480	472.454	2.321	0.002	clathrin coat assembly protein ap-1	209.329	163.46	213.086	119.734	342.612	131.905	73.8911	79.8761	82.8656	386.919	301.993	237.033	1603.17	1915.75	2277.65	62.1625	130.849	171.895
TVAG_099880	20.96	2.32	0.001	conserved hypothetical protein	6.57577	3.32623	21.4738	3.37279	8.02997	9.69887	8.5259	0	2.43722	13.7097	11.4772	10.6134	52.6482	55.3815	79.6137	21.2661	25.8012	43.335
TVAG_389590	21.648	2.32	0.001	RING finger	7.67173	5.22693	8.25916	5.05919	10.7066	11.6386	7.10491	7.00668	2.43722	94.4447	105.446	41.0386	16.3135	27.6907	13.8459	7.08871	12.9006	5.77799
TVAG_317900	7.884	2.316	0.011	conserved hypothetical protein	0	0.95035	0	5.05919	7.13775	1.93977	1.42098	4.20401	2.43722	13.202	3.58661	4.59916	4.44914	11.8675	4.15376	11.451	22.1153	43.335
TVAG_032740	54.205	2.315	0.001	conserved hypothetical protein	35.0708	28.5105	21.4738	25.2959	8.02997	25.2171	2.84197	11.2107	4.87445	206.154	167.853	206.608	16.3135	20.3442	21.4611	61.6172	60.817	52.002
TVAG_256300	472.578	2.314	0.047	conserved hypothetical protein	139.187	177.716	267.597	21.9231	27.6588	13.5784	127.888	123.318	526.44	960.188	2233.74	1744.85	3.70762	14.1279	6.23064	72.523	1317.7	728.027
TVAG_074390	7.357	2.312	0.003	conserved hypothetical protein	1.09596	1.9007	0	1.6864	7.13775	0	1.42098	5.60534	2.43722	17.7719	18.6504	18.7504	12.6059	14.693	8.99981	2.18114	7.37176	10.1115
TVAG_131770	144.551	2.311	0.012	conserved hypothetical protein	28.495	32.7871	46.2513	35.4143	46.3954	93.1092	42.6295	46.2441	65.805	249.822	192.96	174.414	2.22457	6.7814	4.15376	508.206	477.322	548.91
TVAG_178900	7.419	2.309	0.01	conserved hypothetical protein	0	0	0	5.05919	4.46109	11.6386	2.84197	0	0	11.1709	9.32519	10.2597	18.5381	20.9093	13.1536	11.9963	5.52882	8.66699
TVAG_389800	27.625	2.304	0.007	conserved hypothetical protein	4.38385	12.3546	11.5628	1.6864	0	5.81932	9.94688	21.02	17.0606	14.7253	13.6291	19.458	10.3813	15.2582	14.5382	91.0627	88.4612	145.894
TVAG_262530	11.748	2.302	0	cortactin-binding protein	2.19192	4.75175	0	8.43198	0.892219	0	7.10491	5.60534	7.31167	19.8029	15.0638	14.505	12.6059	11.3023	15.2305	41.4417	22.1153	23.112
TVAG_418570	359.044	2.302	0.012	conserved hypothetical protein	327.692	143.028	175.094	69.1422	126.695	112.507	56.8393	43.4414	34.1211	192.952	169.288	88.0915	1514.93	1165.27	2104.57	40.8964	53.4453	44.7795
TVAG_348390	1,184.124	2.3	0.005	dihydrodiol dehydrogenase	162.202	208.127	330.366	615.534	458.6	785.609	380.823	292.879	363.146	1617.75	1916.68	3161.39	97.1396	51.9908	107.305	1305.96	4644.21	4814.51
TVAG_201600	23.346	2.299	0.003	conserved hypothetical protein	8.76769	4.75175	8.25916	13.4912	2.67666	5.81932	8.5259	12.612	7.31167	80.2272	74.6015	70.7562	28.9194	38.9931	43.6145	3.27171	1.84294	5.77799
TVAG_225330	752.206	2.296	0	CMGC family protein kinase	243.303	306.488	254.382	160.208	513.026	246.351	241.567	177.97	146.233	1207.47	1369.37	1351.09	2452.96	2019.73	2345.49	104.15	186.137	213.786
TVAG_100950	40.68	2.293	0.033	ankyrin repeat-containing protein	29.591	21.8581	29.733	15.1776	10.7066	7.7591	4.26295	4.20401	0	4.06214	5.73858	2.12269	121.61	294.991	126.69	21.8114	7.37176	24.5565
TVAG_037510	169.667	2.29	0.046	ankyrin repeat-containing protein	100.828	120.219	211.434	10.1184	11.5988	3.87955	19.8938	15.4147	24.3722	709.351	688.629	821.126	10.3813	10.1721	3.46147	73.0682	95.8329	124.227
TVAG_410260	833.534	2.289	0.003	Clan CA, family C1, cathepsin L-like cysteine peptidase	61.3738	65.5742	84.2434	150.089	157.031	128.025	581.182	550.725	772.6	626.585	596.095	739.756	2936.43	2382.53	3220.55	113.419	534.453	1302.94
TVAG_038060	638.328	2.287	0	ubiquitin-conjugating enzyme E2-25kD	241.112	217.155	335.322	148.403	299.786	102.808	224.515	248.036	131.61	1048.54	1096.79	961.931	1245.02	1376.62	1253.05	459.676	1032.05	1067.48
TVAG_463360	8.038	2.286	0.033	conserved hypothetical protein	6.57577	5.7021	0	0	0	5.81932	4.26295	1.40134	0	34.0204	19.3677	16.2739	7.41524	19.7791	5.53835	0	5.52882	13.0005
TVAG_485100	96.616	2.278	0.015	conserved hypothetical protein	58.086	32.7871	34.6885	45.5327	51.7487	71.7717	0	0	2.43722	234.589	347.901	230.312	169.809	129.412	234.687	33.8077	23.9582	37.557
TVAG_225470	1,153.881	2.274	0.011	conserved hypothetical protein	401.122	505.111	556.667	401.362	267.666	327.822	260.04	222.812	616.618	4481.55	5085.1	6245.3	147.563	214.179	105.229	378.973	278.284	274.455
TVAG_370080	34.024	2.272	0	conserved hypothetical protein	10.9596	14.2553	8.25916	10.1184	16.0599	19.3977	9.94688	7.00668	7.31167	32.4971	36.5834	17.6891	22.2457	44.0791	8.30752	94.3344	136.378	117.004
TVAG_164710	28.387	2.272	0.008	zinc finger protein DHHC domain containing protein	7.67173	17.1063	13.2147	1.6864	23.1977	5.81932	12.7888	4.20401	0	50.269	48.7779	45.6378	79.343	96.635	85.1521	3.27171	14.7435	1.4445
TVAG_134940	276.926	2.272	0.017	conserved hypothetical protein	121.652	119.269	102.414	102.87	80.2997	118.326	85.259	78.4748	46.3073	92.9214	88.9479	49.8831	1192.37	997.431	1642.12	26.1737	11.0576	28.89
TVAG_029630	149.442	2.269	0.017	conserved hypothetical protein	54.7981	48.4679	56.1623	99.4973	68.7009	73.7114	21.3147	15.4147	24.3722	643.849	843.571	575.248	34.1101	18.6489	35.307	25.6284	29.4871	21.6675
TVAG_255620	68.735	2.269	0	conserved hypothetical protein	40.5506	28.0353	46.2513	8.43198	22.3055	11.6386	14.2098	14.0134	26.8095	221.387	158.528	179.367	52.6482	80.8117	70.6139	140.138	60.817	60.6689
TVAG_016610	29.03	2.266	0.006	conserved hypothetical protein	25.2071	12.3546	13.2147	0	10.7066	9.69887	2.84197	5.60534	9.7489	118.818	115.489	109.672	10.3813	12.4326	17.3073	11.451	20.2723	17.334
TVAG_156760	1,175.021	2.264	0.01	Clan MA, family M8, leishmanolysin-like metallopeptidase	16.4394	15.2056	13.2147	261.391	230.192	166.821	878.167	899.657	1164.99	2040.72	2573.75	4315.78	1112.29	1212.74	1004.52	1803.8	2117.54	1323.16
TVAG_427120	28.575	2.264	0.016	Clan CA, family C1, cathepsin L-like cysteine peptidase	8.76769	9.5035	11.5628	8.43198	6.24553	7.7591	8.5259	7.00668	21.935	6.09321	5.73858	4.59916	97.1396	123.195	161.997	2.18114	9.2147	14.445
TVAG_197000	37.776	2.262	0.01	proprotein convertase subtilisin/kexin type	18.6313	25.1843	9.91099	8.43198	7.13775	9.69887	17.0518	15.4147	4.87445	125.926	160.68	208.377	7.41524	10.7372	4.84605	15.8133	11.0576	18.7785
TVAG_397470	411.159	2.257	0	glucose-1-phosphate thymidylyltransferase	153.435	103.113	94.1544	79.2606	292.648	118.326	160.571	177.97	99.9262	500.151	546.599	461.684	1115.99	1568.2	1236.44	406.783	158.493	127.116
TVAG_318170	32.511	2.256	0.008	conserved hypothetical protein	16.4394	20.9077	13.2147	28.6687	8.02997	9.69887	0	2.80267	0	72.6107	55.2338	83.4924	8.15676	8.47675	10.3844	37.6247	106.891	102.559
TVAG_200810	148.013	2.253	0	kinesin heavy chain	14.2475	22.3332	19.822	13.4912	32.1199	17.458	99.4688	119.114	126.736	286.889	319.208	441.873	361.122	201.747	318.455	95.4249	86.6182	88.1144
TVAG_320070	281.585	2.247	0.008	neurobeachin-like protein	116.172	115.468	153.62	15.1776	78.5153	15.5182	73.8911	112.107	202.29	846.448	1599.63	991.295	157.203	271.821	129.459	23.9926	79.2465	86.6699
TVAG_446260	94.192	2.24	0.017	guanylate cyclase	18.6313	1.9007	4.95549	55.651	36.581	79.5308	36.9456	33.6321	29.2467	14.7253	5.73858	13.4437	65.9956	92.1141	90.6904	459.676	348.316	307.678
TVAG_483550	38.01	2.239	0.003	conserved hypothetical protein	26.3031	18.5318	33.0366	1.6864	3.56888	9.69887	8.5259	9.80935	7.31167	32.4971	32.9968	20.5193	15.572	30.5163	22.1534	202.846	82.9323	125.671
TVAG_044770	220.58	2.237	0.001	conserved hypothetical protein	39.4546	38.9644	37.9921	87.6926	244.468	108.627	35.5246	40.6387	60.9306	302.629	321.36	287.624	659.956	657.796	809.983	29.4454	110.576	96.7814
TVAG_065060	3.113	2.23	0.028	conserved hypothetical protein	1.09596	0.95035	3.30366	0	0.892219	0	0	0	4.87445	9.64758	9.32519	6.01428	2.96609	3.95582	2.76917	3.27171	5.52882	1.4445
TVAG_213220	13.254	2.229	0	conserved hypothetical protein	2.19192	2.37588	6.60733	11.8048	2.67666	9.69887	4.26295	4.20401	0	35.0359	31.5622	36.0857	17.055	19.7791	10.3844	7.63399	18.4294	18.7785
TVAG_324790	11.548	2.227	0.017	conserved hypothetical protein	0	0	0	3.37279	5.35331	1.93977	9.94688	5.60534	12.1861	43.668	39.4527	19.8117	14.8305	16.9535	7.61523	4.36228	18.4294	4.3335
TVAG_063830	21.214	2.226	0.019	conserved hypothetical protein	15.3435	17.5815	26.4293	3.37279	0.892219	0	0	0	2.43722	37.5748	40.17	42.1	31.8855	68.3791	51.2297	4.36228	18.4294	21.6675
TVAG_222060	34.05	2.225	0.019	conserved hypothetical protein	17.5354	18.0567	14.8665	15.1776	11.5988	15.5182	7.10491	2.80267	4.87445	3.0466	3.58661	1.76891	106.779	150.886	157.843	50.1663	11.0576	20.223
TVAG_061680	138.872	2.223	0.021	conserved hypothetical protein	12.0556	21.8581	14.8665	99.4973	42.8265	79.5308	61.1023	58.8561	51.1817	40.1136	39.4527	74.6478	15.572	14.1279	13.8459	982.059	420.191	457.906
TVAG_082530	223.776	2.218	0	protein phosphatase-2B	72.3335	73.6522	59.4659	74.2014	89.2219	52.3739	66.7862	75.6721	151.108	554.482	610.441	598.244	472.35	405.754	420.222	121.053	82.9323	47.6685
TVAG_254160	79.255	2.217	0.005	conserved hypothetical protein	18.6313	31.8367	37.9921	20.2367	17.8444	1.93977	51.1554	43.4414	29.2467	268.101	195.112	202.363	8.15676	10.7372	9.69211	201.21	147.435	131.449
TVAG_150570	12.991	2.216	0.01	leucine rich repeat and nacht domain-containing protein	7.67173	2.85105	3.30366	5.05919	12.4911	1.93977	2.84197	4.20401	0	43.1602	38.0181	40.3311	11.8644	29.3861	20.0765	3.27171	7.37176	0
TVAG_475660	57.909	2.214	0	hypothetical protein	16.4394	15.2056	19.822	20.2367	30.3354	34.9159	25.5777	15.4147	7.31167	122.372	129.835	131.96	142.373	109.068	134.305	38.17	12.9006	36.1125
TVAG_162110	10.292	2.213	0.029	conserved hypothetical protein	1.09596	1.42553	1.65183	8.43198	2.67666	7.7591	0	8.40801	2.43722	29.9583	15.7811	22.9958	0	3.3907	2.07688	47.9851	14.7435	14.445
TVAG_009530	9.146	2.213	0.02	ankyrin repeat domain protein	2.19192	4.75175	4.95549	0	0	0	8.5259	4.20401	4.87445	25.8961	15.7811	15.9202	20.7627	38.428	11.0767	1.09057	1.84294	4.3335
TVAG_278580	1,766.534	2.212	0.04	conserved hypothetical protein	142.475	210.027	442.691	317.042	321.199	523.739	689.177	632.002	2368.98	4125.1	7276.52	11326.3	39.3007	79.6815	54.6912	352.254	1865.06	1031.37
TVAG_247080	200.198	2.21	0.001	adenylate cyclase	28.495	27.085	26.4293	180.444	60.6709	124.146	76.7331	67.2641	51.1817	75.1496	64.559	127.007	604.342	643.103	684.678	407.873	202.723	151.672
TVAG_268990	13.958	2.209	0.001	conserved hypothetical protein	9.86365	5.7021	3.30366	1.6864	5.35331	1.93977	5.68393	5.60534	4.87445	30.466	33.7141	23.7033	15.572	57.6419	30.4609	4.36228	5.52882	5.77799
TVAG_172600	30.886	2.207	0	conserved hypothetical protein	8.76769	6.65245	9.91099	25.2959	9.81441	25.2171	5.68393	4.20401	4.87445	72.6107	48.7779	39.2697	23.7288	34.4721	20.0765	57.255	75.5606	83.7809
TVAG_040460	24.236	2.206	0.003	structural maintenance of chromosome	14.2475	23.7588	6.60733	8.43198	10.7066	0	4.26295	4.20401	2.43722	115.771	67.4283	50.9445	12.6059	41.8187	8.99981	28.9001	22.1153	13.0005
TVAG_196630	225.192	2.205	0.013	conserved hypothetical protein	13.1515	22.3332	23.1256	252.959	135.617	213.375	29.8406	15.4147	17.0606	290.951	508.581	704.732	72.6693	76.2908	59.5372	93.7891	895.669	628.357
TVAG_231800	10.934	2.2	0	conserved hypothetical protein	5.47981	7.6028	4.95549	0	2.67666	0	4.26295	5.60534	2.43722	31.4816	16.4984	9.19831	24.4703	33.3419	14.5382	13.0868	11.0576	10.1115
TVAG_317910	15.111	2.193	0.019	conserved hypothetical protein	0	0	1.65183	15.1776	13.3833	13.5784	1.42098	1.40134	2.43722	9.13981	10.0425	13.4437	18.5381	16.3884	15.2305	21.8114	66.3459	52.002
TVAG_426190	63.185	2.193	0.004	paramyosin	15.3435	17.5815	13.2147	30.3551	12.4911	21.3375	26.9987	30.8294	36.5584	31.9893	32.9968	33.6092	15.572	23.1698	13.8459	315.72	243.268	222.453
TVAG_432830	216.352	2.187	0.003	hypothetical protein	72.3335	53.6948	104.065	84.3198	104.39	52.3739	73.8911	54.6521	102.363	1059.2	960.494	615.933	32.627	58.207	51.922	124.325	156.65	132.894
TVAG_124360	43.827	2.185	0.001	conserved hypothetical protein	33.9748	12.3546	21.4738	0	17.8444	9.69887	24.1567	16.816	4.87445	152.33	139.16	147.881	25.2118	61.0326	39.4607	34.8983	20.2723	27.4455
TVAG_378330	28.623	2.183	0.018	cell division cycle	14.2475	13.3049	21.4738	3.37279	29.4432	3.87955	1.42098	4.20401	0	51.2845	53.7992	42.1	93.432	97.7652	71.9985	2.18114	5.52882	5.77799
TVAG_353190	7.485	2.178	0.013	conserved hypothetical protein	8.76769	2.37588	1.65183	0	2.67666	1.93977	4.26295	1.40134	0	17.7719	14.3464	8.84453	2.96609	5.65117	1.38459	28.3548	9.2147	23.112
TVAG_406070	103.74	2.177	0.001	conserved hypothetical protein	89.8688	63.6735	34.6885	8.43198	49.072	42.675	12.7888	15.4147	19.4978	288.92	228.108	150.003	229.131	359.979	147.458	11.9963	73.7176	41.8905
TVAG_291450	27.994	2.176	0	conserved hypothetical protein	10.9596	28.5105	13.2147	6.74558	9.81441	3.87955	7.10491	4.20401	2.43722	78.1962	70.2976	36.4395	36.3347	76.8559	15.2305	16.3586	49.7594	37.557
TVAG_017340	49.915	2.172	0.001	CMGC family protein kinase	59.1819	28.0353	23.1256	3.37279	18.7366	11.6386	7.10491	4.20401	4.87445	116.786	101.142	84.1999	86.7583	170.1	60.9218	43.6228	31.33	43.335
TVAG_471920	5.362	2.172	0.043	conserved hypothetical protein	0	0	0	8.43198	7.13775	1.93977	0	0	0	9.13981	7.89054	6.72184	11.8644	8.47675	17.3073	3.817	3.68588	10.1115
TVAG_131260	212.445	2.17	0	conserved hypothetical protein	87.6769	97.4109	122.236	74.2014	187.366	32.9762	36.9456	23.8227	29.2467	578.347	649.177	474.774	157.945	357.719	172.381	66.5248	390.703	284.566
TVAG_263910	578.331	2.169	0.02	conserved hypothetical protein	93.1567	79.3543	92.5026	494.114	419.343	552.836	32.6826	54.6521	75.5539	1558.34	1233.08	1321.02	48.199	33.907	49.8451	1906.86	1402.48	962.036
TVAG_099030	289.858	2.169	0	conserved hypothetical protein	86.581	107.39	118.932	77.5742	227.516	58.1932	59.6813	99.4948	112.112	288.412	375.159	396.942	783.79	721.089	848.059	74.1588	364.902	417.46
TVAG_283000	47.179	2.167	0.011	leucine-rich repeat protein, BspA family	9.86365	12.3546	18.1701	52.2783	14.2755	44.6148	0	1.40134	2.43722	75.1496	73.8842	91.9831	21.5042	24.3	10.3844	136.867	112.419	147.339
TVAG_001480	45.445	2.165	0.008	conserved hypothetical protein	5.47981	2.37588	3.30366	33.7279	47.2876	19.3977	2.84197	18.2174	17.0606	71.0874	77.4708	50.9445	129.025	124.891	170.996	15.268	5.52882	23.112
TVAG_463980	4.028	2.165	0.015	conserved hypothetical protein	1.09596	0.95035	0	0	1.78444	1.93977	5.68393	1.40134	0	8.63204	9.32519	10.6134	2.96609	5.08605	3.46147	2.72643	11.0576	5.77799
TVAG_048010	52.413	2.158	0.049	CAMK family protein kinase	35.0708	32.7871	59.4659	5.05919	1.78444	19.3977	4.26295	7.00668	7.31167	20.8185	7.89054	7.07562	8.15676	11.8675	8.30752	439.5	129.006	138.672
TVAG_237550	133.648	2.157	0.001	conserved hypothetical protein	60.2779	70.3259	24.7775	26.9823	42.8265	34.9159	35.5246	91.0868	53.6189	311.261	397.396	474.774	252.86	211.354	240.226	19.085	29.4871	28.89
TVAG_498480	248.767	2.155	0	conserved hypothetical protein	138.091	71.7515	90.8507	40.4735	72.2697	128.025	66.7862	75.6721	138.922	958.665	860.069	879.5	93.432	133.933	96.9211	224.658	235.896	171.895
TVAG_393300	887.726	2.148	0	conserved hypothetical protein	240.016	91.2336	97.4581	182.131	143.647	323.942	569.814	730.096	565.436	2175.28	1826.3	1789.43	310.698	755.561	385.607	3067.78	1264.26	1460.39
TVAG_405120	85.475	2.148	0.028	conserved hypothetical protein	36.1667	35.163	44.5995	28.6687	33.9043	34.9159	24.1567	16.816	29.2467	290.951	365.834	525.719	13.3474	12.4326	13.8459	8.72457	11.0576	13.0005
TVAG_181930	1,514.832	2.147	0.045	conserved hypothetical protein	600.587	678.075	852.345	263.078	255.175	323.942	602.497	514.29	931.02	158.931	156.376	134.083	114.936	137.889	113.536	5264.18	11428.1	4737.96
TVAG_177690	24.188	2.146	0.006	conserved hypothetical protein	13.1515	16.156	8.25916	1.6864	8.92219	5.81932	5.68393	5.60534	14.6233	101.553	98.2731	78.5394	20.7627	20.9093	11.769	7.63399	7.37176	8.66699
TVAG_145710	219.921	2.144	0.01	conserved hypothetical protein	176.45	77.9287	127.191	48.9055	41.0421	89.2296	55.4183	79.8761	34.1211	744.387	875.85	939.997	28.1779	24.8651	17.3073	296.635	143.749	157.45
TVAG_162700	18.217	2.142	0.039	alcohol dehydrogenase	8.76769	13.7801	8.25916	5.05919	1.78444	21.3375	0	1.40134	0	23.8651	15.0638	15.5664	74.1524	57.0768	72.6908	1.09057	3.68588	4.3335
TVAG_372970	39.67	2.139	0.001	cyclin D	26.3031	7.6028	11.5628	11.8048	8.02997	17.458	15.6308	18.2174	17.0606	101.553	86.796	98.3512	103.813	70.0745	85.1521	13.6321	3.68588	17.334
TVAG_413330	202.357	2.137	0.002	protein CAJ1	92.0608	96.4606	110.673	86.0062	155.246	69.8319	15.6308	18.2174	29.2467	248.298	202.285	176.891	619.172	630.67	839.752	53.438	103.205	95.3369
TVAG_496790	15.012	2.135	0.007	conserved hypothetical protein	5.47981	12.3546	1.65183	8.43198	11.5988	3.87955	0	4.20401	0	51.7923	46.6259	27.5949	14.0889	34.4721	6.92293	3.27171	14.7435	23.112
TVAG_232130	5.915	2.135	0.009	conserved hypothetical protein	4.38385	2.37588	4.95549	3.37279	2.67666	0	1.42098	0	0	20.3107	15.0638	17.3353	9.63981	7.34652	4.84605	3.27171	3.68588	5.77799
TVAG_129440	16.114	2.134	0.018	leucine-rich repeat protein, BspA family	5.47981	7.6028	4.95549	3.37279	18.7366	7.7591	0	4.20401	0	49.2534	56.6684	36.4395	2.96609	6.7814	1.38459	27.2643	23.9582	33.2235
TVAG_482040	39.314	2.133	0.003	conserved hypothetical protein	14.2475	18.0567	21.4738	0	46.3954	21.3375	0	2.80267	4.87445	61.9476	68.1456	102.597	28.1779	80.2466	56.7681	57.255	62.66	60.6689
TVAG_333180	5.559	2.131	0.019	ankyrin repeat-containing protein	2.19192	2.85105	0	3.37279	5.35331	1.93977	0	0	2.43722	15.7408	15.0638	13.4437	4.44914	18.6489	6.92293	4.36228	1.84294	1.4445
TVAG_386640	28.387	2.129	0.026	conserved hypothetical protein	0	0.95035	3.30366	13.4912	15.1677	21.3375	14.2098	11.2107	17.0606	7.61651	10.0425	239.51	20.0211	11.3023	15.2305	24.5378	36.8588	49.113
TVAG_337370	25.258	2.128	0	conserved hypothetical protein	3.28788	2.85105	9.91099	0	13.3833	1.93977	12.7888	5.60534	38.9956	41.1292	49.4952	31.8403	37.8177	61.0326	34.6147	38.17	31.33	40.446
TVAG_389810	27.7	2.126	0.007	conserved hypothetical protein	4.38385	8.07798	4.95549	10.1184	2.67666	5.81932	15.6308	11.2107	31.6839	11.1709	10.7598	14.1512	10.3813	29.3861	14.5382	102.514	101.362	109.782
TVAG_135900	68.882	2.125	0.011	ankyrin repeat-containing protein	27.399	66.0494	49.5549	8.43198	20.521	21.3375	9.94688	9.80935	17.0606	266.578	235.999	252.246	74.1524	62.728	79.6137	20.7208	1.84294	15.8895
TVAG_297700	128.92	2.124	0.029	conserved hypothetical protein	103.02	72.7018	57.8141	3.37279	16.9522	17.458	71.0491	56.0534	34.1211	593.58	615.462	499.539	22.2457	27.6907	15.9227	47.9851	29.4871	36.1125
TVAG_171440	93.719	2.121	0.027	leucine-rich repeat protein, BspA family	18.6313	9.97868	13.2147	65.7694	44.6109	69.8319	29.8406	37.8361	26.8095	513.353	395.244	350.243	25.9533	18.0837	20.7688	21.2661	11.0576	14.445
TVAG_247040	55.817	2.117	0.002	hypothetical protein	23.0152	22.3332	34.6885	30.3551	40.1498	15.5182	5.68393	8.40801	7.31167	172.133	167.853	194.933	54.8727	97.2001	72.6908	14.7227	11.0576	31.779
TVAG_020980	38.67	2.114	0	conserved hypothetical protein	21.9192	16.156	23.1256	10.1184	24.0899	11.6386	2.84197	5.60534	14.6233	82.2583	72.4495	106.134	54.8727	129.412	55.3835	13.6321	25.8012	26.001
TVAG_458640	122.335	2.114	0	conserved hypothetical protein	61.3738	49.8934	46.2513	38.7871	46.3954	13.5784	34.1036	54.6521	68.2423	140.652	163.549	117.809	295.126	330.028	294.917	189.759	132.692	124.227
TVAG_562500	220.709	2.113	0.007	Clan MA, family M8, leishmanolysin-like metallopeptidase	5.47981	14.2553	23.1256	48.9055	56.2098	42.675	129.309	175.167	253.471	208.692	414.612	771.95	86.0167	161.623	60.2295	517.476	606.328	397.237
TVAG_498000	1,013.555	2.112	0.001	Ribose-phosphate pyrophosphokinase	382.491	458.069	218.042	364.261	792.29	548.956	261.461	256.444	143.796	959.68	945.431	760.63	4014.61	2823.32	3629.69	1076.94	272.755	335.124
TVAG_427480	32.095	2.108	0.005	conserved hypothetical protein	2.19192	0	1.65183	38.7871	25.8743	17.458	7.10491	7.00668	9.7489	45.1913	48.0606	46.3453	43.7499	27.1256	37.3838	90.5174	64.5029	65.0024
TVAG_315000	337.49	2.107	0.001	TKL family protein kinase	83.2931	117.843	137.102	97.8109	296.217	96.9887	73.8911	75.6721	165.731	384.888	344.315	414.985	1160.48	1018.34	1241.97	54.5285	134.535	176.229
TVAG_052430	13.295	2.104	0.014	glycine-rich cell wall structural protein 2 precursor	6.57577	12.3546	18.1701	0	0.892219	3.87955	0	1.40134	0	14.2175	9.32519	13.7975	14.8305	24.3	38.0761	9.81514	44.2306	27.4455
TVAG_471360	11.002	2.103	0.001	conserved hypothetical protein	3.28788	5.22693	1.65183	8.43198	4.46109	1.93977	4.26295	2.80267	4.87445	34.5282	29.4102	16.9815	9.63981	12.9977	5.53835	9.81514	14.7435	27.4455
TVAG_461810	155.413	2.103	0	ERC protein	94.2527	87.9074	59.4659	13.4912	87.4374	38.7955	45.4715	44.8427	53.6189	386.919	351.488	176.183	213.559	531.21	133.613	47.9851	250.64	180.562
TVAG_440890	332.94	2.101	0	CAMK family protein kinase	303.581	152.531	109.021	94.4381	48.1798	85.3501	143.519	119.114	75.5539	844.925	715.887	1413	232.097	122.065	175.15	559.463	422.033	377.014
TVAG_061670	299.605	2.101	0.024	conserved hypothetical protein	36.1667	32.3119	41.2958	138.284	201.641	267.689	78.1541	131.726	92.6145	87.336	87.5133	158.14	45.9745	36.1675	51.2297	2025.74	882.769	998.149
TVAG_214070	48.941	2.099	0.009	ankyrin repeat domain	13.1515	19.9574	21.4738	38.7871	24.9821	7.7591	21.3147	14.0134	4.87445	34.5282	34.4315	44.9302	109.745	310.814	148.843	8.72457	11.0576	11.556
TVAG_103510	33.097	2.098	0.001	leucine-rich repeat protein, BspA family	13.1515	14.7304	18.1701	16.864	13.3833	11.6386	9.94688	9.80935	2.43722	22.3418	16.4984	18.3966	37.0762	40.6884	33.9224	31.0813	158.493	127.116
TVAG_433700	20.901	2.096	0.002	conserved hypothetical protein	10.9596	5.7021	8.25916	3.37279	11.5988	1.93977	7.10491	12.612	9.7489	26.9117	33.7141	23.3496	79.343	59.9024	50.5374	15.268	0	15.8895
TVAG_133370	114.41	2.096	0.002	conserved hypothetical protein	26.3031	17.1063	31.3848	102.87	66.0242	87.2899	18.4728	19.6187	21.935	41.6369	52.3645	20.8731	203.177	174.621	264.456	348.437	311.457	251.343
TVAG_388630	1,607.732	2.096	0.015	biotin synthase	592.915	1139.95	1547.77	468.818	468.415	380.196	231.62	225.615	431.389	1696.45	7946.49	9103.85	1725.53	1159.05	1164.44	114.51	309.614	232.564
TVAG_451080	144.174	2.094	0	paramyosin, long form	104.116	76.9784	52.8586	37.1007	95.4674	25.2171	52.5764	21.02	24.3722	346.805	323.512	268.166	232.097	522.733	200.073	52.3474	110.576	49.113
TVAG_420240	67.54	2.093	0.032	conserved hypothetical protein	30.6869	49.8934	54.5104	5.05919	9.81441	25.2171	9.94688	11.2107	34.1211	3.0466	3.58661	1.41512	195.762	220.396	208.38	56.7097	152.964	143.005
TVAG_396460	20.832	2.091	0.001	leucine-rich repeat protein, BspA family	4.38385	9.5035	0	3.37279	13.3833	11.6386	5.68393	4.20401	19.4978	11.6786	14.3464	15.9202	27.4364	63.2931	22.1534	52.3474	57.1312	39.0015
TVAG_194330	1,596.114	2.088	0	Clan MA, family M8, leishmanolysin-like metallopeptidase	588.531	636.26	1159.59	291.746	564.775	370.497	520.08	498.875	840.842	2504.82	2535.02	2880.84	3651.26	4676.91	3422.7	464.038	1297.43	1825.85
TVAG_241500	33.524	2.088	0.001	conserved hypothetical protein	23.0152	8.55315	13.2147	1.6864	41.0421	11.6386	4.26295	4.20401	4.87445	85.8127	76.0361	42.1	47.4575	107.937	42.2299	20.7208	36.8588	31.779
TVAG_460630	309.034	2.088	0.048	conserved hypothetical protein	136.995	114.042	165.183	72.515	41.0421	89.2296	130.73	177.97	131.61	25.8961	32.2795	27.5949	35.5931	35.0372	32.5378	2553.57	674.516	1086.26
TVAG_357580	137.333	2.087	0.004	conserved hypothetical protein	82.1971	118.319	46.2513	40.4735	45.5032	60.133	21.3147	37.8361	17.0606	194.475	254.649	479.373	438.982	198.356	363.454	29.9907	14.7435	28.89
TVAG_254920	64.082	2.087	0.011	Na+ driven multidrug efflux pump	33.9748	34.2126	49.5549	0	0	0	31.2616	15.4147	56.0562	111.201	90.3826	79.6008	79.343	144.67	121.844	107.966	93.99	104.004
TVAG_029500	54.451	2.086	0	conserved hypothetical protein	23.0152	12.8297	14.8665	10.1184	35.6888	32.9762	17.0518	19.6187	19.4978	68.0408	56.6684	70.4025	69.7032	77.9861	80.9983	109.057	167.708	93.8924
TVAG_188740	511.086	2.086	0	amino acid transporter	122.748	119.269	122.236	131.539	260.528	219.195	282.776	259.247	238.848	1222.7	1517.85	1241.42	746.714	731.826	627.91	629.805	399.918	325.012
TVAG_047160	101.884	2.085	0.022	multiple ankyrin repeats single kh domain protein	46.0304	74.6025	61.1178	11.8048	31.2277	15.5182	35.5246	39.2374	34.1211	434.141	401.7	508.03	24.4703	19.214	15.2305	41.4417	20.2723	20.223
TVAG_RG_DS113423_14	181.637	2.083	0.001	conserved hypothetical protein	101.924	58.9217	57.8141	32.0415	202.534	25.2171	53.9974	50.4481	38.9956	412.307	345.032	233.142	407.838	630.67	395.3	44.7134	97.6759	80.8919
TVAG_010270	31.592	2.076	0.018	conserved hypothetical protein	17.5354	35.163	18.1701	10.1184	19.6288	5.81932	0	0	0	73.1185	84.644	85.615	51.1651	62.728	56.0758	6.54342	22.1153	20.223
TVAG_202150	66.185	2.072	0.01	zinc finger protein DHHC domain containing protein	27.399	29.4609	23.1256	38.7871	41.9343	25.2171	11.3679	14.0134	17.0606	23.3573	17.2157	8.13697	318.114	206.268	289.379	34.8983	29.4871	36.1125
TVAG_125730	315.23	2.069	0.006	AGC family protein kinase	108.5	60.8224	74.3324	187.19	100.821	221.134	99.4688	128.923	112.112	312.277	367.986	333.969	989.934	1561.98	878.52	35.4435	51.6023	49.113
TVAG_274620	285.197	2.069	0	conserved hypothetical protein	81.1011	57.021	44.5995	134.912	149.001	225.014	102.311	92.4882	104.801	647.403	589.639	487.864	450.105	500.128	691.601	356.617	234.053	184.896
TVAG_070290	56.155	2.069	0.002	hypothetical protein	40.5506	31.3616	33.0366	6.74558	32.1199	13.5784	17.0518	15.4147	2.43722	154.361	189.373	129.13	73.4108	124.326	84.4598	15.8133	33.1729	14.445
TVAG_028430	46.761	2.069	0.003	conserved hypothetical protein	6.57577	0.95035	6.60733	30.3551	38.3654	25.2171	18.4728	19.6187	17.0606	112.217	155.659	149.649	36.3347	93.2443	35.307	14.1774	31.33	50.5575
TVAG_230860	45.862	2.067	0	AGC family protein kinase	26.3031	20.9077	23.1256	13.4912	26.7666	25.2171	4.26295	8.40801	9.7489	128.973	91.8172	33.963	93.432	189.314	44.9991	18.5397	25.8012	40.446
TVAG_441630	2,546.457	2.065	0	conserved hypothetical protein	1475.16	1076.27	1423.88	406.421	1031.41	857.38	832.696	933.29	801.847	4713.1	4777.37	5777.6	4681.98	6022.45	5076.59	3396.04	1424.59	1128.15
TVAG_419950	27.471	2.065	0	conserved hypothetical protein	17.5354	7.12763	3.30366	18.5503	16.9522	1.93977	8.5259	12.612	7.31167	18.2796	14.3464	21.9344	51.9066	70.6396	64.3833	64.3437	44.2306	50.5575
TVAG_483360	86.416	2.065	0	conserved hypothetical protein	48.2223	45.6168	57.8141	11.8048	15.1677	11.6386	39.7875	39.2374	29.2467	114.755	98.9905	67.926	147.563	193.27	226.38	201.21	121.634	85.2254
TVAG_028040	13.238	2.064	0	conserved hypothetical protein	1.09596	1.9007	4.95549	3.37279	12.4911	1.93977	9.94688	7.00668	2.43722	20.3107	19.3677	19.1042	21.5042	22.0396	17.9996	22.3567	12.9006	37.557
TVAG_114120	6.718	2.063	0.028	conserved hypothetical protein	2.19192	0.95035	3.30366	0	0.892219	0	4.26295	5.60534	7.31167	20.3107	18.6504	18.3966	2.96609	3.3907	1.38459	3.817	20.2723	7.22249
TVAG_404920	22.593	2.056	0.016	conserved hypothetical protein	21.9192	10.4539	11.5628	0	14.2755	0	5.68393	4.20401	9.7489	92.4137	89.6653	65.0957	10.3813	19.7791	16.615	8.17928	16.5865	10.1115
TVAG_292880	79.459	2.054	0	conserved hypothetical protein	46.0304	45.6168	59.4659	8.43198	8.02997	17.458	35.5246	4.20401	53.6189	138.113	279.756	188.919	99.3642	72.9001	96.2288	113.965	77.4035	85.2254
TVAG_345200	15.045	2.053	0.032	conserved hypothetical protein	9.86365	12.3546	4.95549	1.6864	7.13775	0	5.68393	7.00668	2.43722	62.4554	45.9086	41.0386	14.0889	27.6907	17.9996	0	1.84294	8.66699
TVAG_160090	93.447	2.052	0.001	conserved hypothetical protein	38.3586	35.163	41.2958	38.7871	67.8086	58.1932	11.3679	11.2107	24.3722	108.662	88.9479	58.7277	254.343	310.814	398.069	51.8021	35.0159	49.113
TVAG_287770	147.2	2.045	0	conserved hypothetical protein	44.9344	35.163	24.7775	74.2014	92.7908	83.4103	61.1023	60.2574	41.4328	276.733	294.102	260.383	275.847	284.819	233.995	273.188	119.791	112.671
TVAG_150400	960.643	2.034	0.001	Na+ driven multidrug efflux pump	260.839	315.041	208.131	131.539	251.606	269.629	478.871	556.33	923.708	2172.23	2828.4	5171.22	634.003	647.059	760.83	701.782	458.892	521.464
TVAG_139140	18.521	2.032	0.007	conserved hypothetical protein	3.28788	1.42553	3.30366	20.2367	12.4911	11.6386	0	4.20401	9.7489	9.64758	7.89054	15.9202	22.9872	30.5163	26.3071	27.2643	77.4035	49.113
TVAG_488140	20.096	2.03	0.003	cyclins	8.76769	17.5815	14.8665	3.37279	11.5988	0	1.42098	4.20401	7.31167	67.0253	44.474	41.7462	19.2796	56.5117	19.3842	8.17928	12.9006	23.112
TVAG_013700	91.095	2.029	0.005	conserved hypothetical protein	54.7981	64.6238	57.8141	21.9231	77.623	27.1568	7.10491	4.20401	4.87445	262.008	333.555	272.411	64.5125	122.63	85.1521	39.2605	86.6182	53.4465
TVAG_090780	5.67	2.026	0.031	conserved hypothetical protein	9.86365	2.37588	1.65183	0	1.78444	1.93977	1.42098	0	0	8.63204	5.73858	7.4294	17.7966	19.7791	13.8459	2.18114	1.84294	5.77799
TVAG_271150	7.888	2.025	0.036	conserved hypothetical protein	3.28788	6.17728	0	5.05919	3.56888	0	7.10491	1.40134	0	32.4971	35.8661	9.90587	3.70762	13.5628	4.15376	1.09057	7.37176	7.22249
TVAG_473040	259.101	2.025	0	conserved hypothetical protein	104.116	89.3329	85.8952	47.2191	121.342	83.4103	167.676	149.943	70.6795	574.285	590.356	587.984	497.562	422.142	590.526	250.831	130.849	99.6704
TVAG_440910	70.837	2.023	0.007	conserved hypothetical protein	32.8788	39.4395	9.91099	25.2959	25.8743	29.0966	22.7357	35.0334	31.6839	241.189	269.713	336.446	49.6821	28.821	39.4607	16.9038	22.1153	18.7785
TVAG_198320	28.769	2.021	0.004	conserved hypothetical protein	21.9192	22.8084	4.95549	1.6864	13.3833	0	9.94688	11.2107	14.6233	70.5797	73.8842	60.1428	45.9745	93.8094	31.8455	16.3586	7.37176	17.334
TVAG_129040	23.14	2.021	0.005	conserved hypothetical protein	13.1515	18.0567	14.8665	3.37279	16.0599	5.81932	1.42098	2.80267	4.87445	53.3156	54.5165	55.1899	45.9745	48.0349	55.3835	4.36228	9.2147	10.1115
TVAG_321750	164.931	2.017	0.001	conserved hypothetical protein	69.0456	93.1343	90.8507	33.7279	152.569	40.7353	31.2616	21.02	53.6189	308.723	323.512	254.015	288.453	582.07	312.917	22.3567	162.179	128.56
TVAG_230720	155.145	2.009	0.009	serine/threonine-protein kinase ripk4	96.4446	189.595	90.8507	23.6095	27.6588	19.3977	22.7357	32.2307	51.1817	298.059	307.014	339.276	505.719	274.647	417.453	40.3511	20.2723	36.1125
TVAG_185960	13.692	2.003	0.016	conserved hypothetical protein	10.9596	5.7021	9.91099	0	0	0	4.26295	7.00668	12.1861	53.8233	33.7141	22.9958	12.6059	32.2117	11.769	6.54342	18.4294	4.3335
TVAG_469150	263.638	1.996	0.004	vps9-ankyrin repeat-containing protein	107.404	96.4606	97.4581	40.4735	168.629	81.4705	117.942	88.2841	153.545	917.536	933.236	979.62	177.224	283.124	319.84	34.8983	84.7753	63.5579
TVAG_154680	9,902.459	1.994	0.016	conserved hypothetical protein	1349.13	5820.9	4929.07	5861.91	4202.35	3101.7	277.092	260.648	9960.93	38682.2	37817.2	23174.1	8482.29	13041.8	8922.97	1856.15	7159.83	3344.01
TVAG_424820	303.098	1.991	0.026	Clan MA, family M8, leishmanolysin-like metallopeptidase	192.889	277.027	307.241	6.74558	3.56888	3.87955	66.7862	64.4614	173.043	139.636	165.701	188.212	449.363	594.503	409.838	926.985	705.846	780.029
TVAG_123210	62.968	1.985	0.015	transcription initiation factor tfiid	41.6465	34.6878	41.2958	15.1776	40.1498	5.81932	22.7357	11.2107	14.6233	59.4088	59.5377	56.9588	215.783	213.049	265.148	4.36228	20.2723	11.556
TVAG_523200	8.951	1.985	0.001	conserved hypothetical protein	5.47981	2.85105	4.95549	0	1.78444	0	4.26295	1.40134	14.6233	12.1864	15.0638	13.7975	13.3474	17.5186	14.5382	18.5397	9.2147	11.556
TVAG_316060	114.099	1.984	0.001	conserved hypothetical protein	59.1819	72.2266	89.1989	18.5503	66.0242	27.1568	25.5777	28.0267	26.8095	246.267	234.564	221.821	243.961	369.021	211.842	23.9926	53.4453	36.1125
TVAG_131250	58.198	1.982	0.005	gamma-tubulin complex component	25.2071	23.2836	39.644	13.4912	16.9522	29.0966	26.9987	25.224	12.1861	179.75	151.355	200.594	95.6565	76.2908	104.536	9.81514	7.37176	10.1115
TVAG_152670	907.452	1.981	0	conserved hypothetical protein	340.844	328.821	517.023	263.078	695.038	450.028	207.464	210.2	287.592	2074.23	2372.18	2425.17	1103.39	1304.29	1052.98	460.221	1288.22	953.369
TVAG_282550	249.509	1.978	0	DNA repair protein Smc5	96.4446	95.035	47.9031	94.4381	246.252	139.664	68.2072	71.4681	48.7445	493.042	556.642	723.482	571.715	345.286	602.988	112.329	99.5188	78.0029
TVAG_234980	49.84	1.976	0.014	conserved hypothetical protein	20.8233	11.4042	13.2147	3.37279	3.56888	3.87955	49.7344	33.6321	43.87	198.537	152.79	128.423	54.8727	57.0768	76.1523	11.451	18.4294	15.8895
TVAG_397320	228.362	1.975	0	adenosine diphosphatase	62.4698	79.3543	97.4581	42.1599	114.204	124.146	86.68	50.4481	180.355	657.051	412.46	574.894	203.177	329.463	194.534	237.199	427.562	236.898
TVAG_214450	46.206	1.975	0.004	nucleolar phosphoprotein p130	38.3586	16.6311	36.3403	6.74558	35.6888	9.69887	8.5259	5.60534	9.7489	149.791	118.358	73.9403	52.6482	137.889	50.5374	6.54342	31.33	43.335
TVAG_049440	18.362	1.974	0.044	conserved hypothetical protein	14.2475	12.8297	18.1701	0	6.24553	5.81932	0	4.20401	4.87445	67.5331	60.2551	49.5294	7.41524	22.0396	18.6919	0	18.4294	20.223
TVAG_181350	10.951	1.972	0.034	conserved hypothetical protein	2.19192	3.8014	4.95549	1.6864	9.81441	13.5784	2.84197	1.40134	0	36.5592	22.237	46.3453	15.572	12.9977	17.3073	1.09057	1.84294	2.889
TVAG_214940	56.255	1.971	0	leucine-rich repeat-containing protein	39.4546	69.8508	19.822	10.1184	27.6588	5.81932	9.94688	7.00668	9.7489	113.74	78.1881	101.535	104.555	107.937	108.69	55.6191	66.3459	76.5584
TVAG_486330	60.043	1.971	0.011	conserved hypothetical protein	53.7021	38.9644	24.7775	5.05919	10.7066	1.93977	25.5777	33.6321	24.3722	82.7661	90.3826	83.8461	174.258	183.663	205.611	17.4491	11.0576	13.0005
TVAG_197320	112.651	1.964	0	vesicle protein sorting-associated	55.894	48.943	51.2068	40.4735	56.2098	58.1932	34.1036	32.2307	36.5584	312.785	318.491	418.169	135.699	107.372	132.92	42.5323	73.7176	72.2249
TVAG_397480	138.854	1.964	0	conserved hypothetical protein	64.6617	37.0637	41.2958	50.5919	76.7308	52.3739	65.3652	68.6654	53.6189	140.652	139.16	122.762	358.897	534.601	412.607	105.785	58.9741	115.56
TVAG_218140	56.273	1.96	0	conserved hypothetical protein	29.591	31.8367	18.1701	10.1184	17.8444	9.69887	25.5777	33.6321	29.2467	148.268	124.814	128.069	62.288	45.7745	48.4605	99.2419	73.7176	76.5584
TVAG_001470	242.64	1.96	0.003	conserved hypothetical protein	31.7829	41.3402	24.7775	133.225	196.288	201.737	89.5219	78.4748	97.489	425.001	390.941	381.73	585.804	666.838	756.677	153.225	53.4453	59.2244
TVAG_529870	9.451	1.957	0.044	conserved hypothetical protein	2.19192	0	0	3.37279	0	0	4.26295	16.816	9.7489	17.7719	21.5197	9.19831	21.5042	24.8651	8.30752	5.45285	9.2147	15.8895
TVAG_071180	89.499	1.956	0	conserved hypothetical protein	10.9596	10.4539	11.5628	37.1007	59.7787	36.8557	66.7862	63.0601	34.1211	117.802	94.6865	105.073	131.991	111.893	147.458	201.21	162.179	208.008
TVAG_130190	75.137	1.95	0.002	DNA replication licensing factor	31.7829	39.9147	37.9921	18.5503	66.9164	15.5182	8.5259	21.02	36.5584	223.418	203.719	123.116	62.288	202.312	81.6906	5.99814	79.2465	93.8924
TVAG_237820	26.126	1.95	0.002	synaptonemal complex protein	24.1112	10.929	14.8665	3.37279	11.5988	9.69887	7.10491	7.00668	7.31167	77.6884	60.2551	82.7848	34.8516	45.7745	24.2303	4.90757	22.1153	21.6675
TVAG_113310	54.673	1.949	0	heat shock protein 70kD	9.86365	13.7801	13.2147	23.6095	54.4254	17.458	34.1036	22.4214	12.1861	172.133	140.595	114.979	57.8388	67.2489	64.3833	20.1756	79.2465	66.4469
TVAG_189550	27.351	1.949	0.005	conserved hypothetical protein	10.9596	10.929	11.5628	10.1184	28.551	9.69887	8.5259	2.80267	7.31167	84.7971	98.2731	102.95	11.8644	29.9512	16.615	13.0868	18.4294	15.8895
TVAG_176430	1,655.883	1.949	0	CMGC family protein kinase	838.41	571.161	479.031	551.451	434.511	795.308	1084.21	1046.8	331.462	892.655	912.434	814.404	4141.41	3323.45	4085.92	4450.62	1916.66	3136.01
TVAG_125690	217.307	1.948	0.008	vacuolar protein sorting-associated protein	90.9648	89.8081	130.495	30.3551	82.0841	67.8921	98.0478	120.515	95.0517	185.335	151.355	143.635	930.612	775.34	768.446	25.6284	68.1888	57.7799
TVAG_046360	21.074	1.948	0.001	conserved hypothetical protein	7.67173	9.5035	14.8665	10.1184	15.1677	5.81932	5.68393	5.60534	2.43722	19.2952	22.237	22.9958	50.4236	57.0768	85.1521	11.9963	20.2723	13.0005
TVAG_051580	161.415	1.943	0.026	conserved hypothetical protein	150.147	80.7798	80.9397	37.1007	53.5331	71.7717	42.6295	50.4481	31.6839	99.0146	103.294	69.6949	691.1	611.457	669.448	26.1737	7.37176	28.89
TVAG_210740	25.385	1.943	0.017	conserved hypothetical protein	18.6313	8.55315	23.1256	1.6864	13.3833	0	14.2098	7.00668	7.31167	76.6729	79.6228	93.0444	17.055	31.0814	26.3071	2.18114	11.0576	26.001
TVAG_074380	21.951	1.942	0.003	protein SLG1 precursor	10.9596	1.9007	9.91099	6.74558	23.1977	1.93977	12.7888	4.20401	9.7489	49.7612	49.4952	41.7462	36.3347	50.8605	37.3838	4.90757	12.9006	30.3345
TVAG_402690	52.759	1.941	0	hypothetical protein	35.0708	42.2906	26.4293	13.4912	16.0599	5.81932	12.7888	22.4214	19.4978	82.7661	58.8204	41.0386	129.025	165.014	146.766	68.706	40.5447	23.112
TVAG_423210	990.562	1.94	0	WD-repeat protein	316.733	357.807	455.906	344.025	679.871	298.725	325.405	301.287	606.869	1072.4	1078.85	1531.16	2565.67	2535.11	3143.7	366.432	753.763	1096.37
TVAG_350960	126.951	1.939	0.025	tRNA pseudouridine synthase D	2.19192	1.9007	0	59.0238	142.755	71.7717	52.5764	43.4414	99.9262	190.413	147.768	168.046	223.94	331.159	225.688	57.8002	221.153	245.565
TVAG_057140	27.496	1.938	0.005	conserved hypothetical protein	9.86365	1.9007	1.65183	3.37279	11.5988	15.5182	15.6308	36.4347	7.31167	84.7971	73.1669	54.8361	13.3474	31.0814	19.3842	66.5248	23.9582	24.5565
TVAG_029550	28.518	1.936	0.006	conserved hypothetical protein	19.7273	19.9574	16.5183	6.74558	19.6288	11.6386	2.84197	4.20401	2.43722	52.8078	44.474	41.0386	10.3813	11.3023	7.61523	98.6966	68.1888	75.1139
TVAG_151460	98.502	1.935	0.043	Clan CA, family C1, cathepsin L or K-like cysteine peptidase	21.9192	23.7588	36.3403	65.7694	54.4254	89.2296	22.7357	32.2307	21.935	16.7563	12.9118	16.2739	284.004	414.796	593.295	18.5397	22.1153	26.001
TVAG_384080	7.353	1.935	0.04	conserved hypothetical protein	6.57577	0.475175	6.60733	1.6864	1.78444	3.87955	1.42098	5.60534	0	31.4816	22.237	20.8731	1.48305	10.1721	6.92293	2.72643	5.52882	2.889
TVAG_428840	16.906	1.934	0.04	conserved hypothetical protein	10.9596	11.4042	9.91099	3.37279	7.13775	1.93977	0	8.40801	9.7489	96.9836	58.1031	26.1798	9.63981	33.3419	5.53835	2.18114	3.68588	5.77799
TVAG_267880	126.06	1.933	0	conserved hypothetical protein	48.2223	53.2196	47.9031	37.1007	138.294	73.7114	26.9987	23.8227	19.4978	234.589	221.653	235.618	239.512	258.824	385.607	60.5267	90.3041	73.6694
TVAG_407200	50.18	1.93	0	conserved hypothetical protein	5.47981	8.07798	16.5183	20.2367	65.132	17.458	14.2098	18.2174	21.935	44.6835	48.7779	60.1428	113.453	61.5977	125.997	142.319	62.66	56.3355
TVAG_120530	553.221	1.928	0	1-acyl-sn-glycerol-3-phosphate acyltransferase eta	90.9648	91.2336	77.6361	202.367	310.492	225.014	393.612	330.715	353.397	1083.58	1403.8	1406.28	950.633	873.671	1022.52	582.91	221.153	338.013
TVAG_052890	12.49	1.927	0.019	leucine-rich repeat protein, BspA family	0	0.95035	1.65183	11.8048	0.892219	0	15.6308	9.80935	7.31167	7.10874	8.60787	13.0899	23.7288	24.8651	22.1534	19.6303	25.8012	31.779
TVAG_319960	5.343	1.927	0.008	harmonin-interacting ankyrin-repeat containing protein (harp), sans	3.28788	1.9007	3.30366	3.37279	2.67666	0	0	2.80267	2.43722	10.6631	7.17322	9.19831	2.22457	8.47675	4.84605	11.9963	7.37176	14.445
TVAG_450670	75.514	1.926	0.002	conserved hypothetical protein	65.7577	40.8651	39.644	13.4912	34.7965	31.0364	22.7357	28.0267	4.87445	205.138	126.966	146.465	141.631	257.693	87.9213	13.0868	44.2306	54.891
TVAG_119400	21.291	1.926	0.003	conserved hypothetical protein	9.86365	9.97868	4.95549	1.6864	4.46109	0	14.2098	22.4214	12.1861	61.4398	76.0361	50.2369	20.0211	23.1698	18.6919	14.1774	16.5865	23.112
TVAG_122930	216.515	1.924	0.024	conserved hypothetical protein	35.0708	126.397	28.0811	131.539	151.677	100.868	59.6813	103.699	75.5539	445.312	565.967	922.307	503.494	245.826	350.3	10.9057	7.37176	33.2235
TVAG_027810	11.785	1.924	0.037	conserved hypothetical protein	3.28788	1.9007	9.91099	1.6864	11.5988	1.93977	1.42098	9.80935	2.43722	6.60098	15.7811	6.72184	41.5253	38.428	47.0759	1.09057	3.68588	7.22249
TVAG_180600	58.424	1.924	0	conserved hypothetical protein	37.2627	18.0567	23.1256	11.8048	42.8265	29.0966	15.6308	12.612	29.2467	103.077	107.598	96.5823	137.182	168.405	141.228	20.1756	33.1729	24.5565
TVAG_281100	227.207	1.923	0.015	conserved hypothetical protein	97.5406	171.063	115.628	50.5919	41.0421	56.2535	115.1	110.706	95.0517	340.712	276.169	378.546	663.664	479.219	1034.29	21.8114	22.1153	20.223
TVAG_393310	1,369.382	1.923	0	conserved hypothetical protein	447.152	165.836	173.442	441.836	347.073	566.414	1054.37	1133.68	816.47	2323.54	1873.65	1314.3	843.112	1586.28	1147.82	5908.71	2237.33	2267.86
TVAG_376480	30.23	1.923	0.009	calcium-binding protein	13.1515	11.8794	13.2147	0	15.1677	1.93977	21.3147	26.6254	9.7489	89.3671	91.8172	56.605	31.8855	93.8094	31.1532	8.72457	14.7435	13.0005
TVAG_106380	139.998	1.921	0.007	neurobeachin-like protein	71.2375	66.9997	123.887	25.2959	71.3775	32.9762	32.6826	43.4414	58.4934	536.71	484.192	561.097	55.6143	108.502	71.9985	34.8983	75.5606	65.0024
TVAG_005640	706.066	1.921	0.004	Ribose-phosphate pyrophosphokinase	339.748	309.339	173.442	185.503	371.163	422.871	315.458	375.558	160.857	274.702	292.667	268.166	2498.93	2728.95	2565.64	902.993	228.525	294.678
TVAG_383790	104.269	1.92	0.001	cell division cycle	73.4294	67.9501	64.4214	10.1184	98.1441	21.3375	14.2098	12.612	26.8095	247.283	218.783	120.993	164.618	346.982	130.151	74.1588	86.6182	98.2259
TVAG_453600	34.59	1.919	0.013	conserved hypothetical protein	16.4394	29.936	8.25916	6.74558	25.8743	0	22.7357	8.40801	9.7489	131.004	100.425	88.7991	36.3347	80.2466	20.7688	13.6321	7.37176	15.8895
TVAG_389780	377.95	1.919	0.007	TKL family protein kinase	98.6365	95.035	150.317	263.078	340.828	349.159	34.1036	60.2574	31.6839	1000.81	1037.97	1281.75	516.1	744.259	385.607	147.227	95.8329	170.451
TVAG_210270	526.321	1.918	0	brefeldin A-inhibited guanine nucleotide-exchange protein	260.839	242.815	204.827	102.87	296.217	116.386	284.197	283.07	190.103	762.667	840.702	910.986	1270.97	1651.27	1474.58	187.578	270.912	122.782
TVAG_382250	15.475	1.916	0.039	leucine-rich repeat protein, BspA family	1.09596	5.7021	14.8665	1.6864	11.5988	5.81932	4.26295	4.20401	9.7489	19.2952	26.5409	19.1042	25.2118	75.1605	40.8453	0	1.84294	11.556
TVAG_016340	203.583	1.915	0.005	conserved hypothetical protein	65.7577	80.3046	77.6361	72.515	178.444	67.8921	83.838	56.0534	85.3028	281.811	241.02	185.381	631.778	773.08	650.756	33.8077	44.2306	54.891
TVAG_RG_DS114146_3	640.317	1.911	0.023	Metallophosphoesterase domain-containing protein	196.177	173.439	262.641	613.848	276.588	483.004	134.993	149.943	129.173	127.45	125.531	145.05	343.325	404.624	299.071	630.895	3545.82	3484.13
TVAG_180980	24.74	1.911	0.017	conserved hypothetical protein	13.1515	9.97868	18.1701	15.1776	6.24553	11.6386	7.10491	5.60534	7.31167	68.5486	70.2976	79.6008	39.3007	42.9489	42.9222	2.18114	3.68588	1.4445
TVAG_380390	63.942	1.909	0.001	conserved hypothetical protein	55.894	46.092	44.5995	8.43198	33.9043	11.6386	14.2098	14.0134	9.7489	126.434	87.5133	79.247	114.195	241.87	98.3057	32.1718	79.2465	53.4465
TVAG_348420	15.324	1.909	0.007	leucine-rich repeat protein, BspA family	3.28788	6.17728	4.95549	11.8048	8.02997	13.5784	0	0	12.1861	37.067	33.7141	23.3496	17.055	43.514	31.8455	5.99814	7.37176	15.8895
TVAG_379830	155.941	1.906	0.002	deoxyuridine 5'-triphosphate nucleotidohydrolase	67.9496	126.872	113.976	47.2191	47.2876	17.458	32.6826	35.0334	102.363	262.516	277.604	257.906	302.542	523.298	377.3	29.4454	82.9323	102.559
TVAG_490910	80.829	1.906	0.002	conserved hypothetical protein	52.6061	50.3686	44.5995	16.864	43.7187	21.3375	32.6826	21.02	21.935	214.278	192.242	313.804	117.161	82.5071	146.074	20.7208	44.2306	18.7785
TVAG_085190	216.164	1.902	0.05	protein phosphatase 1 regulatory subunit 12C	99.7325	216.205	175.094	35.4143	72.2697	38.7955	66.7862	60.2574	56.0562	878.945	913.151	988.818	27.4364	37.8628	22.1534	134.14	33.1729	34.668
TVAG_164620	22.453	1.898	0.001	cyclin-dependent kinases regulatory subunit	10.9596	13.7801	6.60733	8.43198	9.81441	11.6386	11.3679	7.00668	4.87445	28.9427	28.6929	18.0428	57.8388	88.1582	55.3835	14.7227	22.1153	5.77799
TVAG_122820	74.542	1.896	0	conserved hypothetical protein	39.4546	29.4609	39.644	26.9823	65.132	21.3375	15.6308	21.02	24.3722	172.641	187.221	153.895	117.161	207.398	114.228	23.9926	46.0735	36.1125
TVAG_159520	18.981	1.893	0.002	conserved hypothetical protein	9.86365	10.4539	8.25916	0	19.6288	3.87955	8.5259	8.40801	0	24.3728	22.237	10.9672	48.9406	53.121	44.3068	19.6303	33.1729	15.8895
TVAG_258180	152.659	1.891	0.005	conserved hypothetical protein	104.116	68.9004	72.6806	21.9231	134.725	29.0966	48.3134	39.2374	63.3678	267.086	185.786	162.739	395.974	461.701	563.527	24.5378	60.817	43.335
TVAG_062550	221.247	1.889	0.001	Clan SB, family S8, subtilisin-like serine peptidase	107.404	119.744	56.1623	96.1245	129.372	166.821	49.7344	67.2641	53.6189	298.567	319.208	473.005	786.756	246.391	735.908	170.674	47.9165	57.7799
TVAG_118580	156.44	1.889	0.001	conserved hypothetical protein	30.6869	57.9714	36.3403	53.9647	91.0063	89.2296	123.626	77.0735	38.9956	165.532	156.376	169.107	533.897	377.498	533.758	159.769	58.9741	62.1134
TVAG_026050	37.794	1.886	0.004	conserved hypothetical protein	28.495	20.9077	13.2147	5.05919	33.0121	5.81932	15.6308	8.40801	12.1861	144.714	119.793	65.4495	26.6948	67.2489	30.4609	6.54342	40.5447	36.1125
TVAG_RG_DS113187_14	35.72	1.883	0	conserved hypothetical protein	29.591	15.2056	16.5183	5.05919	22.3055	15.5182	14.2098	9.80935	7.31167	39.0981	30.8449	56.605	100.106	111.893	91.3827	20.7208	22.1153	34.668
TVAG_278050	26.568	1.883	0.015	hypothetical protein	16.4394	12.3546	36.3403	10.1184	9.81441	9.69887	1.42098	2.80267	2.43722	12.6942	18.6504	5.6605	65.2541	119.805	49.8451	21.2661	46.0735	37.557
TVAG_271690	85.549	1.881	0.031	conserved hypothetical protein	84.389	49.4182	87.5471	18.5503	14.2755	31.0364	9.94688	14.0134	19.4978	271.656	350.053	392.343	45.2329	41.8187	34.6147	27.2643	9.2147	39.0015
TVAG_148100	170.624	1.877	0.001	conserved hypothetical protein	158.914	118.794	140.406	64.083	66.0242	62.0728	7.10491	19.6187	17.0606	284.35	169.288	131.253	232.097	270.691	260.995	308.086	403.604	356.791
TVAG_021870	59.756	1.876	0	myosin-4	52.6061	38.4892	19.822	6.74558	24.0899	19.3977	19.8938	14.0134	34.1211	188.889	156.376	95.5209	64.5125	135.628	76.1523	20.7208	68.1888	40.446
TVAG_179850	11.955	1.875	0.003	conserved hypothetical protein	14.2475	2.85105	13.2147	3.37279	2.67666	1.93977	2.84197	2.80267	2.43722	31.9893	32.2795	22.642	15.572	19.214	11.769	14.1774	11.0576	10.1115
TVAG_010520	358.496	1.868	0.003	lim domain	24.1112	43.7161	61.1178	323.788	322.983	209.496	88.1009	64.4614	251.034	570.223	738.842	861.811	223.199	397.842	259.61	201.756	1113.14	697.693
TVAG_128170	21.025	1.868	0.028	ankyrin repeat and FYVE domain containing protein	12.0556	12.3546	14.8665	8.43198	0	0	7.10491	12.612	14.6233	62.4554	79.6228	74.294	14.8305	25.4303	13.1536	5.45285	11.0576	10.1115
TVAG_335570	189.706	1.868	0	axoneme-associated protein mst101	127.132	126.397	47.9031	70.8286	83.8686	56.2535	63.9442	65.8628	90.1773	383.364	330.685	362.979	364.088	475.263	351.685	133.05	138.221	143.005
TVAG_202010	806.128	1.864	0.006	conserved hypothetical protein	298.102	501.785	510.416	264.764	647.751	232.773	193.254	208.799	268.095	929.722	929.649	837.4	2392.9	2644.75	3098.01	188.123	213.781	150.228
TVAG_072310	108.997	1.863	0.005	conserved hypothetical protein	53.7021	102.638	64.4214	25.2959	66.0242	31.0364	31.2616	12.612	34.1211	234.081	263.975	375.008	207.627	159.363	209.073	19.6303	46.0735	26.001
TVAG_237270	22.355	1.857	0.021	conserved hypothetical protein	19.7273	19.007	9.91099	6.74558	0.892219	3.87955	2.84197	12.612	9.7489	6.60098	6.4559	3.89159	24.4703	48.0349	35.307	63.2531	75.5606	53.4465
TVAG_402700	39.067	1.856	0	hypothetical protein	17.5354	24.7091	29.733	13.4912	13.3833	7.7591	14.2098	14.0134	17.0606	74.6418	58.1031	36.7932	90.4659	98.8955	112.152	38.7153	18.4294	23.112
TVAG_236560	31.304	1.855	0	conserved hypothetical protein	19.7273	15.6808	13.2147	1.6864	19.6288	5.81932	11.3679	16.816	17.0606	91.9059	68.1456	62.973	40.0423	66.1187	42.9222	15.268	27.6441	27.4455
TVAG_316070	28.532	1.854	0.016	DNA double-strand break repair Rad50 ATPase	28.495	23.7588	23.1256	0	4.46109	3.87955	11.3679	9.80935	4.87445	72.103	50.2125	55.1899	53.3897	108.502	24.9226	11.9963	20.2723	7.22249
TVAG_164110	114.87	1.853	0.002	heat shock protein	64.6617	44.1913	44.5995	64.083	85.653	58.1932	28.4197	26.6254	31.6839	361.53	335.707	418.169	117.902	109.633	128.767	52.3474	60.817	34.668
TVAG_220320	78.284	1.853	0.014	conserved hypothetical protein	47.1263	33.7374	34.6885	50.5919	16.0599	7.7591	35.5246	46.2441	34.1211	285.873	288.363	293.285	17.7966	37.2977	17.9996	27.2643	51.6023	83.7809
TVAG_166370	17.947	1.851	0.02	ankyrin repeat-containing protein	7.67173	11.4042	23.1256	8.43198	8.92219	9.69887	0	0	0	33.0049	47.3433	48.8218	11.1229	22.6047	7.61523	9.81514	25.8012	47.6685
TVAG_117360	985.021	1.85	0.001	2-deoxyglucose-6-phosphate phosphatase	311.253	387.268	497.201	669.499	1183.97	450.028	100.89	89.6855	158.42	1591.34	1841.37	1467.13	1447.45	2030.47	1483.58	342.984	2699.91	977.926
TVAG_471350	44.31	1.849	0	myosin heavy chain, clone	30.6869	15.2056	23.1256	11.8048	26.7666	9.69887	26.9987	23.8227	2.43722	106.631	82.492	66.5109	63.771	106.242	66.4602	41.4417	51.6023	41.8905
TVAG_161830	190.218	1.848	0.002	conserved hypothetical protein	85.485	73.6522	79.2879	50.5919	222.162	52.3739	51.1554	74.2708	53.6189	211.739	219.501	185.735	662.922	535.731	601.603	82.8834	49.7594	131.449
TVAG_219890	498.304	1.848	0	ankyrin repeat and socs box protein	200.561	135.9	113.976	136.598	209.671	275.448	275.671	361.545	243.722	992.177	1108.26	1135.28	480.507	825.071	553.142	1154.37	383.332	384.237
TVAG_330760	56.842	1.847	0.023	cyclins	28.495	20.9077	14.8665	5.05919	22.3055	13.5784	52.5764	54.6521	9.7489	184.827	112.62	95.1671	110.487	150.321	125.305	4.36228	9.2147	8.66699
TVAG_020370	40.923	1.845	0.001	conserved hypothetical protein	18.6313	24.7091	11.5628	10.1184	43.7187	9.69887	7.10491	12.612	19.4978	88.8593	87.5133	88.0915	37.8177	96.635	18.6919	16.3586	62.66	82.3364
TVAG_101860	32.562	1.84	0.022	conserved hypothetical protein	17.5354	5.7021	19.822	6.74558	5.35331	7.7591	11.3679	23.8227	31.6839	83.2738	83.2094	160.263	7.41524	9.60699	8.30752	9.81514	62.66	31.779
TVAG_214470	16.961	1.838	0.026	leucine-rich repeat protein, BspA family	4.38385	3.8014	1.65183	5.05919	5.35331	9.69887	9.94688	9.80935	19.4978	37.067	35.1488	71.11	25.9533	26.5605	31.1532	1.09057	3.68588	4.3335
TVAG_092580	99.838	1.837	0.002	proliferating cell nuclear antigen	58.086	71.2763	64.4214	23.6095	48.1798	34.9159	28.4197	23.8227	38.9956	278.764	332.12	197.764	92.6904	250.912	44.9991	19.6303	70.0318	118.449
TVAG_010210	357.362	1.836	0	DNAse2-prov protein	105.212	146.354	82.5916	214.172	168.629	261.87	173.36	170.963	85.3028	349.852	329.968	329.37	1143.43	1005.91	839.06	445.498	281.97	299.011
TVAG_423460	224.842	1.833	0	conserved hypothetical protein	76.7173	67.4749	105.717	79.2606	195.396	81.4705	98.0478	95.2908	87.7401	333.603	309.166	312.389	522.033	687.747	713.062	100.878	82.9323	98.2259
TVAG_038240	19.646	1.833	0.047	conserved hypothetical protein	14.2475	15.6808	3.30366	15.1776	22.3055	1.93977	1.42098	1.40134	0	61.4398	53.0818	26.8874	18.5381	56.5117	29.0763	1.09057	5.52882	26.001
TVAG_386360	53.123	1.83	0.044	ankyrin repeat-containing protein	24.1112	18.0567	47.9031	3.37279	1.78444	0	45.4715	49.0467	19.4978	33.5126	22.9543	17.3353	27.4364	59.9024	30.4609	147.772	208.252	199.341
TVAG_001460	61.905	1.829	0	conserved hypothetical protein	20.8233	18.0567	8.25916	21.9231	28.551	46.5546	41.2085	23.8227	38.9956	86.8282	88.9479	90.2142	134.216	180.272	128.074	75.2494	33.1729	49.113
TVAG_407230	21.456	1.825	0	protein disulfide isomerase	9.86365	4.75175	14.8665	10.1184	10.7066	5.81932	12.7888	8.40801	9.7489	39.6059	37.3008	47.0529	23.7288	31.6465	29.7686	25.0831	33.1729	31.779
TVAG_198380	40.75	1.825	0.003	hypothetical protein	31.7829	24.7091	18.1701	8.43198	28.551	17.458	9.94688	4.20401	17.0606	110.693	98.9905	54.4823	76.3769	115.284	60.2295	9.81514	18.4294	28.89
TVAG_400220	12.908	1.824	0.024	conserved hypothetical protein	18.6313	5.22693	6.60733	6.74558	8.92219	3.87955	0	0	0	42.1447	33.7141	31.1327	12.6059	10.7372	11.769	25.6284	7.37176	7.22249
TVAG_225370	205.15	1.824	0.003	neurobeachin	123.844	135.425	94.1544	33.7279	111.527	71.7717	99.4688	88.2841	53.6189	474.255	462.673	616.994	381.143	416.491	375.915	32.7171	57.1312	63.5579
TVAG_029490	89.241	1.823	0	leucine-rich repeat protein, BspA family	74.5254	39.4395	49.5549	15.1776	33.0121	17.458	29.8406	44.8427	48.7445	152.33	158.528	240.571	45.9745	57.0768	78.2292	150.499	250.64	119.893
TVAG_145340	622.154	1.823	0	alpha-galactosidase/alpha-N-acetylgalactosaminidase	248.783	210.978	165.183	217.545	393.469	446.148	274.25	281.668	231.536	857.111	1045.86	1282.1	881.671	646.494	726.216	1900.86	731.648	657.247
TVAG_159340	13.419	1.822	0.018	conserved hypothetical protein	2.19192	1.9007	3.30366	3.37279	8.02997	1.93977	2.84197	21.02	9.7489	43.1602	38.7354	22.9958	17.055	30.5163	11.0767	3.27171	7.37176	13.0005
TVAG_386500	23.546	1.819	0.005	conserved hypothetical protein	15.3435	14.7304	18.1701	6.74558	7.13775	0	9.94688	8.40801	12.1861	67.5331	60.2551	64.742	17.055	22.0396	12.4613	7.63399	53.4453	26.001
TVAG_166350	19.145	1.818	0.001	profilin	3.28788	8.07798	1.65183	13.4912	13.3833	23.2773	4.26295	7.00668	2.43722	35.0359	46.6259	28.6563	32.627	40.6884	34.6147	16.3586	12.9006	20.223
TVAG_028000	15.824	1.818	0.01	peptidoglycan DL-endopeptidase cwlO precursor	6.57577	5.7021	4.95549	1.6864	11.5988	7.7591	5.68393	14.0134	4.87445	66.0098	49.4952	22.642	5.93219	37.2977	13.8459	9.26985	7.37176	10.1115
TVAG_004070	51.538	1.815	0.019	conserved hypothetical protein	56.99	44.1913	41.2958	13.4912	15.1677	7.7591	7.10491	5.60534	12.1861	170.102	164.984	118.87	68.2202	112.458	22.1534	8.17928	38.7018	20.223
TVAG_201640	32.987	1.812	0.002	caldesmon	9.86365	11.8794	21.4738	15.1776	22.3055	34.9159	5.68393	4.20401	7.31167	95.968	97.5558	94.8134	22.2457	31.6465	26.3071	36.5341	31.33	24.5565
TVAG_339510	80.9	1.812	0	conserved hypothetical protein	37.2627	56.0707	52.8586	32.0415	42.8265	29.0966	19.8938	22.4214	29.2467	233.065	198.698	220.406	117.161	93.8094	103.844	63.2531	47.9165	56.3355
TVAG_147870	129.489	1.811	0.001	conserved hypothetical protein	42.7425	27.5602	59.4659	82.6334	67.8086	106.688	45.4715	44.8427	41.4328	511.322	404.57	196.702	51.9066	67.2489	46.3837	193.031	200.881	140.116
TVAG_221440	42.11	1.811	0.005	conserved hypothetical protein	24.1112	19.9574	9.91099	26.9823	46.3954	27.1568	4.26295	2.80267	4.87445	122.372	86.0787	68.9873	20.7627	23.7349	31.8455	123.234	55.2882	59.2244
TVAG_080810	117.982	1.809	0.004	conserved hypothetical protein	31.7829	54.17	36.3403	40.4735	107.066	32.9762	52.5764	64.4614	51.1817	255.915	235.282	354.843	299.576	146.365	273.456	31.0813	25.8012	30.3345
TVAG_124310	9.736	1.809	0.004	conserved hypothetical protein	3.28788	5.7021	6.60733	3.37279	3.56888	3.87955	8.5259	2.80267	0	7.10874	25.1063	7.78319	10.3813	19.7791	7.61523	30.536	14.7435	14.445
TVAG_328540	72.294	1.806	0.011	conserved hypothetical protein	38.3586	51.7941	34.6885	21.9231	53.5331	5.81932	42.6295	33.6321	4.87445	204.63	208.023	161.324	141.631	118.675	117.69	29.4454	23.9582	8.66699
TVAG_124900	33.792	1.805	0	adenylate cyclase	17.5354	34.2126	23.1256	6.74558	15.1677	9.69887	5.68393	9.80935	9.7489	27.9272	25.1063	29.3638	54.8727	70.0745	69.2293	109.602	57.1312	33.2235
TVAG_324480	267.69	1.805	0.002	conserved hypothetical protein	81.1011	78.4039	51.2068	195.622	261.42	219.195	56.8393	70.0668	58.4934	724.076	687.195	1046.13	263.241	185.923	288.686	150.499	241.425	158.895
TVAG_102400	112.968	1.805	0	conserved hypothetical protein	49.3183	48.4679	39.644	87.6926	86.5452	65.9523	29.8406	22.4214	19.4978	90.3826	120.51	122.055	126.801	169.535	122.536	112.329	329.886	390.015
TVAG_233410	292.298	1.804	0.011	conserved hypothetical protein	126.036	180.091	209.783	106.243	364.025	62.0728	39.7875	18.2174	63.3678	681.424	697.954	669.354	550.952	527.819	578.065	30.536	175.079	180.562
TVAG_417110	365.418	1.803	0.004	protein phosphatase 1 regulatory subunit 12B	145.763	181.992	117.28	104.557	57.102	166.821	214.568	288.675	187.666	277.241	227.391	360.149	134.957	244.696	128.767	1536.61	930.685	1272.6
TVAG_310210	98.579	1.803	0.001	conserved hypothetical protein	42.7425	38.4892	39.644	35.4143	56.2098	15.5182	71.0491	61.6588	34.1211	177.719	159.246	182.551	244.703	211.354	290.763	27.2643	36.8588	49.113
TVAG_442140	135.523	1.802	0	conserved hypothetical protein	76.7173	54.17	67.7251	40.4735	61.5631	56.2535	65.3652	79.8761	41.4328	220.371	248.193	234.203	335.169	363.37	316.378	55.6191	58.9741	63.5579
TVAG_173070	57.973	1.802	0.004	hypothetical protein	29.591	32.7871	37.9921	16.864	49.072	15.5182	22.7357	21.02	4.87445	59.9165	35.8661	39.6235	198.728	135.063	238.149	37.0794	36.8588	31.779
TVAG_005650	798.883	1.801	0.008	arf GTPase-activating protein	224.672	280.353	257.686	381.125	763.739	717.717	210.305	231.22	138.922	425.509	451.196	392.697	2767.37	2628.92	3011.48	850.1	326.201	320.679
TVAG_423670	8.173	1.801	0.008	Na+ driven multidrug efflux pump	4.38385	4.75175	6.60733	1.6864	7.13775	0	1.42098	2.80267	2.43722	15.233	9.32519	8.84453	22.2457	24.3	11.769	6.54342	14.7435	2.889
TVAG_084330	45.768	1.8	0.001	conserved hypothetical protein	21.9192	40.3899	46.2513	13.4912	8.02997	7.7591	12.7888	12.612	19.4978	137.097	124.814	67.2184	28.1779	115.284	31.8455	38.17	47.9165	50.5575
TVAG_295280	80.408	1.8	0.002	dynein heavy chain	55.894	57.021	46.2513	13.4912	41.9343	9.69887	28.4197	39.2374	29.2467	208.692	185.786	203.424	126.059	172.361	135.689	21.8114	40.5447	31.779
TVAG_086280	115.089	1.8	0.001	kelch repeat domain	35.0708	40.8651	44.5995	15.1776	134.725	52.3739	19.8938	57.4548	60.9306	271.656	317.774	251.185	113.453	145.235	125.997	44.7134	211.938	128.56
TVAG_118370	33.302	1.8	0.045	conserved hypothetical protein	8.76769	8.07798	4.95549	26.9823	26.7666	11.6386	18.4728	7.00668	21.935	41.1292	55.2338	57.6663	111.97	57.0768	134.997	1.63586	3.68588	1.4445
TVAG_403610	109.591	1.799	0.017	conserved hypothetical protein	32.8788	41.8154	33.0366	57.3374	82.0841	65.9523	49.7344	60.2574	17.0606	50.269	47.3433	65.8033	433.791	383.714	447.222	45.804	36.8588	21.6675
TVAG_238870	36.762	1.797	0.004	conserved hypothetical protein	26.3031	28.9857	9.91099	15.1776	30.3354	5.81932	8.5259	5.60534	14.6233	112.217	84.644	49.5294	35.5931	111.328	15.2305	9.81514	46.0735	52.002
TVAG_453760	36.798	1.796	0.004	WD-repeat protein	28.495	26.6098	16.5183	10.1184	20.521	9.69887	15.6308	11.2107	7.31167	64.4865	50.9299	34.6706	90.4659	170.1	56.0758	9.81514	16.5865	23.112
TVAG_RG_DS113484_10	68.516	1.795	0.022	conserved hypothetical protein	1.09596	1.9007	0	50.5919	41.0421	27.1568	49.7344	40.6387	65.805	89.3671	106.164	87.7377	117.161	162.754	130.151	63.2531	130.849	67.8914
TVAG_485670	26.672	1.792	0.004	conserved hypothetical protein	13.1515	21.8581	8.25916	5.05919	18.7366	3.87955	11.3679	8.40801	14.6233	69.5641	76.0361	43.1613	14.8305	64.9884	11.0767	8.72457	38.7018	47.6685
TVAG_437420	1,104.819	1.791	0.02	AP-3 complex subunit beta-1	533.733	407.7	589.704	656.008	782.476	517.92	271.408	395.177	304.653	422.462	370.138	257.906	4087.28	4411.3	4711.75	356.071	337.258	473.796
TVAG_030780	24.971	1.789	0.019	DNA polymerase epsilon subunit B	20.8233	12.8297	18.1701	1.6864	17.8444	0	18.4728	7.00668	2.43722	86.8282	54.5165	49.8831	43.0084	45.2094	34.6147	3.817	9.2147	23.112
TVAG_394060	1,671.272	1.789	0.004	conserved hypothetical protein	781.42	1035.88	1265.3	920.772	940.399	358.858	272.829	263.451	913.959	937.339	799.097	755.677	4508.46	5767.02	6338.64	1020.23	1909.29	1294.27
TVAG_421200	15.363	1.786	0.029	conserved hypothetical protein	7.67173	10.4539	9.91099	5.05919	10.7066	7.7591	1.42098	0	7.31167	10.6631	10.0425	8.84453	8.15676	9.60699	6.23064	27.2643	71.8747	63.5579
TVAG_497990	3,253.064	1.782	0	conserved hypothetical protein	773.749	1072.47	1101.77	2116.43	3265.52	2473.21	652.231	772.136	965.141	3120.23	3568.68	3834.28	9221.59	7413.2	8975.58	3993.67	2106.48	3128.78
TVAG_271830	22.677	1.781	0	conserved hypothetical protein	15.3435	9.5035	16.5183	3.37279	14.2755	9.69887	4.26295	8.40801	9.7489	36.5592	49.4952	42.1	22.2457	16.9535	21.4611	56.7097	36.8588	34.668
TVAG_506640	254.991	1.78	0.001	DNA double-strand break repair Rad50 ATPase	105.212	201.474	113.976	111.302	194.504	81.4705	71.0491	42.0401	112.112	446.835	423.22	524.304	788.981	322.682	695.755	78.5211	149.278	127.116
TVAG_205420	14.755	1.779	0	ankyrin repeat-containing protein	10.9596	8.55315	9.91099	0	5.35331	3.87955	2.84197	5.60534	12.1861	17.2641	12.9118	16.6277	29.6609	18.6489	25.6149	29.9907	16.5865	39.0015
TVAG_392110	84.308	1.778	0.006	conserved hypothetical protein	16.4394	28.0353	21.4738	21.9231	42.8265	9.69887	78.1541	78.4748	46.3073	276.733	209.458	315.927	91.2074	55.9466	90.6904	51.2568	49.7594	33.2235
TVAG_242960	11,550.725	1.773	0.001	pyruvate-flavodoxin oxidoreductase	4935.11	2872.91	4922.46	5612.32	5874.37	11219.7	4035.59	4915.89	2668.76	13079.6	27175	19350.1	2993.53	5039.71	5451.81	26250.6	35913.4	25602.3
TVAG_219830	49.777	1.773	0.03	leucine-rich repeat protein, BspA family	9.86365	2.85105	21.4738	6.74558	16.9522	17.458	35.5246	26.6254	68.2423	215.293	136.291	155.664	14.0889	14.693	17.9996	21.8114	68.1888	46.224
TVAG_131860	59.924	1.771	0.017	conserved hypothetical protein	26.3031	31.3616	33.0366	42.1599	36.581	19.3977	18.4728	19.6187	17.0606	23.3573	23.6716	13.7975	261.016	184.793	226.38	50.7115	35.0159	15.8895
TVAG_497960	429.789	1.771	0.013	conserved hypothetical protein	256.455	356.381	459.209	192.249	249.821	188.158	12.7888	16.816	19.4978	642.833	841.419	1074.79	558.367	688.878	481.144	263.373	766.663	667.358
TVAG_124710	24.775	1.768	0.027	conserved hypothetical protein	8.76769	6.65245	6.60733	5.05919	7.13775	3.87955	7.10491	5.60534	53.6189	39.6059	86.0787	52.7134	8.89828	3.95582	8.30752	39.8058	51.6023	50.5575
TVAG_118040	69.079	1.768	0	conserved hypothetical protein	58.086	22.8084	52.8586	15.1776	24.9821	21.3375	21.3147	39.2374	26.8095	153.854	157.811	154.249	100.106	142.975	92.075	32.1718	75.5606	52.002
TVAG_399080	98.968	1.765	0.001	conserved hypothetical protein	50.4142	45.1416	62.7696	20.2367	60.6709	21.3375	46.8924	32.2307	65.805	258.454	297.689	324.771	77.1184	108.502	93.4596	49.0757	90.3041	76.5584
TVAG_091090	44.497	1.763	0.012	conserved hypothetical protein	31.7829	15.6808	26.4293	30.3551	24.0899	11.6386	11.3679	28.0267	2.43722	123.895	161.397	166.985	26.6948	24.3	13.8459	48.5304	20.2723	33.2235
TVAG_452430	42.45	1.763	0.004	conserved hypothetical protein	28.495	29.936	47.9031	5.05919	20.521	7.7591	5.68393	19.6187	7.31167	122.88	106.164	120.286	34.1101	59.3373	27.6917	51.8021	27.6441	41.8905
TVAG_374920	94.427	1.763	0.012	mitotic inducer phosphatase CDC25	44.9344	66.0494	51.2068	18.5503	119.557	25.2171	24.1567	15.4147	19.4978	208.692	213.762	203.07	183.156	233.958	196.611	14.1774	31.33	30.3345
TVAG_221870	142.453	1.763	0.004	60S ribosomal protein L7a	95.3486	163.46	57.8141	38.7871	57.102	58.1932	36.9456	36.4347	36.5584	436.68	281.19	559.682	101.589	92.1141	143.305	40.3511	230.368	98.2259
TVAG_093780	170.59	1.759	0.004	leucine-rich repeat-containing protein	75.6213	99.3116	133.798	30.3551	124.018	69.8319	45.4715	86.8828	34.1211	409.768	433.263	439.75	325.529	306.858	292.84	86.7004	33.1729	43.335
TVAG_476570	53.614	1.758	0.003	sporulation-specific protein	40.5506	29.936	26.4293	15.1776	21.4133	11.6386	18.4728	36.4347	19.4978	119.833	103.294	84.1999	94.915	133.933	153.689	11.9963	14.7435	28.89
TVAG_428590	13.004	1.753	0.012	conserved hypothetical protein	7.67173	11.4042	8.25916	0	3.56888	3.87955	14.2098	2.80267	0	28.435	20.8023	27.9487	24.4703	31.6465	24.2303	4.36228	7.37176	13.0005
TVAG_180860	24.549	1.753	0.002	conserved hypothetical protein	12.0556	12.8297	16.5183	13.4912	15.1677	7.7591	2.84197	8.40801	12.1861	41.1292	41.6047	30.0714	47.4575	106.807	29.7686	10.9057	18.4294	14.445
TVAG_191170	25.643	1.751	0.017	conserved hypothetical protein	17.5354	6.17728	19.822	1.6864	9.81441	11.6386	14.2098	7.00668	19.4978	104.092	91.0999	64.742	15.572	29.3861	17.9996	7.63399	9.2147	14.445
TVAG_340350	25.94	1.745	0.004	conserved hypothetical protein	13.1515	9.5035	6.60733	1.6864	25.8743	23.2773	7.10491	5.60534	14.6233	44.6835	45.9086	44.2226	46.716	50.2954	71.9985	4.90757	27.6441	23.112
TVAG_350790	53.455	1.743	0.009	conserved hypothetical protein	6.57577	3.32623	11.5628	35.4143	35.6888	54.3137	25.5777	35.0334	14.6233	29.4505	22.9543	22.9958	81.5676	106.807	69.2293	129.233	149.278	128.56
TVAG_089080	23.268	1.742	0.035	conserved hypothetical protein	12.0556	21.3829	18.1701	0	18.7366	19.3977	2.84197	1.40134	0	11.1709	10.0425	12.7361	32.627	47.4698	52.6143	23.4473	55.2882	79.4474
TVAG_424800	17.892	1.742	0.006	conserved hypothetical protein	9.86365	5.7021	9.91099	15.1776	16.9522	15.5182	0	0	0	31.9893	27.2582	20.1655	22.2457	27.6907	25.6149	23.9926	49.7594	20.223
TVAG_393350	379.295	1.741	0.017	conserved hypothetical protein	214.808	147.779	115.628	65.7694	31.2277	62.0728	321.142	297.083	316.839	125.419	112.62	139.744	318.114	516.517	407.068	1830.52	965.701	839.254
TVAG_180540	80.491	1.74	0.001	80 kD MCM3-associated protein	51.5102	35.163	34.6885	20.2367	40.1498	34.9159	53.9974	40.6387	21.935	100.538	96.8385	96.5823	278.813	228.872	187.612	55.6191	33.1729	37.557
TVAG_299640	3,949.491	1.74	0.026	conserved hypothetical protein	1765.59	1197.44	2266.31	2170.39	1939.68	1757.44	1325.78	1282.22	2676.07	1600.48	1685.71	1641.9	996.608	1031.9	908.289	7675.44	22391.7	16777.9
TVAG_344230	51.484	1.738	0.001	cyclins	27.399	32.3119	33.0366	20.2367	24.0899	13.5784	19.8938	25.224	17.0606	164.009	158.528	131.607	37.8177	77.421	20.7688	30.536	36.8588	56.3355
TVAG_498910	983.59	1.736	0.022	CMGC family protein kinase	259.743	402.949	837.479	458.7	413.097	950.49	170.518	176.568	419.203	109.17	125.531	243.755	3399.14	2008.43	3352.08	948.251	1564.66	1864.85
TVAG_384010	42.212	1.735	0.016	conserved hypothetical protein	30.6869	14.7304	18.1701	3.37279	24.9821	23.2773	12.7888	23.8227	24.3722	134.558	164.984	136.913	25.9533	42.9489	39.4607	11.451	12.9006	14.445
TVAG_487500	14.827	1.735	0.012	conserved hypothetical protein	14.2475	7.6028	14.8665	0	2.67666	0	7.10491	11.2107	2.43722	22.8495	19.3677	28.3025	11.1229	9.60699	10.3844	39.2605	23.9582	41.8905
TVAG_476230	15.797	1.734	0.007	conserved hypothetical protein	4.38385	4.75175	1.65183	5.05919	17.8444	9.69887	2.84197	14.0134	4.87445	27.9272	25.1063	20.8731	37.8177	27.6907	41.5376	4.90757	7.37176	26.001
TVAG_107010	147.776	1.733	0.008	sensor histidine kinase	104.116	101.687	99.1099	8.43198	71.3775	23.2773	58.2603	46.2441	102.363	257.946	230.978	208.023	338.135	425.533	428.53	40.3511	73.7176	41.8905
TVAG_460520	54.483	1.732	0.002	conserved hypothetical protein	25.2071	30.4112	41.2958	13.4912	33.0121	21.3375	31.2616	18.2174	12.1861	152.33	150.638	173.353	45.9745	62.728	78.9214	47.9851	22.1153	20.223
TVAG_237830	176.907	1.73	0	Merozoite surface protein 1 precursor	113.98	106.439	94.1544	129.852	70.4853	116.386	22.7357	22.4214	60.9306	362.546	309.883	392.697	111.229	245.826	138.459	398.058	213.781	274.455
TVAG_359640	97.804	1.729	0.007	conserved hypothetical protein	44.9344	60.3473	61.1178	10.1184	124.018	21.3375	19.8938	22.4214	41.4328	93.937	70.2976	74.6478	261.016	232.263	355.839	46.8945	55.2882	164.673
TVAG_157810	574.162	1.728	0	AGC family protein kinase	235.632	161.56	132.147	337.279	447.894	450.028	254.356	246.635	131.61	917.028	1040.12	770.889	1003.28	878.192	1254.44	1201.26	468.107	404.46
TVAG_059350	15.406	1.727	0.045	conserved hypothetical protein	27.399	11.4042	4.95549	3.37279	11.5988	1.93977	0	1.40134	0	46.2068	29.4102	27.9487	28.9194	26.5605	33.2301	9.81514	7.37176	5.77799
TVAG_138310	52.952	1.727	0.013	conserved hypothetical protein	27.399	34.6878	26.4293	25.2959	38.3654	17.458	12.7888	21.02	17.0606	94.4447	143.464	160.97	124.576	91.5489	89.3058	13.0868	3.68588	11.556
TVAG_320970	24.717	1.727	0	centrin	7.67173	13.3049	6.60733	3.37279	28.551	21.3375	2.84197	9.80935	7.31167	46.2068	49.4952	25.4722	34.1101	43.514	39.4607	32.7171	44.2306	28.89
TVAG_398760	24.01	1.726	0.02	leucine-rich repeat protein, BspA family	10.9596	5.22693	21.4738	5.05919	3.56888	0	14.2098	14.0134	26.8095	50.269	42.322	22.9958	12.6059	12.9977	8.99981	19.085	79.2465	82.3364
TVAG_491550	105.978	1.726	0.019	conserved hypothetical protein	60.2779	44.1913	42.9476	62.3966	44.6109	21.3375	61.1023	64.4614	41.4328	63.4709	55.2338	34.6706	376.694	327.203	497.759	23.4473	38.7018	47.6685
TVAG_129870	106.192	1.726	0.006	ankyrin repeat-containing protein	33.9748	30.8864	21.4738	37.1007	65.132	69.8319	52.5764	61.6588	73.1167	323.448	317.056	451.425	53.3897	92.6792	45.6914	71.4324	57.1312	53.4465
TVAG_128160	24.335	1.724	0.014	conserved hypothetical protein	9.86365	11.8794	6.60733	25.2959	7.13775	15.5182	7.10491	14.0134	4.87445	106.123	73.1669	59.0815	15.572	8.47675	17.3073	7.08871	25.8012	23.112
TVAG_033360	10.848	1.724	0.013	conserved hypothetical protein	5.47981	3.8014	6.60733	1.6864	2.67666	0	5.68393	5.60534	14.6233	21.834	14.3464	13.7975	4.44914	10.7372	9.69211	6.54342	25.8012	41.8905
TVAG_346790	825.764	1.723	0	succinate semialdehyde dehydrogenase	395.642	290.807	513.72	330.533	617.415	370.497	363.772	311.097	260.783	662.129	568.836	456.378	2345.44	2239.56	2294.95	765.581	952.8	1123.82
TVAG_336810	68.619	1.723	0.006	guanylate cyclase	13.1515	15.6808	19.822	10.1184	16.0599	27.1568	53.9974	74.2708	58.4934	36.0515	32.9968	34.3168	88.9828	102.851	94.8442	252.467	169.551	134.338
TVAG_286300	975.214	1.722	0	conserved hypothetical protein	649.905	315.516	251.078	441.836	516.595	626.547	557.025	456.835	268.095	1314.1	2043.65	1535.41	1414.83	2214.13	1619.97	1593.32	1096.55	638.468
TVAG_174850	102.983	1.72	0.043	dynein heavy chain	20.8233	19.007	24.7775	6.74558	54.4254	19.3977	105.153	109.304	73.1167	245.759	288.363	541.993	109.745	41.2535	116.305	28.3548	20.2723	28.89
TVAG_249520	25.254	1.713	0.019	conserved hypothetical protein	9.86365	9.97868	11.5628	1.6864	45.5032	1.93977	5.68393	8.40801	9.7489	58.3932	52.3645	39.9773	45.2329	67.2489	48.4605	7.63399	9.2147	21.6675
TVAG_370870	16.46	1.713	0.008	4-nitrophenylphosphatase	12.0556	5.7021	14.8665	5.05919	14.2755	3.87955	8.5259	1.40134	2.43722	31.4816	25.8236	27.2411	20.0211	42.3838	42.2299	2.72643	20.2723	15.8895
TVAG_449850	1,136.541	1.712	0	unc-44 ankyrins	278.374	330.247	355.144	512.664	930.584	514.04	582.603	550.725	731.167	2563.72	2112.51	1658.88	1769.28	3458.52	2165.49	772.124	775.878	395.793
TVAG_113390	333.965	1.711	0.003	hypothetical protein	144.667	120.695	109.021	87.6926	83.8686	147.423	244.409	306.892	163.294	789.07	885.175	1080.8	436.016	608.066	435.453	189.214	95.8329	83.7809
TVAG_262290	43.175	1.71	0.005	tankyrase	30.6869	44.6665	29.733	3.37279	10.7066	5.81932	18.4728	12.612	24.3722	108.662	112.62	146.465	38.5592	58.7722	33.9224	26.1737	36.8588	34.668
TVAG_065170	18.243	1.709	0.014	myosin heavy chain, clone	8.76769	7.6028	4.95549	0	15.1677	1.93977	15.6308	12.612	9.7489	44.6835	40.8874	29.0101	36.3347	46.9047	31.8455	5.45285	11.0576	5.77799
TVAG_317980	864.66	1.709	0.002	conserved hypothetical protein	396.738	387.268	611.178	541.333	475.553	488.823	163.413	158.351	424.077	2584.54	2463.28	2940.98	442.69	548.729	443.76	686.514	1013.62	793.03
TVAG_237340	71.423	1.707	0.007	cgi-62	50.4142	47.0423	28.0811	15.1776	75.8386	15.5182	15.6308	15.4147	36.5584	174.164	124.814	106.134	117.161	228.872	131.536	8.72457	49.7594	44.7795
TVAG_108470	143.227	1.707	0.007	conserved hypothetical protein	63.5658	98.3613	57.8141	57.3374	49.072	48.4944	75.3121	77.0735	77.9912	331.572	395.244	704.732	169.067	78.5513	150.92	57.255	42.3876	43.335
TVAG_249680	29.322	1.706	0.032	high-affinity cGMP-specific 3,5-cyclic phosphodiesterase	15.3435	8.55315	24.7775	5.05919	22.3055	3.87955	14.2098	8.40801	21.935	23.3573	21.5197	20.5193	90.4659	115.849	107.998	9.81514	3.68588	10.1115
TVAG_429790	1,284.883	1.706	0.039	conserved hypothetical protein	990.749	662.394	1793.89	220.918	596.894	242.472	238.725	255.043	424.077	979.991	1005.69	837.754	3645.33	4522.63	5509.27	69.7965	399.918	732.361
TVAG_147530	29.252	1.705	0.006	conserved hypothetical protein	12.0556	6.65245	14.8665	6.74558	13.3833	11.6386	25.5777	12.612	21.935	31.4816	31.5622	18.3966	80.0845	102.851	89.9981	15.268	18.4294	13.0005
TVAG_433450	178.709	1.704	0.007	conserved hypothetical protein	98.6365	99.3116	123.887	57.3374	248.929	64.0126	17.0518	21.02	21.935	175.688	220.218	158.494	355.931	463.961	467.99	64.3437	342.787	215.23
TVAG_081030	32.679	1.703	0.016	DEAD box ATP-dependent RNA helicase	24.1112	24.7091	14.8665	10.1184	28.551	9.69887	12.7888	4.20401	7.31167	46.7146	28.6929	27.2411	110.487	95.5048	105.921	21.2661	7.37176	8.66699
TVAG_300740	132.896	1.703	0.002	mismatch repair protein Msh2 (mutS homolog)	61.3738	93.1343	85.8952	32.0415	88.3297	19.3977	45.4715	57.4548	77.9912	463.084	294.819	174.06	135.699	336.81	145.382	28.3548	127.163	125.671
TVAG_476620	10.012	1.701	0.047	hypothetical protein	12.0556	4.75175	13.2147	0	2.67666	1.93977	0	7.00668	0	33.5126	27.2582	24.4109	4.44914	7.34652	6.23064	10.9057	12.9006	11.556
TVAG_336820	94.056	1.7	0.009	conserved hypothetical protein	33.9748	19.9574	13.2147	23.6095	14.2755	25.2171	82.417	106.502	80.4284	67.0253	52.3645	48.1142	97.1396	133.368	83.0752	366.432	245.111	200.785
TVAG_268980	157.336	1.7	0.001	MYB-1	62.4698	83.6308	56.1623	47.2191	128.48	73.7114	52.5764	26.6254	136.485	209.2	203.002	152.48	327.753	414.796	505.374	85.6098	176.922	89.5589
TVAG_116930	10.495	1.699	0.047	conserved hypothetical protein	7.67173	3.32623	6.60733	5.05919	7.13775	0	4.26295	9.80935	0	17.2641	19.3677	11.321	28.1779	28.2558	31.8455	3.27171	5.52882	0
TVAG_493790	27.711	1.697	0.018	conserved hypothetical protein	9.86365	9.97868	3.30366	11.8048	14.2755	27.1568	5.68393	15.4147	21.935	24.8806	27.9756	34.3168	100.847	63.8582	98.998	6.54342	14.7435	7.22249
TVAG_452450	8.024	1.695	0.039	ankyrin repeat domain protein	1.09596	4.75175	1.65183	3.37279	1.78444	1.93977	4.26295	4.20401	12.1861	11.1709	15.7811	18.3966	0.741524	5.08605	2.76917	22.3567	18.4294	14.445
TVAG_210400	325.318	1.692	0	conserved hypothetical protein	156.722	224.758	180.05	82.6334	196.288	98.9285	85.259	144.338	214.476	610.336	771.121	1101.32	306.249	244.696	289.379	568.733	326.201	254.232
TVAG_483260	78.021	1.692	0.001	conserved hypothetical protein	26.3031	44.1913	49.5549	20.2367	79.4075	29.0966	17.0518	16.816	48.7445	191.428	208.023	186.089	108.262	135.628	69.2293	35.9888	71.8747	66.4469
TVAG_275800	44.158	1.692	0.01	conserved hypothetical protein	31.7829	11.4042	26.4293	16.864	33.9043	25.2171	21.3147	11.2107	9.7489	57.8855	68.1456	42.4537	119.385	118.109	161.997	13.0868	12.9006	13.0005
TVAG_480900	28.451	1.688	0.003	chromatin regulatory protein sir2	3.28788	8.55315	4.95549	13.4912	18.7366	21.3375	15.6308	30.8294	4.87445	35.5437	35.1488	23.7033	58.5804	83.6373	80.306	25.6284	27.6441	20.223
TVAG_118030	174.756	1.687	0.002	conserved hypothetical protein	86.581	56.5458	59.4659	55.651	115.096	106.688	102.311	95.2908	68.2423	212.755	180.765	143.635	527.965	543.077	533.758	109.057	86.6182	62.1134
TVAG_311210	23.406	1.687	0.002	conserved hypothetical protein	3.28788	8.55315	13.2147	11.8048	6.24553	13.5784	19.8938	12.612	12.1861	27.9272	17.9331	17.6891	67.4786	42.9489	67.1525	9.26985	27.6441	41.8905
TVAG_402410	226.201	1.685	0.008	sugar transporter	111.788	76.028	75.9843	102.87	74.9464	151.302	133.572	82.6788	158.42	779.423	634.113	768.766	71.1863	53.6861	57.4603	202.301	272.755	264.343
TVAG_506800	82.675	1.683	0.02	aldo-keto reductase	43.8385	51.3189	61.1178	6.74558	17.8444	1.93977	63.9442	53.2508	53.6189	287.904	276.169	203.07	67.4786	92.6792	63.691	21.8114	55.2882	66.4469
TVAG_470610	37.449	1.68	0.026	conserved hypothetical protein	5.47981	4.27658	6.60733	35.4143	16.9522	32.9762	17.0518	28.0267	14.6233	31.4816	41.6047	43.1613	12.6059	9.04187	16.615	170.129	101.362	86.6699
TVAG_149640	169.72	1.679	0.004	conserved hypothetical protein	84.389	79.3543	75.9843	33.7279	203.426	96.9887	62.5232	40.6387	48.7445	316.339	314.904	421.353	428.601	239.61	399.453	79.6117	36.8588	92.4479
TVAG_028920	69.296	1.678	0.016	conserved hypothetical protein	46.0304	30.4112	44.5995	5.05919	42.8265	5.81932	17.0518	28.0267	77.9912	70.5797	61.6897	49.5294	177.966	225.482	209.073	11.9963	81.0894	62.1134
TVAG_000870	230.473	1.678	0.002	conserved hypothetical protein	138.091	105.964	99.1099	62.3966	157.031	75.6512	106.574	116.311	126.736	343.758	317.056	355.55	593.219	580.94	726.908	73.6135	82.9323	86.6699
TVAG_094600	342.263	1.677	0.001	conserved hypothetical protein	167.682	151.581	178.398	172.012	343.504	184.279	68.2072	70.0668	131.61	657.559	851.461	1103.8	581.354	294.426	533.066	249.741	241.425	180.562
TVAG_008950	821.832	1.677	0.004	conserved hypothetical protein	425.233	509.863	761.494	237.782	198.965	166.821	332.51	266.254	626.367	1795.97	2060.15	2628.95	335.91	427.794	258.225	846.283	1807.92	1106.49
TVAG_277880	14.593	1.676	0.017	conserved hypothetical protein	16.4394	5.7021	4.95549	3.37279	4.46109	3.87955	5.68393	4.20401	14.6233	53.3156	33.7141	23.7033	4.44914	31.6465	4.84605	9.26985	23.9582	14.445
TVAG_267180	69.833	1.675	0.005	GTP-binding protein sar1	39.4546	49.4182	62.7696	35.4143	46.3954	17.458	12.7888	12.612	21.935	56.8699	80.3401	44.9302	192.055	227.742	200.073	22.3567	73.7176	60.6689
TVAG_330740	87.866	1.674	0.009	conserved hypothetical protein	69.0456	47.0423	29.733	15.1776	31.2277	13.5784	65.3652	64.4614	41.4328	209.708	160.68	174.768	126.801	315.335	125.997	14.1774	42.3876	34.668
TVAG_241570	90.019	1.673	0.017	conserved hypothetical protein	41.6465	47.9927	49.5549	5.05919	44.6109	23.2773	55.4183	72.8695	46.3073	193.967	157.094	141.159	170.55	280.863	217.38	7.63399	33.1729	31.779
TVAG_228130	324.823	1.673	0	conserved hypothetical protein	151.243	161.084	155.272	124.793	168.629	141.604	210.305	168.16	114.55	685.486	716.605	1049.67	310.698	447.007	317.763	254.648	309.614	359.68
TVAG_102690	8.521	1.672	0.037	ankyrin repeat and FYVE domain containing protein	0	1.9007	0	3.37279	11.5988	0	9.94688	4.20401	4.87445	9.13981	7.89054	8.49075	12.6059	29.9512	10.3844	6.54342	16.5865	15.8895
TVAG_389790	92.023	1.671	0.036	ankyrin repeat-containing protein	12.0556	15.2056	23.1256	33.7279	15.1677	38.7955	45.4715	42.0401	173.043	29.9583	28.6929	29.7176	74.8939	103.416	69.9216	236.654	366.745	317.79
TVAG_150190	44.546	1.671	0.015	conserved hypothetical protein	32.8788	44.1913	24.7775	8.43198	45.5032	11.6386	7.10491	4.20401	9.7489	132.527	113.337	64.3882	45.2329	120.935	33.9224	11.451	62.66	28.89
TVAG_423430	39.872	1.671	0.018	inversin	23.0152	20.9077	29.733	3.37279	11.5988	5.81932	15.6308	23.8227	38.9956	53.8233	54.5165	65.4495	81.5676	184.793	67.8447	10.9057	12.9006	13.0005
TVAG_471840	104.753	1.67	0	conserved hypothetical protein	101.924	89.3329	56.1623	38.7871	29.4432	11.6386	45.4715	33.6321	41.4328	120.849	121.227	175.829	321.08	129.977	235.38	154.861	77.4035	101.115
TVAG_296960	173.689	1.67	0.001	conserved hypothetical protein	67.9496	46.092	82.5916	60.7102	210.564	77.591	46.8924	60.2574	95.0517	301.106	329.968	368.286	342.584	341.896	426.453	56.7097	110.576	101.115
TVAG_364590	17.351	1.67	0	conserved hypothetical protein	6.57577	14.2553	16.5183	3.37279	8.92219	1.93977	11.3679	5.60534	2.43722	25.3884	20.085	25.4722	25.2118	38.9931	33.2301	17.4491	29.4871	26.001
TVAG_291440	53.932	1.669	0.006	ATP-dependent RNA helicase	32.8788	34.2126	26.4293	10.1184	47.2876	15.5182	12.7888	25.224	26.8095	177.211	185.069	142.574	54.8727	50.2954	44.3068	39.8058	29.4871	15.8895
TVAG_431110	16.103	1.668	0.009	kif-27	15.3435	16.6311	6.60733	1.6864	4.46109	0	5.68393	7.00668	9.7489	38.5903	27.9756	29.0101	25.9533	34.4721	22.1534	9.26985	29.4871	5.77799
TVAG_076070	19.763	1.668	0.002	conserved hypothetical protein	6.57577	9.5035	9.91099	11.8048	11.5988	1.93977	17.0518	7.00668	9.7489	39.6059	35.1488	19.8117	41.5253	61.0326	28.384	7.63399	12.9006	24.5565
TVAG_056540	15.451	1.667	0.015	conserved hypothetical protein	18.6313	10.4539	14.8665	1.6864	7.13775	1.93977	2.84197	2.80267	4.87445	40.6214	44.474	35.3781	7.41524	11.3023	13.1536	27.8096	11.0576	21.6675
TVAG_491480	586.575	1.667	0.009	conserved hypothetical protein	130.419	159.659	191.612	477.25	646.859	438.389	164.834	137.331	182.792	318.878	418.199	357.319	2237.18	1709.48	1822.12	395.332	377.803	392.904
TVAG_497070	26.187	1.665	0.003	conserved hypothetical protein	25.2071	14.2553	21.4738	3.37279	16.9522	0	9.94688	1.40134	19.4978	60.9321	50.9299	33.6092	39.3007	38.428	34.6147	35.9888	22.1153	43.335
TVAG_431370	433.716	1.664	0.016	conserved hypothetical protein	127.132	176.29	118.932	131.539	292.648	145.483	107.995	105.1	670.237	896.209	1497.77	936.813	722.985	748.78	791.984	106.876	129.006	101.115
TVAG_172120	584.801	1.663	0.044	conserved hypothetical protein	55.894	155.857	186.657	401.362	287.294	213.375	285.618	255.043	687.297	2048.84	1733.05	2445.34	100.106	140.714	105.229	125.961	562.097	736.694
TVAG_071660	17.132	1.663	0.004	hypothetical protein	9.86365	9.02833	3.30366	10.1184	17.8444	7.7591	7.10491	7.00668	0	35.5437	26.5409	17.3353	38.5592	44.6442	38.0761	15.268	7.37176	13.0005
TVAG_390260	169.612	1.662	0.008	conserved hypothetical protein	47.1263	95.5102	14.8665	82.6334	140.971	95.049	72.4701	113.508	70.6795	305.168	349.336	502.369	450.105	113.588	409.145	77.9758	46.0735	66.4469
TVAG_204110	35.567	1.662	0.016	conserved hypothetical protein	15.3435	10.4539	21.4738	5.05919	22.3055	11.6386	21.3147	25.224	21.935	71.5952	67.4283	58.0201	79.343	95.5048	90.6904	7.63399	3.68588	11.556
TVAG_284880	5.338	1.661	0.034	conserved hypothetical protein	4.38385	6.17728	6.60733	0	0.892219	0	0	2.80267	0	9.64758	11.4772	7.4294	5.19066	9.60699	10.3844	5.45285	7.37176	8.66699
TVAG_217070	164.362	1.659	0.002	conserved hypothetical protein	132.611	126.397	125.539	13.4912	96.3596	19.3977	65.3652	95.2908	34.1211	351.375	376.594	309.912	224.682	417.056	195.227	159.223	103.205	112.671
TVAG_399070	288.339	1.659	0	Clan SC, family S28, unassigned serine peptidase	130.419	211.928	305.589	109.616	171.306	87.2899	56.8393	56.0534	116.987	498.12	516.472	434.089	322.563	625.584	401.53	92.6985	641.343	411.682
TVAG_221720	82.285	1.658	0.034	conserved hypothetical protein	33.9748	35.163	31.3848	26.9823	182.013	25.2171	4.26295	9.80935	4.87445	169.594	188.656	168.046	98.6226	220.396	119.767	21.8114	75.5606	65.0024
TVAG_402450	16.213	1.656	0.006	ERC protein	15.3435	4.75175	3.30366	10.1184	11.5988	5.81932	11.3679	7.00668	0	52.8078	40.17	17.6891	17.7966	38.9931	11.769	16.3586	11.0576	15.8895
TVAG_446590	876.114	1.655	0.004	conserved hypothetical protein	70.1415	88.8578	97.4581	451.954	966.273	785.609	463.24	535.31	343.649	1143.49	1317	1202.15	1658.79	1604.93	1741.12	1650.03	1037.58	612.467
TVAG_314640	87.96	1.653	0.003	conserved hypothetical protein	106.308	41.8154	54.5104	16.864	24.0899	25.2171	48.3134	35.0334	29.2467	215.293	201.568	185.028	152.754	182.533	148.151	53.438	31.33	31.779
TVAG_263240	112.797	1.653	0.001	conserved hypothetical protein	92.0608	81.255	100.762	28.6687	79.4075	7.7591	34.1036	23.8227	38.9956	208.185	221.653	176.183	105.296	313.075	128.767	104.15	134.535	151.672
TVAG_395730	138.347	1.652	0	COMM domain-containing protein	74.5254	79.8294	85.8952	28.6687	96.3596	44.6148	53.9974	81.2775	53.6189	275.718	295.537	310.974	178.707	271.821	170.304	46.3493	199.038	143.005
TVAG_271130	12.285	1.651	0.016	conserved hypothetical protein	5.47981	13.7801	9.91099	0	2.67666	0	9.94688	2.80267	7.31167	22.8495	30.1275	30.0714	14.0889	20.3442	18.6919	4.90757	16.5865	11.556
TVAG_309650	385.39	1.65	0.013	r2r3-MYB transcription factor	187.409	112.141	140.406	266.45	189.15	397.654	140.677	72.8695	170.606	300.598	696.52	666.877	117.902	107.372	94.1519	1730.74	761.135	784.363
TVAG_496190	80.01	1.65	0.004	CAMK family protein kinase	38.3586	45.1416	24.7775	8.43198	47.2876	15.5182	45.4715	64.4614	58.4934	188.382	220.218	128.776	122.351	181.968	107.305	12.5416	70.0318	60.6689
TVAG_104040	174.432	1.649	0.002	conserved hypothetical protein	104.116	114.042	102.414	57.3374	190.043	46.5546	41.2085	37.8361	63.3678	318.878	319.926	260.383	372.245	463.961	386.992	67.6154	90.3041	102.559
TVAG_486990	128.292	1.648	0.007	meiotic checkpoint regulator tsg24	99.7325	114.992	100.762	21.9231	55.3176	23.2773	34.1036	60.2574	46.3073	327.51	289.798	311.681	114.936	353.198	114.921	20.7208	101.362	118.449
TVAG_475650	131.147	1.647	0.004	WD-repeat protein	66.8536	83.6308	85.8952	42.1599	172.198	27.1568	29.8406	19.6187	41.4328	215.801	253.932	178.659	263.982	315.335	347.531	53.438	86.6182	76.5584
TVAG_146120	63.828	1.646	0.022	conserved hypothetical protein	30.6869	49.8934	23.1256	10.1184	64.2398	21.3375	18.4728	33.6321	24.3722	16.2486	23.6716	57.3125	42.2668	29.9512	58.1526	374.066	132.692	138.672
TVAG_482830	176.979	1.646	0.008	conserved hypothetical protein	97.5406	82.6805	105.717	57.3374	115.096	79.5308	85.259	65.8628	82.8656	422.462	356.509	332.908	328.495	448.703	407.761	22.902	40.5447	53.4465
TVAG_475170	279.591	1.645	0.004	conserved hypothetical protein	187.409	151.106	216.39	62.3966	131.156	75.6512	150.624	134.528	109.675	378.287	393.093	361.564	786.015	834.113	768.446	83.9739	81.0894	127.116
TVAG_181760	68.798	1.643	0.001	conserved hypothetical protein	36.1667	22.8084	23.1256	8.43198	27.6588	29.0966	59.6813	60.2574	34.1211	204.63	176.461	138.682	54.1312	74.0303	62.9987	103.059	47.9165	75.1139
TVAG_251560	123.446	1.638	0.017	CAMK family protein kinase	69.0456	36.5885	42.9476	80.947	120.45	159.062	12.7888	11.2107	7.31167	86.3204	78.9054	97.2898	272.881	350.372	257.533	292.273	116.105	130.005
TVAG_484970	18.447	1.637	0.028	conserved hypothetical protein	14.2475	19.9574	14.8665	0	12.4911	1.93977	7.10491	2.80267	4.87445	59.9165	44.474	26.1798	15.572	44.6442	8.99981	5.45285	23.9582	24.5565
TVAG_026650	22.893	1.636	0.026	protein NUF1	9.86365	10.4539	11.5628	5.05919	6.24553	0	31.2616	22.4214	2.43722	88.3515	53.7992	21.2269	9.63981	25.9954	8.99981	39.2605	42.3876	23.112
TVAG_122910	66.703	1.636	0.016	conserved hypothetical protein	41.6465	41.8154	44.5995	6.74558	69.5931	5.81932	25.5777	21.02	34.1211	164.009	167.853	169.461	75.6354	132.237	97.6134	8.72457	68.1888	26.001
TVAG_297070	36.545	1.633	0.027	conserved hypothetical protein	12.0556	12.3546	9.91099	11.8048	71.3775	19.3977	4.26295	5.60534	12.1861	50.269	83.2094	63.6806	78.6015	80.8117	94.8442	6.54342	22.1153	18.7785
TVAG_115820	91.381	1.633	0.014	conserved hypothetical protein	69.0456	93.1343	97.4581	18.5503	57.102	19.3977	7.10491	12.612	24.3722	75.1496	77.4708	67.2184	234.321	320.986	195.227	123.78	47.9165	104.004
TVAG_148180	225.732	1.63	0.005	conserved hypothetical protein	108.5	134.95	199.872	32.0415	119.557	83.4103	80.996	99.4948	134.047	650.45	659.219	792.116	192.055	281.428	176.535	109.057	106.891	102.559
TVAG_490220	52.356	1.63	0.007	conserved hypothetical protein	41.6465	36.1133	18.1701	20.2367	50.8565	15.5182	8.5259	12.612	24.3722	54.3311	45.9086	38.5621	131.991	170.665	148.843	14.1774	40.5447	69.3359
TVAG_149990	103.338	1.629	0.001	casein kinase	81.1011	53.2196	64.4214	57.3374	98.1441	40.7353	14.2098	30.8294	12.1861	177.719	187.221	159.555	206.885	197.791	196.611	168.493	64.5029	49.113
TVAG_227060	164.069	1.629	0.039	Clan SB, family S8, subtilisin-like serine peptidase	165.49	97.4109	117.28	64.083	72.2697	13.5784	63.9442	58.8561	68.2423	177.719	185.069	202.363	424.893	554.38	614.757	23.9926	25.8012	23.112
TVAG_421700	99.171	1.629	0.028	conserved hypothetical protein	72.3335	97.8861	123.887	20.2367	28.551	46.5546	11.3679	9.80935	24.3722	269.624	299.123	287.27	37.8177	75.7257	24.2303	52.3474	136.378	167.562
TVAG_039870	55.663	1.627	0.003	conserved hypothetical protein	31.7829	36.1133	26.4293	11.8048	52.6409	23.2773	24.1567	8.40801	29.2467	165.024	132.705	112.502	71.9278	94.3745	76.1523	13.0868	46.0735	46.224
TVAG_378340	25.77	1.625	0.034	conserved hypothetical protein	25.2071	19.4822	29.733	1.6864	12.4911	7.7591	5.68393	5.60534	4.87445	74.6418	60.2551	47.4067	34.8516	70.6396	35.307	2.72643	11.0576	14.445
TVAG_080820	54.463	1.625	0.032	conserved hypothetical protein	8.76769	23.7588	11.5628	43.8463	49.072	48.4944	18.4728	12.612	24.3722	95.4603	86.796	153.895	185.381	36.1675	147.458	11.9963	9.2147	13.0005
TVAG_264760	69.392	1.624	0	conserved hypothetical protein	30.6869	27.5602	13.2147	42.1599	39.2576	15.5182	52.5764	50.4481	34.1211	139.636	102.577	88.0915	122.351	104.547	133.613	68.1607	71.8747	112.671
TVAG_188100	520.632	1.624	0.001	CK1 family protein kinase	188.505	299.36	265.945	166.953	638.829	230.833	188.991	194.786	119.424	967.297	1004.25	843.061	929.129	1300.9	1159.59	339.713	324.358	209.452
TVAG_463490	91.428	1.623	0	conserved hypothetical protein	38.3586	22.8084	16.5183	60.7102	67.8086	46.5546	38.3665	67.2641	46.3073	144.714	116.924	63.6806	151.271	189.879	190.381	172.31	117.948	93.8924
TVAG_109820	45.503	1.622	0.028	tubulin gamma chain	25.2071	36.1133	34.6885	5.05919	59.7787	11.6386	1.42098	5.60534	19.4978	63.4709	66.711	63.6806	105.296	145.235	105.229	13.0868	31.33	26.001
TVAG_132560	29.291	1.621	0.004	conserved hypothetical protein	24.1112	21.8581	18.1701	15.1776	9.81441	0	14.2098	9.80935	14.6233	62.9632	56.6684	49.5294	25.9533	55.9466	47.0759	7.63399	25.8012	67.8914
TVAG_335490	25.436	1.619	0	conserved hypothetical protein	9.86365	12.3546	8.25916	11.8048	18.7366	11.6386	9.94688	11.2107	19.4978	68.5486	47.3433	41.7462	32.627	37.2977	43.6145	14.1774	33.1729	26.001
TVAG_418000	6.562	1.618	0.024	conserved hypothetical protein	4.38385	2.85105	6.60733	3.37279	5.35331	1.93977	1.42098	2.80267	0	16.7563	10.0425	12.3823	9.63981	20.9093	6.23064	4.36228	1.84294	7.22249
TVAG_099480	28.723	1.618	0.003	conserved hypothetical protein	9.86365	12.3546	16.5183	30.3551	17.8444	11.6386	17.0518	7.00668	4.87445	95.968	66.711	51.2983	40.7838	57.6419	24.2303	15.268	20.2723	17.334
TVAG_220900	39.84	1.617	0.01	conserved hypothetical protein	12.0556	5.22693	6.60733	20.2367	49.072	17.458	21.3147	7.00668	38.9956	50.7767	63.1243	38.5621	99.3642	112.458	98.3057	30.536	25.8012	20.223
TVAG_118600	31.677	1.614	0	conserved hypothetical protein	15.3435	7.6028	24.7775	3.37279	33.9043	9.69887	17.0518	14.0134	14.6233	55.8544	48.0606	64.3882	50.4236	51.4256	74.0754	32.7171	23.9582	28.89
TVAG_004230	135.63	1.614	0.016	transcriptional adaptor	73.4294	86.0067	57.8141	35.4143	199.857	44.6148	28.4197	22.4214	51.1817	220.879	181.482	187.858	274.364	407.449	371.069	22.902	140.064	36.1125
TVAG_018980	25.119	1.613	0.001	conserved hypothetical protein	15.3435	13.3049	19.822	8.43198	14.2755	11.6386	7.10491	14.0134	7.31167	77.1806	65.9936	48.1142	25.9533	43.514	19.3842	22.902	14.7435	23.112
TVAG_490260	74.514	1.613	0.001	conserved hypothetical protein	39.4546	38.014	28.0811	42.1599	57.102	23.2773	38.3665	33.6321	29.2467	107.139	96.8385	89.1529	184.639	180.837	214.611	25.0831	64.5029	49.113
TVAG_291850	16.218	1.612	0.004	conserved hypothetical protein	12.0556	5.7021	16.5183	1.6864	13.3833	3.87955	4.26295	7.00668	7.31167	35.5437	48.0606	24.0571	25.2118	31.6465	18.6919	10.3604	9.2147	17.334
TVAG_276190	41.196	1.612	0.001	conserved hypothetical protein	30.6869	22.8084	6.60733	18.5503	33.0121	25.2171	12.7888	19.6187	12.1861	112.217	93.2519	77.1243	57.0973	80.2466	58.1526	23.9926	27.6441	30.3345
TVAG_247330	178.717	1.609	0.001	coiled-coil domain-containing protein	152.339	71.2763	47.9031	38.7871	77.623	81.4705	116.521	123.318	85.3028	310.246	241.738	182.197	408.579	601.284	357.916	148.318	81.0894	91.0034
TVAG_227120	2,697.985	1.607	0.018	conserved hypothetical protein	657.577	571.161	872.167	2327.23	1944.14	4316	554.183	608.18	151.108	3103.98	2626.12	1368.43	5700.83	7096.74	8530.44	3711.76	2314.73	2108.97
TVAG_298190	290.776	1.607	0.01	protein phosphatase-1	95.3486	106.439	158.576	139.971	400.606	203.676	58.2603	61.6588	68.2423	508.275	623.353	650.957	619.172	466.787	755.292	79.6117	130.849	106.893
TVAG_404950	77.298	1.607	0.004	spindle pole body component alp6	78.9092	44.6665	52.8586	18.5503	21.4133	34.9159	34.1036	40.6387	17.0606	240.174	253.215	146.819	93.432	118.109	75.46	42.5323	42.3876	36.1125
TVAG_062010	47.039	1.606	0.005	conserved hypothetical protein	39.4546	31.3616	11.5628	16.864	46.3954	19.3977	17.0518	5.60534	19.4978	110.186	102.577	73.5865	45.2329	136.758	69.9216	14.1774	55.2882	31.779
TVAG_291530	350.906	1.606	0.001	conserved hypothetical protein	169.874	212.878	257.686	104.557	449.678	120.266	80.996	77.0735	85.3028	409.768	463.39	452.486	577.647	852.196	797.522	125.416	597.113	482.463
TVAG_372960	44.205	1.604	0.006	conserved hypothetical protein	19.7273	16.6311	9.91099	35.4143	61.5631	11.6386	8.5259	15.4147	17.0606	120.341	128.401	107.196	43.0084	53.121	58.1526	27.2643	27.6441	34.668
TVAG_091060	17.869	1.604	0.027	conserved hypothetical protein	4.38385	4.75175	6.60733	5.05919	11.5988	3.87955	11.3679	21.02	12.1861	53.8233	41.6047	77.8319	8.89828	13.5628	15.2305	10.9057	7.37176	11.556
TVAG_360450	139.127	1.601	0	1-O-acylceramide synthase	41.6465	57.021	57.8141	107.929	113.312	83.4103	53.9974	40.6387	65.805	147.76	154.942	171.23	327.753	275.212	363.454	114.51	140.064	187.785
TVAG_092590	151.575	1.6	0.011	conserved hypothetical protein	94.2527	101.687	194.916	26.9823	145.432	36.8557	26.9987	18.2174	29.2467	289.427	378.746	269.935	200.211	332.289	222.226	40.3511	173.236	147.339
TVAG_076570	17.26	1.6	0.002	conserved hypothetical protein	10.9596	9.5035	13.2147	0	18.7366	11.6386	4.26295	4.20401	2.43722	29.9583	29.4102	25.4722	35.5931	38.428	24.2303	15.8133	16.5865	20.223
TVAG_433140	105.893	1.6	0	conserved hypothetical protein	55.894	47.9927	72.6806	25.2959	47.2876	19.3977	62.5232	54.6521	87.7401	129.481	121.945	173.353	131.25	201.182	132.228	103.059	191.666	248.454
TVAG_319980	152.92	1.599	0.011	histone acetyltransferase gcn5	71.2375	62.248	66.0733	106.243	169.522	73.7114	44.0505	33.6321	56.0562	284.35	376.594	364.748	263.982	276.342	365.531	26.1737	77.4035	34.668
TVAG_465180	88.988	1.599	0.011	CMGC family protein kinase	30.6869	52.7444	44.5995	65.7694	55.3176	50.4341	34.1036	42.0401	21.935	179.242	291.233	288.685	157.203	68.3791	138.459	39.2605	25.8012	15.8895
TVAG_277610	253.226	1.598	0.016	hyaluronan mediated motility receptor	105.212	226.183	216.39	145.03	114.204	122.206	31.2616	54.6521	116.987	599.673	700.824	1060.99	304.025	162.189	315.686	75.2494	90.3041	117.004
TVAG_039190	405.49	1.597	0.004	conserved hypothetical protein	240.016	305.538	279.16	70.8286	252.498	126.085	180.465	189.18	168.168	873.36	814.878	1037.29	826.799	613.717	902.751	104.695	140.064	173.34
TVAG_172670	127.123	1.596	0	conserved hypothetical protein	38.3586	50.8437	44.5995	65.7694	45.5032	79.5308	66.7862	81.2775	99.9262	168.071	201.568	480.789	91.2074	96.0699	92.075	241.561	202.723	141.561
TVAG_223990	226.674	1.596	0.019	conserved hypothetical protein	185.217	266.573	186.657	47.2191	129.372	75.6512	28.4197	39.2374	53.6189	317.355	380.898	188.212	551.694	837.503	501.22	63.7984	123.477	104.004
TVAG_025440	327.235	1.595	0.038	conserved hypothetical protein	142.475	101.212	112.325	193.935	177.552	351.099	109.416	75.6721	202.29	356.96	923.911	1222.31	46.716	36.1675	44.3068	873.547	508.652	411.682
TVAG_181040	64.73	1.595	0.032	conserved hypothetical protein	26.3031	22.3332	18.1701	47.2191	67.8086	64.0126	19.8938	9.80935	14.6233	177.719	210.893	199.533	86.0167	80.2466	74.0754	9.26985	18.4294	18.7785
TVAG_129930	6.202	1.595	0.048	hypothetical protein	6.57577	0.95035	0	1.6864	1.78444	3.87955	2.84197	8.40801	2.43722	22.3418	12.9118	10.2597	4.44914	8.47675	4.84605	9.26985	1.84294	8.66699
TVAG_306650	103.57	1.594	0.004	prokaryotic DNA topoisomerase	37.2627	23.7588	18.1701	48.9055	99.9285	67.8921	72.4701	75.6721	19.4978	133.035	112.62	118.517	272.139	220.396	347.531	60.5267	60.817	75.1139
TVAG_138870	92.696	1.594	0.02	Clan CA, family C19, ubiquitin hydrolase-like cysteine peptidase	66.8536	58.9217	67.7251	18.5503	39.2576	34.9159	46.8924	33.6321	48.7445	280.795	246.759	295.407	87.4998	188.184	85.1521	9.81514	27.6441	31.779
TVAG_043280	23.807	1.594	0.004	hypothetical protein	6.57577	7.12763	11.5628	6.74558	24.9821	0	18.4728	14.0134	17.0606	24.8806	48.0606	44.2226	42.2668	58.7722	40.153	14.1774	35.0159	14.445
TVAG_217270	38.324	1.593	0.011	conserved hypothetical protein	37.2627	19.9574	21.4738	5.05919	34.7965	13.5784	5.68393	11.2107	21.935	93.4292	98.9905	51.2983	68.2202	107.372	41.5376	12.5416	16.5865	28.89
TVAG_113740	94.483	1.592	0.013	conserved hypothetical protein	31.7829	33.2623	31.3848	65.7694	150.785	75.6512	8.5259	15.4147	9.7489	180.257	154.224	204.839	146.822	174.056	207.688	43.6228	90.3041	76.5584
TVAG_229460	185.237	1.589	0.044	nuclear pore glycoprotein p62	126.036	135.9	193.264	65.7694	180.228	60.133	9.94688	15.4147	43.87	379.302	405.287	406.848	306.249	474.133	381.454	18.5397	75.5606	56.3355
TVAG_451910	809.665	1.589	0.001	conserved hypothetical protein	186.313	204.801	231.256	401.362	581.727	708.018	416.348	444.223	465.51	1121.15	1374.39	1210.64	1670.65	1369.84	2544.87	890.996	410.976	340.902
TVAG_364600	12.778	1.584	0.047	conserved hypothetical protein	10.9596	2.85105	4.95549	3.37279	8.02997	9.69887	11.3679	0	7.31167	33.5126	46.6259	42.8075	8.89828	7.91164	13.8459	6.54342	5.52882	5.77799
TVAG_185630	117.423	1.584	0.009	conserved hypothetical protein	80.0052	59.8721	109.021	23.6095	54.4254	27.1568	26.9987	39.2374	109.675	329.541	362.248	317.695	63.771	153.147	66.4602	39.8058	105.048	145.894
TVAG_418700	51.694	1.583	0.007	conserved hypothetical protein	42.7425	15.2056	36.3403	16.864	41.0421	19.3977	12.7888	33.6321	14.6233	168.579	162.115	137.621	39.3007	46.9047	41.5376	34.8983	22.1153	44.7795
TVAG_206790	522.389	1.583	0.016	conserved hypothetical protein	283.854	329.772	409.654	143.344	529.978	145.483	154.887	123.318	231.536	731.185	614.028	631.499	1395.55	1295.25	1773.66	42.5323	293.028	274.455
TVAG_219820	38.575	1.583	0.006	conserved hypothetical protein	29.591	17.1063	18.1701	5.05919	15.1677	1.93977	31.2616	26.6254	29.2467	106.123	88.2306	103.658	20.0211	36.7326	26.3071	52.8927	31.33	54.891
TVAG_043270	138.722	1.582	0	conserved hypothetical protein	80.0052	54.6451	61.1178	23.6095	105.282	75.6512	98.0478	70.0668	56.0562	256.423	308.449	269.581	151.271	268.431	218.765	108.512	143.749	147.339
TVAG_493020	204.466	1.58	0.005	conserved hypothetical protein	101.924	112.141	166.835	55.651	127.587	120.266	69.6282	85.4815	82.8656	205.138	246.041	218.991	572.456	638.017	591.219	43.6228	99.5188	143.005
TVAG_452080	87.515	1.577	0	conserved hypothetical protein	37.2627	29.936	41.2958	50.5919	50.8565	91.1694	11.3679	64.4614	19.4978	74.134	69.5802	104.365	142.373	196.661	141.92	194.122	106.891	148.783
TVAG_411290	332.546	1.576	0.005	conserved hypothetical protein	126.036	158.709	137.102	170.326	295.324	287.087	98.0478	142.936	87.7401	282.826	291.233	295.053	920.231	1091.24	1043.29	284.639	138.221	135.783
TVAG_048680	12.671	1.575	0.003	conserved hypothetical protein	14.2475	6.17728	4.95549	1.6864	3.56888	3.87955	9.94688	9.80935	2.43722	23.8651	25.1063	27.2411	19.2796	14.1279	23.538	20.7208	7.37176	10.1115
TVAG_396080	64.684	1.574	0.024	conserved hypothetical protein	48.2223	62.7231	52.8586	11.8048	11.5988	27.1568	26.9987	33.6321	17.0606	190.413	180.048	250.477	40.7838	37.2977	49.8451	80.1569	12.9006	30.3345
TVAG_228780	14,419.511	1.574	0.019	alcohol dehydrogenase	3875.32	3857.95	4929.07	8936.21	13604.6	11799.6	6059.07	6200.91	6000.45	38973.2	45543.5	59215.9	4197.02	6506.76	6937.47	4312.66	16698.9	11902.7
TVAG_217730	75.547	1.574	0	conserved hypothetical protein	51.5102	56.0707	56.1623	25.2959	24.9821	19.3977	34.1036	32.2307	41.4328	122.372	143.464	241.986	83.7922	81.3768	96.9211	81.7928	77.4035	89.5589
TVAG_194320	7.852	1.573	0.03	leucine-rich repeat protein, BspA family	7.67173	3.8014	1.65183	6.74558	8.92219	3.87955	1.42098	0	0	7.10874	15.7811	9.19831	10.3813	18.6489	9.69211	15.8133	1.84294	18.7785
TVAG_276300	53.646	1.572	0.004	conserved hypothetical protein	52.6061	37.5388	33.0366	10.1184	16.9522	23.2773	28.4197	21.02	19.4978	137.605	109.75	133.729	84.5337	85.3327	98.3057	33.8077	18.4294	21.6675
TVAG_433800	105.62	1.572	0	calmodulin 4	42.7425	48.943	62.7696	21.9231	71.3775	34.9159	61.1023	29.428	107.238	243.728	233.13	234.911	104.555	162.754	89.9981	43.0775	151.121	157.45
TVAG_126390	15.059	1.571	0.002	conserved hypothetical protein	7.67173	7.6028	6.60733	5.05919	5.35331	5.81932	15.6308	2.80267	12.1861	21.834	18.6504	21.2269	9.63981	23.1698	11.0767	39.8058	29.4871	27.4455
TVAG_035150	215.729	1.571	0	WD-repeat protein	92.0608	87.4322	84.2434	124.793	172.198	106.688	126.467	106.502	77.9912	566.668	436.849	528.549	289.936	306.293	393.223	115.055	117.948	150.228
TVAG_121930	307.272	1.57	0.002	leucine rich repeat-containing protein	96.4446	192.446	80.9397	155.148	66.9164	98.9285	267.145	301.287	134.047	185.843	170.005	213.684	756.354	659.491	714.447	816.837	346.473	274.455
TVAG_391410	1,378.684	1.568	0.018	conserved hypothetical protein	110.692	152.531	130.495	472.191	984.117	917.513	1304.46	1273.81	916.396	2491.61	2737.3	1746.97	2847.45	3235.29	3077.24	1074.21	904.884	439.128
TVAG_305940	13.803	1.565	0.038	DNA double-strand break repair Rad50 ATPase	8.76769	7.6028	4.95549	13.4912	1.78444	0	12.7888	8.40801	4.87445	38.0826	41.6047	40.3311	4.44914	5.65117	9.69211	9.81514	20.2723	15.8895
TVAG_026080	17.82	1.563	0.014	conserved hypothetical protein	9.86365	6.65245	4.95549	10.1184	3.56888	9.69887	14.2098	14.0134	9.7489	57.8855	55.9511	35.0243	12.6059	34.4721	12.4613	13.0868	9.2147	7.22249
TVAG_361770	663.049	1.561	0	TKL family protein kinase	255.359	200.999	176.746	349.084	447.002	422.871	323.984	369.953	477.696	658.574	895.218	1367.01	1618.75	1398.1	1717.58	587.272	333.572	335.124
TVAG_449730	46.314	1.56	0	conserved hypothetical protein	23.0152	24.7091	23.1256	8.43198	25.8743	9.69887	42.6295	23.8227	29.2467	99.5224	98.9905	95.1671	48.9406	77.9861	39.4607	40.3511	66.3459	56.3355
TVAG_334450	110.711	1.559	0.002	casein kinase II beta chain	69.0456	68.4252	52.8586	37.1007	132.941	31.0364	42.6295	36.4347	31.6839	201.584	208.023	217.575	230.614	213.614	245.072	57.255	66.3459	50.5575
TVAG_122470	269.461	1.559	0.003	DNA replication licensing factor MCM4	155.627	165.361	118.932	143.344	306.923	166.821	39.7875	74.2708	56.0562	570.73	515.037	404.372	436.016	793.989	420.914	121.599	184.294	176.229
TVAG_299460	8.262	1.558	0.022	conserved hypothetical protein	7.67173	4.75175	4.95549	3.37279	5.35331	5.81932	1.42098	1.40134	2.43722	20.3107	13.6291	8.49075	8.15676	24.8651	15.9227	4.36228	12.9006	2.889
TVAG_328520	94.731	1.557	0.008	conserved hypothetical protein	49.3183	53.6948	97.4581	32.0415	95.4674	40.7353	17.0518	14.0134	31.6839	189.397	186.504	141.866	181.673	240.175	164.766	17.4491	81.0894	70.7804
TVAG_206840	139.239	1.557	0.021	conserved hypothetical protein	42.7425	30.8864	46.2513	80.947	183.797	108.627	29.8406	61.6588	51.1817	94.9525	87.5133	169.461	437.499	299.512	576.68	107.966	53.4453	43.335
TVAG_237470	122.604	1.557	0	conserved hypothetical protein	66.8536	44.6665	64.4214	42.1599	50.8565	81.4705	88.1009	74.2708	48.7445	316.339	362.248	283.025	134.957	124.326	79.6137	136.321	95.8329	112.671
TVAG_046330	66.01	1.556	0.001	conserved hypothetical protein	65.7577	61.2976	37.9921	26.9823	41.0421	9.69887	19.8938	23.8227	9.7489	142.175	132.705	117.455	60.0634	77.421	69.9216	121.053	70.0318	101.115
TVAG_387420	178.591	1.555	0.004	conserved hypothetical protein	20.8233	45.6168	21.4738	121.42	88.3297	106.688	133.572	128.923	151.108	122.88	153.507	139.744	224.682	192.14	197.304	444.953	387.018	534.465
TVAG_409140	147.092	1.554	0.002	WD repeat containing protein	32.8788	41.8154	41.2958	72.515	216.809	50.4341	88.1009	78.4748	48.7445	395.551	315.622	281.61	175.741	250.347	183.458	148.318	136.378	89.5589
TVAG_496040	1,235.835	1.554	0.016	conserved hypothetical protein	705.799	969.833	1514.73	475.563	1020.7	279.328	183.307	184.976	314.402	1106.93	1088.18	897.897	2817.79	3491.86	4287.37	398.058	1352.72	1155.6
TVAG_423650	11.794	1.553	0.01	conserved hypothetical protein	4.38385	6.17728	3.30366	5.05919	9.81441	5.81932	5.68393	4.20401	9.7489	35.0359	22.9543	29.0101	8.15676	9.04187	5.53835	10.9057	12.9006	24.5565
TVAG_359830	48.672	1.552	0.001	conserved hypothetical protein	27.399	24.7091	31.3848	18.5503	29.4432	13.5784	25.5777	32.2307	19.4978	77.6884	68.8629	65.0957	99.3642	146.93	111.459	19.6303	38.7018	26.001
TVAG_208600	17.264	1.552	0.029	conserved hypothetical protein	2.19192	3.8014	6.60733	18.5503	19.6288	7.7591	8.5259	2.80267	9.7489	13.7097	10.7598	11.6748	47.4575	48.6001	54.6912	8.72457	23.9582	11.556
TVAG_249960	71.61	1.551	0.017	hypothetical protein	58.086	62.7231	74.3324	15.1776	53.5331	19.3977	12.7888	15.4147	14.6233	106.631	109.033	89.1529	179.449	228.872	157.151	38.7153	22.1153	31.779
TVAG_273760	21.555	1.551	0.017	conserved hypothetical protein	5.47981	7.12763	14.8665	3.37279	24.9821	11.6386	17.0518	11.2107	2.43722	46.2068	57.3858	38.5621	38.5592	41.8187	37.3838	5.45285	12.9006	11.556
TVAG_283770	18.497	1.55	0.009	hypothetical protein	7.67173	4.75175	4.95549	23.6095	13.3833	1.93977	12.7888	7.00668	9.7489	57.3777	43.0393	26.8874	25.9533	36.7326	16.615	10.9057	16.5865	13.0005
TVAG_202960	145.484	1.548	0.019	conserved hypothetical protein	149.051	110.241	109.021	45.5327	86.5452	46.5546	49.7344	35.0334	34.1211	168.071	199.416	212.622	351.482	358.849	505.374	18.5397	46.0735	92.4479
TVAG_434710	43.097	1.548	0.01	conserved hypothetical protein	17.5354	47.0423	24.7775	32.0415	18.7366	17.458	18.4728	5.60534	14.6233	97.4913	115.489	134.083	40.0423	52.5559	39.4607	8.17928	38.7018	53.4465
TVAG_111700	1,135.369	1.547	0	phosphomannomutase	439.481	449.991	363.403	694.795	1163.45	923.333	497.344	396.578	280.281	1151.11	1129.78	1295.9	2551.58	2433.96	2603.02	1918.86	1076.28	1067.48
TVAG_024790	139.108	1.546	0.009	septum-promoting GTP-binding protein	83.2931	77.9287	107.369	47.2191	126.695	79.5308	31.2616	33.6321	51.1817	174.672	172.157	140.097	393.749	385.41	418.837	39.8058	84.7753	56.3355
TVAG_344220	57.232	1.544	0.001	conserved hypothetical protein	24.1112	29.4609	26.4293	25.2959	55.3176	27.1568	26.9987	28.0267	19.4978	101.553	164.984	142.574	89.7243	90.9838	69.2293	40.3511	29.4871	39.0015
TVAG_276290	68.327	1.543	0.015	conserved hypothetical protein	40.5506	62.248	57.8141	8.43198	33.0121	40.7353	15.6308	30.8294	24.3722	137.097	149.203	252.246	96.3981	83.6373	119.767	17.4491	25.8012	34.668
TVAG_392980	74.579	1.543	0.007	UV excision repair protein rad23	44.9344	36.1133	29.733	53.9647	81.1919	46.5546	17.0518	22.4214	9.7489	143.19	147.051	89.8604	142.373	252.607	105.921	27.8096	44.2306	47.6685
TVAG_196160	63.868	1.543	0.02	cell division cycle	54.7981	43.2409	46.2513	16.864	74.9464	11.6386	4.26295	15.4147	24.3722	133.035	123.379	120.993	101.589	165.014	98.3057	9.81514	47.9165	57.7799
TVAG_497410	82.941	1.542	0.018	conserved hypothetical protein	44.9344	30.4112	28.0811	74.2014	81.1919	38.7955	15.6308	25.224	43.87	213.262	238.868	229.604	103.072	136.193	119.767	22.902	16.5865	30.3345
TVAG_096160	61.398	1.542	0.003	Rab17	32.8788	35.163	39.644	18.5503	68.7009	31.0364	18.4728	12.612	24.3722	134.558	183.634	139.39	68.9617	101.721	80.9983	38.7153	49.7594	26.001
TVAG_091020	30.561	1.541	0.03	conserved hypothetical protein	37.2627	14.2553	18.1701	20.2367	16.0599	5.81932	4.26295	16.816	7.31167	64.4865	109.75	110.38	23.7288	28.2558	36.6915	9.26985	12.9006	14.445
TVAG_394390	243.274	1.54	0.048	conserved hypothetical protein	219.192	158.709	198.22	96.1245	131.156	108.627	73.8911	56.0534	77.9912	108.662	149.92	113.918	886.121	822.245	980.287	38.7153	81.0894	78.0029
TVAG_136140	324.498	1.539	0	guanylate cyclase	157.818	123.07	59.4659	236.095	244.468	201.737	115.1	155.548	204.727	608.813	585.335	850.49	398.198	384.845	415.376	593.27	265.383	241.231
TVAG_237040	16.602	1.539	0.032	conserved hypothetical protein	9.86365	6.65245	6.60733	1.6864	19.6288	0	5.68393	2.80267	24.3722	42.6525	35.8661	33.6092	25.2118	20.3442	21.4611	9.81514	3.68588	28.89
TVAG_373450	55.124	1.538	0.024	conserved hypothetical protein	20.8233	23.7588	11.5628	50.5919	39.2576	79.5308	9.94688	5.60534	14.6233	133.035	160.68	133.375	91.2074	44.0791	78.9214	53.438	12.9006	28.89
TVAG_252080	18.024	1.537	0.042	conserved hypothetical protein	12.0556	18.0567	6.60733	15.1776	10.7066	5.81932	5.68393	4.20401	2.43722	20.3107	16.4984	13.4437	6.67371	6.21629	7.61523	86.1551	40.5447	46.224
TVAG_256280	24.433	1.535	0.012	conserved hypothetical protein	21.9192	13.3049	13.2147	1.6864	9.81441	19.3977	12.7888	11.2107	9.7489	44.1758	49.4952	49.5294	45.9745	61.0326	44.3068	6.54342	18.4294	7.22249
TVAG_055690	561.758	1.534	0.011	protein phosphatase 2A, caeel	93.1567	117.368	92.5026	360.889	687.009	636.246	279.934	207.398	121.861	1221.18	1245.27	1280.33	857.201	809.247	852.905	723.048	335.415	190.674
TVAG_006940	50.062	1.533	0.049	ankyrin repeat domain	25.2071	23.7588	42.9476	10.1184	52.6409	29.0966	12.7888	15.4147	19.4978	113.74	101.86	94.4596	120.127	127.716	90.6904	4.36228	3.68588	13.0005
TVAG_344550	41.453	1.532	0.006	conserved hypothetical protein	19.7273	28.9857	31.3848	18.5503	38.3654	7.7591	14.2098	16.816	14.6233	80.735	92.5346	64.742	64.5125	124.326	74.7677	16.9038	18.4294	18.7785
TVAG_429490	136.586	1.531	0.001	conserved hypothetical protein	70.1415	66.0494	85.8952	47.2191	106.174	54.3137	86.68	47.6454	68.2423	272.163	301.993	344.937	236.546	258.824	213.226	62.1625	62.66	73.6694
TVAG_297000	115.628	1.531	0.004	conserved hypothetical protein	76.7173	101.212	130.495	30.3551	79.4075	21.3375	24.1567	25.224	43.87	180.257	200.85	148.234	168.326	361.11	197.304	48.5304	132.692	111.226
TVAG_163580	39.733	1.53	0.021	hypothetical protein	30.6869	20.9077	26.4293	32.0415	26.7666	5.81932	21.3147	9.80935	9.7489	129.988	138.443	112.856	25.2118	21.4744	22.8457	40.3511	20.2723	20.223
TVAG_050080	69.841	1.529	0.005	AGC family protein kinase	42.7425	28.5105	42.9476	45.5327	50.8565	64.0126	5.68393	12.612	31.6839	170.61	131.27	62.6193	95.6565	229.437	60.2295	36.5341	68.1888	78.0029
TVAG_445710	95.919	1.529	0.031	conserved hypothetical protein	136.995	75.0777	94.1544	13.4912	59.7787	7.7591	12.7888	15.4147	26.8095	106.123	151.355	123.823	291.419	193.27	244.38	46.8945	66.3459	60.6689
TVAG_000760	163.068	1.529	0.011	ankyrin repeat-containing protein	75.6213	69.3756	64.4214	35.4143	290.863	42.675	53.9974	50.4481	70.6795	344.266	393.81	342.814	221.716	307.424	330.916	60.5267	92.147	88.1144
TVAG_159270	53.834	1.529	0	conserved hypothetical protein	37.2627	38.9644	18.1701	30.3551	21.4133	48.4944	15.6308	16.816	21.935	51.7923	53.7992	47.4067	112.712	84.7675	127.382	127.597	55.2882	59.2244
TVAG_346260	136.808	1.528	0.012	conserved hypothetical protein	52.6061	48.4679	46.2513	26.9823	98.1441	93.1092	107.995	88.2841	73.1167	174.164	214.479	198.471	439.723	291.6	378.684	48.5304	51.6023	30.3345
TVAG_209160	121.927	1.526	0.012	ankyrin	50.4142	45.1416	94.1544	23.6095	16.9522	17.458	52.5764	81.2775	187.666	193.459	159.246	145.05	155.72	450.963	143.997	44.7134	180.608	151.672
TVAG_180830	24.82	1.525	0.013	myosin heavy chain, clone	24.1112	18.0567	8.25916	18.5503	8.92219	0	11.3679	8.40801	17.0606	81.7505	47.3433	24.7647	28.1779	62.1629	30.4609	13.0868	11.0576	33.2235
TVAG_335500	59.67	1.525	0.038	conserved hypothetical protein	29.591	45.6168	62.7696	15.1776	82.0841	7.7591	7.10491	5.60534	19.4978	165.532	122.662	105.427	65.9956	130.542	103.844	8.72457	57.1312	39.0015
TVAG_093710	122.655	1.522	0.001	conserved hypothetical protein	59.1819	46.092	72.6806	15.1776	105.282	56.2535	63.9442	84.0801	68.2423	264.039	215.914	202.363	189.089	292.165	249.918	107.966	46.0735	69.3359
TVAG_206420	1,284.585	1.521	0.003	conserved hypothetical protein	1230.76	1102.88	1176.1	153.462	281.049	242.472	660.757	669.838	455.761	1466.43	1400.21	1364.53	1466.73	1862.63	1386.66	4347.56	1874.27	1980.41
TVAG_345820	435.513	1.52	0.007	conserved hypothetical protein	323.309	276.552	513.72	99.4973	200.749	77.591	136.414	166.759	231.536	466.638	525.797	508.03	1122.67	1208.79	1147.13	116.146	374.117	343.791
TVAG_475190	128.618	1.52	0.013	conserved hypothetical protein	46.0304	41.8154	54.5104	123.107	122.234	62.0728	53.9974	56.0534	38.9956	110.186	148.486	190.688	447.88	192.14	475.606	62.7078	42.3876	46.224
TVAG_456380	181.842	1.519	0.022	Clan CA, family C54, ATG4-like cysteine peptidase	87.6769	43.2409	44.5995	97.8109	74.9464	110.567	125.046	173.766	90.1773	76.1651	56.6684	61.5579	532.414	701.875	532.374	207.208	86.6182	170.451
TVAG_457000	62.383	1.519	0.039	hypothetical protein	46.0304	23.7588	46.2513	11.8048	24.9821	13.5784	35.5246	43.4414	46.3073	239.158	213.045	179.721	34.8516	71.7698	36.6915	21.8114	11.0576	23.112
TVAG_174610	10.338	1.518	0.042	CAMK family protein kinase	13.1515	10.4539	6.60733	1.6864	6.24553	0	2.84197	2.80267	2.43722	24.8806	22.237	15.2126	20.7627	27.1256	13.8459	8.17928	1.84294	5.77799
TVAG_305970	83.585	1.517	0.004	hypothetical protein	37.2627	68.9004	47.9031	26.9823	12.4911	5.81932	59.6813	64.4614	65.805	92.9214	64.559	61.5579	178.707	241.87	164.074	99.7872	77.4035	134.338
TVAG_480880	61.492	1.517	0.017	Cytoskeletal protein Sojo	56.99	38.014	36.3403	26.9823	46.3954	27.1568	22.7357	21.02	9.7489	94.9525	83.9267	97.6436	145.339	202.877	139.151	10.9057	22.1153	24.5565
TVAG_344710	10.564	1.514	0.034	conserved hypothetical protein	7.67173	8.07798	13.2147	1.6864	4.46109	3.87955	2.84197	2.80267	2.43722	7.10874	4.30393	8.13697	11.8644	13.5628	6.92293	23.9926	36.8588	30.3345
TVAG_142070	32.193	1.513	0.001	protein NUF1	18.6313	24.2339	31.3848	8.43198	9.81441	11.6386	12.7888	9.80935	24.3722	88.8593	69.5802	66.1571	30.4025	45.2094	28.384	29.4454	31.33	39.0015
TVAG_260890	314.44	1.513	0.037	conserved hypothetical protein	36.1667	27.5602	47.9031	413.167	159.707	494.643	80.996	81.2775	129.173	724.076	663.523	506.261	186.864	189.879	182.073	232.292	691.103	813.253
TVAG_030140	50.502	1.513	0.011	chromosome transmission fidelity factor	23.0152	26.1346	28.0811	23.6095	60.6709	21.3375	12.7888	15.4147	24.3722	112.217	78.9054	42.4537	93.432	192.14	88.6136	21.8114	16.5865	27.4455
TVAG_030770	5.61	1.51	0.044	AGC family protein kinase	2.19192	1.9007	0	1.6864	6.24553	1.93977	4.26295	7.00668	0	7.61651	17.2157	10.2597	4.44914	7.91164	10.3844	4.36228	9.2147	4.3335
TVAG_256430	33.726	1.51	0.013	conserved hypothetical protein	24.1112	20.4325	19.822	8.43198	21.4133	15.5182	12.7888	18.2174	17.0606	82.2583	91.0999	139.39	20.7627	23.7349	29.7686	13.0868	20.2723	28.89
TVAG_460610	110.113	1.51	0.012	conserved hypothetical protein	43.8385	54.6451	41.2958	77.5742	116.881	71.7717	24.1567	33.6321	51.1817	39.0981	55.2338	63.3268	357.414	232.828	360.685	198.484	71.8747	88.1144
TVAG_020390	61.17	1.509	0.019	Rabx22 protein	6.57577	14.2553	9.91099	55.651	68.7009	87.2899	22.7357	12.612	9.7489	92.9214	87.5133	84.1999	109.004	172.926	104.536	81.2475	35.0159	46.224
TVAG_171750	70.727	1.508	0	Filamin-A-interacting protein	38.3586	43.7161	26.4293	33.7279	26.7666	40.7353	45.4715	39.2374	34.1211	118.818	83.9267	68.6335	54.8727	96.635	51.922	133.05	200.881	135.783
TVAG_497950	12.438	1.508	0.036	conserved hypothetical protein	14.2475	11.4042	6.60733	0	7.13775	11.6386	0	2.80267	2.43722	28.435	24.389	24.4109	6.67371	12.9977	10.3844	10.9057	14.7435	34.668
TVAG_407880	65.819	1.507	0.002	ankyrin 2,3/unc44	33.9748	30.4112	44.5995	26.9823	24.0899	36.8557	21.3147	37.8361	53.6189	167.055	153.507	123.116	35.5931	40.1233	31.1532	61.6172	160.336	102.559
TVAG_447350	57.282	1.507	0.002	ubiquitin-protein ligase BRE1A	44.9344	37.0637	18.1701	23.6095	25.8743	25.2171	36.9456	26.6254	29.2467	141.667	104.012	66.5109	102.33	133.933	101.767	9.81514	57.1312	46.224
TVAG_206850	330.499	1.504	0.009	protein phosphatase 2A, caeel	133.707	73.177	92.5026	124.793	413.097	236.653	176.202	147.14	153.545	308.723	332.12	329.724	1027.75	747.65	1102.82	263.918	151.121	134.338
TVAG_375230	36.572	1.503	0.004	conserved hypothetical protein	35.0708	29.4609	21.4738	13.4912	20.521	9.69887	9.94688	11.2107	19.4978	66.5175	49.4952	67.5722	57.0973	109.633	72.6908	17.4491	25.8012	21.6675
TVAG_290220	6.004	1.502	0.046	conserved hypothetical protein	2.19192	1.42553	1.65183	6.74558	8.92219	0	2.84197	0	4.87445	7.61651	7.89054	12.3823	11.8644	8.47675	8.99981	14.1774	3.68588	4.3335
TVAG_083300	33.587	1.502	0.004	conserved hypothetical protein	37.2627	21.8581	18.1701	13.4912	17.8444	3.87955	11.3679	15.4147	17.0606	76.1651	67.4283	58.0201	42.2668	93.2443	37.3838	13.0868	33.1729	27.4455
TVAG_570540	89.933	1.502	0.011	conserved hypothetical protein	37.2627	45.1416	26.4293	57.3374	61.5631	29.0966	56.8393	36.4347	73.1167	310.754	279.756	132.314	34.8516	161.623	26.3071	37.6247	106.891	105.448
TVAG_111580	265.502	1.501	0.006	DNA replication licensing factor	140.283	166.786	133.798	38.7871	129.372	52.3739	179.044	200.391	207.164	733.724	746.015	510.506	238.029	547.033	193.15	77.4305	293.028	192.118
TVAG_164890	1,184.566	1.5	0.01	Acetyl-CoA hydrolase	850.466	860.067	1612.19	499.173	422.912	527.619	210.305	252.24	331.462	1391.28	1938.2	1650.39	691.1	1039.82	864.674	683.788	4668.17	2828.33
TVAG_360900	691.098	1.499	0	bsu-protein phosphatase	447.152	304.112	214.738	467.132	275.696	477.185	382.244	385.367	299.779	838.832	813.443	907.449	1180.51	1360.24	1068.21	1622.22	788.779	606.689
TVAG_354040	156.614	1.499	0.003	centractin	50.4142	60.3473	118.932	94.4381	94.5752	110.567	66.7862	65.8628	75.5539	298.059	324.23	445.057	95.6565	105.112	107.305	41.4417	315.143	349.569
TVAG_263200	46.238	1.498	0.008	conserved hypothetical protein	27.399	35.163	24.7775	16.864	63.3475	17.458	7.10491	12.612	9.7489	74.6418	77.4708	68.6335	97.8811	79.1164	128.074	21.8114	23.9582	46.224
TVAG_088520	330.06	1.497	0	conserved hypothetical protein	191.793	168.687	227.953	148.403	221.27	193.977	147.782	173.766	77.9912	386.411	422.503	383.499	711.121	793.989	618.218	370.794	311.457	391.459
TVAG_491890	11.175	1.497	0.037	conserved hypothetical protein	4.38385	6.65245	13.2147	16.864	2.67666	0	1.42098	5.60534	2.43722	23.3573	17.2157	21.2269	10.3813	36.1675	15.9227	6.54342	5.52882	11.556
TVAG_216330	37.587	1.495	0.006	leucine-rich transmembrane protein	20.8233	28.5105	14.8665	15.1776	35.6888	15.5182	24.1567	5.60534	14.6233	79.7195	49.4952	43.8689	65.2541	79.1164	97.6134	7.63399	44.2306	34.668
TVAG_487520	72.521	1.495	0.013	conserved hypothetical protein	63.5658	32.3119	66.0733	28.6687	24.0899	29.0966	34.1036	32.2307	31.6839	105.616	165.701	165.57	16.3135	42.3838	15.9227	211.571	123.477	117.004
TVAG_115250	19.718	1.495	0.015	conserved hypothetical protein	15.3435	10.4539	21.4738	1.6864	12.4911	3.87955	7.10491	12.612	7.31167	46.2068	63.1243	42.4537	14.8305	36.1675	13.1536	9.81514	16.5865	20.223
TVAG_213820	8.465	1.494	0.04	conserved hypothetical protein	5.47981	5.7021	4.95549	6.74558	0	0	7.10491	7.00668	2.43722	22.8495	20.085	15.2126	9.63981	7.91164	5.53835	7.08871	20.2723	4.3335
TVAG_420460	28.576	1.492	0	conserved hypothetical protein	16.4394	16.156	18.1701	6.74558	16.0599	19.3977	8.5259	19.6187	14.6233	51.2845	43.7566	41.7462	45.2329	50.8605	67.8447	31.6266	20.2723	26.001
TVAG_562370	33.293	1.491	0.025	conserved hypothetical protein	10.9596	3.8014	3.30366	5.05919	29.4432	19.3977	24.1567	30.8294	31.6839	21.3262	19.3677	18.7504	73.4108	86.4629	91.3827	55.6191	49.7594	24.5565
TVAG_384140	71.154	1.488	0.001	conserved hypothetical protein	39.4546	41.8154	42.9476	55.651	68.7009	40.7353	26.9987	8.40801	9.7489	128.465	130.553	80.3083	126.059	114.719	164.766	70.8871	62.66	67.8914
TVAG_266050	194.455	1.487	0.007	cyclin B	131.515	122.12	143.709	96.1245	159.707	69.8319	42.6295	58.8561	95.0517	463.592	482.758	241.279	230.614	589.982	211.149	32.1718	165.865	163.228
TVAG_210860	30.999	1.486	0.044	paramyosin	24.1112	18.0567	23.1256	21.9231	16.0599	3.87955	18.4728	4.20401	17.0606	113.74	112.62	83.4924	13.3474	16.3884	15.9227	13.0868	29.4871	13.0005
TVAG_360790	180.06	1.486	0.039	conserved hypothetical protein	82.1971	72.7018	52.8586	33.7279	44.6109	34.9159	132.151	165.358	236.411	403.675	876.568	383.499	169.067	199.486	166.843	79.0664	51.6023	56.3355
TVAG_398770	71.037	1.486	0.027	2-deoxyglucose-6-phosphate phosphatase	3.28788	9.02833	6.60733	55.651	80.2997	67.8921	41.2085	47.6454	24.3722	65.502	54.5165	71.4638	89.7243	83.6373	94.8442	66.5248	182.451	234.009
TVAG_344830	164.426	1.486	0.009	thymidine kinase	107.404	145.404	133.798	65.7694	150.785	46.5546	22.7357	30.8294	73.1167	350.867	435.415	422.061	111.97	228.307	152.305	53.438	280.127	148.783
TVAG_076350	1,316.005	1.485	0.009	exonuclease%2C+putative	797.86	978.386	877.123	527.842	1019.81	391.835	592.55	578.752	467.947	1167.86	1193.62	813.697	4086.54	4580.27	3450.39	1133.65	608.17	421.794
TVAG_128020	26.246	1.484	0.042	conserved hypothetical protein	20.8233	18.0567	19.822	8.43198	16.0599	21.3375	9.94688	7.00668	2.43722	111.709	76.7535	65.0957	20.0211	22.6047	12.4613	7.63399	22.1153	10.1115
TVAG_109690	27.393	1.483	0.01	WD-repeat protein	24.1112	20.9077	16.5183	6.74558	16.9522	11.6386	5.68393	14.0134	12.1861	84.7971	66.711	34.3168	31.8855	64.4233	29.0763	7.63399	16.5865	28.89
TVAG_257430	322.026	1.483	0.011	conserved hypothetical protein	161.106	136.85	113.976	67.4558	284.618	126.085	252.935	271.859	112.112	802.272	570.271	433.736	554.66	926.227	620.295	64.889	138.221	158.895
TVAG_114170	54.074	1.481	0.042	conserved hypothetical protein	47.1263	24.7091	33.0366	15.1776	39.2576	17.458	11.3679	32.2307	36.5584	205.646	180.048	160.97	15.572	42.3838	16.615	14.1774	40.5447	40.446
TVAG_173660	18.625	1.481	0.016	conserved hypothetical protein	18.6313	2.37588	18.1701	11.8048	6.24553	3.87955	11.3679	9.80935	7.31167	50.7767	52.3645	37.147	13.3474	28.2558	13.1536	10.9057	16.5865	23.112
TVAG_034610	140.897	1.481	0.03	conserved hypothetical protein	52.6061	56.0707	39.644	141.657	74.0542	149.363	52.5764	63.0601	41.4328	377.271	557.359	470.529	86.7583	64.4233	90.6904	115.6	42.3876	60.6689
TVAG_283030	193.84	1.481	0.046	conserved hypothetical protein	84.389	96.9357	118.932	65.7694	289.079	118.326	42.6295	54.6521	48.7445	258.454	319.926	265.336	524.257	567.377	509.528	28.3548	71.8747	24.5565
TVAG_172660	221.341	1.479	0.002	conserved hypothetical protein	103.02	60.8224	84.2434	118.048	72.2697	129.965	105.153	161.154	221.787	395.043	392.375	758.861	109.004	167.84	114.228	464.583	246.954	278.788
TVAG_091860	263.864	1.479	0.015	modulator of drug activity B	82.1971	98.3613	79.2879	281.628	138.294	213.375	133.572	119.114	109.675	113.232	83.9267	412.509	1151.59	400.103	753.907	147.772	222.996	208.008
TVAG_063490	38.56	1.478	0.012	conserved hypothetical protein	37.2627	22.8084	37.9921	13.4912	26.7666	11.6386	12.7888	9.80935	9.7489	58.901	45.1913	41.3924	86.0167	98.3303	122.536	25.0831	18.4294	15.8895
TVAG_381690	44,653.380	1.478	0.004	NAD dependent epimerase/dehydratase	17722.8	17553.4	18498.9	25410.6	42483.9	40803.2	20963.8	21701.1	7219.06	27397.1	31060	34065.2	142221	92680.9	131608	55832.9	35482.1	41057
TVAG_024800	977.801	1.477	0.015	protein transport protein sec7	327.692	509.388	550.06	1150.12	1057.28	678.921	96.6268	95.2908	185.229	1147.05	1241.68	1024.55	1916.1	2319.24	2665.33	935.71	1068.91	631.246
TVAG_044780	67.37	1.477	0	leucine-rich repeat protein, BspA family	47.1263	31.3616	49.5549	35.4143	33.9043	23.2773	29.8406	46.2441	24.3722	127.957	107.598	102.597	99.3642	171.796	101.767	88.8815	29.4871	62.1134
TVAG_094440	90.08	1.476	0.01	vacuolar membrane protein pep11	69.0456	31.8367	33.0366	47.2191	78.5153	65.9523	35.5246	40.6387	26.8095	102.569	65.2763	83.4924	298.834	188.184	314.301	64.3437	36.8588	39.0015
TVAG_266430	28.269	1.474	0.012	mitotic inducer phosphatase CDC25	26.3031	15.2056	8.25916	25.2959	11.5988	3.87955	17.0518	14.0134	12.1861	84.7971	58.8204	26.8874	26.6948	68.9443	9.69211	13.6321	35.0159	50.5575
TVAG_373060	611.43	1.474	0.003	conserved hypothetical protein	204.945	199.574	237.864	362.575	685.224	409.292	287.039	239.628	287.592	548.389	563.098	596.829	1681.78	1363.06	2009.04	652.707	285.656	391.459
TVAG_567900	430.688	1.473	0.001	conserved hypothetical protein	256.455	332.623	406.351	241.155	262.312	219.195	115.1	96.6922	119.424	570.223	497.822	469.821	322.563	466.787	324.686	905.719	1017.3	1128.15
TVAG_149290	67.162	1.473	0.008	ion channel nompc	50.4142	51.7941	61.1178	13.4912	30.3354	11.6386	31.2616	30.8294	38.9956	182.796	187.938	128.069	75.6354	122.065	69.2293	56.1644	16.5865	50.5575
TVAG_150140	625.885	1.472	0.028	CAMK family protein kinase	206.041	190.07	148.665	138.284	471.092	244.412	541.395	646.016	399.705	1970.14	1785.41	2172.22	218.008	307.989	359.3	851.19	316.986	299.011
TVAG_071940	48.853	1.472	0.027	conserved hypothetical protein	43.8385	30.8864	28.0811	1.6864	23.1977	7.7591	19.8938	29.428	48.7445	110.186	111.185	110.026	57.8388	141.844	31.1532	15.268	22.1153	46.224
TVAG_509530	230.819	1.472	0.009	ankyrin repeat domain-containing protein	67.9496	88.3826	178.398	202.367	129.372	161.001	58.2603	114.91	102.363	615.922	632.678	803.791	160.169	255.433	135.689	90.5174	143.749	213.786
TVAG_604140	247.412	1.472	0.003	conserved hypothetical protein	97.5406	138.276	66.0733	163.58	204.318	230.833	85.259	102.297	92.6145	202.599	288.363	345.998	723.727	539.122	589.142	353.345	103.205	127.116
TVAG_167820	1,366.815	1.471	0.002	MYB	485.511	498.934	260.989	1369.35	1299.07	1526.6	457.557	379.762	243.722	1435.46	1867.19	2153.82	2027.33	1644.49	2141.96	2931.45	2242.86	1636.62
TVAG_498760	144.169	1.471	0.009	pc-MYB2	63.5658	70.3259	56.1623	69.1422	115.988	100.868	72.4701	81.2775	58.4934	148.268	129.118	93.752	345.55	619.933	355.146	60.5267	66.3459	88.1144
TVAG_098350	107.333	1.47	0.023	conserved hypothetical protein	40.5506	71.2763	56.1623	3.37279	28.551	13.5784	55.4183	79.8761	165.731	200.568	183.634	193.165	134.216	178.577	233.995	33.8077	171.393	88.1144
TVAG_081850	21.686	1.47	0.036	conserved hypothetical protein	30.6869	19.007	18.1701	3.37279	8.92219	0	5.68393	8.40801	7.31167	49.2534	25.1063	26.1798	47.4575	65.5536	26.9994	6.54342	25.8012	15.8895
TVAG_074420	1,432.750	1.469	0.006	cation-transporting ATPase fungi	710.183	573.536	498.853	708.286	812.811	1189.08	909.429	1041.19	399.705	1407.53	683.608	589.399	2828.91	4957.21	4573.29	1596.05	1513.05	797.363
TVAG_012490	94.919	1.469	0.006	conserved hypothetical protein	40.5506	35.163	42.9476	45.5327	104.39	67.8921	35.5246	30.8294	51.1817	133.035	112.62	106.842	205.402	261.649	295.609	40.3511	57.1312	41.8905
TVAG_157160	395.341	1.469	0	DNA double-strand break repair Rad50 ATPase	187.409	159.659	85.8952	161.894	253.39	180.399	322.563	313.899	224.225	892.147	808.422	702.256	633.261	860.673	460.375	227.929	375.96	265.788
TVAG_182320	95.368	1.468	0.002	hypothetical protein	46.0304	58.9217	64.4214	38.7871	116.881	36.8557	25.5777	21.02	43.87	174.672	197.264	159.202	73.4108	106.242	61.6141	56.1644	204.566	231.12
TVAG_164210	288.961	1.467	0.012	conserved hypothetical protein	174.258	167.262	165.183	134.912	332.798	141.604	95.2059	84.0801	85.3028	544.327	592.508	602.843	596.926	484.87	722.754	98.1514	103.205	75.1139
TVAG_325070	21.894	1.467	0.026	conserved hypothetical protein	10.9596	8.07798	9.91099	5.05919	15.1677	13.5784	21.3147	18.2174	2.43722	59.9165	73.1669	58.0201	14.8305	31.0814	20.0765	9.26985	12.9006	10.1115
TVAG_268090	106.335	1.466	0.031	conserved hypothetical protein	72.3335	74.6025	56.1623	15.1776	32.1199	23.2773	96.6268	86.8828	51.1817	77.1806	85.3613	70.7562	355.931	298.382	372.454	71.9777	33.1729	40.446
TVAG_150380	100.445	1.463	0.05	hyaluronan mediated motility receptor	76.7173	107.39	66.0733	15.1776	159.707	13.5784	9.94688	9.80935	19.4978	236.62	216.631	170.523	138.665	216.44	154.381	28.3548	64.5029	104.004
TVAG_273370	2,643.402	1.463	0.009	2-deoxyglucose-6-phosphate phosphatase	1114.59	1405.57	1868.22	1988.26	1520.34	1196.84	1081.37	1051	1437.96	1390.77	1233.08	1254.86	2435.16	3443.82	1754.96	2893.83	11652.9	8857.67
TVAG_402180	46.345	1.463	0.009	harmonin-interacting ankyrin-repeat containing protein (harp), sans	35.0708	37.5388	31.3848	25.2959	21.4133	31.0364	9.94688	8.40801	19.4978	47.7301	50.2125	44.9302	25.9533	35.6024	22.8457	107.966	136.378	143.005
TVAG_451430	914.959	1.462	0.009	conserved hypothetical protein	244.399	230.935	193.264	301.865	563.882	700.259	946.375	815.577	389.956	968.82	999.947	779.38	2013.24	2703.52	2214.65	1630.95	418.348	353.902
TVAG_RG_DS113246_33	148.174	1.462	0.002	conserved hypothetical protein	40.5506	55.1203	44.5995	138.284	122.234	176.52	41.2085	58.8561	34.1211	269.624	319.208	314.158	123.834	166.144	101.075	307.541	167.708	186.34
TVAG_375620	11.005	1.461	0.013	conserved hypothetical protein	8.76769	6.65245	3.30366	3.37279	13.3833	0	5.68393	2.80267	7.31167	28.9427	15.0638	11.321	9.63981	20.3442	21.4611	20.7208	9.2147	10.1115
TVAG_242810	69.456	1.461	0	conserved hypothetical protein	55.894	30.8864	28.0811	42.1599	54.4254	36.8557	31.2616	26.6254	26.8095	141.667	144.899	135.852	80.8261	67.2489	106.613	140.684	58.9741	40.446
TVAG_441490	104.192	1.461	0.007	conserved hypothetical protein	82.1971	66.5245	104.065	32.0415	91.0063	32.9762	29.8406	35.0334	24.3722	227.988	211.61	188.565	137.923	280.863	149.535	28.9001	88.4612	63.5579
TVAG_121770	8.843	1.46	0.037	conserved hypothetical protein	3.28788	3.8014	8.25916	0	8.92219	3.87955	1.42098	8.40801	4.87445	16.2486	20.085	17.3353	14.8305	20.9093	13.8459	5.45285	1.84294	5.77799
TVAG_056090	170.887	1.46	0	conserved hypothetical protein	157.818	95.9854	112.325	86.0062	119.557	69.8319	49.7344	63.0601	63.3678	245.759	207.306	182.197	373.728	372.412	399.453	146.136	149.278	182.007
TVAG_368720	137.281	1.46	0.002	conserved hypothetical protein	88.7729	82.6805	87.5471	28.6687	102.605	60.133	79.575	75.6721	51.1817	86.8282	106.881	95.1671	368.537	356.024	402.915	115.6	136.378	145.894
TVAG_303520	141.084	1.459	0.004	heat shock protein	112.884	100.737	105.717	40.4735	114.204	19.3977	46.8924	65.8628	68.2423	82.7661	116.206	108.257	331.461	306.858	398.069	87.2457	204.566	229.675
TVAG_432780	1,127.870	1.457	0.007	conserved hypothetical protein	680.592	706.586	1200.88	519.41	1250	473.305	177.623	156.95	251.034	1200.87	1659.17	1336.59	1523.09	1946.26	1938.42	462.947	2648.31	2169.64
TVAG_192060	102.208	1.457	0.014	conserved hypothetical protein	55.894	40.3899	36.3403	64.083	33.0121	98.9285	61.1023	75.6721	26.8095	71.5952	44.474	49.8831	272.139	321.552	340.608	102.514	68.1888	76.5584
TVAG_094150	313.613	1.456	0.025	conserved hypothetical protein	260.839	158.233	201.523	141.657	300.678	98.9285	154.887	128.923	60.9306	211.739	203.719	167.338	1084.11	955.048	1050.21	205.573	123.477	137.227
TVAG_172470	350.355	1.455	0.013	fetal globin-inducing factor	218.096	270.85	244.471	168.64	257.851	149.363	88.1009	116.311	170.606	323.448	298.406	283.025	1098.94	952.787	1149.21	80.7022	217.467	218.119
TVAG_162650	74.904	1.455	0.008	CAMK family protein kinase	71.2375	72.2266	61.1178	16.864	16.0599	3.87955	46.8924	33.6321	36.5584	174.164	134.139	136.56	71.1863	62.1629	58.8449	178.308	71.8747	102.559
TVAG_324490	1,075.362	1.454	0.003	conserved hypothetical protein	438.385	461.87	578.141	598.67	1345.47	791.428	238.725	246.635	475.259	1356.25	1329.2	1168.54	2340.99	2533.98	3082.78	477.125	858.81	1034.26
TVAG_372680	57.205	1.454	0.002	conserved hypothetical protein	21.9192	25.6595	47.9031	16.864	36.581	38.7955	28.4197	29.428	29.2467	36.5592	26.5409	31.8403	77.1184	102.286	93.4596	136.321	130.849	119.893
TVAG_492940	28.362	1.452	0.009	conserved hypothetical protein	20.8233	17.1063	9.91099	6.74558	24.0899	21.3375	14.2098	14.0134	7.31167	56.8699	48.7779	31.4865	33.3686	116.979	31.1532	12.5416	22.1153	21.6675
TVAG_026220	115.361	1.451	0.017	acid phosphatase	77.8133	44.6665	44.5995	45.5327	107.958	46.5546	68.2072	78.4748	41.4328	76.6729	65.2763	69.3411	378.177	310.249	425.068	68.1607	58.9741	69.3359
TVAG_039850	127.471	1.451	0.01	conserved hypothetical protein	98.6365	68.4252	104.065	30.3551	119.557	38.7955	53.9974	60.2574	38.9956	375.24	284.06	247.293	124.576	284.819	147.458	26.1737	71.8747	119.893
TVAG_476640	60.594	1.451	0.001	bromodomain-containing protein	47.1263	33.2623	36.3403	18.5503	34.7965	31.0364	32.6826	23.8227	34.1211	41.6369	46.6259	44.5764	114.936	84.2024	107.998	216.478	64.5029	78.0029
TVAG_050380	60.381	1.451	0	Rho-associated protein kinase	47.1263	35.163	31.3848	42.1599	47.2876	11.6386	36.9456	19.6187	17.0606	146.237	133.422	72.8789	90.4659	82.5071	107.305	52.3474	49.7594	63.5579
TVAG_410450	1,033.855	1.451	0	ankyrin repeat domain-containing protein	881.153	675.699	799.487	298.492	430.049	463.606	517.238	442.822	475.259	1401.44	1422.45	1348.97	2120.76	2754.38	2329.57	879	659.773	709.249
TVAG_150080	23.995	1.449	0.021	conserved hypothetical protein	30.6869	8.55315	23.1256	5.05919	9.81441	7.7591	7.10491	14.0134	9.7489	69.5641	65.2763	55.1899	22.2457	34.4721	21.4611	6.54342	23.9582	17.334
TVAG_122290	349.983	1.449	0.007	conserved hypothetical protein	178.642	226.659	434.432	141.657	307.816	168.76	55.4183	57.4548	116.987	314.308	632.678	636.099	573.198	752.171	671.525	98.6966	447.835	485.352
TVAG_470090	85.257	1.448	0.001	r2r3-MYB transcription factor	61.3738	52.2693	26.4293	48.9055	62.4553	50.4341	32.6826	39.2374	36.5584	179.242	139.878	76.063	157.203	279.733	72.6908	47.9851	105.048	66.4469
TVAG_482650	29.452	1.448	0.032	conserved hypothetical protein	24.1112	27.5602	18.1701	8.43198	35.6888	1.93977	1.42098	16.816	4.87445	51.7923	40.17	28.3025	54.1312	57.6419	93.4596	15.268	25.8012	24.5565
TVAG_019740	3,651.739	1.448	0.012	conserved hypothetical protein	1111.3	1259.69	1154.63	2755.57	4031.94	2374.28	1362.72	1338.28	2247.12	3027.82	3471.12	2204.41	9797.75	12684	10394.1	2593.38	2331.32	1591.84
TVAG_495390	11.864	1.447	0.038	conserved hypothetical protein	16.4394	9.97868	4.95549	3.37279	5.35331	0	5.68393	7.00668	2.43722	20.8185	21.5197	16.6277	15.572	38.428	20.0765	4.36228	16.5865	4.3335
TVAG_261210	279.478	1.447	0.011	Clan CD, family C14, metacaspase-like cysteine peptidase	161.106	212.878	264.293	79.2606	207.887	56.2535	115.1	106.502	146.233	369.655	451.196	636.806	352.224	848.24	657.679	64.889	140.064	160.339
TVAG_298200	86.995	1.446	0.002	conserved hypothetical protein	58.086	54.6451	47.9031	48.9055	57.9942	48.4944	25.5777	46.2441	31.6839	89.8748	80.3401	101.535	232.838	306.858	150.92	39.2605	68.1888	76.5584
TVAG_407970	170.329	1.445	0.017	conserved hypothetical protein	70.1415	79.8294	94.1544	33.7279	145.432	69.8319	116.521	112.107	102.363	385.903	357.944	407.202	281.779	327.203	329.532	25.0831	73.7176	53.4465
TVAG_447880	51.106	1.444	0.008	conserved hypothetical protein	62.4698	61.2976	26.4293	11.8048	24.0899	21.3375	4.26295	12.612	19.4978	100.03	78.1881	53.0672	77.1184	136.758	62.9987	64.889	42.3876	60.6689
TVAG_300610	13.15	1.444	0.046	conserved hypothetical protein	2.19192	5.22693	3.30366	8.43198	6.24553	5.81932	9.94688	7.00668	17.0606	45.6991	35.8661	13.0899	2.22457	6.7814	8.99981	15.268	27.6441	15.8895
TVAG_485890	44.086	1.443	0.03	High mobility group protein B1	35.0708	27.5602	19.822	11.8048	71.3775	7.7591	7.10491	11.2107	19.4978	119.325	84.644	75.3554	63.771	92.6792	78.9214	9.26985	29.4871	28.89
TVAG_317920	99.694	1.443	0.001	multiple ankyrin repeats single kh domain protein	32.8788	37.5388	52.8586	84.3198	43.7187	38.7955	62.5232	43.4414	87.7401	139.128	114.772	147.173	75.6354	134.498	61.6141	94.8797	313.3	229.675
TVAG_344200	16.185	1.443	0.022	conserved hypothetical protein	15.3435	6.65245	16.5183	1.6864	10.7066	7.7591	4.26295	8.40801	7.31167	41.1292	39.4527	35.7319	15.572	25.4303	28.384	4.36228	11.0576	11.556
TVAG_076930	20.922	1.442	0.024	conserved hypothetical protein	19.7273	7.6028	19.822	5.05919	6.24553	11.6386	9.94688	8.40801	14.6233	56.3622	43.7566	29.0101	34.1101	42.9489	45.6914	5.99814	5.52882	10.1115
TVAG_443590	117.418	1.442	0	conserved hypothetical protein	52.6061	48.943	37.9921	43.8463	109.743	62.0728	82.417	86.8828	43.87	177.719	182.2	167.692	216.525	217.005	282.456	176.127	58.9741	66.4469
TVAG_012480	330.791	1.439	0	conserved hypothetical protein	180.834	225.708	265.945	62.3966	244.468	129.965	220.252	149.943	121.861	532.648	580.314	442.934	535.38	838.633	540.681	177.218	381.489	323.568
TVAG_120000	40.659	1.439	0.013	protein NUF1	17.5354	16.6311	3.30366	35.4143	31.2277	27.1568	28.4197	28.0267	9.7489	125.926	114.054	93.752	33.3686	46.9047	26.3071	32.1718	25.8012	36.1125
TVAG_370470	52.005	1.437	0.038	conserved hypothetical protein	27.399	29.4609	26.4293	21.9231	86.5452	19.3977	19.8938	16.816	2.43722	120.341	123.379	91.6293	119.385	59.9024	114.228	14.1774	23.9582	18.7785
TVAG_313590	22.039	1.437	0.05	conserved hypothetical protein	10.9596	8.55315	6.60733	1.6864	24.9821	23.2773	15.6308	12.612	2.43722	49.7612	78.9054	64.0344	26.6948	16.9535	15.2305	17.4491	16.5865	4.3335
TVAG_006830	112.675	1.436	0.005	TPR repeat-containing protein ZK328.7	55.894	62.7231	44.5995	43.8463	164.168	52.3739	29.8406	23.8227	68.2423	130.496	134.139	128.423	224.682	246.391	335.07	47.9851	106.891	128.56
TVAG_195690	35.152	1.435	0	conserved hypothetical protein	26.3031	19.007	16.5183	11.8048	45.5032	15.5182	8.5259	11.2107	12.1861	46.2068	59.5377	50.5907	45.2329	71.2047	56.7681	33.2624	57.1312	46.224
TVAG_080840	264.856	1.435	0.005	conserved hypothetical protein	174.258	237.588	186.657	198.995	107.066	195.917	49.7344	46.2441	87.7401	265.562	344.315	481.496	237.288	162.754	175.15	333.169	801.679	681.803
TVAG_454110	421.228	1.435	0.045	CAMK family protein kinase	98.6365	78.8791	79.2879	500.859	271.235	358.858	217.41	243.832	199.852	312.785	340.728	646.358	1657.31	398.973	1718.27	167.403	125.32	166.117
TVAG_033390	7.905	1.435	0.044	ankyrin repeat-containing protein	1.09596	4.75175	6.60733	5.05919	2.67666	1.93977	5.68393	4.20401	7.31167	8.63204	13.6291	9.19831	12.6059	24.3	15.2305	1.09057	11.0576	7.22249
TVAG_311270	166.229	1.433	0.009	kinesin-associated protein	112.884	101.212	130.495	23.6095	156.138	5.81932	72.4701	82.6788	121.861	259.977	218.066	186.443	240.254	434.01	281.763	95.4249	191.666	277.344
TVAG_370850	43.504	1.432	0.035	conserved hypothetical protein	20.8233	21.8581	24.7775	15.1776	61.5631	25.2171	5.68393	14.0134	21.935	46.2068	41.6047	26.1798	146.822	105.677	142.612	17.4491	16.5865	28.89
TVAG_038200	265.472	1.432	0.044	transketolase	51.5102	73.177	77.6361	322.102	254.282	178.459	92.3639	99.4948	143.796	494.058	540.861	1121.49	57.0973	74.0303	68.537	294.454	475.479	359.68
TVAG_294520	38.912	1.432	0	conserved hypothetical protein	27.399	18.0567	23.1256	15.1776	33.0121	5.81932	15.6308	25.224	24.3722	72.6107	68.8629	57.6663	59.3219	45.7745	76.8446	27.2643	47.9165	56.3355
TVAG_397910	1,599.089	1.432	0.003	carboxylesterase domain containing protein	472.359	896.656	921.722	352.457	902.925	442.269	676.388	598.37	2524.96	2857.21	2798.27	2364.32	1458.58	2798.46	2009.73	699.056	3711.68	2298.2
TVAG_073770	39.282	1.431	0.009	Rabx6d protein	23.0152	18.5318	24.7775	28.6687	41.9343	9.69887	17.0518	16.816	9.7489	57.3777	40.8874	53.421	117.161	88.1582	92.075	29.9907	27.6441	10.1115
TVAG_412420	86.165	1.43	0.028	TKL family protein kinase	50.4142	21.8581	18.1701	47.2191	97.2519	56.2535	39.7875	51.8494	36.5584	83.2738	68.1456	81.3697	55.6143	32.7768	42.2299	502.208	134.535	131.449
TVAG_423490	4,542.002	1.43	0.006	eukaryotic translation initiation factor 2 gamma subunit	1629.69	2526.03	3470.5	3352.55	4095.28	2285.05	1124	1165.91	2481.09	2158.52	2647.64	2678.48	12729.7	12931.6	11348.8	3653.96	6116.72	5360.53
TVAG_055290	210.284	1.428	0.016	conserved hypothetical protein	151.243	91.7088	140.406	107.929	187.366	129.965	86.68	64.4614	65.805	225.956	230.26	222.882	660.697	496.173	688.14	54.5285	88.4612	92.4479
TVAG_118010	39.308	1.427	0.007	hyaluronan mediated motility receptor	8.76769	24.7091	11.5628	18.5503	27.6588	1.93977	36.9456	43.4414	17.0606	75.1496	73.1669	32.5479	51.1651	103.982	69.9216	41.4417	27.6441	41.8905
TVAG_180080	44.575	1.427	0.001	conserved hypothetical protein	40.5506	11.8794	16.5183	21.9231	12.4911	23.2773	34.1036	23.8227	36.5584	62.4554	64.559	66.1571	106.779	71.7698	96.9211	49.0757	33.1729	30.3345
TVAG_475670	79.171	1.426	0.006	hypothetical protein	28.495	38.9644	59.4659	48.9055	60.6709	40.7353	32.6826	33.6321	43.87	116.786	160.68	135.852	139.406	237.914	119.767	13.0868	73.7176	40.446
TVAG_231330	189.896	1.426	0.013	inorganic pyrophosphatase	108.5	162.035	221.345	94.4381	182.013	65.9523	26.9987	23.8227	38.9956	254.899	373.008	348.828	240.995	309.684	273.456	51.2568	329.886	312.012
TVAG_061310	136.535	1.425	0.049	conserved hypothetical protein	100.828	109.29	109.021	11.8048	4.46109	7.7591	103.732	121.916	97.489	86.3204	121.227	75.3554	317.372	302.903	321.916	186.488	152.964	226.786
TVAG_226770	69.868	1.425	0	conserved hypothetical protein	52.6061	43.7161	29.733	32.0415	33.0121	34.9159	61.1023	35.0334	17.0606	147.76	122.662	80.6621	120.868	145.8	121.844	33.8077	62.66	82.3364
TVAG_162100	247.183	1.424	0.042	soluble guanylate cyclase gcy	65.7577	50.3686	61.1178	126.48	123.126	267.689	156.308	169.562	190.103	510.306	370.138	565.342	51.1651	75.1605	74.0754	1103.66	230.368	258.565
TVAG_011080	357.018	1.423	0.009	axonemal dynein gamma heavy chain	168.778	175.815	185.005	74.2014	179.336	67.8921	333.931	327.913	233.974	850.51	787.62	729.497	522.774	635.757	677.755	199.574	147.435	128.56
TVAG_225350	47.032	1.422	0.016	conserved hypothetical protein	30.6869	34.2126	36.3403	20.2367	61.5631	7.7591	15.6308	11.2107	9.7489	108.662	93.9692	95.1671	48.199	98.8955	85.1521	14.1774	46.0735	28.89
TVAG_153410	100.286	1.422	0.017	conserved hypothetical protein	44.9344	53.2196	67.7251	18.5503	100.821	34.9159	51.1554	63.0601	56.0562	214.786	198.698	206.608	169.067	206.833	211.842	14.1774	47.9165	44.7795
TVAG_152710	34.132	1.422	0.007	conserved hypothetical protein	25.2071	24.7091	23.1256	10.1184	24.9821	19.3977	9.94688	14.0134	14.6233	68.5486	67.4283	65.4495	54.1312	67.2489	66.4602	6.54342	22.1153	30.3345
TVAG_242820	23.625	1.421	0.02	conserved hypothetical protein	19.7273	25.6595	21.4738	3.37279	16.0599	1.93977	7.10491	8.40801	9.7489	62.4554	53.0818	42.1	19.2796	57.0768	15.9227	27.2643	12.9006	21.6675
TVAG_136730	765.518	1.419	0.017	hypothetical protein	417.561	781.188	736.717	315.356	328.337	302.605	291.302	221.411	355.835	1599.47	2259.56	3203.13	490.889	475.263	373.838	441.681	497.594	687.581
TVAG_067780	32.273	1.419	0.039	conserved hypothetical protein	17.5354	10.929	21.4738	13.4912	12.4911	21.3375	32.6826	12.612	17.0606	34.0204	38.7354	28.6563	75.6354	106.242	110.075	12.5416	11.0576	4.3335
TVAG_277090	655.651	1.418	0.003	ubiquitin-conjugating enzyme E2	190.697	228.559	421.217	188.876	368.486	205.616	480.292	346.13	787.223	949.017	1192.91	1479.16	701.481	968.61	520.605	180.489	1454.08	1138.27
TVAG_454340	108.122	1.418	0.024	conserved hypothetical protein	132.611	84.5812	75.9843	28.6687	68.7009	54.3137	34.1036	32.2307	17.0606	175.688	154.224	99.7663	249.893	309.119	296.302	38.17	44.2306	50.5575
TVAG_186750	49.232	1.417	0.03	nuclear ubiquitous casein and cyclin-dependent kinases substrate	23.0152	23.7588	18.1701	25.2959	68.7009	32.9762	17.0518	12.612	19.4978	148.776	126.249	74.294	70.4447	89.8536	88.6136	13.0868	9.2147	24.5565
TVAG_405180	37.594	1.416	0.026	conserved hypothetical protein	37.2627	39.4395	34.6885	6.74558	21.4133	1.93977	12.7888	11.2107	17.0606	94.9525	104.729	81.7234	29.6609	61.5977	48.4605	19.6303	33.1729	20.223
TVAG_119290	32.547	1.414	0.018	conserved hypothetical protein	14.2475	26.1346	23.1256	1.6864	13.3833	13.5784	19.8938	30.8294	17.0606	77.1806	79.6228	95.1671	22.9872	57.0768	35.307	23.4473	22.1153	13.0005
TVAG_107100	43.703	1.412	0.049	conserved hypothetical protein	23.0152	66.9997	28.0811	10.1184	12.4911	11.6386	25.5777	11.2107	24.3722	112.724	112.62	177.952	35.5931	35.0372	39.4607	13.6321	12.9006	33.2235
TVAG_110240	29.25	1.412	0.03	conserved hypothetical protein	35.0708	17.1063	19.822	6.74558	30.3354	9.69887	5.68393	5.60534	12.1861	36.0515	40.17	30.4252	77.86	76.2908	71.9985	11.451	31.33	8.66699
TVAG_036480	454.617	1.412	0.013	CAMK family protein kinase	161.106	210.027	180.05	72.515	137.402	75.6512	511.554	522.698	365.584	657.559	756.775	759.922	1004.02	838.633	963.672	552.919	173.236	239.787
TVAG_068860	509.213	1.412	0.002	PIKK family atypical protein kinase	307.965	222.382	186.657	151.776	318.522	238.592	427.716	448.427	202.29	1037.88	979.862	1069.83	785.273	801.336	701.293	859.37	276.441	150.228
TVAG_026490	897.33	1.411	0.015	conserved hypothetical protein	255.359	174.864	158.576	524.469	595.11	628.487	854.011	781.945	443.575	1309.53	1400.93	1390.36	2433.68	1438.22	2533.79	553.465	405.447	270.121
TVAG_180850	32.84	1.41	0.046	conserved hypothetical protein	20.8233	17.1063	31.3848	3.37279	28.551	15.5182	8.5259	12.612	24.3722	74.6418	101.142	82.7848	33.3686	75.1605	24.9226	4.36228	16.5865	15.8895
TVAG_005300	31.875	1.409	0.018	conserved hypothetical protein	25.2071	16.156	37.9921	16.864	15.1677	13.5784	7.10491	22.4214	2.43722	55.8544	61.6897	68.6335	64.5125	75.7257	45.6914	15.268	9.2147	20.223
TVAG_000710	20.017	1.409	0.017	conserved hypothetical protein	8.76769	18.0567	11.5628	8.43198	1.78444	11.6386	7.10491	15.4147	17.0606	50.269	38.7354	53.7747	13.3474	24.3	14.5382	27.8096	7.37176	30.3345
TVAG_364490	622.351	1.408	0.034	tfiid 150 kD subunit	310.157	316.942	497.201	150.089	644.182	279.328	179.044	218.608	470.384	806.335	790.489	854.735	1460.8	1661.44	2094.88	139.048	197.195	131.449
TVAG_243960	50.901	1.407	0.005	conserved hypothetical protein	35.0708	58.9217	47.9031	20.2367	22.3055	23.2773	19.8938	15.4147	4.87445	98.5069	113.337	100.12	63.771	101.156	78.2292	33.8077	33.1729	46.224
TVAG_357790	306.988	1.406	0.028	conserved hypothetical protein	255.359	246.141	242.819	60.7102	215.025	75.6512	153.466	148.542	114.55	376.256	402.418	348.474	741.524	1169.79	674.986	69.2512	92.147	138.672
TVAG_163710	159.439	1.406	0.025	protein NUF1	140.283	105.489	155.272	53.9647	115.988	27.1568	55.4183	58.8561	73.1167	259.977	252.497	349.536	306.991	342.461	431.991	43.0775	51.6023	46.224
TVAG_416900	91.615	1.406	0.025	conserved hypothetical protein	95.3486	65.099	42.9476	50.5919	68.7009	34.9159	29.8406	40.6387	21.935	60.4243	63.8417	59.4352	333.686	244.131	292.148	54.5285	46.0735	44.7795
TVAG_358100	214.147	1.405	0.037	conserved hypothetical protein	100.828	130.673	161.879	175.385	240.899	166.821	26.9987	19.6187	31.6839	76.1651	88.9479	115.686	480.507	492.782	510.22	259.556	335.415	440.572
TVAG_312140	43.58	1.405	0.021	bromodomain-containing protein	19.7273	31.3616	18.1701	23.6095	33.9043	27.1568	17.0518	22.4214	21.935	114.248	111.185	143.635	60.8049	40.6884	53.9989	17.4491	18.4294	8.66699
TVAG_224080	144.498	1.405	0.02	conserved hypothetical protein	113.98	97.4109	105.717	82.6334	141.863	52.3739	42.6295	40.6387	34.1211	188.382	185.069	181.136	411.546	332.854	414.684	32.7171	81.0894	62.1134
TVAG_374080	52.68	1.403	0.002	conserved hypothetical protein	8.76769	20.4325	13.2147	37.1007	24.9821	21.3375	32.6826	44.8427	60.9306	111.201	116.206	105.781	43.0084	45.2094	58.8449	78.5211	64.5029	60.6689
TVAG_468180	16.409	1.402	0.037	conserved hypothetical protein	14.2475	7.12763	13.2147	0	11.5988	5.81932	8.5259	4.20401	17.0606	50.7767	53.7992	26.5336	8.15676	16.9535	11.769	9.81514	18.4294	17.334
TVAG_128670	9.77	1.4	0.03	conserved hypothetical protein	6.57577	4.75175	11.5628	1.6864	8.92219	3.87955	4.26295	4.20401	2.43722	29.4505	20.085	19.1042	8.89828	20.9093	7.61523	9.81514	7.37176	4.3335
TVAG_258130	116.236	1.399	0.028	CMGC family protein kinase	61.3738	86.0067	49.5549	67.4558	149.893	71.7717	24.1567	12.612	51.1817	107.647	126.249	113.918	347.775	223.221	411.222	47.4398	49.7594	91.0034
TVAG_359850	630.167	1.399	0	conserved hypothetical protein	257.551	434.31	424.521	131.539	410.421	203.676	403.559	354.538	499.631	1078.5	1131.93	1158.28	858.684	1102.54	1034.29	591.635	724.276	543.132
TVAG_234190	126.899	1.397	0.002	conserved hypothetical protein	85.485	87.4322	150.317	25.2959	95.4674	71.7717	32.6826	29.428	48.7445	251.853	245.324	213.684	109.745	178.012	139.151	89.9721	164.022	265.788
TVAG_478770	71.904	1.397	0.013	conserved hypothetical protein	42.7425	30.4112	39.644	11.8048	45.5032	42.675	76.7331	43.4414	21.935	55.8544	68.8629	45.284	60.0634	42.9489	68.537	317.356	154.807	125.671
TVAG_160080	56.856	1.395	0.049	chromobox protein	33.9748	27.5602	51.2068	48.9055	78.5153	9.69887	8.5259	12.612	9.7489	119.833	98.2731	66.5109	100.106	143.54	141.228	9.26985	35.0159	28.89
TVAG_037540	19.261	1.394	0.045	structural maintenance of chromosome	17.5354	35.163	9.91099	5.05919	8.02997	1.93977	4.26295	2.80267	7.31167	43.668	39.4527	24.7647	24.4703	48.0349	25.6149	8.72457	11.0576	28.89
TVAG_129050	16.473	1.394	0.048	conserved hypothetical protein	12.0556	6.17728	19.822	0	14.2755	5.81932	4.26295	7.00668	12.1861	41.1292	34.4315	27.2411	10.3813	20.3442	25.6149	3.27171	42.3876	10.1115
TVAG_335830	44.371	1.394	0.033	conserved hypothetical protein	46.0304	15.6808	31.3848	8.43198	25.8743	42.675	14.2098	26.6254	9.7489	105.616	120.51	99.7663	67.4786	79.1164	58.8449	7.63399	20.2723	18.7785
TVAG_237150	16.699	1.393	0.035	conserved hypothetical protein	10.9596	6.65245	9.91099	3.37279	7.13775	3.87955	9.94688	15.4147	17.0606	53.8233	53.7992	34.3168	8.15676	17.5186	13.1536	7.08871	11.0576	17.334
TVAG_359680	15.303	1.392	0.024	centrosomal protein of 135 kDa	15.3435	9.5035	11.5628	8.43198	6.24553	11.6386	2.84197	1.40134	9.7489	30.466	28.6929	27.2411	17.7966	40.6884	24.2303	4.36228	16.5865	8.66699
TVAG_149280	1,075.361	1.39	0	conserved hypothetical protein	641.137	832.507	1106.73	516.037	828.871	275.448	338.194	243.832	558.124	1577.13	1504.22	1453.33	1105.61	1664.83	1594.35	902.993	2403.19	1809.96
TVAG_430270	249.324	1.39	0.028	conserved hypothetical protein	82.1971	124.971	104.065	124.793	261.42	159.062	68.2072	79.8761	236.411	422.97	555.925	304.959	632.52	526.689	597.449	51.8021	86.6182	67.8914
TVAG_494310	94.197	1.389	0.016	conserved hypothetical protein	63.5658	61.2976	67.7251	38.7871	91.8985	42.675	35.5246	36.4347	29.2467	93.937	98.9905	81.7234	252.86	262.779	308.071	47.9851	38.7018	43.335
TVAG_273780	105.664	1.387	0.009	conserved hypothetical protein	62.4698	65.099	62.7696	23.6095	76.7308	48.4944	59.6813	85.4815	41.4328	309.23	248.193	263.921	140.148	111.328	155.074	52.3474	29.4871	66.4469
TVAG_334520	147.601	1.386	0.037	conserved hypothetical protein	127.132	137.801	110.673	16.864	79.4075	34.9159	88.1009	75.6721	63.3678	231.542	194.394	194.226	395.974	431.184	347.531	47.4398	38.7018	41.8905
TVAG_236040	62.184	1.386	0.006	adenylate cyclase	18.6313	29.936	33.0366	13.4912	25.8743	19.3977	58.2603	71.4681	41.4328	136.082	129.835	122.762	97.1396	116.414	80.9983	67.6154	29.4871	27.4455
TVAG_432040	560.789	1.386	0.013	Clan SC, family S28, unassigned serine peptidase	304.677	344.502	591.356	217.545	766.416	211.435	106.574	109.304	138.922	494.058	511.451	477.251	995.125	1268.12	1394.97	267.19	1076.28	819.031
TVAG_118590	16.58	1.385	0.037	conserved hypothetical protein	20.8233	4.75175	14.8665	10.1184	2.67666	1.93977	7.10491	7.00668	14.6233	39.6059	42.322	41.0386	7.41524	15.8233	17.3073	7.63399	20.2723	23.112
TVAG_341690	1,720.341	1.385	0.024	conserved hypothetical protein	603.875	1207.42	887.034	507.605	488.044	636.246	1291.67	1477.01	1476.96	3994.61	3767.38	6260.87	2274.25	2059.85	2117.03	1094.93	418.348	403.015
TVAG_320960	28.443	1.385	0.022	conserved hypothetical protein	28.495	10.4539	26.4293	15.1776	19.6288	5.81932	19.8938	11.2107	2.43722	15.7408	21.5197	14.1512	32.627	29.9512	35.9993	95.4249	66.3459	60.6689
TVAG_020060	344.867	1.384	0.001	conserved hypothetical protein	219.192	227.134	239.516	102.87	157.923	145.483	220.252	270.458	136.485	504.213	406.722	443.995	825.316	766.864	806.522	421.506	145.592	167.562
TVAG_495510	1,325.297	1.384	0.026	conserved hypothetical protein	901.976	685.678	1379.28	618.907	1273.2	789.488	302.669	353.137	304.653	1604.54	1784.7	1258.75	3148.51	3402.57	4037.45	184.306	947.272	878.255
TVAG_257590	254.067	1.382	0.027	protein farnesyltransferase alpha subunit	149.051	275.602	181.701	153.462	218.594	155.182	53.9974	32.2307	46.3073	392.504	417.481	465.93	706.672	358.284	634.141	158.133	82.9323	91.0034
TVAG_206920	192.768	1.382	0.019	WD-repeat protein	144.667	139.226	140.406	47.2191	232.869	85.3501	72.4701	58.8561	38.9956	321.924	307.014	274.18	401.164	454.919	508.836	93.7891	82.9323	65.0024
TVAG_393920	49.825	1.382	0.021	conserved hypothetical protein	25.2071	26.6098	77.6361	6.74558	49.072	23.2773	8.5259	14.0134	17.0606	104.092	105.446	113.564	52.6482	80.2466	60.2295	15.8133	71.8747	44.7795
TVAG_216750	850.972	1.381	0.002	conserved hypothetical protein	289.334	347.828	391.484	715.032	994.824	727.416	198.938	227.016	358.272	1780.74	1691.45	1841.08	1038.87	1121.19	1296.67	1029.5	639.5	628.357
TVAG_215250	112.457	1.381	0.017	conserved hypothetical protein	67.9496	46.092	51.2068	48.9055	29.4432	44.6148	106.574	107.903	58.4934	105.616	74.6015	76.063	60.8049	91.5489	66.4602	483.123	283.813	221.008
TVAG_313860	247.405	1.38	0.02	condensin subunit Smc2	173.162	224.283	221.345	60.7102	188.258	65.9523	107.995	128.923	63.3678	354.929	246.759	288.332	509.427	782.687	717.908	78.5211	117.948	122.782
TVAG_126380	31.897	1.38	0.018	E3 ubiquitin ligase	9.86365	12.3546	9.91099	6.74558	14.2755	11.6386	38.3665	33.6321	24.3722	32.4971	48.7779	64.0344	49.6821	31.6465	71.3062	88.3362	16.5865	10.1115
TVAG_344240	1,169.768	1.379	0	adenylate cyclase	481.127	545.501	399.743	483.995	569.236	768.151	819.907	955.711	828.656	1495.88	1644.1	2161.6	1850.1	2226	2209.8	2025.19	785.093	806.03
TVAG_505020	102.943	1.379	0.012	protein regulator of cytokinesis	38.3586	53.2196	37.9921	62.3966	105.282	81.4705	42.6295	35.0334	58.4934	319.386	277.604	171.938	54.1312	185.923	51.2297	32.7171	105.048	140.116
TVAG_195770	49.043	1.379	0.003	conserved hypothetical protein	28.495	29.4609	21.4738	65.7694	39.2576	25.2171	15.6308	9.80935	9.7489	89.8748	95.4038	81.0159	61.5465	66.1187	88.6136	87.2457	27.6441	40.446
TVAG_192900	37.309	1.378	0.012	hypothetical protein	19.7273	10.4539	41.2958	8.43198	18.7366	5.81932	36.9456	26.6254	19.4978	70.5797	117.641	73.2327	26.6948	44.0791	17.3073	51.8021	35.0159	47.6685
TVAG_452440	857.214	1.378	0.001	conserved hypothetical protein	322.213	441.913	606.222	430.031	1197.36	387.955	227.357	235.424	436.263	1282.11	1261.05	1465.01	1101.9	1491.34	1443.43	558.372	1548.07	993.815
TVAG_489660	121.601	1.378	0.037	conserved hypothetical protein	110.692	70.3259	95.8062	20.2367	48.1798	38.7955	86.68	91.0868	46.3073	320.909	286.929	314.865	162.394	209.658	170.996	11.9963	55.2882	47.6685
TVAG_430460	100.547	1.377	0.001	centrosomal protein of 135 kDa	65.7577	46.5672	44.5995	38.7871	66.0242	25.2171	69.6282	88.2841	58.4934	204.63	165.701	118.163	186.122	205.137	222.226	76.3399	51.6023	76.5584
TVAG_064460	421.8	1.377	0.002	Na+ driven multidrug efflux pump	128.227	118.794	99.1099	451.954	453.247	405.413	147.782	177.97	129.173	627.6	620.484	599.305	508.685	871.41	388.377	726.32	656.087	482.463
TVAG_217350	61	1.376	0.001	conserved hypothetical protein	42.7425	41.8154	21.4738	23.6095	51.7487	29.0966	31.2616	39.2374	21.935	114.248	92.5346	66.5109	115.678	158.233	115.613	36.5341	55.2882	40.446
TVAG_077310	529.381	1.376	0.015	conserved hypothetical protein	266.319	322.169	412.958	365.948	455.032	448.088	110.837	130.324	138.922	1103.89	1114.72	1167.48	899.468	853.892	1092.44	278.096	140.064	228.231
TVAG_378210	124.839	1.375	0.047	neutral sphingomyelinase (N-smase) activation associated factor fan	72.3335	67.4749	92.5026	18.5503	79.4075	23.2773	89.5219	75.6721	107.238	361.023	381.615	469.468	43.7499	63.2931	44.3068	91.6079	86.6182	79.4474
TVAG_238010	42.359	1.375	0.038	cortactin-binding protein	18.6313	28.5105	39.644	10.1184	49.072	31.0364	8.5259	11.2107	14.6233	57.3777	52.3645	30.0714	115.678	134.498	93.4596	8.72457	38.7018	20.223
TVAG_587440	104.499	1.373	0.006	conserved hypothetical protein	90.9648	56.0707	57.8141	60.7102	101.713	48.4944	28.4197	32.2307	46.3073	257.946	224.522	143.989	122.351	272.386	76.1523	29.9907	132.692	98.2259
TVAG_172150	53.034	1.371	0.015	peptidyl-prolyl cis-trans isomerase	40.5506	20.9077	18.1701	16.864	41.0421	27.1568	29.8406	51.8494	19.4978	71.0874	59.5377	75.7092	125.317	116.414	168.227	17.9944	31.33	23.112
TVAG_287940	255.183	1.371	0.013	conserved hypothetical protein	164.394	119.744	145.361	60.7102	172.198	157.122	184.728	176.568	99.9262	289.427	326.382	245.524	733.367	749.345	652.833	108.512	82.9323	124.227
TVAG_496230	46.53	1.37	0.033	bromodomain-containing protein	29.591	24.7091	14.8665	16.864	36.581	44.6148	21.3147	30.8294	14.6233	104.6	142.03	165.216	54.8727	39.5582	47.0759	14.1774	12.9006	23.112
TVAG_312820	41.841	1.369	0.008	conserved hypothetical protein	32.8788	24.7091	33.0366	8.43198	33.9043	15.5182	22.7357	14.0134	24.3722	124.403	91.8172	45.9916	54.8727	93.2443	42.2299	15.268	29.4871	46.224
TVAG_110630	254.974	1.369	0.002	hypothetical protein	150.147	105.964	140.406	119.734	250.713	98.9285	120.784	179.371	114.55	334.619	385.202	413.924	523.516	589.417	636.91	160.314	123.477	141.561
TVAG_213300	78.611	1.368	0.002	adenylate cyclase	75.6213	26.1346	29.733	30.3551	28.551	29.0966	35.5246	70.0668	73.1167	165.024	139.878	137.621	105.296	158.233	105.921	121.053	53.4453	30.3345
TVAG_214890	52.905	1.368	0.015	hypothetical protein	37.2627	30.8864	39.644	10.1184	34.7965	32.9762	35.5246	25.224	19.4978	127.957	103.294	76.4167	88.9828	124.326	105.229	13.0868	23.9582	23.112
TVAG_305980	66.507	1.367	0.032	conserved hypothetical protein	47.1263	57.4962	51.2068	18.5503	21.4133	19.3977	39.7875	35.0334	43.87	29.9583	13.6291	30.4252	179.449	215.875	179.996	88.3362	66.3459	59.2244
TVAG_132210	116.208	1.367	0.008	beta lactamase domain	67.9496	73.177	67.7251	69.1422	111.527	60.133	53.9974	36.4347	43.87	218.34	309.166	368.994	127.542	200.617	105.921	65.9795	53.4453	57.7799
TVAG_198390	237.971	1.366	0.012	conserved hypothetical protein	123.844	197.673	137.102	118.048	266.773	129.965	68.2072	39.2374	114.55	456.991	401.7	233.849	354.448	855.022	270.687	63.2531	267.226	184.896
TVAG_166090	16.395	1.365	0.036	Capsular polysaccharide phosphotransferase fcs1	10.9596	12.3546	6.60733	18.5503	13.3833	9.69887	1.42098	1.40134	7.31167	24.3728	28.6929	16.6277	8.15676	11.8675	13.1536	58.8908	18.4294	33.2235
TVAG_292850	155.103	1.365	0.026	DNA polymerase delta small subunit	112.884	140.652	89.1989	53.9647	111.527	40.7353	100.89	92.4882	36.5584	304.153	184.352	143.989	330.719	576.984	306.686	40.8964	64.5029	60.6689
TVAG_293040	11.538	1.364	0.047	conserved hypothetical protein	8.76769	5.7021	4.95549	11.8048	14.2755	0	5.68393	5.60534	0	28.9427	31.5622	20.5193	11.8644	22.0396	15.2305	6.54342	5.52882	8.66699
TVAG_488030	56.624	1.364	0.003	conserved hypothetical protein	30.6869	32.7871	19.822	15.1776	39.2576	32.9762	49.7344	49.0467	14.6233	134.558	104.012	88.0915	83.7922	113.023	98.3057	26.1737	42.3876	44.7795
TVAG_134220	40.092	1.363	0.003	conserved hypothetical protein	13.1515	36.5885	33.0366	23.6095	10.7066	36.8557	25.5777	8.40801	12.1861	63.4709	44.474	56.605	35.5931	35.6024	35.9993	61.6172	108.734	79.4474
TVAG_074410	107.243	1.363	0.043	Rabx41 protein	46.0304	69.3756	52.8586	52.2783	157.923	89.2296	38.3665	11.2107	21.935	167.055	164.984	126.3	222.457	272.386	310.147	26.1737	62.66	39.0015
TVAG_166160	28.918	1.363	0.009	protein C10orf118	25.2071	19.4822	8.25916	10.1184	14.2755	13.5784	18.4728	16.816	19.4978	86.3204	52.3645	61.5579	21.5042	55.3815	22.1534	14.1774	16.5865	44.7795
TVAG_554610	18.787	1.362	0.002	conserved hypothetical protein	18.6313	14.7304	6.60733	5.05919	8.92219	13.5784	7.10491	5.60534	12.1861	28.435	33.7141	21.9344	13.3474	23.7349	24.9226	32.7171	42.3876	24.5565
TVAG_116360	34.2	1.361	0.047	Rab17	19.7273	15.2056	13.2147	33.7279	46.3954	34.9159	1.42098	2.80267	4.87445	64.9942	82.492	68.6335	40.0423	47.4698	56.0758	44.7134	12.9006	26.001
TVAG_357380	109.194	1.359	0.035	conserved hypothetical protein	48.2223	125.446	80.9397	53.9647	57.9942	31.0364	48.3134	46.2441	58.4934	229.511	267.561	394.112	158.686	96.635	154.381	13.0868	58.9741	41.8905
TVAG_395480	51.344	1.358	0.01	Rab17	24.1112	32.3119	23.1256	33.7279	65.132	15.5182	29.8406	9.80935	24.3722	98.5069	93.2519	123.47	81.5676	84.7675	87.9213	14.1774	47.9165	34.668
TVAG_328550	87.437	1.357	0.017	conserved hypothetical protein	54.7981	60.8224	71.0288	23.6095	102.605	36.8557	19.8938	36.4347	34.1211	212.247	252.497	171.938	121.61	97.2001	123.921	25.6284	93.99	34.668
TVAG_214850	156.344	1.357	0.013	hypothetical protein	92.0608	105.014	89.1989	139.971	67.8086	83.4103	52.5764	102.297	58.4934	378.287	350.053	624.07	178.707	101.156	123.921	93.7891	73.7176	99.6704
TVAG_098290	696.62	1.357	0.016	AGC family protein kinase	179.738	154.907	137.102	694.795	619.2	1136.71	217.41	257.846	124.298	565.653	1056.62	1062.4	1057.41	1216.7	1155.44	1467.36	807.208	628.357
TVAG_202560	41.179	1.356	0.007	voltage and ligand gated potassium channel	35.0708	25.6595	19.822	5.05919	39.2576	17.458	24.1567	18.2174	21.935	59.4088	43.7566	45.9916	94.915	102.286	101.075	21.8114	35.0159	30.3345
TVAG_380370	24.438	1.356	0.019	paramyosin	21.9192	17.1063	18.1701	8.43198	16.9522	17.458	5.68393	9.80935	7.31167	64.4865	39.4527	33.963	29.6609	71.2047	33.2301	8.72457	27.6441	8.66699
TVAG_103520	80.689	1.355	0.015	conserved hypothetical protein	31.7829	31.3616	47.9031	43.8463	89.2219	83.4103	32.6826	23.8227	21.935	51.2845	58.1031	37.147	80.8261	78.5513	106.613	128.142	241.425	264.343
TVAG_490200	34.62	1.355	0.04	FYVE and coiled-coil domain-containing protein	40.5506	26.6098	23.1256	5.05919	19.6288	5.81932	24.1567	21.02	7.31167	38.0826	31.5622	17.6891	97.1396	98.8955	101.767	23.9926	14.7435	26.001
TVAG_410920	275.353	1.353	0.024	cytoplasmic dynein heavy chain	133.707	207.176	239.516	80.947	280.157	110.567	85.259	98.0935	158.42	519.446	549.469	521.473	424.893	528.949	724.139	39.8058	147.435	106.893
TVAG_145050	32.164	1.353	0.031	conserved hypothetical protein	36.1667	24.7091	4.95549	6.74558	41.0421	5.81932	11.3679	5.60534	24.3722	74.6418	48.0606	40.6848	41.5253	85.3327	45.6914	13.0868	25.8012	43.335
TVAG_157280	283.822	1.353	0.032	conserved hypothetical protein	94.2527	155.857	180.05	111.302	244.468	131.905	122.205	99.4948	299.779	672.284	746.732	1102.03	261.758	196.661	308.763	50.1663	121.634	209.452
TVAG_405820	69.184	1.353	0.04	NADH:flavin oxidoreductase	19.7273	15.6808	9.91099	79.2606	94.5752	50.4341	34.1036	29.428	17.0606	71.0874	55.9511	41.7462	155.72	204.572	201.457	25.6284	68.1888	70.7804
TVAG_096130	434.744	1.352	0.005	conserved hypothetical protein	316.733	213.354	135.45	268.137	300.678	226.954	262.882	278.866	199.852	666.699	748.167	657.325	920.972	823.94	1180.36	329.898	129.006	166.117
TVAG_131270	69.579	1.352	0.042	conserved hypothetical protein	61.3738	74.1273	69.3769	15.1776	45.5032	21.3375	25.5777	7.00668	31.6839	164.009	182.2	155.31	67.4786	147.496	71.3062	11.451	44.2306	57.7799
TVAG_335120	155.294	1.351	0.021	nucleoporin NUP2	113.98	247.091	80.9397	45.5327	82.0841	48.4944	62.5232	68.6654	34.1211	323.956	341.445	490.694	269.915	145.8	195.919	91.6079	77.4035	75.1139
TVAG_094070	119.701	1.35	0	centrosomal protein of 135 kDa	90.9648	91.7088	75.9843	48.9055	82.0841	52.3739	56.8393	61.6588	43.87	256.93	197.981	125.239	180.19	337.375	156.458	83.9739	112.419	99.6704
TVAG_178830	57.82	1.349	0.01	conserved hypothetical protein	49.3183	52.2693	28.0811	8.43198	39.2576	9.69887	42.6295	39.2374	21.935	127.45	130.553	107.903	69.7032	110.763	89.9981	28.3548	33.1729	52.002
TVAG_164410	42.541	1.346	0	conserved hypothetical protein	32.8788	19.4822	28.0811	21.9231	20.521	25.2171	14.2098	39.2374	14.6233	64.4865	58.8204	53.421	69.7032	81.3768	85.1521	36.5341	55.2882	44.7795
TVAG_007250	62.702	1.346	0.01	conserved hypothetical protein	30.6869	34.2126	28.0811	30.3551	82.9764	36.8557	39.7875	12.612	21.935	93.4292	81.0574	76.4167	157.945	98.3303	183.458	61.072	27.6441	31.779
TVAG_460780	317.226	1.345	0	conserved hypothetical protein	134.803	106.439	102.414	166.953	181.12	248.291	248.672	285.872	138.922	279.272	273.3	290.454	407.096	513.126	366.223	978.242	451.521	537.354
TVAG_367560	306.741	1.345	0.001	conserved hypothetical protein	120.556	171.063	226.301	156.835	173.09	145.483	174.781	137.331	253.471	345.79	358.661	428.783	219.491	362.805	157.151	397.513	891.983	800.252
TVAG_475920	154.385	1.344	0.016	myosin heavy chain, skeletal muscle, adult	87.6769	60.8224	56.1623	101.184	180.228	147.423	42.6295	56.0534	53.6189	310.754	288.363	211.207	309.215	269.561	406.376	82.3381	58.9741	56.3355
TVAG_078150	18.013	1.343	0.005	conserved hypothetical protein	17.5354	10.4539	8.25916	8.43198	11.5988	5.81932	11.3679	9.80935	7.31167	38.5903	47.3433	29.0101	20.0211	31.6465	21.4611	9.81514	18.4294	17.334
TVAG_055160	19.698	1.342	0.004	leucine-rich repeat protein, BspA family	9.86365	9.02833	16.5183	8.43198	6.24553	5.81932	7.10491	18.2174	19.4978	28.9427	23.6716	23.7033	20.7627	22.0396	17.9996	17.9944	42.3876	56.3355
TVAG_144390	953.641	1.342	0.004	conserved hypothetical protein	482.223	507.012	849.041	430.031	1076.91	523.739	279.934	315.301	389.956	1131.81	1211.56	1083.99	1718.85	2214.13	2680.56	336.986	1179.48	754.028
TVAG_214090	104.087	1.34	0.002	myosin heavy chain	61.3738	71.2763	44.5995	42.1599	101.713	56.2535	36.9456	29.428	85.3028	137.605	114.054	94.1058	177.224	205.703	250.61	39.2605	171.393	154.561
TVAG_472660	122.956	1.34	0.024	conserved hypothetical protein	32.8788	35.163	36.3403	13.4912	38.3654	29.0966	100.89	98.0935	246.16	140.652	132.705	118.517	172.775	198.921	191.073	125.961	311.457	190.674
TVAG_049930	412.194	1.34	0.034	conserved hypothetical protein	170.97	144.453	142.058	205.74	406.852	234.713	328.247	362.946	104.801	525.539	534.405	412.509	1133.05	1016.08	1277.97	225.748	99.5188	93.8924
TVAG_442810	29.251	1.34	0.023	dynein light chain	7.67173	7.6028	18.1701	11.8048	27.6588	13.5784	25.5777	21.02	17.0606	57.3777	72.4495	62.6193	19.2796	75.1605	25.6149	7.08871	22.1153	34.668
TVAG_180530	40.652	1.34	0.004	conserved hypothetical protein	18.6313	16.156	33.0366	8.43198	28.551	23.2773	22.7357	37.8361	19.4978	67.0253	49.4952	72.5251	93.432	81.942	72.6908	20.1756	46.0735	20.223
TVAG_258360	255.257	1.338	0.043	conserved hypothetical protein	255.359	172.489	122.236	145.03	155.246	147.423	125.046	100.896	77.9912	157.916	147.051	113.918	886.862	485.435	1120.13	185.942	103.205	92.4479
TVAG_306640	26.547	1.337	0.045	conserved hypothetical protein	17.5354	12.8297	21.4738	13.4912	32.1199	15.5182	5.68393	9.80935	4.87445	15.233	10.7598	10.6134	61.5465	54.2512	69.2293	11.9963	71.8747	39.0015
TVAG_093250	33.591	1.335	0.042	hypothetical protein	20.8233	20.4325	24.7775	8.43198	35.6888	23.2773	15.6308	9.80935	12.1861	45.1913	43.0393	36.0857	86.7583	58.207	127.382	7.08871	11.0576	18.7785
TVAG_267190	41.669	1.335	0.007	conserved hypothetical protein	23.0152	34.2126	26.4293	37.1007	21.4133	36.8557	14.2098	7.00668	12.1861	74.6418	76.0361	38.2084	77.1184	117.544	47.0759	20.7208	51.6023	34.668
TVAG_287740	158.516	1.335	0.01	Exosome complex exonuclease RRP46	66.8536	109.765	100.762	79.2606	223.947	75.6512	46.8924	53.2508	51.1817	200.568	163.549	158.14	362.605	523.298	296.994	98.6966	156.65	85.2254
TVAG_185720	351.629	1.334	0.03	amino acid transporter	206.041	229.034	389.832	224.291	407.744	89.2296	82.417	58.8561	107.238	681.932	827.79	750.37	168.326	215.875	165.458	201.21	914.099	609.578
TVAG_389920	252.522	1.333	0.03	CAMK family protein kinase	126.036	102.163	92.5026	183.817	294.432	164.881	79.575	85.4815	163.294	271.148	210.893	324.771	649.575	886.668	598.141	50.7115	152.964	108.337
TVAG_099420	130.948	1.333	0	protein phosphatase-2B	80.0052	75.5529	47.9031	84.3198	115.988	65.9523	72.4701	81.2775	43.87	261.5	233.13	186.089	186.122	198.921	155.766	242.652	134.535	91.0034
TVAG_160840	51.224	1.333	0.012	conserved hypothetical protein	29.591	44.1913	44.5995	16.864	52.6409	13.5784	25.5777	15.4147	17.0606	120.341	129.118	129.484	40.0423	60.4675	51.2297	23.4473	73.7176	34.668
TVAG_171090	1,235.797	1.332	0.019	malate dehydrogenase	272.894	290.807	386.529	839.825	526.409	950.49	748.858	664.233	1647.56	1745.2	2344.21	5202	906.883	669.664	1091.05	736.681	1595.99	1625.06
TVAG_332610	123.287	1.332	0.029	conserved hypothetical protein	55.894	50.3686	49.5549	16.864	74.0542	36.8557	90.9429	128.923	129.173	271.656	244.607	183.259	223.199	306.293	207.688	30.536	77.4035	41.8905
TVAG_288470	44.911	1.332	0.009	regulator of telomere elongation helicase 1 rtel1	29.591	25.1843	31.3848	25.2959	42.8265	19.3977	17.0518	23.8227	14.6233	50.7767	65.2763	63.3268	123.093	91.5489	112.844	34.8983	12.9006	24.5565
TVAG_225510	511.874	1.331	0.011	conserved hypothetical protein	265.223	382.516	447.646	139.971	383.654	102.808	308.353	277.464	311.965	1257.74	1063.07	1196.84	488.664	1064.12	673.601	157.587	457.049	235.453
TVAG_235000	52.196	1.331	0.007	conserved hypothetical protein	39.4546	29.4609	13.2147	18.5503	42.8265	56.2535	29.8406	26.6254	9.7489	34.0204	50.9299	47.4067	119.385	124.326	128.767	70.3418	60.817	37.557
TVAG_296200	557.929	1.331	0.011	conserved hypothetical protein	246.591	253.268	366.707	168.64	414.882	256.05	450.452	322.307	377.77	390.981	355.074	352.366	1574.25	1455.18	1677.43	206.118	602.642	572.021
TVAG_065050	53.978	1.331	0.026	ankyrin repeat-containing protein	33.9748	29.4609	19.822	13.4912	44.6109	17.458	31.2616	47.6454	38.9956	163.501	142.747	151.418	37.8177	78.5513	40.153	20.7208	36.8588	23.112
TVAG_487210	73.907	1.331	0.003	CAMK family protein kinase	64.6617	39.9147	46.2513	33.7279	38.3654	32.9762	34.1036	35.0334	53.6189	124.911	99.7078	209.438	43.0084	45.7745	37.3838	147.772	138.221	105.448
TVAG_379600	108.113	1.33	0.001	paramyosin	81.1011	79.8294	51.2068	40.4735	71.3775	40.7353	44.0505	47.6454	97.489	248.806	183.634	114.979	175	265.605	152.997	58.8908	93.99	98.2259
TVAG_225230	1,294.957	1.33	0.021	Longevity-assurance protein	691.552	1523.89	1022.48	478.936	1003.75	451.968	289.881	243.832	923.708	3176.59	4045.7	2651.94	820.125	1528.64	827.291	526.2	2137.81	964.925
TVAG_450320	755.164	1.33	0.003	conserved hypothetical protein	275.086	338.325	394.788	477.25	735.188	624.607	376.56	330.715	316.839	1127.24	1257.47	1226.56	1638.77	1628.1	1660.12	441.136	388.861	355.347
TVAG_184850	58.47	1.328	0.049	conserved hypothetical protein	15.3435	16.156	41.2958	67.4558	71.3775	71.7717	7.10491	4.20401	4.87445	59.4088	55.9511	64.3882	72.6693	78.5513	58.1526	124.325	125.32	114.115
TVAG_347980	187.137	1.327	0.003	conserved hypothetical protein	118.364	117.368	90.8507	50.5919	119.557	71.7717	154.887	145.739	90.1773	295.013	253.215	213.684	403.389	449.268	449.298	144.501	106.891	93.8924
TVAG_036490	117.204	1.327	0	conserved hypothetical protein	64.6617	50.3686	52.8586	26.9823	117.773	54.3137	76.7331	91.0868	65.805	164.517	149.203	120.639	203.919	187.619	204.227	260.101	90.3041	128.56
TVAG_237050	130.179	1.327	0.007	conserved hypothetical protein	65.7577	61.7728	74.3324	50.5919	98.1441	60.133	89.5219	112.107	56.0562	258.961	319.926	339.984	209.11	179.707	188.996	51.2568	58.9741	67.8914
TVAG_234910	70.135	1.326	0.029	conserved hypothetical protein	17.5354	21.8581	33.0366	30.3551	79.4075	29.0966	49.7344	46.2441	53.6189	106.631	126.966	105.781	142.373	135.628	197.996	9.26985	35.0159	41.8905
TVAG_441340	83.596	1.325	0.007	protein C9orf39	78.9092	70.8011	41.2958	26.9823	49.072	40.7353	49.7344	33.6321	36.5584	135.574	120.51	148.942	146.822	243	137.766	23.4473	51.6023	69.3359
TVAG_256320	68.626	1.325	0.039	protein phosphatase, caeel	64.6617	70.8011	57.8141	13.4912	74.9464	15.5182	9.94688	11.2107	31.6839	142.175	164.984	150.357	69.7032	147.496	62.3064	21.8114	70.0318	56.3355
TVAG_350190	108.071	1.324	0.003	Clan PB, family C69, PipD-like cysteine peptidase	26.3031	35.163	34.6885	70.8286	91.0063	52.3739	75.3121	71.4681	99.9262	146.745	126.249	110.026	152.754	250.912	216.688	40.3511	123.477	221.008
TVAG_468060	132.488	1.324	0.002	short-chain dehydrogenase	92.0608	95.035	105.717	50.5919	156.138	38.7955	34.1036	46.2441	58.4934	263.023	265.409	243.755	146.08	188.749	164.766	75.2494	151.121	209.452
TVAG_RG_DS113197_2	395.155	1.323	0.019	hypothetical protein	309.061	184.368	543.453	251.273	278.372	145.483	102.311	98.0935	116.987	276.225	277.604	310.974	476.058	727.305	640.371	173.401	821.952	1379.5
TVAG_418640	305.475	1.322	0.009	conserved hypothetical protein	213.712	210.978	175.094	175.385	290.863	232.773	83.838	92.4882	95.0517	437.188	540.144	414.632	691.841	632.931	752.523	193.031	121.634	144.45
TVAG_025120	542.622	1.321	0.026	guanine nucleotide exchange factor	374.819	382.516	437.735	232.723	536.224	199.797	140.677	106.502	380.207	722.045	1085.31	1022.43	1081.14	1230.26	1163.05	86.7004	340.944	244.12
TVAG_069270	284.394	1.321	0.046	CMGC family protein kinase	166.586	172.964	247.775	64.083	462.169	135.784	45.4715	44.8427	121.861	427.54	409.591	325.479	586.545	786.643	650.756	51.2568	237.739	182.007
TVAG_196280	215.074	1.321	0.017	conserved hypothetical protein	192.889	164.411	125.539	209.113	54.4254	211.435	46.8924	56.0534	46.3073	337.158	499.974	545.884	248.41	283.689	418.837	217.024	117.948	95.3369
TVAG_119640	77.324	1.321	0.012	conserved hypothetical protein	76.7173	49.4182	71.0288	23.6095	46.3954	23.2773	38.3665	32.2307	36.5584	195.998	142.03	140.805	111.229	176.316	122.536	37.0794	35.0159	33.2235
TVAG_104050	80.893	1.321	0.002	conserved hypothetical protein	78.9092	47.0423	41.2958	21.9231	79.4075	31.0364	22.7357	36.4347	56.0562	110.186	109.75	79.6008	159.428	226.047	146.074	63.7984	75.5606	70.7804
TVAG_235360	56.422	1.321	0.005	conserved hypothetical protein	26.3031	16.156	11.5628	25.2959	74.9464	40.7353	41.2085	29.428	24.3722	104.092	119.793	60.4966	97.1396	113.588	84.4598	56.7097	58.9741	30.3345
TVAG_317800	42.362	1.32	0.024	conserved hypothetical protein	43.8385	38.9644	42.9476	6.74558	18.7366	15.5182	9.94688	25.224	14.6233	92.9214	116.924	101.889	41.5253	61.0326	32.5378	15.8133	31.33	52.002
TVAG_260230	35.023	1.319	0.003	conserved hypothetical protein	23.0152	13.3049	13.2147	16.864	33.0121	11.6386	15.6308	21.02	34.1211	75.6573	60.9724	50.9445	37.8177	45.7745	92.7673	25.0831	35.0159	24.5565
TVAG_199060	83.298	1.318	0.016	conserved hypothetical protein	44.9344	58.9217	64.4214	13.4912	102.605	38.7955	24.1567	39.2374	41.4328	125.419	125.531	144.696	196.504	168.405	187.612	37.0794	44.2306	41.8905
TVAG_299240	28.163	1.317	0.001	heat shock protein	14.2475	19.007	13.2147	15.1776	23.1977	17.458	9.94688	7.00668	24.3722	25.3884	28.6929	31.4865	22.2457	41.2535	37.3838	55.6191	66.3459	54.891
TVAG_070440	118.83	1.316	0.009	conserved hypothetical protein	111.788	86.0067	57.8141	74.2014	81.1919	114.447	26.9987	29.428	29.2467	71.0874	85.3613	96.936	275.847	130.542	242.995	325.535	149.278	150.228
TVAG_320320	63.596	1.315	0.01	conserved hypothetical protein	37.2627	39.9147	29.733	25.2959	71.3775	38.7955	32.6826	39.2374	12.1861	138.62	119.793	105.781	105.296	133.933	120.459	25.0831	33.1729	36.1125
TVAG_145190	15.164	1.315	0.018	ADP-ribosylation factor, arf	16.4394	15.6808	6.60733	10.1184	7.13775	5.81932	7.10491	4.20401	2.43722	41.6369	30.8449	21.2269	19.2796	24.3	10.3844	15.268	25.8012	8.66699
TVAG_038210	45.2	1.315	0	conserved hypothetical protein	19.7273	16.156	16.5183	26.9823	32.1199	32.9762	35.5246	36.4347	17.0606	89.8748	68.8629	50.9445	34.1101	59.3373	53.3066	78.5211	70.0318	75.1139
TVAG_113560	195.24	1.314	0.005	conserved hypothetical protein	104.116	116.418	135.45	67.4558	180.228	91.1694	122.205	112.107	77.9912	235.096	215.914	282.317	497.562	410.84	522.681	76.3399	103.205	163.228
TVAG_483430	78.246	1.312	0.008	conserved hypothetical protein	72.3335	39.9147	21.4738	33.7279	55.3176	81.4705	24.1567	49.0467	26.8095	89.3671	70.2976	68.9873	166.101	197.226	222.918	70.3418	42.3876	76.5584
TVAG_275790	99.654	1.311	0.02	conserved hypothetical protein	63.5658	19.007	52.8586	20.2367	48.1798	42.675	99.4688	107.903	63.3678	254.391	224.522	217.929	144.597	138.454	136.382	63.2531	27.6441	69.3359
TVAG_470740	87.16	1.311	0.002	Rab12	46.0304	44.6665	39.644	32.0415	82.0841	58.1932	62.5232	42.0401	43.87	212.247	196.546	215.807	85.2752	69.5094	92.075	99.7872	49.7594	96.7814
TVAG_277870	381.165	1.31	0.025	conserved hypothetical protein	70.1415	85.5315	145.361	359.202	517.487	308.424	132.151	133.127	219.35	161.47	350.771	220.052	634.744	678.705	618.91	268.826	1059.69	897.034
TVAG_412930	114.327	1.31	0.033	conserved hypothetical protein	55.894	38.014	28.0811	48.9055	182.905	40.7353	56.8393	47.6454	92.6145	237.635	243.172	299.653	165.36	143.54	240.918	40.8964	58.9741	36.1125
TVAG_255150	43.237	1.31	0.034	conserved hypothetical protein	6.57577	9.97868	23.1256	25.2959	45.5032	44.6148	39.7875	12.612	17.0606	23.3573	38.7354	18.3966	94.1735	84.7675	134.305	75.7947	55.2882	28.89
TVAG_432470	147.402	1.31	0.001	hypothetical protein	86.581	111.191	161.879	40.4735	99.9285	79.5308	68.2072	50.4481	63.3678	325.987	345.749	296.822	142.373	188.749	144.689	132.504	152.964	161.784
TVAG_320440	43.41	1.309	0.004	conserved hypothetical protein	20.8233	18.0567	16.5183	42.1599	27.6588	15.5182	29.8406	37.8361	17.0606	64.9942	86.796	76.7705	43.7499	31.0814	36.6915	135.776	29.4871	50.5575
TVAG_434010	133.29	1.309	0.006	conserved hypothetical protein	90.9648	80.7798	84.2434	75.8878	143.647	96.9887	39.7875	39.2374	36.5584	170.61	190.808	141.866	286.228	258.258	380.761	67.0701	121.634	93.8924
TVAG_480240	231.768	1.309	0.044	CAMK family protein kinase	59.1819	54.17	37.9921	313.67	225.731	343.34	59.6813	56.0534	51.1817	205.646	217.349	186.796	393.749	204.572	335.07	821.2	326.201	280.233
TVAG_488120	19.306	1.307	0.041	conserved hypothetical protein	6.57577	6.17728	28.0811	6.74558	11.5988	3.87955	4.26295	7.00668	26.8095	15.7408	11.4772	18.0428	21.5042	27.6907	24.9226	15.268	42.3876	69.3359
TVAG_446100	44.474	1.306	0.045	conserved hypothetical protein	54.7981	22.8084	23.1256	11.8048	22.3055	23.2773	21.3147	29.428	21.935	112.217	133.422	97.9974	65.9956	68.3791	53.3066	8.17928	12.9006	17.334
TVAG_278180	264.311	1.304	0	conserved hypothetical protein	133.707	159.184	104.065	160.208	176.659	225.014	183.307	147.14	82.8656	325.987	404.57	523.95	566.524	306.858	465.913	452.587	158.493	180.562
TVAG_173620	39.221	1.301	0.02	conserved hypothetical protein	27.399	14.2553	31.3848	21.9231	56.2098	13.5784	4.26295	14.0134	19.4978	80.2272	93.9692	85.9688	28.9194	49.1652	25.6149	27.2643	71.8747	40.446
TVAG_050700	18.486	1.301	0.028	STE family protein kinase	12.0556	10.4539	3.30366	10.1184	17.8444	15.5182	8.5259	4.20401	14.6233	39.6059	28.6929	22.9958	32.627	57.0768	21.4611	6.54342	18.4294	8.66699
TVAG_372920	30.382	1.301	0.043	conserved hypothetical protein	24.1112	17.5815	16.5183	5.05919	11.5988	15.5182	9.94688	25.224	34.1211	83.2738	96.8385	85.2613	20.7627	28.2558	20.7688	14.1774	14.7435	23.112
TVAG_094540	103.998	1.301	0	TKL family protein kinase	67.9496	60.8224	37.9921	43.8463	101.713	48.4944	59.6813	60.2574	58.4934	101.046	120.51	99.7663	204.66	168.97	183.458	283.548	68.1888	102.559
TVAG_160950	31.251	1.301	0.034	conserved hypothetical protein	39.4546	19.007	14.8665	13.4912	16.9522	3.87955	11.3679	28.0267	14.6233	73.6263	87.5133	91.6293	21.5042	38.428	28.384	13.0868	22.1153	24.5565
TVAG_140120	55.382	1.298	0.018	WD-repeat protein	40.5506	28.5105	13.2147	21.9231	66.9164	46.5546	18.4728	15.4147	36.5584	139.636	114.772	67.2184	60.8049	163.319	41.5376	25.0831	51.6023	44.7795
TVAG_038270	58.581	1.298	0.044	sugar transport protein	50.4142	29.936	31.3848	21.9231	74.0542	54.3137	12.7888	16.816	12.1861	42.6525	50.9299	37.5008	174.258	169.535	165.458	37.0794	31.33	41.8905
TVAG_099470	19.465	1.297	0.034	conserved hypothetical protein	25.2071	6.65245	19.822	8.43198	13.3833	5.81932	5.68393	7.00668	9.7489	52.3	47.3433	46.3453	19.2796	23.7349	24.2303	7.63399	14.7435	13.0005
TVAG_065810	110.399	1.296	0	conserved hypothetical protein	86.581	68.4252	66.0733	60.7102	84.7608	54.3137	51.1554	37.8361	63.3678	211.739	222.37	187.504	119.385	174.056	144.689	68.706	171.393	114.115
TVAG_446970	16.225	1.295	0.04	conserved hypothetical protein	18.6313	11.8794	18.1701	11.8048	1.78444	7.7591	0	9.80935	4.87445	36.0515	39.4527	30.4252	15.572	22.6047	16.615	20.7208	12.9006	13.0005
TVAG_320470	135.313	1.294	0.005	conserved hypothetical protein	35.0708	55.5955	71.0288	173.699	109.743	161.001	34.1036	35.0334	31.6839	206.661	194.394	183.612	226.906	198.921	150.228	233.382	204.566	130.005
TVAG_081610	504.973	1.292	0.006	conserved hypothetical protein	268.511	345.928	508.764	200.681	146.324	162.941	386.507	309.695	307.09	476.794	436.849	683.859	1210.91	1320.11	1002.44	162.495	626.6	533.02
TVAG_324250	107.134	1.292	0.02	conserved hypothetical protein	71.2375	47.0423	41.2958	65.7694	128.48	60.133	35.5246	49.0467	60.9306	227.988	326.382	356.258	72.6693	76.8559	62.3064	94.3344	95.8329	56.3355
TVAG_324950	91.051	1.292	0.003	conserved hypothetical protein	63.5658	54.6451	51.2068	30.3551	112.42	17.458	46.8924	54.6521	41.4328	140.652	136.291	105.427	184.639	188.184	191.765	88.3362	84.7753	46.224
TVAG_249250	66.69	1.291	0.041	conserved hypothetical protein	52.6061	58.4465	95.8062	15.1776	31.2277	15.5182	35.5246	23.8227	19.4978	182.796	150.638	152.126	66.7371	138.454	73.3831	22.902	36.8588	28.89
TVAG_181940	226.063	1.291	0.023	conserved hypothetical protein	186.313	122.595	132.147	92.7517	167.737	98.9285	152.045	180.772	46.3073	256.423	238.868	152.833	585.062	652.71	674.986	131.959	101.362	95.3369
TVAG_093070	183.271	1.29	0.004	bromodomain-containing protein	69.0456	83.6308	67.7251	57.3374	234.654	129.965	122.205	112.107	80.4284	300.091	278.321	251.185	355.931	392.756	395.992	152.68	105.048	109.782
TVAG_058690	111.893	1.29	0.01	TKL family protein kinase	50.4142	106.914	47.9031	82.6334	87.4374	31.0364	63.9442	54.6521	58.4934	136.589	160.68	181.844	335.169	162.754	271.379	86.1551	36.8588	59.2244
TVAG_372010	514.073	1.29	0	conserved hypothetical protein	287.142	264.673	234.56	237.782	407.744	378.256	315.458	341.926	219.35	801.765	643.438	454.963	1011.44	1118.93	1190.05	739.952	316.986	288.9
TVAG_215610	146.657	1.289	0	Inner centromere protein	82.1971	76.9784	66.0733	86.0062	94.5752	120.266	82.417	88.2841	70.6795	371.178	314.904	223.59	98.6226	207.963	106.613	193.031	178.765	177.673
TVAG_139340	274.245	1.289	0.046	CMGC family protein kinase	164.394	124.971	160.228	202.367	165.953	157.122	150.624	193.384	114.55	123.895	140.595	105.427	863.133	771.385	1062.67	107.421	162.179	166.117
TVAG_447870	407.038	1.289	0.024	dynein light chain	378.107	340.225	381.573	106.243	554.96	93.1092	62.5232	63.0601	143.796	465.623	619.766	395.174	748.197	809.247	829.367	255.194	608.17	472.351
TVAG_295630	112.016	1.289	0.01	conserved hypothetical protein	43.8385	62.7231	49.5549	64.083	101.713	62.0728	89.5219	65.8628	46.3073	291.966	253.215	165.923	151.271	174.621	242.995	54.5285	36.8588	59.2244
TVAG_094140	602.384	1.288	0.012	actin	300.293	291.758	371.662	143.344	461.277	281.267	392.191	400.782	509.38	1005.89	1170.67	1164.65	1242.79	1202.57	1189.36	203.937	272.755	238.342
TVAG_205610	95.499	1.288	0.021	conserved hypothetical protein	71.2375	49.8934	117.28	45.5327	52.6409	38.7955	32.6826	40.6387	51.1817	264.547	279.756	216.868	58.5804	88.7234	54.6912	27.8096	119.791	108.337
TVAG_498380	146.158	1.285	0.013	Rab20	37.2627	40.3899	41.2958	28.6687	112.42	69.8319	146.361	156.95	134.047	187.874	214.479	116.394	301.059	354.328	292.148	93.7891	187.98	115.56
TVAG_246160	70.797	1.284	0.031	conserved hypothetical protein	51.5102	50.3686	36.3403	8.43198	80.2997	15.5182	49.7344	33.6321	43.87	126.434	106.164	113.21	123.834	174.621	166.15	21.8114	27.6441	44.7795
TVAG_077440	186.136	1.284	0.01	6-phosphofructokinase	149.051	121.645	178.398	96.1245	126.695	124.146	62.5232	57.4548	58.4934	509.291	557.359	387.39	116.419	125.456	139.843	140.684	164.022	235.453
TVAG_395260	28.063	1.284	0.014	conserved hypothetical protein	26.3031	9.5035	19.822	8.43198	16.0599	7.7591	18.4728	15.4147	26.8095	63.9787	68.1456	51.652	26.6948	58.207	17.9996	12.5416	31.33	26.001
TVAG_205450	74.063	1.284	0.028	paramyosin	25.2071	28.5105	28.0811	15.1776	23.1977	15.5182	80.996	123.318	48.7445	57.8855	46.6259	97.6436	208.368	96.635	183.458	97.6061	60.817	95.3369
TVAG_421500	140.954	1.283	0.005	conserved hypothetical protein	62.4698	39.9147	41.2958	62.3966	30.3354	83.4103	146.361	182.174	92.6145	184.827	203.719	183.612	177.966	112.458	143.997	364.796	167.708	257.121
TVAG_067230	45.1	1.283	0.013	conserved hypothetical protein	31.7829	41.3402	47.9031	21.9231	39.2576	23.2773	4.26295	9.80935	14.6233	64.4865	93.2519	93.752	59.3219	78.5513	50.5374	20.7208	53.4453	63.5579
TVAG_345940	489.998	1.283	0.015	dedicator of cytokinesis	161.106	239.013	279.16	387.871	703.961	407.353	96.6268	84.0801	209.601	637.756	653.48	713.93	831.248	1200.87	1127.75	455.313	318.829	312.012
TVAG_452130	43.355	1.283	0.007	hypothetical protein	50.4142	19.9574	36.3403	15.1776	12.4911	3.87955	19.8938	28.0267	41.4328	72.6107	78.1881	74.6478	40.0423	54.2512	29.0763	52.3474	86.6182	65.0024
TVAG_146420	21.498	1.283	0.034	conserved hypothetical protein	26.3031	7.6028	18.1701	11.8048	5.35331	3.87955	21.3147	18.2174	0	40.1136	36.5834	52.3596	20.7627	22.6047	27.6917	45.804	11.0576	17.334
TVAG_373000	22.651	1.283	0.027	regulator of telomere elongation helicase 1 rtel1	23.0152	16.156	11.5628	5.05919	23.1977	7.7591	7.10491	11.2107	12.1861	67.5331	47.3433	43.5151	25.9533	31.6465	27.6917	6.54342	25.8012	14.445
TVAG_127020	386.818	1.283	0.023	poly A polymerase	191.793	247.566	218.042	188.876	461.277	180.399	180.465	220.01	138.922	559.56	572.423	481.85	982.519	907.013	1028.75	164.676	101.362	137.227
TVAG_177920	81.203	1.282	0.007	ribosomal protein S9	32.8788	38.9644	24.7775	65.7694	92.7908	89.2296	28.4197	33.6321	19.4978	175.18	187.938	169.461	91.2074	94.3745	94.8442	63.7984	53.4453	105.448
TVAG_182910	57.951	1.281	0.017	dolichol kinase	36.1667	35.163	21.4738	30.3551	47.2876	29.0966	21.3147	30.8294	53.6189	85.3049	91.0999	106.134	160.911	85.3327	139.151	20.7208	20.2723	28.89
TVAG_440920	914.162	1.281	0.008	tuberin	540.309	463.771	581.445	301.865	634.368	285.147	487.397	531.106	974.89	1854.37	1872.93	1944.74	1425.21	1399.79	1847.04	570.368	403.604	336.568
TVAG_266580	22.851	1.279	0.028	ankyrin repeat-rich membrane-spanning protein	28.495	15.2056	16.5183	6.74558	16.9522	13.5784	2.84197	11.2107	7.31167	66.5175	55.2338	47.4067	20.7627	26.5605	17.3073	11.9963	22.1153	24.5565
TVAG_472950	93.387	1.277	0.022	conserved hypothetical protein	92.0608	83.1557	77.6361	35.4143	40.1498	44.6148	26.9987	63.0601	26.8095	267.593	260.388	243.755	62.288	106.807	62.9987	52.3474	62.66	72.2249
TVAG_046910	157.562	1.277	0.036	TKL family protein kinase	65.7577	57.9714	87.5471	33.7279	206.103	98.9285	93.7849	92.4882	92.6145	386.919	487.779	528.903	94.1735	111.328	125.305	87.2457	103.205	82.3364
TVAG_069920	49.097	1.276	0.039	TKL family protein kinase	54.7981	20.9077	28.0811	13.4912	59.7787	25.2171	12.7888	18.2174	24.3722	79.2117	77.4708	61.2041	90.4659	134.498	125.997	16.3586	22.1153	18.7785
TVAG_239320	440.28	1.274	0.009	histone H4	209.329	205.276	204.827	172.012	333.69	469.425	289.881	242.431	192.541	337.665	330.685	302.837	1193.85	913.794	1470.43	384.426	368.588	303.345
TVAG_062630	107.187	1.273	0.049	hypothetical protein	95.3486	96.9357	102.414	35.4143	124.018	23.2773	32.6826	25.224	26.8095	248.806	248.193	229.958	85.2752	226.047	81.6906	16.3586	132.692	98.2259
TVAG_052120	105.286	1.272	0.042	high-affinity cGMP-specific 3,5-cyclic phosphodiesterase	50.4142	113.567	47.9031	77.5742	85.653	69.8319	42.6295	32.2307	34.1211	99.5224	124.097	202.717	311.44	164.449	332.301	28.3548	35.0159	43.335
TVAG_430450	411.882	1.271	0.018	nuclear pore complex protein	240.016	310.289	312.196	170.326	507.673	172.64	146.361	163.956	146.233	504.721	463.39	404.018	938.027	1098.02	1115.28	110.148	245.111	365.458
TVAG_001490	460.721	1.27	0	chromodomain-helicase-DNA-binding protein	248.783	259.446	259.338	170.326	402.391	184.279	302.669	341.926	258.346	750.48	689.347	743.294	599.893	806.987	766.369	263.918	715.061	530.131
TVAG_145420	187.652	1.268	0.017	protein phosphatase-1	51.5102	45.1416	26.4293	153.462	263.205	225.014	72.4701	91.0868	63.3678	293.997	243.172	177.952	327.012	356.589	309.455	360.979	169.551	147.339
TVAG_414890	241.135	1.268	0.012	CMGC family protein kinase	168.778	119.269	117.28	202.367	117.773	188.158	150.624	137.331	70.6795	201.076	238.151	264.628	165.36	124.891	130.843	862.096	584.212	496.908
TVAG_131230	39.045	1.268	0.005	phosphatidate phosphatase	23.0152	40.8651	41.2958	20.2367	24.9821	11.6386	8.5259	16.816	17.0606	66.0098	58.1031	62.2655	64.5125	74.0303	84.4598	33.2624	23.9582	31.779
TVAG_351990	89.471	1.267	0	trichohyalin	82.1971	64.6238	33.0366	33.7279	45.5032	52.3739	45.4715	71.4681	41.4328	162.486	141.312	120.286	116.419	109.068	123.228	165.767	99.5188	102.559
TVAG_476300	24.705	1.266	0.033	conserved hypothetical protein	24.1112	13.7801	14.8665	16.864	20.521	1.93977	15.6308	16.816	4.87445	89.3671	49.4952	28.3025	25.2118	49.1652	15.2305	22.902	11.0576	24.5565
TVAG_117060	110.585	1.265	0.032	Rho-associated protein kinase	105.212	102.638	74.3324	25.2959	81.1919	23.2773	45.4715	43.4414	82.8656	262.516	246.041	207.316	100.847	264.475	98.998	16.3586	110.576	99.6704
TVAG_009340	29.713	1.265	0.024	conserved hypothetical protein	13.1515	13.7801	16.5183	23.6095	38.3654	19.3977	14.2098	12.612	4.87445	36.0515	43.0393	35.3781	77.1184	50.8605	82.3829	24.5378	20.2723	8.66699
TVAG_235080	324.355	1.264	0.004	conserved hypothetical protein	209.329	181.992	166.835	91.0653	368.486	145.483	144.94	156.95	251.034	614.906	527.232	398.358	553.177	712.047	710.985	180.489	269.069	156.006
TVAG_054110	16.244	1.264	0.043	cortactin-binding protein	6.57577	7.6028	3.30366	1.6864	8.02997	13.5784	12.7888	15.4147	19.4978	29.4505	29.4102	47.4067	22.2457	31.0814	16.615	6.54342	11.0576	10.1115
TVAG_127540	42.254	1.263	0.001	conserved hypothetical protein	27.399	27.5602	26.4293	25.2959	24.9821	15.5182	18.4728	25.224	34.1211	106.123	85.3613	72.1714	36.3347	77.421	51.2297	33.8077	44.2306	28.89
TVAG_229820	232.103	1.263	0.017	conserved hypothetical protein	89.8688	63.6735	57.8141	96.1245	109.743	153.242	186.149	229.819	246.16	525.539	654.915	591.168	160.911	159.928	204.919	311.358	193.509	143.005
TVAG_475630	254.92	1.263	0.009	Importin alpha-1B subunit	149.051	132.099	132.147	109.616	271.235	275.448	107.995	96.6922	75.5539	268.101	279.756	256.845	566.524	392.756	617.526	603.631	110.576	143.005
TVAG_131180	47.945	1.263	0.037	conserved hypothetical protein	40.5506	26.6098	31.3848	11.8048	26.7666	27.1568	38.3665	25.224	26.8095	110.186	129.835	158.14	37.8177	75.7257	30.4609	16.3586	16.5865	33.2235
TVAG_189810	29.935	1.262	0.032	hypothetical protein	15.3435	13.3049	16.5183	13.4912	38.3654	21.3375	12.7888	19.6187	7.31167	84.2894	71.0149	64.0344	21.5042	52.5559	33.9224	11.9963	31.33	10.1115
TVAG_435400	51.229	1.262	0.018	conserved hypothetical protein	28.495	46.5672	90.8507	13.4912	13.3833	23.2773	9.94688	22.4214	21.935	41.6369	59.5377	66.5109	80.0845	115.849	73.3831	35.4435	81.0894	98.2259
TVAG_502030	211.359	1.262	0	ADP-ribosylation factor, arf	74.5254	103.113	117.28	53.9647	218.594	96.9887	180.465	161.154	112.112	285.873	305.579	243.755	307.732	354.328	362.762	365.886	245.111	215.23
TVAG_344500	157.937	1.262	0.013	protein Mo25	113.98	101.687	113.976	133.225	132.941	104.748	36.9456	54.6521	43.87	362.038	398.831	459.916	135.699	130.542	80.9983	117.236	151.121	170.451
TVAG_232120	185.285	1.261	0.024	WD repeat domain	94.2527	83.1557	89.1989	64.083	297.109	83.4103	90.9429	105.1	73.1167	260.992	274.734	219.698	406.355	405.189	531.681	106.876	75.5606	73.6694
TVAG_243060	36.585	1.261	0.003	conserved hypothetical protein	12.0556	19.4822	8.25916	21.9231	17.8444	7.7591	36.9456	42.0401	29.2467	56.8699	62.407	54.1285	42.2668	58.7722	56.7681	67.6154	29.4871	34.668
TVAG_242850	576.066	1.261	0.018	Clan CA, family C1, cathepsin L, S or H-like cysteine peptidase	348.516	385.367	857.301	274.882	513.026	304.545	90.9429	88.2841	187.666	622.523	740.276	740.464	579.13	897.971	1067.52	285.184	1266.1	1119.49
TVAG_402520	101.703	1.261	0.015	leucine-rich repeat protein, BspA family	64.6617	93.1343	92.5026	64.083	58.8864	65.9523	19.8938	47.6454	29.2467	49.7612	43.0393	56.2512	179.449	182.533	157.843	195.757	245.111	184.896
TVAG_406960	22.932	1.26	0.021	conserved hypothetical protein	23.0152	10.4539	11.5628	20.2367	7.13775	29.0966	9.94688	8.40801	2.43722	71.0874	37.3008	33.2554	14.8305	35.6024	15.2305	23.9926	33.1729	26.001
TVAG_369200	405.833	1.259	0.013	conserved hypothetical protein	209.329	315.041	469.12	205.74	406.852	137.724	109.416	120.515	175.48	592.057	614.028	617.702	278.813	475.828	321.224	175.582	1111.29	969.259
TVAG_238220	13.455	1.258	0.021	conserved hypothetical protein	7.67173	8.55315	6.60733	1.6864	11.5988	5.81932	4.26295	12.612	12.1861	31.4816	20.8023	16.2739	17.055	16.3884	30.4609	5.45285	20.2723	13.0005
TVAG_113500	178.676	1.257	0.02	conserved hypothetical protein	82.1971	105.964	123.887	60.7102	252.498	67.8921	46.8924	57.4548	151.108	293.997	291.95	264.628	301.8	460.005	380.069	68.706	99.5188	106.893
TVAG_010920	121.905	1.257	0.029	conserved hypothetical protein	73.4294	95.035	59.4659	112.988	64.2398	108.627	41.2085	36.4347	56.0562	47.2224	62.407	100.828	429.342	211.919	386.3	98.6966	103.205	106.893
TVAG_332430	92.552	1.256	0.018	conserved hypothetical protein	56.99	57.021	33.0366	38.7871	96.3596	21.3375	63.9442	63.0601	58.4934	130.496	159.246	120.639	32.627	68.9443	33.2301	219.205	184.294	228.231
TVAG_199290	291.129	1.256	0.005	trichohyalin	124.94	122.595	115.628	67.4558	309.6	188.158	238.725	235.424	143.796	585.964	476.302	489.987	421.185	584.896	551.758	124.87	252.483	206.563
TVAG_084340	63.538	1.256	0.032	conserved hypothetical protein	59.1819	80.3046	61.1178	3.37279	31.2277	9.69887	31.2616	25.224	34.1211	120.849	115.489	113.564	70.4447	157.668	80.9983	64.889	42.3876	41.8905
TVAG_233230	78.738	1.256	0.039	conserved hypothetical protein	53.7021	61.7728	61.1178	42.1599	96.3596	29.0966	25.5777	15.4147	31.6839	187.874	190.09	123.116	82.3091	196.096	100.383	13.0868	62.66	44.7795
TVAG_445310	34.777	1.253	0.016	PIKK family atypical protein kinase	24.1112	28.5105	31.3848	6.74558	23.1977	34.9159	7.10491	21.02	7.31167	48.2379	46.6259	53.0672	71.1863	67.814	83.0752	29.9907	25.8012	15.8895
TVAG_193310	38.409	1.253	0.006	hypothetical protein	24.1112	24.7091	26.4293	16.864	24.9821	13.5784	24.1567	32.2307	17.0606	100.538	89.6653	90.2142	39.3007	47.4698	29.7686	25.0831	27.6441	37.557
TVAG_120590	27.349	1.252	0.007	trichohyalin	14.2475	23.7588	11.5628	13.4912	28.551	15.5182	11.3679	16.816	7.31167	63.4709	52.3645	40.3311	20.0211	57.6419	33.9224	15.268	27.6441	39.0015
TVAG_348040	56.071	1.251	0.049	conserved hypothetical protein	55.894	52.2693	47.9031	5.05919	22.3055	15.5182	36.9456	35.0334	26.8095	195.998	156.376	101.535	31.8855	82.5071	39.4607	38.17	29.4871	36.1125
TVAG_020870	180.547	1.251	0.011	TKL family protein kinase	104.116	137.801	102.414	104.557	173.09	75.6512	78.1541	140.134	43.87	393.52	409.591	543.762	258.792	140.149	216.688	112.329	106.891	108.337
TVAG_118090	57.243	1.25	0.003	conserved hypothetical protein	44.9344	25.6595	42.9476	26.9823	59.7787	32.9762	26.9987	26.6254	17.0606	82.7661	91.8172	77.1243	90.4659	153.712	98.998	35.4435	36.8588	59.2244
TVAG_375170	52.922	1.25	0.004	conserved hypothetical protein	17.5354	42.2906	36.3403	25.2959	17.8444	19.3977	45.4715	29.428	48.7445	31.4816	30.1275	51.2983	109.745	75.1605	94.8442	112.329	82.9323	82.3364
TVAG_475690	302.283	1.249	0.011	neurobeachin-like protein	150.147	153.482	307.241	192.249	276.588	261.87	68.2072	63.0601	138.922	471.716	459.803	624.778	391.524	552.119	509.528	84.5192	254.326	481.018
TVAG_302340	37.998	1.249	0.047	conserved hypothetical protein	19.7273	20.9077	28.0811	11.8048	41.9343	25.2171	22.7357	19.6187	12.1861	59.4088	60.9724	28.6563	94.1735	90.4187	109.382	13.6321	9.2147	15.8895
TVAG_122230	119.439	1.247	0.004	conserved hypothetical protein	82.1971	83.6308	67.7251	69.1422	109.743	95.049	53.9974	47.6454	26.8095	177.211	180.765	163.801	268.432	218.7	265.148	110.148	58.9741	70.7804
TVAG_495430	52.227	1.246	0.009	conserved hypothetical protein	43.8385	35.6381	34.6885	15.1776	57.102	44.6148	18.4728	15.4147	12.1861	76.6729	68.8629	61.2041	101.589	86.4629	112.152	93.7891	40.5447	21.6675
TVAG_229440	43.974	1.246	0.034	conserved hypothetical protein	43.8385	39.9147	46.2513	11.8048	39.2576	13.5784	7.10491	14.0134	17.0606	99.5224	91.8172	88.0915	48.9406	83.0722	56.7681	11.9963	42.3876	36.1125
TVAG_048590	28.284	1.246	0.005	conserved hypothetical protein	20.8233	19.9574	28.0811	13.4912	24.0899	5.81932	19.8938	14.0134	2.43722	56.8699	50.9299	47.7605	33.3686	49.7303	41.5376	29.4454	14.7435	36.1125
TVAG_159820	82.777	1.245	0.014	conserved hypothetical protein	70.1415	72.7018	41.2958	40.4735	51.7487	21.3375	46.8924	51.8494	43.87	59.9165	47.3433	54.1285	229.131	166.144	252.687	114.51	60.817	65.0024
TVAG_317300	377.607	1.244	0.011	conserved hypothetical protein	167.682	207.652	204.827	234.409	540.685	254.11	152.045	116.311	138.922	546.865	486.344	515.105	829.765	762.343	960.211	208.844	280.127	190.674
TVAG_193300	62.599	1.244	0.006	maintenance of ploidy protein mob1	27.399	25.1843	41.2958	37.1007	75.8386	32.9762	29.8406	26.6254	38.9956	78.7039	82.492	87.0302	129.025	139.584	148.151	48.5304	53.4453	24.5565
TVAG_327170	89.508	1.243	0.035	conserved hypothetical protein	46.0304	47.9927	24.7775	70.8286	88.3297	112.507	34.1036	36.4347	17.0606	205.138	165.701	113.21	35.5931	32.2117	77.5369	275.914	138.221	89.5589
TVAG_475960	92.788	1.243	0.04	AGC family protein kinase	78.9092	41.8154	74.3324	50.5919	79.4075	52.3739	46.8924	28.0267	43.87	69.0564	65.9936	78.8932	333.686	189.879	305.994	49.0757	42.3876	39.0015
TVAG_483300	87.974	1.242	0.041	conserved hypothetical protein	49.3183	47.9927	54.5104	86.0062	94.5752	79.5308	9.94688	16.816	31.6839	230.526	250.345	135.852	68.2202	150.321	47.0759	34.353	106.891	89.5589
TVAG_380030	52.694	1.242	0.031	heat shock protein 70 (HSP70)-interacting protein	27.399	30.4112	24.7775	40.4735	51.7487	56.2535	18.4728	18.2174	14.6233	105.616	98.9905	117.809	77.86	78.5513	125.305	16.3586	23.9582	21.6675
TVAG_024840	66.255	1.242	0.005	conserved hypothetical protein	47.1263	48.4679	42.9476	33.7279	48.1798	71.7717	26.9987	11.2107	24.3722	115.263	126.966	94.8134	92.6904	87.5931	65.0756	164.676	38.7018	52.002
TVAG_056640	293.146	1.242	0.016	3-hydroxy-3-methylglutaryl-coenzyme A reductase	101.924	162.035	140.406	128.166	365.81	184.279	142.098	158.351	185.229	321.417	394.527	349.182	768.96	611.457	826.598	174.491	154.807	106.893
TVAG_008700	97.933	1.241	0.024	conserved hypothetical protein	83.2931	33.2623	46.2513	21.9231	64.2398	108.627	82.417	53.2508	31.6839	98.5069	65.2763	65.8033	249.152	162.754	267.225	219.205	60.817	49.113
TVAG_250360	20.578	1.24	0.024	ankyrin repeat-containing protein	6.57577	7.6028	11.5628	18.5503	5.35331	5.81932	2.84197	23.8227	31.6839	17.7719	14.3464	24.4109	36.3347	33.907	31.8455	41.4417	27.6441	28.89
TVAG_081930	33.784	1.239	0.046	conserved hypothetical protein	5.47981	17.1063	21.4738	21.9231	35.6888	36.8557	21.3147	9.80935	12.1861	56.8699	68.1456	62.973	48.199	86.4629	56.0758	5.99814	18.4294	23.112
TVAG_129420	116.969	1.239	0.015	TKL family protein kinase	67.9496	76.5032	95.8062	69.1422	176.659	52.3739	31.2616	22.4214	31.6839	234.081	249.628	233.142	114.195	191.01	138.459	62.1625	162.179	96.7814
TVAG_182610	299.299	1.238	0.039	conserved hypothetical protein	212.617	196.723	201.523	143.344	471.984	176.52	59.6813	61.6588	77.9912	409.768	431.828	342.814	682.943	685.487	773.292	132.504	154.807	171.895
TVAG_160040	43.027	1.238	0.043	conserved hypothetical protein	56.99	31.3616	29.733	21.9231	35.6888	5.81932	19.8938	12.612	14.6233	45.1913	43.7566	30.0714	105.296	100.026	139.843	26.1737	29.4871	26.001
TVAG_395390	196.542	1.238	0.029	conserved hypothetical protein	119.46	158.233	222.997	119.734	124.911	85.3501	24.1567	44.8427	153.545	327.002	395.962	505.907	129.025	226.047	104.536	75.2494	374.117	346.68
TVAG_262330	43.206	1.238	0.049	conserved hypothetical protein	37.2627	32.3119	34.6885	18.5503	45.5032	7.7591	22.7357	16.816	14.6233	128.465	124.814	113.564	26.6948	45.7745	36.6915	16.3586	27.6441	27.4455
TVAG_203880	774.893	1.238	0.036	conserved hypothetical protein	428.521	685.203	1065.43	281.628	748.572	323.942	171.939	134.528	311.965	631.155	861.504	781.149	1077.43	1840.02	2024.27	181.58	1369.31	1029.93
TVAG_301080	290.868	1.237	0.003	conserved hypothetical protein	133.707	132.099	112.325	82.6334	170.414	126.085	302.669	311.097	190.103	503.197	474.867	413.924	478.283	479.219	483.913	485.304	235.896	119.893
TVAG_427270	208.324	1.237	0.003	DNA repair protein RAD50	144.667	130.198	80.9397	107.929	187.366	155.182	125.046	123.318	60.9306	467.654	458.369	427.721	168.326	398.973	197.304	109.057	224.839	182.007
TVAG_125390	206.53	1.236	0.029	CAMK family protein kinase	59.1819	70.8011	67.7251	269.823	152.569	242.472	106.574	67.2641	73.1167	188.382	165.701	80.3083	427.118	232.828	670.14	434.047	230.368	179.118
TVAG_100030	75.61	1.236	0.01	conserved hypothetical protein	58.086	66.5245	44.5995	26.9823	93.683	15.5182	28.4197	22.4214	46.3073	128.973	148.486	110.38	87.4998	163.319	121.151	33.2624	70.0318	95.3369
TVAG_553940	63.75	1.235	0.014	conserved hypothetical protein	16.4394	27.5602	14.8665	33.7279	47.2876	52.3739	76.7331	60.2574	12.1861	50.7767	51.6472	60.4966	146.822	92.6792	71.3062	164.676	93.99	73.6694
TVAG_188790	613.634	1.235	0.002	neurobeachin-like protein	334.268	361.608	356.796	224.291	464.846	287.087	409.243	371.354	485.008	903.318	867.242	1128.56	1230.19	1104.24	1421.28	473.853	285.656	336.568
TVAG_264780	67.977	1.234	0.01	conserved hypothetical protein	54.7981	39.9147	39.644	18.5503	49.072	38.7955	19.8938	56.0534	48.7445	157.916	199.416	151.772	55.6143	83.6373	49.8451	45.2587	62.66	52.002
TVAG_279970	187.682	1.234	0.006	conserved hypothetical protein	223.576	121.645	214.738	53.9647	67.8086	56.2535	83.838	78.4748	107.238	309.23	424.655	275.242	281.779	322.682	326.07	137.957	173.236	119.893
TVAG_370780	307.62	1.233	0.022	conserved hypothetical protein	94.2527	272.751	72.6806	352.457	287.294	333.641	68.2072	85.4815	85.3028	405.198	413.895	600.72	734.85	402.928	569.065	355.526	173.236	229.675
TVAG_099920	266.138	1.233	0.015	conserved hypothetical protein	136.995	95.9854	90.8507	170.326	312.277	203.676	171.939	145.739	102.363	485.933	467.694	591.168	518.325	346.982	575.988	160.859	105.048	108.337
TVAG_181570	170.206	1.233	0.041	conserved hypothetical protein	299.197	217.63	135.45	40.4735	23.1977	46.5546	42.6295	64.4614	41.4328	252.36	236.716	256.845	150.529	276.342	155.074	369.158	263.541	192.118
TVAG_101440	89.684	1.232	0.014	conserved hypothetical protein	66.8536	43.7161	46.2513	35.4143	83.8686	29.0966	62.5232	60.2574	53.6189	102.569	66.711	103.658	203.919	230.003	256.149	52.8927	79.2465	37.557
TVAG_425970	373.027	1.232	0.011	conserved hypothetical protein	139.187	90.7585	80.9397	258.018	353.319	275.448	203.201	239.628	368.021	702.75	893.783	670.769	562.075	645.364	535.835	268.28	245.111	182.007
TVAG_014220	54.078	1.232	0.003	hypothetical protein	53.7021	42.7658	46.2513	15.1776	41.9343	13.5784	29.8406	23.8227	19.4978	80.735	93.2519	106.134	41.5253	61.0326	41.5376	100.333	95.8329	66.4469
TVAG_364550	177.419	1.231	0	ordml, arthropod	117.268	121.645	145.361	67.4558	157.031	79.5308	85.259	68.6654	109.675	282.319	401.7	240.925	245.444	297.251	198.688	152.135	246.954	176.229
TVAG_479840	104.246	1.231	0.038	conserved hypothetical protein	85.485	71.2763	62.7696	20.2367	114.204	44.6148	45.4715	33.6321	82.8656	258.961	234.564	270.996	100.847	170.1	139.151	22.902	66.3459	52.002
TVAG_312480	53.688	1.23	0.015	conserved hypothetical protein	9.86365	24.7091	13.2147	32.0415	45.5032	46.5546	52.5764	50.4481	14.6233	91.9059	94.6865	142.574	77.86	32.7768	67.1525	82.8834	35.0159	52.002
TVAG_099900	33.403	1.23	0.035	conserved hypothetical protein	29.591	26.1346	13.2147	10.1184	16.9522	5.81932	17.0518	18.2174	43.87	65.502	52.3645	75.3554	46.716	67.814	65.0756	10.9057	22.1153	14.445
TVAG_458650	239.194	1.23	0.034	conserved hypothetical protein	317.829	118.319	158.576	65.7694	84.7608	95.049	123.626	119.114	204.727	184.827	251.063	115.333	564.299	820.55	613.372	129.233	158.493	180.562
TVAG_365920	241.731	1.229	0.02	conserved hypothetical protein	124.94	125.921	90.8507	114.675	270.342	182.339	110.837	140.134	141.359	280.288	195.112	190.688	553.177	779.296	606.449	247.014	99.5188	98.2259
TVAG_157790	229.562	1.229	0.04	3-oxo-5-alpha-steroid 4-dehydrogenase	199.465	183.893	368.358	74.2014	140.971	58.1932	61.1023	58.8561	90.1773	484.41	553.773	425.953	286.97	433.445	294.917	57.255	149.278	210.897
TVAG_432620	123.721	1.228	0.01	hypothetical protein	107.404	117.843	104.065	13.4912	101.713	34.9159	88.1009	51.8494	43.87	224.941	264.692	298.945	123.834	164.449	132.92	125.961	112.419	115.56
TVAG_435460	67.139	1.228	0.004	conserved hypothetical protein	52.6061	17.1063	21.4738	69.1422	49.072	40.7353	26.9987	43.4414	43.87	99.5224	83.2094	112.149	172.033	80.2466	122.536	86.1551	40.5447	47.6685
TVAG_413130	310.279	1.227	0.015	conserved hypothetical protein	151.243	168.212	189.961	114.675	467.523	161.001	119.363	113.508	185.229	610.844	676.435	474.067	384.851	676.445	595.372	125.416	178.765	192.118
TVAG_069810	126.774	1.227	0.002	CAMK family protein kinase	60.2779	59.8721	59.4659	94.4381	117.773	75.6512	66.7862	81.2775	68.2423	283.842	233.847	142.928	163.135	352.633	108.69	79.6117	151.121	82.3364
TVAG_123110	1,734.239	1.226	0.035	conserved hypothetical protein	863.618	1392.74	3031.11	516.037	1554.25	498.522	319.721	326.511	843.279	1629.43	2217.96	2241.2	2263.13	3290.68	3370.78	629.805	3689.57	2537.98
TVAG_126090	188.7	1.225	0.028	Clan CA, family C1, cathepsin L or H-like cysteine peptidase	134.803	130.673	201.523	75.8878	287.294	73.7114	38.3665	35.0334	36.5584	209.2	225.239	202.717	326.27	322.682	349.608	86.1551	357.531	303.345
TVAG_128800	441.458	1.225	0	conserved hypothetical protein	332.076	239.488	279.16	111.302	334.582	197.857	358.088	291.478	236.411	683.455	675.717	537.04	811.227	795.685	744.215	622.171	340.944	355.347
TVAG_289290	87.498	1.224	0.017	tubulin alpha chain	98.6365	63.1983	61.1178	72.515	43.7187	85.3501	14.2098	18.2174	14.6233	116.279	170.005	174.414	189.83	79.1164	113.536	117.782	77.4035	65.0024
TVAG_166780	147.575	1.223	0.007	hypothetical protein	87.6769	64.6238	67.7251	57.3374	59.7787	23.2773	171.939	144.338	121.861	274.194	247.476	372.532	119.385	213.614	172.381	206.663	134.535	117.004
TVAG_038820	102.692	1.222	0.013	conserved hypothetical protein	39.4546	38.014	47.9031	67.4558	109.743	131.905	45.4715	32.2307	41.4328	95.4603	149.92	117.809	110.487	68.9443	61.6141	167.403	228.525	294.678
TVAG_429470	121.645	1.221	0.016	TKL family protein kinase	47.1263	86.4819	82.5916	80.947	97.2519	67.8921	62.5232	67.2641	65.805	229.003	293.385	169.461	193.538	217.005	285.225	38.17	42.3876	63.5579
TVAG_167400	37.749	1.221	0.006	conserved hypothetical protein	33.9748	19.007	26.4293	23.6095	24.0899	9.69887	19.8938	32.2307	14.6233	76.6729	56.6684	49.1756	39.3007	96.0699	69.9216	19.6303	29.4871	39.0015
TVAG_434360	111.483	1.22	0.001	conserved hypothetical protein	86.581	89.8081	66.0733	28.6687	91.0063	27.1568	51.1554	67.2641	92.6145	231.034	232.412	153.541	89.7243	168.405	112.844	114.51	169.551	134.338
TVAG_459290	414.753	1.219	0.016	conserved hypothetical protein	172.066	133.524	120.584	387.871	498.75	574.173	119.363	133.127	104.801	544.327	506.429	555.436	619.914	771.385	661.14	905.719	359.373	297.567
TVAG_028160	992.343	1.218	0.038	cation-transporting ATPase	725.526	637.21	1232.27	166.953	615.631	232.773	424.874	424.605	911.522	2130.08	2497	2730.84	919.489	1267.56	1142.98	255.194	904.884	642.802
TVAG_373360	61.053	1.216	0.033	conserved hypothetical protein	31.7829	39.9147	41.2958	20.2367	91.8985	50.4341	11.3679	18.2174	24.3722	88.3515	113.337	86.3226	110.487	136.758	129.459	26.719	53.4453	24.5565
TVAG_030790	13.753	1.213	0.016	conserved hypothetical protein	8.76769	9.02833	14.8665	6.74558	8.92219	5.81932	2.84197	9.80935	7.31167	21.834	11.4772	16.9815	22.2457	27.6907	30.4609	7.63399	22.1153	13.0005
TVAG_312160	77.113	1.213	0.038	conserved hypothetical protein	54.7981	72.7018	67.7251	43.8463	79.4075	31.0364	19.8938	12.612	34.1211	187.366	189.373	117.455	47.4575	135.063	54.6912	18.5397	117.948	104.004
TVAG_077010	111.394	1.212	0.011	conserved hypothetical protein	78.9092	63.6735	42.9476	33.7279	64.2398	11.6386	109.416	107.903	92.6145	205.138	213.762	191.042	171.292	218.7	157.151	80.7022	75.5606	86.6699
TVAG_039320	256.948	1.212	0.01	conserved hypothetical protein	146.859	147.779	189.961	145.03	370.271	164.881	59.6813	78.4748	90.1773	534.171	540.144	607.088	243.22	328.898	362.762	173.946	252.483	189.229
TVAG_172130	31.349	1.211	0.04	uveal autoantigen with coiled-coil domains and ankyrin repeats protein	51.5102	32.3119	8.25916	13.4912	16.0599	17.458	4.26295	12.612	12.1861	72.6107	40.8874	45.6378	43.7499	88.1582	33.2301	23.9926	27.6441	20.223
TVAG_360180	76.113	1.211	0.007	conserved hypothetical protein	63.5658	52.7444	67.7251	35.4143	77.623	38.7955	22.7357	23.8227	29.2467	178.734	159.246	150.357	59.3219	96.635	46.3837	122.144	71.8747	73.6694
TVAG_188030	34.939	1.21	0.025	conserved hypothetical protein	25.2071	34.6878	29.733	10.1184	31.2277	9.69887	5.68393	15.4147	26.8095	73.6263	43.0393	64.0344	32.627	85.8978	50.5374	19.085	16.5865	54.891
TVAG_369350	123.757	1.21	0.001	conserved hypothetical protein	94.2527	117.368	99.1099	43.8463	107.066	54.3137	56.8393	47.6454	48.7445	198.029	192.96	264.628	197.987	218.7	188.304	111.783	92.147	93.8924
TVAG_324990	635.395	1.21	0.011	Clan CA, family C40, NlpC/P60 superfamily cysteine peptidase	201.657	308.864	244.471	311.983	515.703	642.065	585.445	472.25	170.606	1397.38	1299.79	1201.44	430.825	509.735	413.991	1609.14	558.411	563.355
TVAG_171990	22.651	1.21	0.029	conserved hypothetical protein	19.7273	14.7304	11.5628	11.8048	18.7366	15.5182	4.26295	12.612	14.6233	25.8961	29.4102	44.2226	42.2668	41.2535	66.4602	16.3586	11.0576	7.22249
TVAG_149750	145.48	1.206	0	conserved hypothetical protein	64.6617	81.7301	130.495	82.6334	152.569	95.049	51.1554	64.4614	65.805	150.299	147.051	161.324	183.156	200.617	200.765	242.652	285.656	258.565
TVAG_012080	566.085	1.206	0.006	RAB6-interacting protein	220.288	237.588	267.597	382.812	786.937	287.087	275.671	273.26	350.96	674.823	657.067	886.576	940.993	1483.43	1255.82	446.589	431.248	330.79
TVAG_475370	129.974	1.205	0.023	ankyrin repeat-containing protein	50.4142	63.6735	94.1544	96.1245	122.234	104.748	59.6813	46.2441	70.6795	41.1292	51.6472	81.0159	373.728	211.919	312.224	238.835	162.179	158.895
TVAG_109370	236.981	1.205	0.029	bromodomain-containing protein	129.323	185.318	194.916	75.8878	274.803	89.2296	140.677	113.508	85.3028	468.161	406.722	327.248	406.355	570.768	509.528	58.8908	110.576	118.449
TVAG_271870	419.217	1.204	0.013	conserved hypothetical protein	227.96	261.346	173.442	173.699	336.367	213.375	406.401	365.749	124.298	566.161	386.637	303.19	779.341	961.264	1277.28	563.28	213.781	212.341
TVAG_435420	60.485	1.204	0.034	conserved hypothetical protein	44.9344	56.0707	57.8141	38.7871	49.072	7.7591	26.9987	19.6187	26.8095	129.481	136.291	136.913	57.8388	104.547	62.3064	11.9963	60.817	60.6689
TVAG_013750	38.322	1.202	0.05	coiled-coil domain-containing protein	14.2475	33.2623	19.822	11.8048	35.6888	32.9762	12.7888	5.60534	43.87	105.616	92.5346	57.3125	31.8855	80.8117	33.2301	10.9057	31.33	36.1125
TVAG_120090	78.778	1.201	0.031	conserved hypothetical protein	47.1263	60.3473	46.2513	37.1007	93.683	42.675	25.5777	25.224	51.1817	176.195	159.963	124.177	106.038	179.142	128.074	13.0868	51.6023	50.5575
TVAG_450330	159.124	1.201	0.006	CMGC family protein kinase	90.9648	102.638	145.361	74.2014	195.396	95.049	45.4715	58.8561	58.4934	293.997	251.063	242.34	295.868	229.437	338.531	76.8852	138.221	131.449
TVAG_337770	122.389	1.201	0.009	ankyrin repeat and FYVE domain containing protein	85.485	50.8437	89.1989	35.4143	128.48	79.5308	69.6282	82.6788	46.3073	289.427	241.02	170.169	197.987	174.621	249.226	61.6172	92.147	59.2244
TVAG_313930	89.925	1.2	0.013	COMM domain-containing protein	60.2779	59.3969	89.1989	21.9231	83.8686	38.7955	41.2085	53.2508	41.4328	181.781	208.023	216.514	74.8939	110.763	74.7677	30.536	97.6759	134.338
TVAG_083150	122.172	1.2	0.033	hypothetical protein	53.7021	98.3613	118.932	32.0415	44.6109	44.6148	85.259	131.726	58.4934	289.427	262.54	356.965	137.182	112.458	88.6136	186.488	44.2306	53.4465
TVAG_094430	86.323	1.199	0.006	conserved hypothetical protein	63.5658	64.1487	47.9031	33.7279	75.8386	27.1568	86.68	36.4347	34.1211	120.341	139.878	110.38	186.864	179.142	164.074	92.6985	46.0735	44.7795
TVAG_050850	18.913	1.198	0.036	conserved hypothetical protein	13.1515	17.1063	11.5628	1.6864	26.7666	13.5784	9.94688	4.20401	2.43722	28.435	42.322	36.7932	29.6609	23.1698	29.7686	11.9963	14.7435	23.112
TVAG_455170	85.318	1.198	0.035	Signal peptidase complex subunit	89.8688	81.7301	94.1544	28.6687	46.3954	36.8557	26.9987	23.8227	36.5584	164.517	208.741	142.22	91.2074	213.614	93.4596	19.6303	73.7176	63.5579
TVAG_081620	95.231	1.197	0.031	conserved hypothetical protein	23.0152	85.0564	80.9397	107.929	39.2576	60.133	34.1036	42.0401	48.7445	54.3311	61.6897	179.721	232.097	223.786	227.072	40.8964	106.891	66.4469
TVAG_080410	62.925	1.196	0.002	myosin-4	47.1263	45.6168	33.0366	32.0415	41.9343	29.0966	45.4715	42.0401	26.8095	152.838	96.1212	86.6764	96.3981	127.151	101.075	40.3511	36.8588	52.002
TVAG_065330	46.062	1.196	0.014	conserved hypothetical protein	31.7829	36.1133	34.6885	16.864	54.4254	13.5784	15.6308	22.4214	24.3722	56.8699	58.1031	50.5907	86.0167	135.063	94.1519	28.3548	36.8588	33.2235
TVAG_125020	45.646	1.196	0.035	conserved hypothetical protein	17.5354	26.6098	31.3848	15.1776	49.072	15.5182	32.6826	32.2307	29.2467	38.5903	28.6929	37.147	129.025	147.496	99.6902	37.0794	31.33	23.112
TVAG_094250	62.838	1.195	0.034	conserved hypothetical protein	25.2071	68.9004	66.0733	13.4912	41.0421	19.3977	46.8924	28.0267	34.1211	93.4292	111.902	143.635	131.991	117.544	103.152	41.4417	20.2723	24.5565
TVAG_430770	84.595	1.195	0.034	DNA polymerase theta	58.086	56.0707	56.1623	18.5503	132.048	40.7353	22.7357	37.8361	38.9956	175.18	160.68	138.328	127.542	166.709	163.381	26.719	55.2882	47.6685
TVAG_093530	19.449	1.194	0.05	hypothetical protein	9.86365	8.55315	13.2147	11.8048	27.6588	7.7591	7.10491	8.40801	12.1861	48.2379	43.0393	33.2554	23.7288	24.8651	41.5376	5.45285	14.7435	8.66699
TVAG_000720	78.161	1.194	0.04	GTP-binding protein cin4	31.7829	38.014	49.5549	25.2959	150.785	11.6386	51.1554	26.6254	41.4328	133.543	146.334	118.163	129.025	148.626	161.997	47.4398	60.817	34.668
TVAG_251780	18.647	1.193	0.043	conserved hypothetical protein	14.2475	12.3546	21.4738	15.1776	10.7066	9.69887	4.26295	8.40801	4.87445	18.2796	30.1275	30.4252	32.627	35.0372	29.0763	2.18114	35.0159	21.6675
TVAG_330770	65.113	1.191	0.012	conserved hypothetical protein	47.1263	38.014	19.822	18.5503	27.6588	56.2535	49.7344	75.6721	24.3722	132.527	122.662	76.4167	92.6904	157.103	78.9214	31.6266	40.5447	82.3364
TVAG_258320	210.974	1.19	0.023	adaptin, alpha/gamma/epsilon	141.379	109.29	62.7696	139.971	237.33	254.11	63.9442	71.4681	77.9912	425.509	378.746	445.41	301.059	188.184	319.84	404.602	92.147	83.7809
TVAG_248880	257.189	1.189	0.015	adaptin, alpha/gamma/epsilon	214.808	114.517	133.798	112.988	313.169	186.218	116.521	135.93	82.8656	397.582	354.357	281.61	552.435	563.422	643.833	170.129	138.221	117.004
TVAG_174620	63.391	1.188	0.039	conserved hypothetical protein	40.5506	51.3189	49.5549	32.0415	85.653	11.6386	25.5777	25.224	24.3722	137.097	100.425	79.9545	109.004	161.058	98.998	13.6321	51.6023	43.335
TVAG_225220	666.273	1.187	0.003	conserved hypothetical protein	350.708	378.715	455.906	458.7	744.111	459.727	260.04	273.26	277.844	1269.93	1471.94	1792.96	573.939	613.717	584.296	547.466	737.176	742.472
TVAG_144590	249.976	1.187	0.017	5'-nucleotidase surE	118.364	127.347	160.228	210.799	319.414	197.857	62.5232	71.4681	104.801	392.504	650.611	608.504	260.275	276.907	288.686	91.6079	307.771	249.898
TVAG_172090	195.298	1.187	0.021	WD-repeat protein	150.147	113.092	105.717	72.515	223.055	128.025	90.9429	93.8895	95.0517	344.266	312.752	275.596	424.151	352.633	490.836	77.4305	82.9323	82.3364
TVAG_038940	28.691	1.187	0.005	conserved hypothetical protein	21.9192	16.156	29.733	6.74558	26.7666	13.5784	11.3679	18.2174	12.1861	60.9321	52.3645	34.3168	42.2668	50.2954	42.2299	20.1756	23.9582	33.2235
TVAG_328950	3,517.044	1.187	0.032	conserved hypothetical protein	916.224	961.279	1035.7	1237.81	2720.38	2510.07	2932.91	3210.46	3802.07	4615.1	5712.04	4133.93	6629.22	8955.97	7277.39	4119.09	1492.78	1044.37
TVAG_328630	187.826	1.186	0.035	conserved hypothetical protein	90.9648	113.567	79.2879	62.3966	162.384	89.2296	169.097	165.358	99.9262	290.443	263.975	320.172	408.579	387.105	476.298	61.072	97.6759	43.335
TVAG_493810	24.373	1.185	0.028	conserved hypothetical protein	17.5354	20.4325	23.1256	8.43198	21.4133	9.69887	9.94688	11.2107	9.7489	56.3622	45.9086	37.5008	14.0889	36.1675	13.1536	11.9963	31.33	60.6689
TVAG_404000	468.33	1.184	0.003	conserved hypothetical protein	178.642	246.616	336.974	333.906	473.768	269.629	215.989	203.194	314.402	616.43	491.366	497.416	403.389	617.108	476.298	293.909	1293.74	1167.15
TVAG_271220	71.126	1.184	0.039	conserved hypothetical protein	54.7981	91.2336	64.4214	15.1776	71.3775	23.2773	19.8938	28.0267	19.4978	121.864	111.902	94.4596	120.127	175.751	125.305	20.7208	71.8747	50.5575
TVAG_092690	27.341	1.184	0.009	casein kinase II beta chain	37.2627	16.156	21.4738	16.864	16.9522	17.458	9.94688	5.60534	7.31167	36.0515	37.3008	34.3168	50.4236	53.121	48.4605	21.2661	20.2723	41.8905
TVAG_375200	74.438	1.184	0.03	conserved hypothetical protein	100.828	73.177	33.0366	43.8463	47.2876	32.9762	24.1567	39.2374	12.1861	106.631	109.75	62.973	148.305	176.882	188.996	51.2568	47.9165	40.446
TVAG_402650	381.094	1.183	0.027	conserved hypothetical protein	155.627	181.992	221.345	391.244	545.146	298.725	82.417	77.0735	143.796	588.502	639.134	692.35	442.69	864.064	539.989	123.234	493.908	378.459
TVAG_291630	34.151	1.182	0.011	conserved hypothetical protein	24.1112	6.17728	9.91099	25.2959	24.9821	17.458	34.1036	23.8227	24.3722	61.9476	81.0574	68.9873	34.1101	40.1233	24.2303	38.7153	27.6441	47.6685
TVAG_037050	607.974	1.182	0	sugar transporter	259.743	276.077	285.767	222.604	445.217	257.99	501.607	535.31	567.873	898.24	989.187	919.477	911.332	1253.43	947.75	723.594	517.866	430.461
TVAG_261080	39.056	1.181	0.032	conserved hypothetical protein	28.495	37.5388	47.9031	16.864	31.2277	13.5784	19.8938	8.40801	9.7489	79.7195	86.0787	87.3839	62.288	53.6861	53.9989	20.1756	25.8012	20.223
TVAG_093050	82.979	1.181	0.022	C-MYB	35.0708	33.2623	36.3403	74.2014	90.1141	58.1932	65.3652	28.0267	36.5584	40.6214	54.5165	55.1899	179.449	176.316	242.995	124.325	99.5188	63.5579
TVAG_434340	42.203	1.181	0.022	conserved hypothetical protein	30.6869	23.7588	49.5549	20.2367	26.7666	7.7591	12.7888	18.2174	43.87	37.067	88.9479	91.9831	56.3558	77.9861	60.2295	16.3586	68.1888	28.89
TVAG_067870	46.209	1.181	0.003	conserved hypothetical protein	28.495	20.9077	11.5628	32.0415	33.9043	27.1568	29.8406	32.2307	41.4328	101.046	83.2094	59.4352	91.2074	71.2047	60.9218	47.9851	33.1729	26.001
TVAG_095840	380.469	1.181	0.025	conserved hypothetical protein	147.955	159.659	181.701	82.6334	269.45	172.64	422.032	417.598	243.722	505.736	462.673	457.085	848.303	1009.86	841.136	259.011	195.352	171.895
TVAG_026060	122.382	1.179	0.007	WD-repeat protein	93.1567	66.5245	75.9843	64.083	107.958	52.3739	66.7862	77.0735	70.6795	188.382	152.072	156.017	242.478	291.6	285.225	44.1681	90.3041	78.0029
TVAG_018970	186.108	1.179	0.022	methionine sulfoxide reductase	131.515	188.169	173.442	143.344	167.737	108.627	29.8406	25.224	56.0562	285.365	390.941	396.235	184.639	255.998	204.227	101.423	274.598	232.564
TVAG_248740	221.882	1.178	0.003	trichohyalin	108.5	96.4606	97.4581	192.249	215.917	215.315	88.1009	81.2775	129.173	269.117	175.744	168.4	312.181	504.084	458.298	193.031	405.447	283.122
TVAG_047470	899.126	1.177	0.019	conserved hypothetical protein	395.642	567.359	832.523	212.486	711.098	325.882	541.395	487.665	889.587	2076.26	2098.17	2486.37	474.575	669.664	535.143	826.107	1243.99	810.364
TVAG_376810	123.84	1.177	0.001	protein phosphatase-7	84.389	78.8791	71.0288	84.3198	104.39	98.9285	59.6813	60.2574	41.4328	188.382	186.504	203.07	234.321	172.926	283.148	119.963	73.7176	83.7809
TVAG_151030	57.573	1.175	0.009	abca10	30.6869	39.9147	66.0733	6.74558	33.9043	48.4944	31.2616	32.2307	29.2467	66.0098	58.8204	55.8974	121.61	154.842	94.8442	57.8002	51.6023	56.3355
TVAG_247510	53.12	1.175	0.018	hypothetical protein	13.1515	15.2056	28.0811	50.5919	82.0841	27.1568	24.1567	19.6187	34.1211	73.6263	101.86	86.3226	103.072	97.2001	72.6908	38.7153	55.2882	33.2235
TVAG_033610	160.816	1.174	0.049	conserved hypothetical protein	96.4446	132.099	143.709	28.6687	223.947	106.688	39.7875	30.8294	85.3028	323.956	345.749	360.857	169.809	208.528	191.073	32.7171	215.624	158.895
TVAG_444740	56.995	1.173	0.021	conserved hypothetical protein	17.5354	31.3616	23.1256	26.9823	29.4432	36.8557	58.2603	56.0534	36.5584	136.589	138.443	136.206	42.2668	26.5605	31.8455	57.255	75.5606	65.0024
TVAG_150090	157.843	1.173	0.001	geranylgeranyl pyrophosphate synthase	85.485	92.184	67.7251	128.166	150.785	112.507	78.1541	72.8695	85.3028	223.925	286.929	373.593	266.207	189.879	213.226	91.0627	158.493	164.673
TVAG_066470	15.642	1.172	0.013	conserved hypothetical protein	9.86365	10.4539	8.25916	16.864	14.2755	0	7.10491	5.60534	14.6233	25.3884	23.6716	29.7176	19.2796	16.3884	29.0763	25.0831	12.9006	13.0005
TVAG_149440	404.086	1.171	0.028	conserved hypothetical protein	300.293	419.58	606.222	94.4381	268.558	91.1694	107.995	102.297	243.722	525.539	722.343	675.014	560.592	632.931	524.758	147.772	665.302	585.022
TVAG_006300	61.512	1.171	0.001	synaptonemal complex protein	43.8385	36.1133	33.0366	20.2367	49.072	11.6386	59.6813	33.6321	53.6189	141.159	91.8172	105.781	65.9956	81.3768	78.2292	79.6117	51.6023	70.7804
TVAG_316090	68.083	1.17	0.02	bromodomain-containing protein	14.2475	34.2126	49.5549	47.2191	74.9464	40.7353	44.0505	22.4214	51.1817	72.6107	73.1669	87.0302	139.406	176.316	168.227	47.9851	46.0735	36.1125
TVAG_495440	40.674	1.17	0.019	conserved hypothetical protein	39.4546	45.6168	41.2958	20.2367	25.8743	11.6386	17.0518	14.0134	7.31167	106.123	68.8629	63.3268	53.3897	61.5977	62.3064	34.353	22.1153	37.557
TVAG_049670	181.536	1.17	0.019	conserved hypothetical protein	78.9092	121.17	49.5549	129.852	208.779	129.965	102.311	116.311	68.2423	300.598	322.795	384.914	395.974	247.521	347.531	99.2419	90.3041	73.6694
TVAG_479640	255.831	1.168	0.037	conserved hypothetical protein	196.177	240.439	275.856	102.87	245.36	104.748	65.3652	78.4748	107.238	388.95	442.588	333.616	479.024	682.661	479.759	64.3437	145.592	171.895
TVAG_282770	477.189	1.168	0.001	hypothetical protein	209.329	265.623	216.39	340.652	596.894	283.207	227.357	198.99	307.09	661.621	590.356	471.944	828.282	1078.24	940.134	581.819	493.908	297.567
TVAG_429740	609.643	1.167	0.02	conserved hypothetical protein	178.642	389.644	396.44	183.817	461.277	341.4	382.244	375.558	672.674	1009.44	1164.21	1543.9	227.648	610.326	271.379	450.406	1325.07	989.482
TVAG_446600	46.935	1.167	0.005	conserved hypothetical protein	48.2223	34.2126	41.2958	35.4143	11.5988	7.7591	25.5777	28.0267	26.8095	61.4398	70.2976	43.8689	63.771	93.2443	33.2301	73.0682	71.8747	75.1139
TVAG_276000	33.632	1.167	0.044	conserved hypothetical protein	19.7273	9.97868	28.0811	20.2367	23.1977	13.5784	17.0518	18.2174	38.9956	81.7505	94.6865	48.468	25.9533	53.6861	28.384	9.81514	12.9006	60.6689
TVAG_233180	24.329	1.166	0.013	conserved hypothetical protein	13.1515	21.8581	21.4738	13.4912	8.02997	3.87955	21.3147	21.02	9.7489	39.0981	38.0181	31.4865	44.4914	45.7745	47.7682	14.1774	25.8012	17.334
TVAG_406950	100.524	1.165	0.009	conserved hypothetical protein	61.3738	57.9714	75.9843	82.6334	107.066	106.688	28.4197	15.4147	21.935	139.128	139.16	133.375	117.161	219.265	158.535	137.957	110.576	96.7814
TVAG_008740	48.554	1.165	0.019	gas41	27.399	25.6595	46.2513	26.9823	49.9643	29.0966	28.4197	21.02	14.6233	65.502	53.7992	58.3739	98.6226	113.023	130.843	29.4454	20.2723	34.668
TVAG_225300	53.359	1.165	0.048	conserved hypothetical protein	38.3586	36.1133	34.6885	20.2367	61.5631	29.0966	19.8938	12.612	43.87	104.092	86.0787	76.4167	94.1735	86.4629	150.92	11.9963	22.1153	31.779
TVAG_336620	54.614	1.165	0.036	conserved hypothetical protein	42.7425	31.8367	21.4738	3.37279	49.072	38.7955	48.3134	26.6254	41.4328	159.947	102.577	87.0302	44.4914	123.195	44.9991	33.2624	40.5447	43.335
TVAG_434720	83.144	1.164	0.009	conserved hypothetical protein	47.1263	78.4039	84.2434	30.3551	51.7487	31.0364	35.5246	29.428	73.1167	142.683	133.422	148.234	88.9828	159.363	85.1521	25.6284	110.576	141.561
TVAG_276160	506.759	1.164	0.012	Esterase	246.591	294.609	384.877	141.657	352.426	135.784	326.826	378.361	555.687	655.02	631.961	481.496	981.036	1367.02	1147.13	359.343	394.389	287.455
TVAG_320430	128.601	1.164	0	spac24c9.14 protein	82.1971	117.368	95.8062	60.7102	82.9764	58.1932	59.6813	82.6788	70.6795	173.149	176.461	146.112	224.682	246.956	206.996	152.68	167.708	109.782
TVAG_036570	82.307	1.163	0.037	conserved hypothetical protein	67.9496	72.2266	69.3769	20.2367	102.605	38.7955	35.5246	30.8294	17.0606	126.434	133.422	88.7991	162.394	206.268	161.304	26.1737	57.1312	65.0024
TVAG_144720	324.629	1.161	0.019	retinal rod rhodopsin-sensitive cGMP 3',5'-cyclic phosphodiesterase	195.081	189.12	302.285	161.894	452.355	157.122	95.2059	138.732	112.112	603.228	617.614	568.88	414.512	690.573	467.99	91.0627	329.886	255.676
TVAG_347840	340.435	1.16	0.02	CMGC family protein kinase	151.243	158.233	239.516	187.19	511.241	254.11	123.626	127.522	141.359	371.686	423.937	378.192	866.841	668.533	881.982	234.473	217.467	190.674
TVAG_376510	122.25	1.16	0.013	conserved hypothetical protein	95.3486	116.893	130.495	18.5503	92.7908	36.8557	72.4701	44.8427	70.6795	235.096	223.087	220.052	140.889	230.003	201.457	88.8815	93.99	88.1144
TVAG_412990	140.811	1.159	0.049	conserved hypothetical protein	122.748	201.949	92.5026	38.7871	32.1199	58.1932	56.8393	89.6855	90.1773	232.557	285.494	537.04	189.089	77.9861	151.612	107.966	77.4035	92.4479
TVAG_068390	73.75	1.159	0.038	conserved hypothetical protein	62.4698	57.4962	61.1178	15.1776	25.8743	15.5182	56.8393	63.0601	53.6189	142.175	128.401	110.38	96.3981	196.661	137.074	42.5323	29.4871	33.2235
TVAG_079690	303.233	1.158	0.008	potassium channel interacting protein	168.778	198.148	222.997	187.19	257.851	225.014	150.624	161.154	116.987	483.395	421.785	440.104	431.567	875.366	544.143	86.1551	221.153	265.788
TVAG_402350	48.161	1.158	0.007	conserved hypothetical protein	42.7425	40.8651	31.3848	20.2367	31.2277	23.2773	35.5246	26.6254	14.6233	81.2428	91.0999	71.11	86.7583	96.0699	86.5367	29.9907	25.8012	31.779
TVAG_118240	184.427	1.158	0.009	conserved hypothetical protein	141.379	152.531	216.39	67.4558	179.336	95.049	52.5764	42.0401	77.9912	218.34	263.257	270.996	293.643	325.507	329.532	88.3362	219.31	286.011
TVAG_494280	60.583	1.157	0.007	conserved hypothetical protein	37.2627	47.5175	41.2958	30.3551	55.3176	31.0364	24.1567	12.612	58.4934	84.2894	66.711	75.3554	115.678	127.151	137.766	39.2605	57.1312	49.113
TVAG_544880	7,095.530	1.156	0.008	conserved hypothetical protein	1406.12	5014.52	6372.77	5062.56	2921.12	3497.41	2773.76	3084.34	9424.75	6375.53	7624.42	7824.58	14181.6	15357.1	14000.9	9007.02	7758.78	6032.23
TVAG_145040	61.759	1.156	0.001	conserved hypothetical protein	47.1263	34.6878	29.733	28.6687	71.3775	52.3739	22.7357	28.0267	26.8095	109.678	91.8172	46.6991	81.5676	116.979	71.3062	75.2494	82.9323	93.8924
TVAG_031800	519.863	1.156	0.006	conserved hypothetical protein	272.894	214.304	203.175	247.9	515.703	314.244	434.821	452.631	243.722	703.258	663.523	753.554	1047.03	808.682	1103.52	873.547	204.566	300.456
TVAG_070490	221.261	1.156	0.013	kelch repeat domain	118.364	138.751	69.3769	139.971	151.677	211.435	139.256	159.752	104.801	271.148	266.844	259.322	157.203	120.37	127.382	805.932	361.216	379.903
TVAG_074170	182.591	1.155	0.039	STE family protein kinase	162.202	144.453	165.183	28.6687	166.845	54.3137	86.68	92.4882	116.987	422.462	440.436	456.378	162.394	255.998	252.687	106.876	92.147	79.4474
TVAG_476340	102.927	1.155	0.032	hypothetical protein	66.8536	76.5032	61.1178	28.6687	56.2098	50.4341	79.575	103.699	51.1817	230.526	170.005	156.371	200.211	214.179	178.612	33.8077	23.9582	70.7804
TVAG_199770	73.249	1.154	0.04	conserved hypothetical protein	56.99	33.2623	36.3403	64.083	97.2519	48.4944	25.5777	12.612	34.1211	134.558	138.443	137.621	111.97	137.889	134.305	19.6303	53.4453	41.8905
TVAG_033010	88.562	1.154	0.024	conserved hypothetical protein	55.894	78.4039	79.2879	32.0415	82.0841	38.7955	26.9987	46.2441	53.6189	149.284	159.963	141.159	156.461	200.051	139.151	16.9038	62.66	75.1139
TVAG_153420	65.432	1.153	0.034	conserved hypothetical protein	36.1667	37.0637	51.2068	37.1007	109.743	15.5182	28.4197	21.02	26.8095	132.02	116.206	92.6907	74.8939	139.019	105.229	18.5397	88.4612	47.6685
TVAG_092600	335.087	1.152	0.028	leucine-rich repeat protein, BspA family	186.313	247.566	282.463	84.3198	430.049	118.326	142.098	119.114	260.783	437.188	387.354	394.466	633.261	838.633	838.367	109.602	241.425	280.233
TVAG_118060	29.07	1.152	0.022	conserved hypothetical protein	23.0152	34.6878	23.1256	11.8048	25.8743	3.87955	9.94688	9.80935	17.0606	68.0408	50.9299	37.5008	34.1101	55.9466	33.2301	15.8133	29.4871	39.0015
TVAG_301460	94.23	1.151	0.048	conserved hypothetical protein	86.581	78.8791	67.7251	10.1184	79.4075	17.458	59.6813	71.4681	53.6189	145.729	136.291	100.828	160.169	265.04	185.535	24.5378	86.6182	66.4469
TVAG_328410	611.531	1.151	0.043	RNA polymerase subunit	341.94	396.771	386.529	394.617	760.17	446.148	238.725	284.471	168.168	737.786	835.68	664.047	1492.69	1461.39	1664.27	193.576	302.242	238.342
TVAG_417160	76.17	1.15	0.002	conserved hypothetical protein	25.2071	53.6948	14.8665	35.4143	86.5452	77.591	31.2616	53.2508	46.3073	101.553	97.5558	101.535	98.6226	115.849	94.1519	113.419	141.906	82.3364
TVAG_178460	324.625	1.149	0.023	hypothetical protein	198.369	271.325	401.395	52.2783	247.145	79.5308	154.887	120.515	290.03	582.917	565.967	563.22	329.236	608.066	373.146	109.602	447.835	447.795
TVAG_260220	199.435	1.148	0.006	conserved hypothetical protein	122.748	109.29	123.887	38.7871	113.312	62.0728	183.307	138.732	226.662	310.754	288.363	256.491	349.999	349.807	425.76	182.671	117.948	189.229
TVAG_019690	279.435	1.148	0.031	inorganic pyrophosphatase	133.707	91.7088	113.976	217.545	445.217	248.291	112.258	117.712	82.8656	286.889	410.308	293.285	669.596	630.105	638.294	169.038	176.922	192.118
TVAG_472710	333.746	1.148	0.035	conserved hypothetical protein	54.7981	77.9287	105.717	242.841	341.72	197.857	285.618	288.675	275.406	461.561	520.059	696.595	676.269	541.382	699.909	195.757	147.435	197.896
TVAG_364170	175.844	1.148	0.04	conserved hypothetical protein	42.7425	43.2409	24.7775	145.03	169.522	263.809	106.574	93.8895	95.0517	176.195	157.094	129.838	154.237	251.477	162.689	277.55	449.678	421.794
TVAG_048120	31.632	1.148	0.036	cyclin B3	26.3031	25.1843	9.91099	10.1184	24.9821	29.0966	15.6308	25.224	9.7489	75.1496	45.9086	33.2554	48.9406	94.9396	39.4607	12.5416	18.4294	24.5565
TVAG_097960	436.956	1.148	0.021	conserved hypothetical protein	317.829	296.509	424.521	111.302	269.45	120.266	281.355	238.227	385.081	810.397	703.693	705.44	226.165	423.838	316.378	178.308	973.073	1083.37
TVAG_071670	47.767	1.147	0.048	hypothetical protein	21.9192	19.007	8.25916	21.9231	64.2398	40.7353	25.5777	21.02	46.3073	58.901	55.2338	61.5579	106.038	109.633	120.459	40.3511	18.4294	20.223
TVAG_256270	34.14	1.147	0.014	conserved hypothetical protein	26.3031	26.6098	31.3848	11.8048	42.8265	7.7591	12.7888	15.4147	12.1861	65.502	63.1243	45.9916	27.4364	59.9024	27.6917	26.1737	55.2882	56.3355
TVAG_256990	115.843	1.147	0.037	conserved hypothetical protein	73.4294	87.4322	71.0288	72.515	115.096	122.206	44.0505	23.8227	38.9956	260.485	204.437	177.952	137.923	330.593	139.151	36.5341	90.3041	59.2244
TVAG_109130	152.112	1.146	0.001	conserved hypothetical protein	106.308	120.219	150.317	50.5919	86.5452	32.9762	82.417	91.0868	131.61	159.439	149.203	274.888	206.885	322.117	241.61	189.759	199.038	143.005
TVAG_468730	256.817	1.146	0.048	conserved hypothetical protein	192.889	222.382	257.686	123.107	289.971	155.182	75.3121	25.224	95.0517	499.643	418.199	454.609	312.923	435.705	328.147	44.1681	296.713	395.793
TVAG_320210	279.285	1.146	0.012	conserved hypothetical protein	163.298	232.836	249.427	80.947	223.055	65.9523	126.467	116.311	307.09	574.285	616.897	595.414	192.796	354.893	279.687	202.846	390.703	254.232
TVAG_328580	163.709	1.144	0.028	ankyrin repeat-containing protein	122.748	137.801	142.058	50.5919	130.264	42.675	120.784	79.8761	90.1773	305.168	309.166	246.232	235.063	418.187	278.994	45.2587	105.048	86.6699
TVAG_026160	123.834	1.144	0.033	conserved hypothetical protein	44.9344	102.163	115.628	62.3966	158.815	56.2535	28.4197	46.2441	77.9912	127.957	164.267	134.083	234.321	297.817	238.841	25.0831	141.906	171.895
TVAG_468000	46.868	1.144	0.049	vacuolar sorting protein	35.0708	35.163	31.3848	32.0415	57.9942	40.7353	4.26295	15.4147	9.7489	75.1496	83.2094	74.6478	86.0167	80.8117	103.844	26.719	23.9582	27.4455
TVAG_047150	264.745	1.143	0	conserved hypothetical protein	174.258	129.248	138.754	129.852	239.115	145.483	177.623	207.398	143.796	380.826	340.011	312.035	473.092	502.389	452.068	436.228	235.896	147.339
TVAG_450590	315.019	1.143	0	conserved hypothetical protein	217	184.843	206.479	264.764	152.569	250.231	149.203	151.344	194.978	515.892	500.691	579.847	300.317	543.642	222.918	468.945	392.546	374.125
TVAG_420290	263.505	1.141	0.001	conserved hypothetical protein	195.081	145.879	147.013	138.284	102.605	213.375	201.78	201.792	136.485	444.804	365.117	364.395	242.478	392.756	206.303	745.405	219.31	280.233
TVAG_087500	55.357	1.14	0.006	trichohyalin	37.2627	33.2623	37.9921	37.1007	32.1199	38.7955	39.7875	26.6254	29.2467	86.3204	85.3613	73.2327	77.1184	129.977	121.844	20.7208	40.5447	49.113
TVAG_125040	220.179	1.14	0.009	conserved hypothetical protein	118.364	133.999	137.102	82.6334	230.192	108.627	134.993	165.358	124.298	188.889	177.896	135.852	472.35	480.914	636.91	171.765	184.294	278.788
TVAG_234900	101.027	1.14	0.046	conserved hypothetical protein	53.7021	38.014	59.4659	40.4735	82.0841	52.3739	62.5232	74.2708	107.238	208.185	195.829	200.594	172.033	165.014	192.458	19.085	25.8012	69.3359
TVAG_317050	130.251	1.14	0.022	WD-repeat protein	72.3335	114.042	69.3769	67.4558	55.3176	65.9523	88.1009	138.732	60.9306	291.966	251.063	325.125	190.572	183.098	177.227	92.1532	33.1729	67.8914
TVAG_174100	673.698	1.14	0.039	calnexin	480.031	574.012	1133.16	168.64	544.254	193.977	177.623	186.378	324.151	595.103	563.815	662.986	756.354	973.131	969.211	425.868	1678.92	1718.95
TVAG_356060	51.425	1.139	0.001	kinectin	42.7425	36.1133	29.733	26.9823	44.6109	50.4341	21.3147	15.4147	19.4978	53.3156	54.5165	58.0201	65.9956	69.5094	96.2288	96.5155	47.9165	96.7814
TVAG_327510	214.525	1.139	0.044	sodium-dependent high-affinity dicarboxylate transporter	153.435	209.077	109.021	192.249	181.12	219.195	55.4183	67.2641	17.0606	213.77	162.832	157.786	533.897	249.782	458.991	495.119	165.865	219.564
TVAG_088080	42.839	1.138	0.023	conserved hypothetical protein	13.1515	14.7304	19.822	21.9231	29.4432	32.9762	52.5764	29.428	29.2467	108.154	105.446	90.9218	40.7838	23.7349	37.3838	44.7134	40.5447	36.1125
TVAG_181310	478.154	1.137	0.036	Clan CA, family C1, cathepsin H-like cysteine peptidase	151.243	239.013	155.272	534.587	579.942	502.402	174.781	225.615	126.736	368.131	479.888	498.831	1390.36	819.42	1235.05	318.992	416.505	390.015
TVAG_105980	70.81	1.137	0.019	centrosomal protein of 152 kDa	54.7981	103.113	59.4659	18.5503	49.9643	31.0364	21.3147	22.4214	34.1211	114.248	110.468	120.286	120.868	131.672	121.844	37.0794	62.66	60.6689
TVAG_021780	23.332	1.134	0.011	conserved hypothetical protein	19.7273	6.17728	11.5628	13.4912	13.3833	9.69887	22.7357	15.4147	21.935	35.0359	30.1275	16.2739	32.627	39.5582	55.3835	34.8983	20.2723	21.6675
TVAG_482280	103.937	1.134	0.015	conserved hypothetical protein	67.9496	96.4606	109.021	52.2783	87.4374	48.4944	31.2616	39.2374	51.1817	164.517	225.239	224.651	96.3981	137.889	83.7675	34.353	180.608	140.116
TVAG_487370	209.93	1.133	0	TKL family protein kinase	99.7325	101.212	113.976	173.699	155.246	149.363	125.046	98.0935	170.606	208.185	206.589	240.217	354.448	252.042	404.992	305.36	315.143	304.789
TVAG_038880	1,963.036	1.133	0.042	DNA topoisomerase II	1219.81	1818.02	2193.63	598.67	2109.21	605.21	704.808	608.18	1208.86	3373.61	3188.5	3104.08	2406.99	5453.94	2852.25	381.7	2191.26	1315.94
TVAG_325000	290.742	1.132	0	FYVE and coiled-coil domain-containing protein	179.738	165.836	151.969	210.799	262.312	161.001	186.149	210.2	109.675	629.632	535.122	446.826	206.885	424.403	206.303	470.581	333.572	342.346
TVAG_207420	45.369	1.131	0.037	conserved hypothetical protein	39.4546	39.4395	33.0366	18.5503	20.521	13.5784	42.6295	35.0334	12.1861	118.818	93.9692	62.2655	48.199	108.502	37.3838	14.1774	44.2306	34.668
TVAG_436430	84.425	1.131	0.013	bromodomain-containing protein	61.3738	57.4962	44.5995	43.8463	74.0542	31.0364	76.7331	58.8561	26.8095	105.616	129.835	103.658	174.258	198.921	180.689	62.7078	51.6023	37.557
TVAG_476650	83.622	1.13	0.002	hypothetical protein	85.485	65.5742	47.9031	45.5327	40.1498	40.7353	49.7344	42.0401	53.6189	75.6573	93.9692	88.4453	111.97	103.416	92.7673	263.918	82.9323	121.338
TVAG_287550	210.958	1.13	0.012	serine/threonine-protein phosphatase 2A 65 kDa regulatory subunit A gamma isoform	135.899	146.354	206.479	116.361	238.222	112.507	61.1023	47.6454	124.298	282.319	290.515	290.101	224.682	436.27	335.762	74.1588	374.117	300.456
TVAG_336590	31.677	1.13	0.021	conserved hypothetical protein	20.8233	22.8084	23.1256	15.1776	40.1498	19.3977	18.4728	9.80935	7.31167	48.7457	73.1669	49.5294	43.7499	69.5094	45.6914	18.5397	23.9582	20.223
TVAG_302870	158.851	1.129	0.011	conserved hypothetical protein	38.3586	75.0777	59.4659	111.302	86.5452	118.326	136.414	134.528	141.359	322.94	311.318	391.282	227.648	178.577	191.765	146.682	86.6182	101.115
TVAG_255210	94.365	1.128	0.009	RNA polymerase II transcriptional coactivator kelp	38.3586	77.9287	92.5026	23.6095	66.0242	40.7353	66.7862	70.0668	53.6189	126.434	124.814	141.512	56.3558	105.112	87.9213	71.4324	248.797	206.563
TVAG_439210	65.921	1.127	0.036	conserved hypothetical protein	26.3031	26.6098	33.0366	43.8463	63.3475	36.8557	63.9442	40.6387	38.9956	46.2068	54.5165	50.5907	181.673	175.186	175.843	47.9851	40.5447	40.446
TVAG_040410	74.715	1.127	0.012	protein phosphatases pp1 regulatory subunit	65.7577	54.17	52.8586	18.5503	82.0841	40.7353	24.1567	46.2441	36.5584	168.071	154.942	152.833	97.1396	103.982	76.8446	65.4342	42.3876	62.1134
TVAG_489150	86.902	1.124	0.039	conserved hypothetical protein	63.5658	67.9501	71.0288	33.7279	124.018	48.4944	24.1567	28.0267	29.2467	144.714	158.528	140.805	156.461	186.489	155.766	38.17	49.7594	43.335
TVAG_206360	66.681	1.123	0.001	conserved hypothetical protein	39.4546	57.021	34.6885	25.2959	72.2697	60.133	31.2616	28.0267	26.8095	97.9991	129.118	122.055	98.6226	82.5071	103.152	66.5248	71.8747	53.4465
TVAG_134230	918.04	1.122	0.024	conserved hypothetical protein	784.708	860.542	1141.42	328.847	390.792	310.364	332.51	354.538	697.046	2199.14	2056.56	2118.44	660.697	747.65	668.063	552.919	1225.56	1094.93
TVAG_364570	37.514	1.122	0.017	cation efflux protein/ zinc transporter	25.2071	19.4822	14.8665	23.6095	55.3176	29.0966	8.5259	8.40801	26.8095	45.6991	32.9968	33.2554	66.7371	37.2977	81.6906	64.3437	57.1312	44.7795
TVAG_012450	188.075	1.122	0.031	conserved hypothetical protein	124.94	130.198	188.309	77.5742	61.5631	67.8921	161.992	156.95	97.489	515.384	434.697	500.954	125.317	190.444	155.074	189.214	110.576	96.7814
TVAG_379870	48.201	1.122	0.039	conserved hypothetical protein	36.1667	28.5105	42.9476	26.9823	45.5032	13.5784	38.3665	16.816	24.3722	102.569	81.0574	91.2755	96.3981	78.5513	86.5367	18.5397	22.1153	17.334
TVAG_213230	25.945	1.121	0.012	conserved hypothetical protein	16.4394	19.007	21.4738	16.864	24.0899	11.6386	8.5259	18.2174	9.7489	22.8495	27.9756	34.3168	40.0423	67.814	58.8449	26.1737	18.4294	24.5565
TVAG_395380	38.069	1.121	0.019	conserved hypothetical protein	28.495	16.6311	11.5628	26.9823	33.0121	23.2773	22.7357	33.6321	19.4978	93.4292	87.5133	83.1386	27.4364	27.6907	24.2303	29.9907	49.7594	46.224
TVAG_192080	325.665	1.12	0.011	conserved hypothetical protein	153.435	158.233	218.042	139.971	266.773	128.025	217.41	234.023	333.9	469.177	492.083	468.76	585.062	898.536	544.143	161.95	191.666	200.785
TVAG_237540	32.374	1.12	0.033	hypothetical protein	13.1515	18.0567	6.60733	16.864	43.7187	23.2773	31.2616	15.4147	14.6233	38.5903	40.17	43.5151	70.4447	63.2931	76.1523	19.6303	14.7435	33.2235
TVAG_282820	220.108	1.119	0.005	conserved hypothetical protein	101.924	105.964	110.673	75.8878	211.456	118.326	211.726	191.983	121.861	412.815	360.096	406.495	271.398	381.454	388.377	241.016	136.378	114.115
TVAG_298370	424.978	1.119	0.002	conserved hypothetical protein	329.884	257.545	133.798	178.758	330.121	248.291	363.772	368.551	199.852	446.835	465.542	482.204	955.824	716.003	807.906	729.047	307.771	327.901
TVAG_427070	117.784	1.119	0.017	heat shock protein 70kD	109.596	121.645	72.6806	62.3966	73.1619	87.2899	38.3665	53.2508	48.7445	239.666	253.932	235.618	170.55	193.835	155.766	43.6228	71.8747	88.1144
TVAG_318960	51.806	1.119	0.039	conserved hypothetical protein	47.1263	40.3899	49.5549	1.6864	51.7487	31.0364	25.5777	28.0267	17.0606	87.8438	114.772	104.012	59.3219	88.7234	53.9989	35.9888	68.1888	27.4455
TVAG_133500	4,565.172	1.118	0.001	conserved hypothetical protein	1297.62	3306.74	4217.13	2581.87	1531.05	1978.57	2716.92	2605.08	5688.48	6824.39	7861.13	7193.43	6027.84	6749.19	5872.03	6783.35	4782.43	4155.82
TVAG_214290	138.557	1.118	0.02	clathrin coat assembly protein ap17	101.924	94.0847	142.058	79.2606	145.432	46.5546	56.8393	44.8427	73.1167	218.848	246.041	242.694	111.97	200.051	126.69	34.8983	287.499	241.231
TVAG_262280	61.823	1.117	0.002	conserved hypothetical protein	47.1263	43.7161	69.3769	26.9823	44.6109	46.5546	22.7357	25.224	24.3722	119.325	98.2731	85.615	77.86	126.021	80.9983	43.6228	55.2882	75.1139
TVAG_210020	37.077	1.117	0.025	podocan	24.1112	17.1063	13.2147	10.1184	16.0599	19.3977	44.0505	39.2374	29.2467	70.0719	88.9479	85.9688	31.8855	55.9466	33.9224	33.2624	33.1729	21.6675
TVAG_219560	194.312	1.117	0.04	r2r3-MYB transcription factor	31.7829	60.3473	28.0811	153.462	187.366	161.001	183.307	194.786	104.801	437.188	440.436	387.744	133.474	166.709	150.228	207.754	252.483	216.675
TVAG_141520	23.483	1.116	0.036	conserved hypothetical protein	25.2071	12.8297	16.5183	5.05919	11.5988	19.3977	21.3147	12.612	9.7489	52.8078	60.2551	35.7319	35.5931	32.2117	27.6917	23.9926	12.9006	7.22249
TVAG_297130	23.569	1.116	0.03	conserved hypothetical protein	18.6313	9.5035	18.1701	6.74558	15.1677	1.93977	22.7357	29.428	12.1861	50.269	37.3008	41.3924	29.6609	45.7745	32.5378	20.7208	14.7435	17.334
TVAG_003370	67.644	1.115	0.004	CAMK family protein kinase	44.9344	53.2196	49.5549	33.7279	52.6409	21.3375	28.4197	39.2374	60.9306	119.833	93.2519	53.7747	108.262	168.405	98.998	40.8964	86.6182	63.5579
TVAG_454360	69.899	1.115	0.015	conserved hypothetical protein	61.3738	51.7941	66.0733	23.6095	66.9164	46.5546	34.1036	18.2174	24.3722	94.4447	55.9511	50.2369	71.9278	105.677	103.844	51.2568	158.493	173.34
TVAG_122250	179.301	1.114	0.013	heat shock protein 70kD	105.212	76.5032	145.361	97.8109	186.474	184.279	62.5232	92.4882	70.6795	244.744	268.278	295.407	389.3	298.382	355.839	177.218	70.0318	106.893
TVAG_199250	13.94	1.114	0.03	hypothetical protein	14.2475	9.97868	14.8665	0	12.4911	5.81932	5.68393	9.80935	4.87445	24.3728	22.9543	15.9202	26.6948	24.3	20.7688	14.7227	14.7435	8.66699
TVAG_107360	22.218	1.113	0.049	conserved hypothetical protein	24.1112	19.4822	14.8665	6.74558	14.2755	19.3977	8.5259	11.2107	7.31167	34.0204	27.2582	29.0101	43.7499	74.5954	28.384	15.8133	11.0576	10.1115
TVAG_295100	121.043	1.112	0.034	conserved hypothetical protein	120.556	94.5599	123.887	28.6687	115.988	54.3137	42.6295	46.2441	60.9306	171.118	197.981	177.598	277.33	205.703	262.379	43.6228	70.0318	85.2254
TVAG_260610	128.445	1.112	0.002	conserved hypothetical protein	49.3183	48.4679	46.2513	123.107	111.527	124.146	52.5764	107.903	70.6795	157.408	183.634	212.269	160.911	134.498	133.613	314.084	140.064	141.561
TVAG_120830	280.672	1.111	0.006	DNA-binding protein eta2	167.682	166.786	80.9397	138.284	290.863	236.653	157.729	194.786	165.731	533.156	594.66	553.668	245.444	510.301	258.225	398.604	195.352	163.228
TVAG_393980	220.468	1.111	0.038	RNA-binding protein	73.4294	107.865	122.236	153.462	264.097	205.616	123.626	117.712	87.7401	114.248	118.358	99.4125	505.719	556.64	539.297	383.881	197.195	197.896
TVAG_379700	20.652	1.111	0.022	conserved hypothetical protein	15.3435	10.4539	9.91099	6.74558	17.8444	23.2773	11.3679	14.0134	9.7489	37.5748	34.4315	41.7462	29.6609	29.9512	40.153	9.26985	12.9006	17.334
TVAG_249190	290.474	1.111	0.034	CMGC family protein kinase	197.273	140.652	206.479	134.912	175.767	151.302	237.304	211.602	199.852	113.232	121.227	108.965	749.68	642.538	747.677	458.04	324.358	307.678
TVAG_324930	81.392	1.111	0.03	Rabx18 protein	53.7021	66.5245	52.8586	20.2367	104.39	42.675	25.5777	33.6321	63.3678	126.942	134.857	142.22	162.394	152.016	150.228	33.2624	42.3876	57.7799
TVAG_208770	429.722	1.11	0.007	axoneme-associated protein mst101	227.96	251.368	211.434	173.699	157.923	279.328	480.292	440.019	226.662	662.636	475.585	404.726	673.303	1010.43	762.215	172.31	473.636	651.469
TVAG_390050	90.146	1.11	0.005	conserved hypothetical protein	77.8133	51.7941	51.2068	50.5919	56.2098	56.2535	42.6295	58.8561	70.6795	193.459	132.705	121.701	175.741	194.4	120.459	58.8908	44.2306	65.0024
TVAG_137960	17.58	1.11	0.043	DNA cross-link repair protein pso2/snm1	7.67173	9.5035	4.95549	16.864	14.2755	9.69887	22.7357	7.00668	7.31167	17.7719	22.237	13.4437	26.6948	37.8628	49.1528	10.3604	12.9006	26.001
TVAG_292960	359.87	1.11	0.012	conserved hypothetical protein	232.344	242.339	234.56	210.799	394.361	176.52	196.096	175.167	187.666	495.581	443.305	392.697	733.367	688.878	992.056	130.323	239.582	312.012
TVAG_485880	1,099.448	1.109	0.035	Clan CA, family C1, cathepsin L-like cysteine peptidase	751.83	812.074	1595.67	436.776	1125.09	545.077	238.725	267.655	492.319	999.794	1085.31	1037.64	1536.44	2213	2176.57	432.957	2371.86	1671.29
TVAG_529880	36.961	1.109	0.04	conserved hypothetical protein	10.9596	10.4539	11.5628	23.6095	13.3833	11.6386	35.5246	58.8561	36.5584	52.8078	59.5377	58.0201	31.8855	28.821	21.4611	76.8852	62.66	60.6689
TVAG_315270	38.75	1.108	0.011	syntaxin	19.7273	23.7588	21.4738	23.6095	49.072	23.2773	24.1567	11.2107	24.3722	60.9321	83.2094	68.9873	41.5253	77.9861	47.0759	21.8114	27.6441	47.6685
TVAG_404940	51.254	1.107	0.042	RAB	54.7981	45.6168	34.6885	23.6095	70.4853	5.81932	28.4197	18.2174	7.31167	82.7661	73.1669	76.063	71.9278	73.4652	66.4602	119.417	31.33	39.0015
TVAG_269050	137.825	1.107	0.03	conserved hypothetical protein	103.02	110.716	100.762	60.7102	173.09	60.133	28.4197	36.4347	112.112	254.899	203.719	208.023	192.796	270.126	236.072	35.9888	136.378	157.45
TVAG_083180	38.067	1.106	0.01	conserved hypothetical protein	19.7273	21.8581	18.1701	13.4912	14.2755	52.3739	35.5246	21.02	24.3722	64.4865	78.1881	84.5537	45.2329	53.121	42.2299	31.6266	33.1729	31.779
TVAG_372530	40.367	1.106	0.041	serine/threonine-protein kinase ripk4	36.1667	49.4182	46.2513	10.1184	13.3833	23.2773	17.0518	14.0134	17.0606	41.6369	30.8449	25.1185	34.1101	72.335	35.9993	59.4361	105.048	95.3369
TVAG_039250	62.179	1.105	0.019	hypothetical protein	35.0708	45.1416	52.8586	15.1776	38.3654	15.5182	49.7344	46.2441	56.0562	74.6418	49.4952	54.8361	48.9406	55.9466	56.0758	187.033	112.419	125.671
TVAG_127870	126.346	1.105	0.04	conserved hypothetical protein	69.0456	69.8508	37.9921	69.1422	165.06	106.688	73.8911	64.4614	65.805	148.776	159.246	127.007	299.576	324.377	289.379	111.238	47.9165	44.7795
TVAG_257660	34.85	1.104	0.045	structural maintenance of chromosome	33.9748	20.4325	4.95549	38.7871	21.4133	23.2773	17.0518	8.40801	31.6839	93.4292	71.7322	44.5764	14.0889	48.0349	25.6149	32.7171	35.0159	62.1134
TVAG_277130	154.813	1.103	0.029	conserved hypothetical protein	116.172	147.779	138.754	45.5327	155.246	50.4341	65.3652	57.4548	107.238	203.615	218.783	192.457	301.059	345.852	380.761	76.3399	88.4612	95.3369
TVAG_321560	49.682	1.103	0.02	conserved hypothetical protein	52.6061	38.9644	61.1178	28.6687	36.581	15.5182	24.1567	14.0134	9.7489	91.3981	83.9267	66.1571	38.5592	37.8628	44.3068	113.965	64.5029	72.2249
TVAG_265490	85.723	1.102	0.041	ankyrin repeat-containing protein	30.6869	7.6028	13.2147	47.2191	88.3297	42.675	72.4701	88.2841	102.363	123.387	97.5558	141.512	104.555	177.447	101.075	92.6985	105.048	106.893
TVAG_410310	53.531	1.102	0.023	conserved hypothetical protein	40.5506	32.7871	19.822	57.3374	56.2098	42.675	15.6308	22.4214	17.0606	114.248	95.4038	64.742	25.2118	43.514	35.9993	100.878	86.6182	92.4479
TVAG_132160	86.074	1.101	0.015	serine/threonine protein phosphatase	67.9496	66.0494	66.0733	26.9823	95.4674	36.8557	41.2085	42.0401	48.7445	146.745	164.984	159.202	132.733	144.67	141.228	71.9777	71.8747	24.5565
TVAG_295310	319.16	1.101	0.017	amino acid transporter	208.233	269.424	232.908	172.012	298.893	186.218	115.1	162.555	180.355	262.516	405.287	354.843	1048.51	465.091	769.83	210.48	211.938	190.674
TVAG_289490	180.849	1.101	0.048	conserved hypothetical protein	150.147	174.864	105.717	155.148	176.659	184.279	31.2616	14.0134	41.4328	180.257	187.938	281.964	271.398	223.221	265.148	436.774	171.393	203.674
TVAG_199460	465.313	1.1	0.003	hypothetical protein	267.415	269.9	417.913	180.444	545.146	250.231	203.201	222.812	307.09	724.076	841.419	850.136	657.731	834.113	791.291	294.999	346.473	371.236
TVAG_430280	481.262	1.1	0.016	conserved hypothetical protein	292.622	347.353	518.675	236.095	515.703	230.833	117.942	187.779	307.09	696.657	792.641	725.251	685.909	759.517	925.596	123.234	685.574	514.242
TVAG_291570	34.375	1.1	0.012	centrin	24.1112	28.0353	14.8665	6.74558	34.7965	31.0364	17.0518	23.8227	14.6233	46.7146	60.9724	55.8974	41.5253	88.7234	34.6147	26.719	29.4871	39.0015
TVAG_475360	235.469	1.1	0.027	ankyrin 2,3/unc44	140.283	125.921	171.79	177.072	189.15	145.483	116.521	102.297	180.355	94.9525	85.3613	110.734	582.096	345.286	560.758	442.226	324.358	343.791
TVAG_044330	74.27	1.1	0.007	kif-17	29.591	41.8154	19.822	48.9055	40.1498	62.0728	86.68	63.0601	34.1211	149.284	101.86	66.5109	89.7243	183.098	56.0758	94.3344	90.3041	79.4474
TVAG_287820	117.837	1.099	0.006	conserved hypothetical protein	62.4698	48.4679	52.8586	53.9647	154.354	65.9523	105.153	79.8761	51.1817	157.408	174.309	175.829	172.775	227.177	259.61	93.7891	84.7753	101.115
TVAG_026790	14.268	1.098	0.044	conserved hypothetical protein	6.57577	9.5035	8.25916	3.37279	13.3833	19.3977	11.3679	4.20401	4.87445	34.5282	30.1275	9.19831	13.3474	17.5186	13.8459	14.1774	25.8012	17.334
TVAG_177680	26.898	1.098	0.046	conserved hypothetical protein	35.0708	26.6098	14.8665	5.05919	20.521	3.87955	21.3147	14.0134	9.7489	62.4554	45.1913	32.5479	33.3686	55.9466	29.7686	13.0868	20.2723	40.446
TVAG_406200	85.474	1.098	0.014	protein NUF1	64.6617	59.3969	42.9476	26.9823	49.9643	32.9762	80.996	71.4681	60.9306	104.092	103.294	88.4453	206.144	149.191	200.073	111.238	42.3876	43.335
TVAG_188120	54.622	1.098	0.032	conserved hypothetical protein	36.1667	50.8437	46.2513	18.5503	16.9522	13.5784	45.4715	49.0467	36.5584	80.2272	97.5558	126.3	80.8261	91.5489	103.152	29.4454	20.2723	40.446
TVAG_006160	90.916	1.097	0.021	MYB3r3	63.5658	85.5315	80.9397	20.2367	68.7009	34.9159	83.838	47.6454	34.1211	133.035	138.443	124.885	179.449	230.568	141.92	63.2531	53.4453	52.002
TVAG_363840	141.827	1.097	0.002	conserved hypothetical protein	119.46	103.588	118.932	55.651	79.4075	58.1932	66.7862	84.0801	126.736	260.992	197.264	268.52	128.284	193.27	172.381	68.1607	202.723	248.454
TVAG_005310	95.693	1.097	0.001	conserved hypothetical protein	80.0052	98.8364	71.0288	38.7871	46.3954	32.9762	66.7862	68.6654	41.4328	170.102	164.267	185.381	106.779	97.7652	90.6904	154.316	101.362	106.893
TVAG_143670	118.671	1.097	0	ankyrin repeat domain	70.1415	64.6238	104.065	64.083	71.3775	75.6512	78.1541	88.2841	65.805	129.988	137.009	195.287	235.063	190.444	206.996	86.7004	130.849	141.561
TVAG_229130	98.941	1.097	0.018	conserved hypothetical protein	46.0304	37.0637	42.9476	62.3966	165.953	89.2296	42.6295	32.2307	48.7445	173.149	206.589	205.193	109.745	126.021	135.689	81.2475	99.5188	76.5584
TVAG_317730	289.928	1.096	0.033	Endoplasmic reticulum-golgi intermediate compartment protein	199.465	239.963	252.73	129.852	359.564	145.483	103.732	92.4882	138.922	495.073	522.928	455.67	507.202	606.37	559.373	112.329	160.336	137.227
TVAG_248730	296.371	1.096	0.036	conserved hypothetical protein	202.753	224.283	198.22	207.427	329.229	281.267	79.575	79.8761	97.489	304.66	360.813	344.229	745.231	528.384	758.061	321.173	129.006	143.005
TVAG_042510	126.5	1.095	0.039	conserved hypothetical protein	50.4142	66.9997	71.0288	42.1599	203.426	96.9887	71.0491	67.2641	56.0562	189.905	219.501	156.371	305.508	220.396	249.226	112.874	51.6023	46.224
TVAG_080770	190.32	1.095	0.016	conserved hypothetical protein	99.7325	94.5599	69.3769	57.3374	72.2697	77.591	241.567	259.247	121.861	265.055	206.589	221.821	352.965	348.677	382.146	273.733	138.221	143.005
TVAG_319880	177.716	1.095	0.035	TKL family protein kinase	122.748	94.5599	130.495	50.5919	199.857	89.2296	117.942	145.739	68.2423	301.614	237.434	187.15	348.516	398.973	449.298	109.602	84.7753	62.1134
TVAG_114450	65.276	1.095	0.011	sphingomyelinase C 2 precursor	30.6869	42.7658	41.2958	13.4912	61.5631	64.0126	39.7875	28.0267	53.6189	117.802	125.531	114.979	64.5125	92.1141	75.46	27.2643	73.7176	108.337
TVAG_475180	368.023	1.093	0.001	conserved hypothetical protein	253.167	261.822	282.463	139.971	361.349	128.025	251.514	249.438	182.792	409.26	340.011	343.875	539.088	593.938	670.832	831.015	447.835	338.013
TVAG_240160	326.312	1.092	0.002	conserved hypothetical protein	226.864	191.02	229.605	210.799	325.66	223.074	153.466	191.983	121.861	368.131	324.23	239.864	584.321	811.508	677.063	401.33	350.159	242.676
TVAG_465330	66.599	1.092	0.017	conserved hypothetical protein	38.3586	64.1487	77.6361	45.5327	66.0242	19.3977	29.8406	21.02	17.0606	110.186	159.963	102.95	51.1651	76.8559	58.1526	55.6191	112.419	92.4479
TVAG_582680	246.126	1.091	0.001	conserved hypothetical protein	112.884	108.815	89.1989	116.361	183.797	201.737	174.781	225.615	207.164	297.552	370.138	517.582	301.8	422.142	326.762	396.422	202.723	174.784
TVAG_396540	343.96	1.09	0.048	vesicle protein sorting-associated	235.632	288.431	416.262	89.379	408.636	161.001	99.4688	110.706	168.168	624.046	610.441	561.804	555.401	597.329	615.449	72.523	315.143	261.454
TVAG_031790	59.234	1.09	0.023	ADP-ribosylation factor, arf	66.8536	34.6878	49.5549	13.4912	44.6109	19.3977	48.3134	40.6387	21.935	66.5175	86.0787	41.0386	136.44	103.982	132.92	81.7928	33.1729	44.7795
TVAG_428720	108.641	1.089	0.013	conserved hypothetical protein	71.2375	125.921	39.644	59.0238	74.0542	64.0126	65.3652	65.8628	58.4934	150.807	127.683	200.594	301.8	131.107	211.149	88.8815	53.4453	66.4469
TVAG_395350	2,825.865	1.089	0.001	conserved hypothetical protein	1266.93	2002.86	1304.95	1903.94	1636.33	1573.16	1773.39	1397.13	3409.68	2430.17	3613.87	5519.69	3265.67	2583.15	2970.63	3439.66	5003.58	5770.77
TVAG_114850	135.152	1.088	0.03	leucine-rich repeat protein, BspA family	43.8385	47.5175	84.2434	136.598	190.043	93.1092	61.1023	44.8427	77.9912	237.635	246.759	262.506	216.525	202.312	229.149	51.8021	81.0894	125.671
TVAG_389820	227.104	1.088	0.029	conserved hypothetical protein	90.9648	74.6025	109.021	111.302	328.337	193.977	110.837	121.916	168.168	499.643	405.287	465.222	160.169	154.842	192.458	564.37	187.98	148.783
TVAG_398740	164.188	1.088	0.015	conserved hypothetical protein	145.763	124.496	156.924	43.8463	181.12	58.1932	69.6282	60.2574	102.363	281.811	236.716	278.072	183.156	285.384	186.227	57.8002	224.839	278.788
TVAG_262390	547.244	1.087	0.024	CAMK family protein kinase	306.869	326.921	330.366	409.794	703.961	413.172	215.989	196.187	248.597	627.6	737.407	574.187	1150.1	1284.51	1382.51	359.343	304.085	278.788
TVAG_076110	337.992	1.087	0.049	GRIP and coiled-coil domain-containing protein	290.43	278.928	300.633	65.7694	401.498	96.9887	188.991	187.779	134.047	389.965	374.442	390.221	767.477	735.217	922.135	171.765	182.451	205.119
TVAG_559690	71.117	1.086	0.037	leucine-rich repeat protein, BspA family	23.0152	32.3119	28.0811	82.6334	90.1141	62.0728	39.7875	35.0334	17.0606	74.6418	90.3826	112.149	180.932	111.328	158.535	45.804	44.2306	52.002
TVAG_470150	92.587	1.086	0.012	structural maintenance of chromosome	84.389	57.9714	51.2068	28.6687	28.551	52.3739	69.6282	103.699	58.4934	239.158	180.048	130.191	92.6904	161.623	94.1519	92.1532	53.4453	88.1144
TVAG_246750	49.473	1.085	0.048	Rab9	46.0304	45.1416	59.4659	6.74558	24.0899	19.3977	29.8406	32.2307	21.935	104.092	119.793	124.885	51.1651	58.207	43.6145	47.9851	31.33	24.5565
TVAG_378200	130.453	1.085	0.002	AGC family protein kinase	64.6617	61.7728	54.5104	97.8109	132.941	128.025	76.7331	81.2775	56.0562	158.931	197.264	189.273	151.271	224.351	134.997	304.815	97.6759	135.783
TVAG_490830	25.729	1.085	0.016	dual specificity protein phosphatase CDC-14 alpha	17.5354	26.6098	29.733	10.1184	12.4911	1.93977	14.2098	21.02	12.1861	37.067	57.3858	41.7462	24.4703	24.8651	35.307	28.3548	27.6441	40.446
TVAG_314690	1,082.366	1.084	0.015	conserved hypothetical protein	379.203	248.992	166.835	860.062	1006.42	1225.94	895.219	867.427	597.12	1607.59	1612.54	1458.99	1465.25	1608.89	1295.28	2036.1	1188.7	962.036
TVAG_291470	132.261	1.083	0.032	conserved hypothetical protein	85.485	101.212	87.5471	30.3551	162.384	42.675	103.732	49.0467	99.9262	238.651	190.808	193.872	175	349.242	224.995	50.1663	82.9323	112.671
TVAG_238970	257.592	1.083	0.046	WD-repeat protein	136.995	179.141	216.39	94.4381	485.367	106.688	55.4183	72.8695	136.485	368.131	329.251	280.902	352.224	507.475	471.452	83.9739	392.546	366.903
TVAG_161790	31.802	1.083	0.049	leucine-rich repeat protein, BspA family	25.2071	14.2553	36.3403	15.1776	25.8743	9.69887	14.2098	23.8227	17.0606	46.2068	43.7566	42.4537	22.9872	20.3442	8.30752	45.804	82.9323	78.0029
TVAG_208590	127.348	1.082	0.027	WD repeat domain	94.2527	90.2833	82.5916	42.1599	198.073	50.4341	44.0505	37.8361	92.6145	209.2	171.44	129.484	122.351	275.212	196.611	47.9851	195.352	212.341
TVAG_043140	123.137	1.082	0.05	CAMK family protein kinase	26.3031	36.1133	26.4293	124.793	107.066	182.339	72.4701	96.6922	41.4328	209.2	207.306	127.007	202.436	213.614	236.072	171.22	81.0894	54.891
TVAG_345340	16.084	1.081	0.035	cortactin-binding protein	12.0556	7.6028	16.5183	13.4912	7.13775	11.6386	8.5259	7.00668	9.7489	25.3884	18.6504	14.505	20.7627	39.5582	13.1536	8.17928	16.5865	39.0015
TVAG_077130	42.352	1.079	0.012	conserved hypothetical protein	35.0708	30.8864	28.0811	11.8048	19.6288	29.0966	32.6826	33.6321	24.3722	100.03	70.2976	53.421	34.8516	93.8094	23.538	57.8002	31.33	52.002
TVAG_116990	219.518	1.077	0.019	pre-mRNA-processing protein prp39	97.5406	116.893	145.361	129.852	338.151	155.182	78.1541	86.8828	121.861	333.603	310.6	327.248	320.338	428.924	440.299	69.2512	202.723	248.454
TVAG_149020	392.317	1.076	0.025	CCR4-associated factor	201.657	197.673	284.115	188.876	600.463	290.966	149.203	134.528	224.225	519.954	547.317	462.392	795.655	797.38	896.52	159.223	329.886	281.677
TVAG_081580	832.156	1.076	0.029	conserved hypothetical protein	297.006	423.856	616.133	858.375	1031.41	591.631	223.094	239.628	538.626	1460.85	1877.95	1829.4	641.418	770.819	564.911	451.496	1321.39	1240.82
TVAG_465990	172.839	1.075	0	neurobeachin-like protein	83.2931	125.446	107.369	102.87	113.312	116.386	120.784	133.127	99.9262	247.283	204.437	219.344	299.576	322.117	384.915	182.125	141.906	106.893
TVAG_170210	358.42	1.075	0.029	conserved hypothetical protein	237.824	249.467	469.12	222.604	295.324	176.52	113.679	112.107	197.415	428.048	584.618	533.148	195.021	398.973	238.841	199.574	899.355	899.923
TVAG_303030	168.979	1.075	0.023	protein phosphatase, caeel	67.9496	102.163	66.0733	109.616	207.887	112.507	78.1541	113.508	121.861	278.764	286.212	205.901	329.978	384.28	315.686	87.2457	95.8329	78.0029
TVAG_084520	64.441	1.074	0.02	MYB72	42.7425	34.2126	56.1623	67.4558	57.102	52.3739	17.0518	30.8294	14.6233	68.0408	73.8842	40.6848	102.33	153.147	132.228	40.8964	86.6182	89.5589
TVAG_406570	35.224	1.074	0.045	conserved hypothetical protein	13.1515	21.8581	9.91099	15.1776	34.7965	56.2535	12.7888	15.4147	26.8095	54.3311	58.8204	56.605	65.2541	62.728	66.4602	15.8133	27.6441	20.223
TVAG_468200	36.776	1.074	0.047	conserved hypothetical protein	30.6869	23.2836	28.0811	5.05919	38.3654	3.87955	41.2085	15.4147	26.8095	66.5175	63.1243	49.8831	54.8727	77.421	48.4605	45.2587	14.7435	28.89
TVAG_335810	117.219	1.073	0.008	conserved hypothetical protein	100.828	83.6308	109.021	40.4735	90.1141	52.3739	41.2085	63.0601	99.9262	207.677	175.027	183.612	177.224	254.868	184.842	74.7041	97.6759	73.6694
TVAG_475200	51.396	1.072	0.007	conserved hypothetical protein	26.3031	30.4112	46.2513	40.4735	41.9343	38.7955	28.4197	25.224	21.935	80.735	105.446	113.918	65.9956	66.1187	82.3829	38.7153	46.0735	26.001
TVAG_043860	328.233	1.071	0.028	ubiquitin-conjugating enzyme E2	197.273	210.978	237.864	163.58	338.151	166.821	193.254	173.766	224.225	643.849	688.629	770.889	492.372	515.387	481.144	129.778	160.336	119.893
TVAG_119010	39.31	1.071	0.004	endoplasmic reticulum mannosyl-oligosaccharide 1,2-alpha-mannosidase	38.3586	27.085	37.9921	23.6095	33.0121	19.3977	11.3679	12.612	24.3722	64.4865	59.5377	75.0016	57.8388	62.1629	46.3837	32.7171	36.8588	44.7795
TVAG_038150	229.041	1.07	0.035	conserved hypothetical protein	208.233	157.283	135.45	84.3198	143.647	83.4103	187.57	183.575	146.233	170.61	208.023	272.411	692.583	437.966	614.064	149.953	108.734	138.672
TVAG_266350	572.634	1.07	0.02	conserved hypothetical protein	375.915	496.083	394.788	344.025	423.804	545.077	258.619	301.287	185.229	498.628	530.818	506.261	1465.99	1321.24	1410.2	556.191	387.018	306.234
TVAG_127860	27.784	1.07	0.022	conserved hypothetical protein	17.5354	21.8581	13.2147	15.1776	19.6288	13.5784	29.8406	22.4214	7.31167	47.7301	38.7354	33.2554	63.771	31.0814	51.2297	47.4398	14.7435	11.556
TVAG_071570	23.571	1.07	0.048	ankyrin 2,3/unc44	24.1112	17.5815	24.7775	10.1184	17.8444	15.5182	12.7888	8.40801	4.87445	44.1758	38.0181	21.2269	34.8516	65.5536	32.5378	14.1774	7.37176	30.3345
TVAG_478160	214.801	1.069	0.003	conserved hypothetical protein	74.5254	111.666	127.191	139.971	288.187	153.242	86.68	106.502	160.857	394.535	442.588	380.315	218.749	268.431	279.687	203.937	248.797	180.562
TVAG_145060	17.002	1.069	0.04	conserved hypothetical protein	14.2475	12.3546	13.2147	11.8048	13.3833	3.87955	5.68393	22.4214	0	25.3884	23.6716	18.0428	28.9194	24.8651	40.8453	21.8114	11.0576	14.445
TVAG_411400	27.61	1.068	0.03	conserved hypothetical protein	21.9192	7.6028	19.822	10.1184	24.0899	3.87955	29.8406	28.0267	14.6233	39.6059	44.474	31.1327	40.7838	44.0791	53.3066	12.5416	35.0159	36.1125
TVAG_457100	41.047	1.067	0.006	hypothetical protein	31.7829	35.163	26.4293	11.8048	27.6588	11.6386	24.1567	19.6187	51.1817	63.4709	55.9511	62.6193	43.0084	87.028	65.7679	35.4435	44.2306	41.8905
TVAG_009330	744.449	1.066	0.013	myosin heavy chain, clone	469.071	520.317	612.83	404.735	872.59	333.641	312.616	329.314	475.259	874.375	903.109	656.618	1399.25	1755.82	1566.66	253.558	831.166	829.142
TVAG_188300	202.478	1.065	0.004	neutral sphingomyelinase (N-smase) activation associated factor fan	166.586	106.914	142.058	74.2014	143.647	75.6512	159.15	172.364	138.922	332.08	477.019	457.793	167.584	208.528	222.918	244.288	191.666	163.228
TVAG_102130	85.763	1.064	0.033	conserved hypothetical protein	19.7273	26.6098	21.4738	77.5742	75.8386	108.627	53.9974	81.2775	36.5584	140.652	98.2731	83.4924	86.7583	242.435	90.6904	147.227	77.4035	75.1139
TVAG_394350	101.547	1.064	0.002	conserved hypothetical protein	62.4698	55.1203	74.3324	53.9647	126.695	40.7353	66.7862	50.4481	58.4934	180.257	185.069	168.754	105.296	145.235	123.228	68.1607	173.236	89.5589
TVAG_294050	163.872	1.063	0.006	myosin heavy chain, cardiac muscle alpha isoform	121.652	80.7798	51.2068	84.3198	132.048	118.326	126.467	138.732	99.9262	120.341	120.51	94.1058	279.554	209.093	289.379	336.986	261.698	284.566
TVAG_149030	67.44	1.063	0.004	conserved hypothetical protein	30.6869	32.7871	29.733	52.2783	63.3475	21.3375	66.7862	57.4548	38.9956	117.802	149.92	77.4781	90.4659	85.3327	76.1523	110.148	62.66	50.5575
TVAG_234790	40.153	1.062	0.002	conserved hypothetical protein	35.0708	31.8367	16.5183	23.6095	30.3354	31.0364	34.1036	16.816	12.1861	56.3622	71.0149	63.6806	68.2202	61.0326	53.3066	38.17	53.4453	26.001
TVAG_120860	58.385	1.062	0.04	conserved hypothetical protein	41.6465	11.4042	24.7775	20.2367	18.7366	36.8557	73.8911	82.6788	31.6839	124.403	106.164	68.2798	44.4914	72.335	42.9222	107.421	53.4453	89.5589
TVAG_035110	1,184.388	1.061	0.014	ankyrin 2,3/unc44	797.86	576.863	396.44	1188.91	727.158	1441.25	581.182	507.283	692.172	1136.38	1632.63	1324.56	2340.25	2556.02	2610.64	1341.95	847.753	619.69
TVAG_RG_DS113852_3	146.444	1.061	0.01	uro-adherence factor A precursor	77.8133	76.9784	47.9031	59.0238	157.923	60.133	116.521	121.916	136.485	236.62	223.805	148.942	198.728	310.249	311.532	112.329	143.749	95.3369
TVAG_351980	82.937	1.061	0.044	CAMK family protein kinase	49.3183	49.4182	33.0366	43.8463	105.282	83.4103	44.0505	50.4481	24.3722	85.8127	80.3401	60.8504	195.021	153.147	230.534	123.234	46.0735	34.668
TVAG_028900	148.878	1.06	0.018	conserved hypothetical protein	77.8133	47.5175	39.644	57.3374	80.2997	62.0728	167.676	207.398	131.61	222.91	256.084	283.025	205.402	222.656	206.303	181.58	110.576	119.893
TVAG_019310	292.676	1.059	0	conserved hypothetical protein	269.607	264.673	178.398	158.521	121.342	108.627	211.726	204.595	190.103	394.535	395.962	581.616	467.16	323.812	430.606	420.415	235.896	310.567
TVAG_083140	522.675	1.058	0.022	protein SED4	246.591	356.857	474.076	156.835	266.773	215.315	520.08	480.658	336.337	746.926	811.291	775.488	982.519	1070.9	1113.9	316.811	258.012	278.788
TVAG_551890	230.747	1.058	0.042	conserved hypothetical protein	197.273	152.056	186.657	43.8463	70.4853	44.6148	180.465	208.799	265.657	493.55	497.104	529.964	234.321	276.907	209.765	201.21	178.765	182.007
TVAG_471370	97.076	1.057	0.033	conserved hypothetical protein	74.5254	124.971	67.7251	38.7871	41.9343	29.0966	39.7875	64.4614	85.3028	136.082	137.009	349.182	117.902	88.7234	116.998	57.8002	77.4035	99.6704
TVAG_235290	904.297	1.056	0.007	conserved hypothetical protein	515.102	604.423	895.293	317.042	696.823	300.665	545.657	542.317	870.089	1183.1	1177.84	1277.5	1371.08	1655.23	1523.05	290.092	1216.34	1295.72
TVAG_058700	141.085	1.056	0.047	conserved hypothetical protein	87.6769	104.539	51.2068	87.6926	119.557	67.8921	119.363	140.134	46.3073	274.194	207.306	238.449	246.186	349.807	224.995	64.3437	40.5447	69.3359
TVAG_488660	55.904	1.055	0.034	protein MYG1	35.0708	33.2623	61.1178	35.4143	55.3176	19.3977	12.7888	12.612	63.3678	87.8438	90.3826	87.7377	88.9828	109.633	72.6908	21.2661	64.5029	54.891
TVAG_016820	115.703	1.055	0.029	conserved hypothetical protein	94.2527	60.8224	52.8586	52.2783	93.683	54.3137	99.4688	106.502	63.3678	200.06	190.09	194.226	215.783	147.496	224.303	157.587	22.1153	53.4465
TVAG_028010	1,032.691	1.054	0.028	dynamin	645.521	566.409	1029.09	347.397	1603.32	486.883	424.874	381.163	555.687	1567.99	1705.79	1483.05	1560.17	1812.33	2197.34	368.613	886.455	966.37
TVAG_313140	30.79	1.054	0.031	porcupine	37.2627	20.9077	31.3848	15.1776	8.02997	1.93977	15.6308	21.02	29.2467	45.1913	65.2763	53.7747	36.3347	27.6907	45.6914	32.7171	42.3876	24.5565
TVAG_367420	560.771	1.053	0.039	conserved hypothetical protein	344.132	514.14	639.259	283.314	623.661	225.014	164.834	123.318	363.146	804.811	1290.46	1231.16	521.291	688.312	589.142	180.489	858.81	648.58
TVAG_286280	1,307.194	1.052	0.048	conserved hypothetical protein	597.299	845.337	1473.43	1141.69	1711.28	929.152	269.987	277.464	409.454	1048.03	1450.43	1299.79	2551.58	2084.72	2469.41	575.821	2340.53	2054.08
TVAG_296940	218.561	1.051	0.037	conserved hypothetical protein	198.369	179.616	241.167	67.4558	229.3	67.8921	122.205	93.8895	77.9912	356.96	416.764	428.075	286.97	313.075	285.225	46.8945	270.912	251.343
TVAG_437270	295.336	1.05	0.002	conserved hypothetical protein	224.672	194.347	277.508	106.243	303.354	143.543	173.36	147.14	158.42	349.852	435.415	464.515	502.753	562.856	444.452	171.22	350.159	306.234
TVAG_458690	247.59	1.05	0.012	conserved hypothetical protein	152.339	94.0847	69.3769	139.971	158.815	162.941	233.041	292.879	148.671	235.096	225.239	147.527	410.063	507.475	342.685	588.908	287.499	260.01
TVAG_214880	151.267	1.05	0.02	conserved hypothetical protein	59.1819	95.5102	158.576	99.4973	213.24	102.808	42.6295	57.4548	56.0562	273.687	309.883	261.09	137.182	220.961	125.305	95.9702	210.095	203.674
TVAG_233460	68.984	1.049	0.017	conserved hypothetical protein	38.3586	29.4609	51.2068	25.2959	124.018	32.9762	32.6826	28.0267	41.4328	123.387	138.443	100.12	70.4447	94.9396	85.8444	106.876	58.9741	59.2244
TVAG_245900	340.259	1.049	0.005	conserved hypothetical protein	130.419	251.368	181.701	251.273	392.576	257.99	181.886	165.358	182.792	554.99	731.669	852.613	289.936	324.942	308.071	350.073	329.886	387.126
TVAG_127570	148.915	1.048	0.012	conserved hypothetical protein	95.3486	84.5812	39.644	151.776	126.695	135.784	96.6268	88.2841	53.6189	81.7505	109.033	144.343	227.648	190.444	246.456	356.617	252.483	199.341
TVAG_037530	161.949	1.048	0.028	conserved hypothetical protein	86.581	110.241	148.665	109.616	160.599	65.9523	79.575	61.6588	126.736	239.158	241.738	203.424	140.148	434.01	186.919	32.7171	222.996	264.343
TVAG_475640	119.298	1.048	0.01	ankyrin repeat-containing protein	105.212	83.6308	74.3324	72.515	140.971	54.3137	28.4197	39.2374	99.9262	167.563	153.507	132.668	182.415	220.396	238.149	71.9777	129.006	153.117
TVAG_008690	48.121	1.047	0.013	Filamin-A-interacting protein	43.8385	20.9077	31.3848	30.3551	23.1977	27.1568	46.8924	43.4414	17.0606	73.1185	81.7747	71.4638	78.6015	77.421	71.3062	83.4287	20.2723	24.5565
TVAG_TEG_DS113597_1_6	42.986	1.046	0.034	Maverick transposable element conserved hypothetical protein	25.2071	38.014	59.4659	30.3551	35.6888	23.2773	8.5259	11.2107	19.4978	58.901	58.1031	60.1428	69.7032	88.1582	63.691	16.3586	62.66	44.7795
TVAG_247130	17.374	1.046	0.034	conserved hypothetical protein	14.2475	19.9574	11.5628	8.43198	7.13775	9.69887	9.94688	12.612	4.87445	11.1709	15.0638	14.505	22.2457	42.3838	22.1534	25.0831	31.33	30.3345
TVAG_457400	67.219	1.044	0.04	r2r3-MYB transcription factor	36.1667	27.085	36.3403	75.8878	60.6709	75.6512	46.8924	32.2307	4.87445	111.201	97.5558	61.9117	91.9489	188.184	98.998	58.8908	53.4453	52.002
TVAG_377890	3,162.348	1.043	0.028	MYB	1165.01	1018.78	820.96	2445.27	2584.76	2401.44	3177.32	3172.62	1810.86	5520.95	5135.31	3012.8	1610.59	3793.63	2344.8	8801.45	5274.5	2831.22
TVAG_433240	229.512	1.043	0.034	conserved hypothetical protein	190.697	133.999	221.345	52.2783	134.725	104.748	179.044	197.588	136.485	630.647	548.034	411.447	209.11	331.159	242.303	152.68	123.477	131.449
TVAG_251590	239.676	1.042	0.014	pecanex	166.586	244.24	242.819	86.0062	229.3	91.1694	95.2059	114.91	136.485	173.149	205.871	252.246	565.041	320.421	573.911	231.201	243.268	342.346
TVAG_121680	20.78	1.042	0.037	cyclin B	10.9596	7.6028	21.4738	8.43198	9.81441	3.87955	24.1567	21.02	17.0606	42.1447	34.4315	27.5949	37.0762	29.3861	30.4609	12.5416	12.9006	23.112
TVAG_437010	255.032	1.042	0.003	Rho/RAC guanine nucleotide exchange factor	150.147	193.871	171.79	177.072	238.222	149.363	122.205	123.318	175.48	429.063	452.63	670.062	301.8	323.812	262.379	166.312	189.823	293.233
TVAG_206620	52.204	1.041	0.004	coiled-coil domain-containing protein	27.399	24.2339	37.9921	26.9823	30.3354	21.3375	44.0505	39.2374	60.9306	104.092	77.4708	110.38	53.3897	78.5513	47.7682	58.8908	46.0735	50.5575
TVAG_044240	2,942.382	1.041	0.007	adaptin, alpha/gamma/epsilon	2203.98	2195.31	3402.77	1500.89	2434.87	1262.79	1355.62	1206.55	1757.24	3088.24	3453.91	3421.77	3374.67	4064.32	3715.54	1433.56	6852.05	6238.79
TVAG_021770	26.623	1.04	0.027	conserved hypothetical protein	28.495	18.0567	9.91099	8.43198	12.4911	15.5182	14.2098	26.6254	24.3722	60.9321	41.6047	29.3638	39.3007	50.8605	42.9222	25.0831	16.5865	14.445
TVAG_497100	130.88	1.04	0.049	conserved hypothetical protein	61.3738	133.524	51.2068	62.3966	210.564	56.2535	71.0491	63.0601	58.4934	125.926	145.616	140.805	324.046	215.31	348.916	143.955	88.4612	54.891
TVAG_290200	261.584	1.038	0.044	conserved hypothetical protein	174.258	147.304	214.738	124.793	389.007	178.459	65.3652	71.4681	175.48	354.422	324.23	360.503	268.432	614.282	550.373	81.7928	412.819	200.785
TVAG_046890	89.784	1.038	0.041	rod cGMP-specific 3,5-cyclic phosphodiesterase	71.2375	72.2266	67.7251	21.9231	62.4553	34.9159	72.4701	43.4414	82.8656	107.647	81.7747	76.063	180.19	226.612	225.688	31.6266	79.2465	78.0029
TVAG_103080	233.665	1.038	0.03	cAMP-dependent protein kinase type I-beta regulatory subunit	173.162	165.361	158.576	64.083	252.498	149.363	99.4688	86.8828	229.099	309.738	380.898	424.184	483.473	375.238	471.452	103.604	147.435	131.449
TVAG_365520	520.037	1.037	0.029	glucosamine-6-phosphate isomerase	420.849	277.027	700.377	286.687	426.481	409.292	194.675	201.792	148.671	911.95	881.589	1191.53	384.851	574.724	573.911	187.578	700.318	888.367
TVAG_176390	880.525	1.037	0.03	conserved hypothetical protein	636.754	820.152	1243.83	406.421	528.194	323.942	282.776	267.655	682.423	1435.46	1452.58	1529.04	832.731	1216.7	1083.44	261.737	1443.02	1402.61
TVAG_028110	77.793	1.036	0.014	conserved hypothetical protein	66.8536	83.1557	75.9843	35.4143	61.5631	11.6386	44.0505	30.8294	46.3073	94.9525	92.5346	85.615	114.936	178.577	135.689	83.4287	99.5188	59.2244
TVAG_005050	273.919	1.036	0.009	ankyrin repeat domain protein	283.854	211.928	132.147	197.308	94.5752	91.1694	230.199	201.792	173.043	486.949	296.971	275.242	234.321	542.512	278.302	692.512	283.813	223.897
TVAG_067800	80.689	1.036	0.008	conserved hypothetical protein	39.4546	57.021	64.4214	45.5327	106.174	32.9762	36.9456	39.2374	53.6189	140.144	157.811	164.154	105.296	98.8955	98.3057	86.1551	82.9323	43.335
TVAG_108520	513.025	1.035	0.003	sugar transporter	300.293	258.97	320.455	303.551	554.96	368.557	362.351	330.715	229.099	484.41	619.049	618.409	1039.62	942.05	1142.28	626.533	377.803	355.347
TVAG_074550	189.444	1.035	0	conserved hypothetical protein	139.187	141.127	118.932	121.42	111.527	95.049	105.153	81.2775	207.164	345.79	259.671	194.58	203.177	281.993	257.533	205.027	252.483	288.9
TVAG_056330	209.394	1.034	0.006	conserved hypothetical protein	164.394	125.446	175.094	96.1245	219.486	133.844	95.2059	124.719	102.363	353.914	290.515	288.685	324.046	385.975	450.683	160.314	117.948	160.339
TVAG_393870	61.278	1.033	0.047	TKL family protein kinase	48.2223	43.2409	51.2068	30.3551	49.9643	40.7353	31.2616	23.8227	43.87	73.1185	52.3645	58.0201	146.822	144.67	167.535	28.3548	40.5447	28.89
TVAG_234180	54.459	1.033	0.004	conserved hypothetical protein	33.9748	31.8367	41.2958	10.1184	54.4254	27.1568	26.9987	40.6387	56.0562	86.8282	109.75	64.3882	63.771	60.4675	75.46	64.3437	46.0735	86.6699
TVAG_478290	294.947	1.032	0.032	conserved hypothetical protein	122.748	141.602	90.8507	151.776	281.941	178.459	250.093	259.247	268.095	188.889	184.352	162.386	659.214	609.196	781.599	386.062	281.97	310.567
TVAG_335420	67.691	1.031	0.048	conserved hypothetical protein	51.5102	44.1913	34.6885	20.2367	127.587	38.7955	28.4197	28.0267	24.3722	133.543	149.92	115.333	75.6354	105.677	91.3827	42.5323	38.7018	67.8914
TVAG_015510	340.541	1.031	0.021	conserved hypothetical protein	270.702	195.772	241.167	180.444	148.108	230.833	242.988	260.648	246.16	700.211	948.3	856.858	249.893	287.645	263.071	379.519	206.409	221.008
TVAG_269010	19.501	1.031	0.015	eukaryotic translation initiation factor 4E	18.6313	9.5035	14.8665	16.864	13.3833	5.81932	9.94688	16.816	9.7489	40.6214	32.2795	29.7176	19.2796	32.7768	22.8457	13.0868	20.2723	24.5565
TVAG_237930	363.999	1.03	0.047	WD-repeat protein YNL006W	208.233	195.772	246.123	301.865	488.936	290.966	123.626	107.903	190.103	358.992	375.159	330.078	840.146	765.168	956.749	123.78	293.028	355.347
TVAG_RG_DS114224_1	73.826	1.03	0.017	conserved hypothetical protein	63.5658	39.9147	41.2958	30.3551	55.3176	56.2535	51.1554	70.0668	29.2467	108.662	80.3401	81.3697	145.339	124.326	198.688	71.9777	40.5447	40.446
TVAG_593050	45.063	1.03	0.016	myosin heavy chain, cardiac muscle alpha isoform	40.5506	57.4962	29.733	40.4735	20.521	15.5182	17.0518	18.2174	24.3722	98.5069	65.2763	51.652	32.627	89.8536	51.922	58.3455	57.1312	41.8905
TVAG_185360	112.514	1.03	0.043	conserved hypothetical protein	53.7021	64.1487	107.369	99.4973	160.599	46.5546	39.7875	32.2307	60.9306	171.118	230.978	300.36	88.2413	132.237	72.6908	63.2531	178.765	122.782
TVAG_166540	41.208	1.029	0.045	conserved hypothetical protein	55.894	24.2339	29.733	33.7279	28.551	29.0966	9.94688	12.612	19.4978	52.8078	69.5802	16.9815	73.4108	68.9443	96.9211	40.3511	53.4453	26.001
TVAG_283500	781.422	1.026	0.047	U3 small nucleolar RNA-associated protein	409.89	648.614	556.667	485.682	919.878	457.787	444.768	346.13	360.709	740.833	647.742	533.502	2031.03	2058.72	1959.19	519.657	628.443	316.345
TVAG_521380	39.629	1.026	0.038	conserved hypothetical protein	37.2627	47.9927	24.7775	13.4912	6.24553	3.87955	35.5246	33.6321	29.2467	39.6059	49.4952	52.0058	53.3897	57.0768	37.3838	61.6172	70.0318	60.6689
TVAG_236650	194.446	1.025	0.047	amino acid transporter	107.404	80.3046	56.1623	202.367	173.09	256.05	105.153	100.896	73.1167	253.376	289.081	489.987	158.686	75.7257	143.305	468.945	186.137	280.233
TVAG_148270	54.51	1.025	0.009	cln3/battenin	42.7425	50.3686	61.1178	32.0415	49.9643	29.0966	14.2098	22.4214	17.0606	58.3932	44.474	58.7277	82.3091	80.2466	102.459	74.7041	95.8329	65.0024
TVAG_469010	241.206	1.024	0.025	conserved hypothetical protein	117.268	116.893	189.961	94.4381	252.498	283.207	123.626	92.4882	163.294	296.536	414.612	453.547	434.533	325.507	535.143	193.031	151.121	104.004
TVAG_302570	1,393.144	1.024	0.048	Clan CA, family C1, cathepsin L-like cysteine peptidase	842.794	1057.26	2043.32	686.363	1674.69	607.149	366.614	326.511	660.488	1259.77	1459.03	1452.27	2108.89	2821.63	2746.33	561.099	2510.09	1892.29
TVAG_006260	346.415	1.023	0.04	GTP-binding protein ypt10	248.783	285.58	421.217	163.58	420.235	145.483	99.4688	117.712	151.108	257.946	268.278	224.651	758.579	719.394	749.061	258.465	506.809	439.128
TVAG_018490	152.18	1.023	0.021	conserved hypothetical protein	52.6061	73.6522	104.065	106.243	157.923	116.386	68.2072	82.6788	143.796	301.106	320.643	271.704	67.4786	159.363	75.46	256.284	175.079	206.563
TVAG_374220	137.719	1.023	0.034	WD-repeat protein	74.5254	90.2833	85.8952	53.9647	179.336	116.386	65.3652	85.4815	65.805	175.688	182.2	170.523	304.025	264.475	339.224	77.4305	84.7753	63.5579
TVAG_443570	22.291	1.023	0.042	conserved hypothetical protein	21.9192	9.5035	11.5628	15.1776	17.8444	21.3375	12.7888	11.2107	12.1861	51.7923	41.6047	26.8874	27.4364	45.7745	29.7686	7.63399	16.5865	20.223
TVAG_058760	216.414	1.023	0.002	conserved hypothetical protein	131.515	124.496	102.414	207.427	223.947	213.375	95.2059	91.0868	95.0517	302.122	257.519	173.707	347.775	435.14	344.762	252.467	222.996	274.455
TVAG_053360	47.406	1.021	0.017	conserved hypothetical protein	40.5506	26.6098	29.733	15.1776	30.3354	21.3375	28.4197	47.6454	41.4328	74.6418	73.8842	60.1428	30.4025	41.8187	26.9994	95.4249	58.9741	109.782
TVAG_288630	719.624	1.019	0.049	vacuolar protein sorting vps16	341.94	405.324	583.097	522.783	1074.23	512.101	329.668	243.832	265.657	1016.55	908.847	891.882	1236.12	1697.61	1710.66	236.109	516.023	460.795
TVAG_206430	216.909	1.019	0.008	Intracellular protein transport protein USO1	235.632	203.85	222.997	64.083	191.827	60.133	117.942	86.8828	102.363	395.551	294.102	296.822	226.165	338.505	310.147	236.654	283.813	236.898
TVAG_316850	51.796	1.019	0.038	conserved hypothetical protein	39.4546	35.163	46.2513	5.05919	41.0421	34.9159	46.8924	25.224	34.1211	96.9836	127.683	109.318	42.2668	58.7722	48.4605	40.3511	70.0318	30.3345
TVAG_569390	21.066	1.018	0.038	pantothenate kinase	18.6313	15.2056	14.8665	10.1184	8.02997	15.5182	15.6308	12.612	14.6233	33.0049	32.2795	27.5949	11.1229	16.9535	11.0767	53.438	29.4871	39.0015
TVAG_230770	28.943	1.018	0.023	conserved hypothetical protein	30.6869	28.5105	24.7775	16.864	21.4133	15.5182	8.5259	12.612	9.7489	50.7767	55.9511	39.2697	22.9872	35.6024	14.5382	40.8964	46.0735	46.224
TVAG_438190	142.535	1.018	0.021	conserved hypothetical protein	108.5	63.6735	52.8586	92.7517	108.851	137.724	78.1541	127.522	80.4284	229.003	286.212	353.074	200.211	77.421	187.612	217.569	77.4035	86.6699
TVAG_324550	35.515	1.017	0.044	conserved hypothetical protein	40.5506	28.5105	44.5995	10.1184	36.581	9.69887	11.3679	22.4214	4.87445	56.8699	65.2763	53.7747	54.8727	54.2512	48.4605	40.3511	35.0159	21.6675
TVAG_436310	401.72	1.017	0.028	conserved hypothetical protein	165.49	172.964	327.063	291.746	465.738	225.014	198.938	141.535	402.142	452.421	402.418	357.319	375.952	653.275	422.991	181.58	993.345	1001.04
TVAG_453860	116.311	1.016	0.02	conserved hypothetical protein	88.7729	83.6308	148.665	28.6687	96.3596	34.9159	58.2603	49.0467	104.801	142.683	261.105	265.336	110.487	138.454	123.228	111.783	108.734	138.672
TVAG_358120	196.744	1.016	0.021	protein phosphatase 2C	237.824	152.056	185.005	69.1422	244.468	77.591	76.7331	74.2708	51.1817	301.106	264.692	262.506	293.643	237.914	335.762	344.075	165.865	167.562
TVAG_454320	49.997	1.015	0.033	paramyosin	59.1819	43.7161	33.0366	28.6687	30.3354	31.0364	21.3147	32.2307	17.0606	89.3671	62.407	99.0587	62.288	117.544	70.6139	16.9038	33.1729	52.002
TVAG_452230	92.916	1.015	0.022	hypothetical protein	52.6061	37.0637	47.9031	60.7102	105.282	62.0728	56.8393	64.4614	68.2423	161.47	148.486	126.3	129.767	192.14	194.534	33.8077	57.1312	73.6694
TVAG_235220	376.19	1.014	0.009	conserved hypothetical protein	154.531	131.148	153.62	342.338	524.625	283.207	237.304	259.247	155.982	413.323	438.284	418.877	536.122	515.387	539.297	912.262	375.96	379.903
TVAG_472590	104.714	1.014	0.003	tripartite motif-containing protein	104.116	86.4819	82.5916	45.5327	74.9464	48.4944	49.7344	75.6721	53.6189	166.04	147.051	113.918	131.25	239.044	162.689	74.7041	143.749	85.2254
TVAG_074640	250.377	1.013	0.015	glucosylceramidase	147.955	204.325	219.694	64.083	250.713	46.5546	203.201	170.963	182.792	403.167	487.779	404.372	204.66	276.907	218.072	227.929	350.159	443.461
TVAG_024850	51.935	1.013	0.031	conserved hypothetical protein	35.0708	39.9147	42.9476	40.4735	38.3654	13.5784	26.9987	36.4347	36.5584	116.279	91.0999	113.21	57.0973	76.2908	80.306	19.085	35.0159	36.1125
TVAG_151570	93.681	1.013	0.038	coiled-coil domain-containing protein	70.1415	35.163	19.822	69.1422	117.773	98.9285	65.3652	60.2574	21.935	129.481	113.337	121.347	195.762	166.144	188.996	76.8852	53.4453	82.3364
TVAG_159680	132.049	1.012	0	ocrl type II inositol 5-phosphatase	74.5254	75.5529	71.0288	64.083	124.018	96.9887	109.416	84.0801	90.1773	201.076	234.564	204.839	131.25	244.131	182.073	163.586	114.262	111.226
TVAG_459480	108.735	1.011	0.046	conserved hypothetical protein	58.086	72.2266	62.7696	99.4973	48.1798	139.664	56.8393	79.8761	34.1211	242.713	228.826	257.906	137.923	103.416	111.459	107.966	27.6441	88.1144
TVAG_278450	125.362	1.011	0	conserved hypothetical protein	103.02	64.1487	82.5916	80.947	98.1441	106.688	63.9442	68.6654	82.8656	124.911	144.899	145.758	206.144	163.884	193.15	275.914	117.948	132.894
TVAG_443580	97.899	1.01	0.022	GTP-binding protein cin4	43.8385	69.3756	16.5183	23.6095	82.9764	56.2535	103.732	89.6855	99.9262	117.802	165.701	160.617	126.801	144.67	129.459	178.854	70.0318	82.3364
TVAG_551870	47.451	1.009	0.03	conserved hypothetical protein	44.9344	15.2056	37.9921	32.0415	26.7666	17.458	25.5777	44.8427	41.4328	89.8748	104.729	114.625	51.1651	61.0326	33.9224	32.7171	35.0159	44.7795
TVAG_475130	218.591	1.009	0.02	CAMK family protein kinase	136.995	163.935	173.442	96.1245	217.701	174.58	109.416	145.739	87.7401	219.863	232.412	225.359	486.439	588.852	410.53	209.39	129.006	127.116
TVAG_373310	109.702	1.007	0	RAB	76.7173	56.5458	69.3769	77.5742	99.0363	116.386	48.3134	50.4481	63.3678	135.574	132.705	108.611	153.495	202.312	173.073	149.953	145.592	115.56
TVAG_477010	75.708	1.006	0.017	conserved hypothetical protein	59.1819	47.5175	39.644	59.0238	54.4254	27.1568	56.8393	77.0735	31.6839	154.869	198.698	148.942	81.5676	64.4233	80.306	65.4342	55.2882	60.6689
TVAG_025740	74.337	1.006	0	AGC family protein kinase	31.7829	42.2906	42.9476	55.651	72.2697	54.3137	42.6295	51.8494	51.1817	80.2272	83.2094	73.2327	83.0506	115.849	91.3827	156.497	101.362	108.337
TVAG_319030	370.615	1.006	0.02	protein phosphatase 2C	287.142	280.353	191.612	242.841	318.522	341.4	210.305	208.799	136.485	778.407	724.495	925.492	459.745	323.247	483.913	381.154	221.153	156.006
TVAG_197670	88.105	1.006	0.048	conserved hypothetical protein	56.99	37.0637	69.3769	38.7871	49.072	32.9762	90.9429	91.0868	60.9306	148.776	121.945	67.926	31.8855	86.4629	49.1528	264.463	136.378	151.672
TVAG_390330	28.459	1.005	0.044	conserved hypothetical protein	24.1112	15.2056	21.4738	10.1184	49.072	11.6386	15.6308	11.2107	9.7489	47.2224	45.1913	26.5336	52.6482	57.6419	43.6145	27.8096	20.2723	23.112
TVAG_088800	35.411	1.004	0.036	conserved hypothetical protein	30.6869	31.3616	34.6885	20.2367	33.0121	5.81932	14.2098	23.8227	17.0606	82.2583	58.8204	75.0016	28.1779	45.7745	51.2297	38.17	23.9582	23.112
TVAG_320480	54.828	1.004	0.04	conserved hypothetical protein	14.2475	24.7091	18.1701	84.3198	59.7787	62.0728	21.3147	21.02	24.3722	63.9787	50.2125	68.6335	112.712	84.7675	70.6139	98.6966	55.2882	52.002
TVAG_081070	62.499	-1	0.011	conserved hypothetical protein	83.2931	107.39	84.2434	86.0062	43.7187	42.675	88.1009	119.114	92.6145	53.8233	48.0606	48.468	42.2668	21.4744	26.9994	18.5397	58.9741	59.2244
TVAG_148550	168.378	-1.001	0.002	phenazine biosynthesis protein	199.465	143.503	176.746	350.77	249.821	263.809	260.04	224.214	151.108	73.1185	74.6015	84.1999	100.106	123.195	105.229	188.123	152.964	109.782
TVAG_015860	6,447.932	-1.002	0.024	tetratricopeptide repeat protein, tpr	10492.7	10220.5	12360.7	7000.23	4167.55	3976.54	8244.54	7418.67	13519.3	1909.71	2217.96	3070.47	6509.09	4932.34	6330.33	2056.27	6369.2	5266.64
TVAG_363810	452.575	-1.002	0.011	conserved hypothetical protein	494.279	1215.97	911.811	590.238	455.032	527.619	382.244	400.782	455.761	403.675	375.159	496.709	289.194	232.263	317.763	127.597	217.467	252.787
TVAG_416240	46.535	-1.003	0.02	conserved hypothetical protein	44.9344	72.7018	56.1623	111.302	81.1919	64.0126	36.9456	29.428	60.9306	15.7408	12.1945	23.3496	45.2329	29.3861	39.4607	44.1681	38.7018	31.779
TVAG_192390	382.89	-1.004	0.005	hypothetical protein	738.678	695.656	736.717	497.487	560.313	502.402	321.142	242.431	299.779	162.486	166.419	167.692	317.372	288.775	258.225	335.896	339.101	261.454
TVAG_001840	1,259.903	-1.004	0.037	dexras1	2634.69	3048.72	3254.11	753.819	699.5	564.474	1088.47	873.032	2215.44	710.367	873.698	990.233	712.604	708.657	623.064	1055.67	980.445	891.256
TVAG_343400	268.798	-1.005	0.038	conserved hypothetical protein	309.061	276.552	206.479	578.434	458.6	624.607	289.881	295.682	192.541	159.439	109.033	147.173	286.97	327.203	292.84	145.046	60.817	78.0029
TVAG_076580	55.156	-1.005	0.013	conserved hypothetical protein	98.6365	101.687	85.8952	84.3198	53.5331	73.7114	52.5764	54.6521	56.0562	27.9272	33.7141	37.147	25.9533	16.9535	22.1534	77.9758	35.0159	54.891
TVAG_248350	199.197	-1.006	0.012	conserved hypothetical protein	321.117	417.679	338.625	160.208	89.2219	143.543	214.568	246.635	463.073	175.18	146.334	185.381	120.127	105.112	103.152	92.1532	116.105	147.339
TVAG_288610	123.144	-1.007	0.001	Alkylphosphocholine resistance protein LEM3	153.435	158.233	168.487	148.403	78.5153	174.58	244.409	180.772	170.606	56.3622	73.8842	57.6663	77.86	70.0745	62.3064	390.424	116.105	101.115
TVAG_216260	62.684	-1.009	0.013	conserved hypothetical protein	140.283	124.496	107.369	33.7279	38.3654	34.9159	82.417	103.699	87.7401	43.668	55.9511	46.3453	37.8177	33.3419	33.2301	45.804	38.7018	40.446
TVAG_176890	1,799.102	-1.009	0.031	CAMK family protein kinase	3991.49	4409.15	3316.88	1522.81	1075.12	1532.42	1793.28	1661.98	2329.99	594.596	705.845	698.364	1161.23	945.441	1117.36	2666.45	1562.81	1298.6
TVAG_126760	1,472.560	-1.01	0.002	ankyrin repeat-containing protein	1261.45	1866.01	1440.4	3602.14	1819.23	2605.12	1446.56	1537.27	2130.13	628.108	711.584	1110.17	1196.82	595.068	922.135	897.54	1378.52	1357.83
TVAG_477200	168.572	-1.011	0.042	M protein, serotype 2.1 precursor	208.233	149.205	72.6806	273.196	140.078	275.448	450.452	322.307	138.922	80.735	73.8842	84.1999	149.046	129.412	152.305	224.658	58.9741	50.5575
TVAG_587620	86.993	-1.012	0.008	conserved hypothetical protein	127.132	135.9	115.628	148.403	122.234	161.001	106.574	74.2708	58.4934	58.3932	76.7535	109.672	71.1863	45.7745	53.9989	33.8077	27.6441	39.0015
TVAG_059190	100.685	-1.012	0.016	conserved hypothetical protein	214.808	131.148	77.6361	74.2014	52.6409	168.76	181.886	198.99	112.112	60.4243	54.5165	81.7234	88.2413	33.3419	48.4605	106.331	53.4453	73.6694
TVAG_418820	71.873	-1.013	0.021	conserved hypothetical protein	88.7729	70.8011	158.576	77.5742	54.4254	50.4341	115.1	131.726	114.55	24.8806	22.237	26.1798	55.6143	63.8582	53.9989	32.7171	82.9323	69.3359
TVAG_035640	2,459.191	-1.016	0.026	cortactin-binding protein	2741	4282.75	5893.74	2887.11	1647.04	1802.05	2314.78	2364.05	5683.61	1497.91	1928.16	2001.69	830.506	965.22	600.218	2056.82	2574.59	2194.19
TVAG_219280	4,862.574	-1.016	0.04	dullard protein	5338.43	5222.65	3473.8	8430.29	3965.02	8354.61	7421.79	7506.95	8852	1159.23	1416.71	1466.42	2887.49	2059.85	2630.02	7509.12	5775.78	4056.15
TVAG_107540	53.135	-1.017	0.047	conserved hypothetical protein	36.1667	47.9927	54.5104	28.6687	28.551	38.7955	150.624	126.12	131.61	40.6214	31.5622	53.0672	32.627	36.1675	31.1532	36.5341	18.4294	33.2235
TVAG_364030	490.808	-1.018	0.02	conserved hypothetical protein	546.885	550.253	379.921	748.76	276.588	510.161	885.272	1024.38	989.513	224.941	227.391	214.745	241.737	213.614	191.765	606.903	497.594	504.13
TVAG_002870	984.663	-1.018	0.006	conserved hypothetical protein	1012.67	1069.62	1152.98	2667.88	1285.69	2155.09	572.656	686.654	1264.92	479.332	570.988	753.2	805.295	622.194	702.678	819.564	589.741	512.797
TVAG_462910	181.535	-1.019	0.005	conserved hypothetical protein	269.607	172.013	161.879	286.687	219.486	285.147	312.616	330.715	151.108	113.74	77.4708	82.431	198.728	194.4	161.304	73.0682	84.7753	92.4479
TVAG_006760	853.9	-1.019	0.041	conserved hypothetical protein	1573.8	1489.2	1506.47	1578.47	779.799	1173.56	606.76	531.106	1048.01	158.931	224.522	367.579	850.528	378.628	604.372	493.483	1142.62	862.366
TVAG_302610	562.179	-1.019	0.045	conserved hypothetical protein	529.349	356.381	312.196	575.061	285.51	618.788	1301.62	1434.97	1362.41	288.412	225.956	268.166	283.262	301.207	272.071	711.052	556.568	436.239
TVAG_319320	8,349.063	-1.021	0.03	chromatin regulatory protein sir2	8317.25	9005.05	5295.77	19601	10323	15867.4	9057.35	8996.57	14213.9	1903.11	2226.57	2793.1	7286.95	5199.08	7835.38	10786.3	6277.06	5298.42
TVAG_270820	1,216.520	-1.022	0.02	conserved hypothetical protein	1602.3	1828	1556.03	1227.7	802.105	1125.07	1676.76	1479.81	3373.12	279.78	444.74	675.368	986.226	589.982	643.141	1539.89	1190.54	876.811
TVAG_320990	2,218.470	-1.022	0.003	CAMK family protein kinase	1721.76	2561.19	3525.01	4087.82	3409.17	3720.49	1884.22	1723.64	4128.66	1714.22	1835.63	2056.53	1111.54	726.175	1124.98	1990.84	1337.98	1272.6
TVAG_143460	47.556	-1.022	0.017	protein C6orf60	144.667	61.7728	66.0733	62.3966	21.4133	46.5546	62.5232	63.0601	43.87	32.4971	22.9543	31.4865	30.4025	25.4303	17.3073	48.5304	33.1729	41.8905
TVAG_345100	215.563	-1.023	0.049	tip60	267.415	352.105	289.071	566.629	228.408	517.92	136.414	126.12	114.55	69.0564	63.1243	67.926	208.368	102.851	197.996	213.207	197.195	161.784
TVAG_084360	43.328	-1.023	0.017	conserved hypothetical protein	63.5658	51.3189	44.5995	114.675	56.2098	71.7717	42.6295	44.8427	29.2467	16.2486	17.9331	23.7033	20.7627	17.5186	24.9226	42.5323	49.7594	47.6685
TVAG_305760	28.806	-1.024	0.03	conserved hypothetical protein	65.7577	45.1416	59.4659	15.1776	22.3055	19.3977	52.5764	33.6321	34.1211	18.2796	14.3464	14.505	17.7966	11.8675	20.7688	40.8964	16.5865	15.8895
TVAG_427310	85.139	-1.025	0.003	conserved hypothetical protein	82.1971	87.9074	79.2879	200.681	164.168	143.543	103.732	70.0668	97.489	47.7301	37.3008	44.9302	59.3219	83.0722	77.5369	55.6191	38.7018	59.2244
TVAG_388110	1,833.290	-1.025	0.022	conserved hypothetical protein	1321.73	1805.19	1623.75	1384.53	894.003	1610.01	4159.22	4372.17	4959.75	977.96	1083.87	1496.49	1227.22	956.743	1081.36	1789.63	998.874	1256.71
TVAG_458990	626.881	-1.025	0.042	golgin IMH1	587.435	399.622	312.196	657.694	478.229	777.85	1639.81	1507.84	1206.43	412.815	350.053	277.364	235.804	309.119	230.534	937.891	519.709	443.461
TVAG_165540	109.482	-1.026	0.023	CK1 family protein kinase	195.081	239.488	264.293	40.4735	65.132	77.591	150.624	162.555	126.736	78.7039	84.644	75.3554	60.8049	64.4233	50.5374	119.963	60.817	53.4465
TVAG_386140	47.814	-1.026	0.025	conserved hypothetical protein	24.1112	37.0637	51.2068	79.2606	49.9643	65.9523	78.1541	79.8761	112.112	30.466	32.9968	28.6563	19.2796	18.0837	20.0765	40.8964	20.2723	72.2249
TVAG_088250	19,497.350	-1.027	0.044	conserved hypothetical protein	8878.38	14689.1	11660.3	34709.4	21174.1	31637.7	29215.4	26855.2	56585	4450.07	5846.89	8415.04	20749.3	10475.6	18666.3	16888.6	16149.7	13906.2
TVAG_174910	1,002.763	-1.028	0.019	conserved hypothetical protein	1888.34	1247.81	730.11	1021.96	371.163	1210.42	1855.8	2121.62	1664.62	557.529	474.15	519.705	545.761	582.07	476.99	1520.26	589.741	671.692
TVAG_342310	29.254	-1.03	0.045	conserved hypothetical protein	51.5102	30.8864	62.7696	8.43198	12.4911	21.3375	41.2085	60.2574	65.805	25.8961	22.9543	21.2269	12.6059	16.9535	11.0767	22.902	16.5865	21.6675
TVAG_074890	122.335	-1.03	0.019	conserved hypothetical protein	169.874	289.857	343.581	116.361	52.6409	118.326	83.838	145.739	158.42	58.3932	61.6897	93.0444	111.229	113.588	86.5367	66.5248	64.5029	67.8914
TVAG_391680	209.199	-1.03	0.046	conserved hypothetical protein	134.803	110.241	77.6361	443.522	202.534	285.147	517.238	539.514	216.913	81.7505	78.1881	122.055	146.08	100.591	132.92	228.475	152.964	195.007
TVAG_050230	1,108.979	-1.031	0	lim domain	1052.12	1022.58	1589.06	1526.19	1121.52	1400.52	1673.92	1687.21	2334.86	659.59	922.476	836.339	674.786	435.705	618.218	1163.64	637.658	605.245
TVAG_329520	214.024	-1.032	0.036	nalp 4	429.617	211.453	109.021	209.113	140.078	261.87	478.871	553.528	192.541	105.616	77.4708	77.8319	137.923	128.282	118.382	307.541	206.409	106.893
TVAG_225160	194.225	-1.033	0.021	conserved hypothetical protein	488.799	398.672	447.646	86.0062	99.9285	155.182	250.093	257.846	163.294	188.382	145.616	117.455	96.3981	150.886	107.998	104.15	110.576	127.116
TVAG_211470	924.503	-1.034	0.002	conserved hypothetical protein	1377.62	1577.58	934.937	1084.35	681.655	1158.05	1511.93	1764.28	1089.44	341.22	408.156	486.449	605.825	605.24	639.679	1188.18	650.558	535.909
TVAG_329160	60.706	-1.036	0.04	conserved hypothetical protein	97.5406	115.943	110.673	129.852	112.42	91.1694	32.6826	18.2174	24.3722	38.0826	32.9968	34.3168	25.2118	28.821	42.9222	65.9795	42.3876	49.113
TVAG_364100	104.645	-1.036	0.02	conserved hypothetical protein	184.122	220.481	229.605	60.7102	48.1798	71.7717	133.572	114.91	202.29	89.3671	81.7747	70.4025	48.199	46.9047	37.3838	89.9721	77.4035	76.5584
TVAG_271580	6,244.064	-1.036	0.029	sphingomyelin phosphodiesterase	3462.14	5107.66	4915.85	7297.03	5480.9	6657.31	9360.01	8934.92	24338.1	2766.82	4105.23	4000.56	2964.61	3203.08	2762.25	3731.93	7640.83	5663.88
TVAG_233010	149.095	-1.037	0.046	spac30.02C protein	356.187	429.558	333.67	42.1599	149.893	56.2535	146.361	152.746	136.485	93.937	111.902	99.0587	95.6565	116.979	116.998	100.878	62.66	82.3364
TVAG_337680	150.667	-1.037	0.006	tetratricopeptide repeat protein 8, tpr8	130.419	208.602	109.021	273.196	226.624	349.159	210.305	204.595	114.55	114.248	124.814	153.187	86.0167	51.9908	103.844	127.051	60.817	63.5579
TVAG_038440	3,474.373	-1.038	0.046	fructose-bisphosphate aldolase	3793.12	3090.54	7818.12	2973.11	1901.32	2789.4	6330.48	6206.52	7155.69	997.763	2456.83	3162.45	1880.5	1105.93	1660.12	805.932	3652.71	4758.18
TVAG_160180	810.77	-1.041	0.006	conserved hypothetical protein	971.022	1474.47	787.924	1725.18	1185.76	1577.04	635.179	664.233	801.847	360.007	401.7	424.537	923.938	489.391	813.445	688.15	346.473	323.568
TVAG_116160	412.544	-1.041	0.022	conserved hypothetical protein	850.466	683.302	754.887	198.995	132.048	269.629	738.911	676.845	692.172	208.692	239.586	273.827	358.897	304.598	356.531	159.769	237.739	288.9
TVAG_308610	2,922.776	-1.042	0.003	conserved hypothetical protein	3674.76	3885.03	2215.11	7315.58	3274.44	4921.21	3447.3	3353.4	3319.5	1174.97	1391.6	2089.43	2048.09	1100.85	1289.05	2742.24	2978.19	2389.2
TVAG_044540	2,851.948	-1.042	0.044	TKL family protein kinase	1111.3	1605.14	1587.41	7755.73	5711.99	7281.91	2431.3	2383.67	4686.78	1200.36	1254.6	1177.03	2082.94	2059.29	2297.03	3036.15	1933.24	1739.18
TVAG_312330	1,078.928	-1.042	0.013	tubulin alpha-1 chain	1012.67	1156.1	1648.53	2674.62	1489.11	1670.15	828.433	787.551	1801.11	494.058	623.353	600.72	556.884	620.498	538.604	318.992	1352.72	1246.6
TVAG_370500	62.774	-1.042	0.013	aldo-keto reductase	56.99	73.177	107.369	107.929	62.4553	75.6512	79.575	89.6855	104.801	45.6991	37.3008	51.2983	18.5381	18.0837	19.3842	34.353	68.1888	79.4474
TVAG_481410	556.896	-1.043	0.04	conserved hypothetical protein	772.653	626.756	561.623	851.63	355.103	814.705	1010.32	1094.44	658.05	99.0146	101.86	174.06	497.562	263.344	378.684	486.395	619.228	658.691
TVAG_164030	494.858	-1.043	0.046	conserved hypothetical protein	314.541	569.26	601.267	1509.32	688.793	1322.93	358.088	329.314	302.216	202.091	242.455	334.677	212.817	174.621	213.226	584.546	573.155	374.125
TVAG_290970	30.355	-1.043	0.011	conserved hypothetical protein	32.8788	23.2836	42.9476	64.083	36.581	60.133	41.2085	30.8294	36.5584	14.2175	25.8236	25.826	22.2457	10.7372	8.30752	22.3567	16.5865	31.779
TVAG_324910	268.228	-1.045	0.004	RNA recognition motif (rrm) domain containing protein	199.465	316.942	328.714	504.232	266.773	279.328	271.408	246.635	838.405	139.636	172.157	162.032	160.911	185.358	143.997	134.685	250.64	226.786
TVAG_139580	14.854	-1.045	0.03	calmodulin	29.591	15.2056	16.5183	20.2367	11.5988	13.5784	32.6826	32.2307	7.31167	5.58544	7.17322	8.13697	8.15676	12.4326	9.69211	15.268	14.7435	7.22249
TVAG_178250	214.943	-1.046	0.02	glycerophosphoryl diester phosphodiesterase	275.086	293.658	285.767	367.634	356.888	354.979	228.778	220.01	221.787	215.293	168.571	203.424	40.7838	87.028	40.8453	95.9702	217.467	195.007
TVAG_287520	187.932	-1.048	0.002	neurofilament triplet L protein	179.738	240.914	191.612	345.711	203.426	182.339	318.3	330.715	285.155	63.9787	68.1456	96.936	161.652	90.4187	143.305	171.765	138.221	170.451
TVAG_047810	59.84	-1.048	0.017	conserved hypothetical protein	86.581	95.5102	99.1099	38.7871	28.551	36.8557	116.521	103.699	121.861	59.4088	55.9511	38.2084	28.1779	48.0349	22.1534	33.8077	35.0159	28.89
TVAG_374090	27.089	-1.049	0.024	conserved hypothetical protein	23.0152	28.9857	42.9476	42.1599	43.7187	46.5546	45.4715	42.0401	14.6233	12.1864	17.9331	13.4437	34.1101	24.3	26.3071	6.54342	7.37176	15.8895
TVAG_124580	62.553	-1.049	0.021	leucine rich repeat-containing protein	109.596	106.439	56.1623	64.083	25.8743	46.5546	136.414	144.338	70.6795	35.0359	47.3433	53.7747	30.4025	32.2117	28.384	76.3399	27.6441	34.668
TVAG_456750	292.217	-1.05	0.019	adenylate cyclase type vIII	174.258	206.701	193.264	558.197	317.63	611.029	430.558	546.521	511.817	113.232	111.185	104.012	261.016	306.293	269.994	263.373	136.378	144.45
TVAG_069480	205.767	-1.05	0.049	conserved hypothetical protein	353.996	547.402	553.364	75.8878	83.8686	114.447	288.46	323.709	155.982	93.4292	86.0787	120.639	148.305	171.796	214.611	146.136	88.4612	137.227
TVAG_490100	803.401	-1.05	0.01	conserved hypothetical protein	880.057	877.173	703.68	1080.98	565.667	1004.8	1533.24	1502.23	1603.69	258.454	286.929	348.828	428.601	500.694	382.838	1054.58	674.516	774.251
TVAG_069450	5,356.841	-1.051	0.038	copine	2910.87	3883.61	4154.36	6433.6	4118.48	5691.3	9537.64	9111.48	19190.7	1638.06	1764.61	1911.83	4106.56	3099.67	4261.07	5351.98	4935.4	4321.94
TVAG_130300	181.868	-1.051	0.001	hypothetical protein	242.207	170.113	206.479	276.569	126.695	259.93	294.143	278.866	353.397	84.2894	104.729	116.04	86.0167	79.1164	90.6904	204.482	130.849	169.006
TVAG_221900	40.974	-1.052	0.049	conserved hypothetical protein	38.3586	96.4606	125.539	62.3966	26.7666	36.8557	32.6826	54.6521	21.935	14.7253	13.6291	16.6277	23.7288	26.5605	20.7688	56.1644	35.0159	34.668
TVAG_255230	64.01	-1.054	0.015	conserved hypothetical protein	65.7577	88.8578	72.6806	101.184	109.743	65.9523	69.6282	60.2574	146.233	44.6835	51.6472	45.284	56.3558	57.6419	59.5372	9.26985	25.8012	21.6675
TVAG_107610	27.664	-1.054	0.039	conserved hypothetical protein	28.495	57.9714	49.5549	47.2191	17.8444	19.3977	36.9456	54.6521	24.3722	23.3573	18.6504	29.3638	9.63981	4.52094	12.4613	29.9907	14.7435	18.7785
TVAG_048960	327.61	-1.055	0.01	conserved hypothetical protein	383.586	378.715	318.804	318.729	196.288	356.919	619.549	738.504	670.237	205.138	150.638	172.645	138.665	159.363	134.997	443.862	289.342	221.008
TVAG_232830	707.322	-1.056	0.048	PIKK family atypical protein kinase	254.263	302.211	282.463	1332.25	491.613	1495.57	1770.54	1824.54	843.279	365.592	334.989	431.967	549.469	400.103	466.606	561.644	543.668	481.018
TVAG_435960	1,544.132	-1.056	0.011	Clan CA, family C19, ubiquitin hydrolase-like cysteine peptidase	2115.21	2429.1	2059.83	2735.33	1755.89	3111.4	1375.51	1419.55	1766.99	372.193	443.305	613.457	1262.81	757.822	1419.89	1987.57	1210.81	957.703
TVAG_362510	52.148	-1.059	0.033	conserved hypothetical protein	38.3586	44.6665	41.2958	91.0653	76.7308	176.52	73.8911	56.0534	34.1211	36.0515	40.8874	27.5949	17.7966	15.2582	20.0765	47.4398	58.9741	41.8905
TVAG_497320	1,727.203	-1.059	0.012	coiled-coil domain-containing protein	1057.6	1265.39	875.471	3772.47	2393.82	3718.55	2917.28	2401.89	2605.39	759.112	650.611	915.586	1164.19	897.971	1192.82	2134.79	1225.56	1141.15
TVAG_083490	2,734.669	-1.059	0.035	thymidine kinase	3088.42	3109.07	2829.59	2473.94	2098.5	3113.34	4513.04	3985.4	8055.03	1019.09	946.148	852.259	3439.93	2451.48	3874.07	1412.83	1030.2	931.702
TVAG_127990	77.971	-1.06	0.046	conserved hypothetical protein	199.465	150.631	74.3324	59.0238	58.8864	79.5308	116.521	133.127	75.5539	41.1292	27.9756	20.5193	47.4575	25.4303	36.6915	148.318	62.66	46.224
TVAG_234120	932.736	-1.061	0	conserved hypothetical protein	1163.91	1452.14	1793.89	1345.74	802.997	1041.66	1097	1004.76	1642.69	362.038	459.803	625.839	508.685	510.301	476.99	742.133	891.983	866.699
TVAG_004680	97.584	-1.062	0.001	conserved hypothetical protein	101.924	159.184	151.969	163.58	103.497	110.567	127.888	133.127	131.61	67.0253	71.7322	74.6478	48.199	51.4256	42.2299	23.4473	97.6759	96.7814
TVAG_193820	9,421.623	-1.063	0.036	Circumsporozoite protein precursor	3625.44	4645.79	5864	22132.3	12600.8	21995.1	13242.1	12850.2	17728.4	3178.62	3244.45	3231.79	7544.26	5496.33	7487.85	10253.5	7817.76	6650.47
TVAG_401670	246.974	-1.063	0	conserved hypothetical protein	217	340.701	341.929	446.895	364.025	393.774	308.353	220.01	377.77	172.133	177.896	226.774	127.542	140.149	119.074	174.491	151.121	145.894
TVAG_575220	245.026	-1.064	0.003	conserved hypothetical protein	197.273	249.467	203.175	252.959	297.109	339.461	527.185	417.598	502.068	104.6	120.51	114.979	209.11	156.537	261.687	218.114	121.634	117.004
TVAG_487730	1,134.504	-1.065	0.021	homeobox-containing protein wariai	1741.48	1932.54	1635.31	1696.51	657.565	1222.06	1277.46	1698.42	1949.78	410.784	440.436	506.261	505.719	307.424	416.761	1319.59	1478.04	1224.93
TVAG_303870	183.461	-1.065	0.033	conserved hypothetical protein	300.293	237.588	264.293	209.113	112.42	217.255	274.25	343.327	275.406	156.392	120.51	111.087	45.2329	49.1652	28.384	266.645	136.378	154.561
TVAG_004100	556.659	-1.065	0.004	STE family protein kinase	989.653	1020.68	703.68	478.936	378.301	378.256	960.584	1008.96	862.777	305.676	355.792	407.202	447.139	266.17	411.222	606.357	217.467	221.008
TVAG_488010	802.736	-1.065	0.04	coatomer beta subunit	817.587	490.381	561.623	1688.08	826.195	1524.66	1530.4	1647.97	689.734	232.557	170.723	193.872	677.011	488.261	691.601	1106.38	567.626	544.576
TVAG_070010	103.303	-1.065	0.041	leucine-rich repeat protein, BspA family	48.2223	62.248	84.2434	246.214	135.617	188.158	90.9429	109.304	294.904	62.4554	91.0999	124.177	37.0762	29.9512	40.8453	50.1663	82.9323	80.8919
TVAG_199720	15.167	-1.066	0.032	leucine-rich repeat protein, BspA family	25.2071	29.4609	16.5183	21.9231	11.5988	27.1568	25.5777	18.2174	9.7489	10.1553	10.7598	12.0286	14.0889	13.5628	12.4613	2.18114	3.68588	8.66699
TVAG_122360	1,205.469	-1.067	0.009	conserved hypothetical protein	1307.48	1878.37	1015.88	1632.43	1074.23	1864.12	1978.01	2193.09	1745.05	412.815	418.916	631.146	818.642	529.515	611.295	2113.53	704.003	769.918
TVAG_000200	103.236	-1.068	0.034	CMGC family protein kinase	109.596	106.439	67.7251	97.8109	43.7187	79.5308	220.252	260.648	272.969	56.3622	42.322	59.789	77.86	31.6465	51.2297	119.963	73.7176	86.6699
TVAG_270810	402.787	-1.069	0.043	conserved hypothetical protein	642.233	579.714	343.581	571.688	329.229	529.559	584.024	632.002	694.609	99.0146	96.1212	107.549	238.771	116.979	176.535	628.169	551.039	329.346
TVAG_213150	94.746	-1.07	0.021	protein disulfide isomerase	95.3486	80.3046	49.5549	91.0653	51.7487	69.8319	180.465	287.274	251.034	55.3466	58.1031	50.9445	67.4786	68.9443	59.5372	70.8871	62.66	54.891
TVAG_325210	16.347	-1.07	0.009	conserved hypothetical protein	20.8233	21.3829	24.7775	13.4912	15.1677	40.7353	21.3147	14.0134	29.2467	10.1553	13.6291	14.8588	8.15676	9.04187	9.69211	7.63399	12.9006	7.22249
TVAG_076920	112.35	-1.07	0.024	rabconnectin	272.894	273.226	232.908	106.243	35.6888	87.2899	142.098	127.522	90.1773	67.5331	61.6897	71.4638	66.7371	51.9908	44.3068	125.416	75.5606	89.5589
TVAG_387470	71.531	-1.071	0.01	conserved hypothetical protein	59.1819	136.375	67.7251	166.953	108.851	172.64	48.3134	64.4614	48.7445	37.5748	36.5834	61.9117	74.8939	38.9931	48.4605	43.0775	29.4871	43.335
TVAG_350530	1,210.185	-1.071	0.013	conserved hypothetical protein	1377.62	1255.89	918.418	2328.91	911.848	1641.05	2289.2	2532.21	1501.33	420.939	419.633	676.076	681.46	384.28	597.449	1470.09	1105.76	1271.16
TVAG_110840	4,883.832	-1.071	0.041	conserved hypothetical protein	4720.31	5593.29	4020.56	12152.2	6212.52	8831.79	4372.36	4313.31	9346.75	848.987	962.646	1230.45	5264.82	4055.28	5300.2	2982.71	4450.7	3250.12
TVAG_553390	330.979	-1.072	0.032	conserved hypothetical protein	165.49	187.694	442.691	797.665	592.433	764.271	402.138	291.478	389.956	102.061	111.902	163.093	177.966	159.928	160.612	218.114	458.892	371.236
TVAG_000370	24.003	-1.074	0.033	conserved hypothetical protein	26.3031	15.2056	16.5183	20.2367	40.1498	32.9762	61.1023	53.2508	29.2467	20.3107	16.4984	10.2597	20.7627	21.4744	21.4611	11.451	1.84294	13.0005
TVAG_288990	95.814	-1.074	0.01	AAA ATPase	104.116	114.517	99.1099	139.971	181.12	106.688	127.888	165.358	134.047	63.9787	55.9511	59.789	91.9489	83.0722	116.998	41.4417	18.4294	20.223
TVAG_444510	698.632	-1.075	0.041	adenosine diphosphatase	263.031	301.261	621.089	1706.63	1331.19	1266.67	608.181	748.313	1679.25	453.436	482.758	405.433	227.648	324.942	296.302	300.998	659.773	898.478
TVAG_297020	34.782	-1.078	0.016	heat shock protein	50.4142	47.5175	54.5104	21.9231	29.4432	19.3977	53.9974	46.2441	99.9262	16.7563	22.237	15.2126	11.1229	16.9535	21.4611	32.1718	35.0159	31.779
TVAG_028440	28.839	-1.079	0.008	myst histone acetyltransferase	28.495	33.7374	14.8665	64.083	49.9643	36.8557	44.0505	53.2508	24.3722	15.7408	15.0638	15.5664	13.3474	10.1721	20.0765	27.2643	27.6441	24.5565
TVAG_219210	30.482	-1.08	0.037	conserved hypothetical protein	37.2627	50.8437	34.6885	52.2783	16.0599	9.69887	48.3134	28.0267	95.0517	14.7253	16.4984	28.3025	17.055	11.8675	22.8457	9.81514	22.1153	33.2235
TVAG_158860	18,371.880	-1.081	0.006	ubiquitin-conjugating enzyme E2	15624	24239.2	18100.8	33528.9	20977.8	28336.2	18978.6	18419.2	46321.9	4612.56	6781.56	7976	20544.7	9591.73	15638.9	13040.5	15279.8	12701.5
TVAG_387430	807.692	-1.082	0.049	conserved hypothetical protein	1579.28	1545.27	1585.76	747.073	319.414	675.042	744.595	812.775	1866.91	779.931	862.939	1049.31	206.885	222.091	186.227	408.964	420.191	525.798
TVAG_003330	56.878	-1.082	0.046	conserved hypothetical protein	36.1667	48.943	59.4659	158.521	74.0542	126.085	46.8924	63.0601	80.4284	20.3107	18.6504	14.8588	43.7499	40.1233	68.537	13.0868	71.8747	39.0015
TVAG_306510	122.145	-1.085	0.043	hypothetical protein	124.94	105.489	145.361	77.5742	67.8086	157.122	322.563	295.682	197.415	71.0874	56.6684	84.1999	43.0084	27.6907	34.6147	172.31	99.5188	115.56
TVAG_253930	1,866.906	-1.086	0.023	conserved hypothetical protein	4209.59	3635.57	5252.82	1750.48	1018.02	1491.69	1730.76	1600.33	2152.07	851.526	856.483	967.945	788.24	814.899	727.6	2395.44	1581.24	1779.62
TVAG_171670	63,423.049	-1.088	0.024	heat shock protein	64464.5	52830.9	67229.5	183451	70104.3	137468	51898.6	60696	88178.8	12239.7	16357.1	27025.3	64876.6	30093.6	57789.9	47431.6	60295.5	49183.7
TVAG_182750	307.823	-1.088	0.044	conserved hypothetical protein	451.536	833.457	492.246	322.102	222.162	335.581	258.619	333.518	521.566	185.843	165.701	222.175	319.597	346.417	341.301	80.1569	42.3876	66.4469
TVAG_328500	226.692	-1.091	0.03	conserved hypothetical protein	157.818	370.637	419.565	269.823	198.965	360.798	197.517	215.806	589.808	193.459	215.197	297.176	170.55	101.156	135.689	39.2605	66.3459	80.8919
TVAG_350130	574.363	-1.092	0.025	Clan CA, family C19, ubiquitin hydrolase-like cysteine peptidase	420.849	488.005	322.107	1723.5	1022.48	1404.4	622.391	725.892	309.527	307.707	250.345	352.72	586.545	464.526	578.757	304.815	215.624	238.342
TVAG_363850	1,099.067	-1.093	0.006	ankyrin repeat-containing protein	1220.9	1718.23	2005.32	2352.52	1175.94	1406.34	896.64	898.256	1791.36	734.739	677.869	899.665	371.503	453.224	303.917	525.655	1133.41	1217.71
TVAG_259300	112.845	-1.094	0.047	conserved hypothetical protein	108.5	437.161	256.034	57.3374	57.9942	79.5308	149.203	159.752	75.5539	48.2379	40.17	59.789	80.0845	48.6001	80.9983	137.412	68.1888	86.6699
TVAG_283650	185.282	-1.095	0.042	hypothetical protein	135.899	164.886	185.005	212.486	98.1441	147.423	431.979	487.665	409.454	61.4398	51.6472	47.7605	181.673	157.668	235.38	143.41	92.147	91.0034
TVAG_388850	1,662.582	-1.099	0.022	CK1 family protein kinase	1902.59	1953.92	1053.87	3848.35	2535.69	3778.68	1811.75	1768.49	1747.49	470.193	496.387	475.128	1105.61	788.338	1034.98	2669.72	1446.71	1038.59
TVAG_139320	62,790.395	-1.099	0.015	heat shock protein	67347.9	56806.7	77940	104204	51782.6	78941.1	95571	88160.8	149826	12452	15383	22311.6	40968.4	35659.4	41521.7	49743.7	78940.5	62666.7
TVAG_092140	41.851	-1.1	0.035	conserved hypothetical protein	107.404	54.17	92.5026	37.1007	20.521	58.1932	46.8924	70.0668	24.3722	32.4971	24.389	24.7647	13.3474	10.7372	11.769	39.2605	40.5447	44.7795
TVAG_188600	1,472.387	-1.1	0.011	2,3-bisphosphoglycerate-independent phosphoglycerate mutase	1078.43	1534.82	1222.36	3379.54	2855.1	3598.28	1293.09	1488.22	1623.19	525.031	578.162	481.85	1258.37	1070.9	1264.82	1650.58	914.099	686.137
TVAG_466740	22.698	-1.101	0.012	conserved hypothetical protein	38.3586	13.3049	18.1701	25.2959	20.521	40.7353	51.1554	28.0267	46.3073	14.2175	10.7598	16.9815	18.5381	20.9093	9.69211	14.1774	5.52882	15.8895
TVAG_306230	19.745	-1.101	0.049	conserved hypothetical protein	10.9596	12.3546	13.2147	18.5503	28.551	13.5784	39.7875	33.6321	73.1167	17.7719	15.7811	5.6605	15.572	13.5628	11.769	7.08871	12.9006	11.556
TVAG_382180	1,448.389	-1.102	0	conserved hypothetical protein	1251.59	1517.23	1613.84	1787.58	1397.21	2060.04	2492.4	2382.27	3282.94	645.88	763.948	952.025	823.091	623.324	855.675	1290.15	1177.64	1154.15
TVAG_154750	251.94	-1.103	0.042	D-3-phosphoglycerate dehydrogenase	196.177	222.382	408.002	709.972	248.037	917.513	143.519	163.956	85.3028	218.34	183.634	152.126	149.788	98.8955	128.767	125.961	165.865	216.675
TVAG_189240	465.401	-1.104	0.033	conserved hypothetical protein	943.623	1512.48	462.513	357.516	162.384	335.581	751.7	774.939	414.328	233.573	204.437	304.959	274.364	127.151	281.071	626.533	309.614	300.456
TVAG_240500	13.734	-1.104	0.034	conserved hypothetical protein	9.86365	9.5035	14.8665	33.7279	32.1199	32.9762	18.4728	12.612	4.87445	9.13981	5.73858	9.19831	9.63981	9.60699	7.61523	8.72457	5.52882	13.0005
TVAG_128250	27,490.985	-1.104	0.009	26S protease regulatory subunit S10b	23482.1	26376.5	34377.9	74810.2	38424.3	44384	24064.3	22578.3	49219.7	7967.89	9650.85	12729	23874.1	16876.1	21677.1	9948.73	29302.8	25093.8
TVAG_178160	460.572	-1.104	0.034	conserved hypothetical protein	638.946	643.862	868.863	274.882	188.258	263.809	876.746	922.079	979.764	134.051	124.097	197.41	304.766	226.047	222.918	574.185	422.033	427.572
TVAG_106530	351.923	-1.105	0.013	mannosyltransferase 1	973.214	713.238	586.4	527.842	210.564	455.847	325.405	304.09	229.099	221.894	215.197	402.957	214.3	124.891	161.997	346.801	134.535	186.34
TVAG_423700	128.496	-1.106	0.018	conserved hypothetical protein	160.01	184.368	198.22	119.734	114.204	96.9887	213.147	156.95	338.774	132.02	110.468	116.748	74.8939	78.5513	94.1519	15.268	40.5447	67.8914
TVAG_202850	454.077	-1.107	0.039	conserved hypothetical protein	470.167	598.246	305.589	332.22	270.342	341.4	947.796	1083.23	1233.24	293.49	336.424	423.122	120.868	105.677	134.305	534.925	352.002	290.344
TVAG_267560	1,127.485	-1.107	0.001	conserved hypothetical protein	723.335	1284.87	1754.25	1834.8	1031.41	2265.66	1240.52	1304.64	2420.16	528.586	522.211	635.037	705.189	608.631	553.835	962.974	890.14	1028.48
TVAG_165690	51.215	-1.107	0.021	peroxiredoxin	31.7829	39.4395	37.9921	101.184	68.7009	139.664	99.4688	58.8561	51.1817	12.6942	21.5197	15.5664	31.8855	35.6024	36.6915	45.2587	42.3876	52.002
TVAG_211490	291.014	-1.108	0.006	conserved hypothetical protein	232.344	198.623	194.916	330.533	295.324	422.871	844.064	777.741	282.718	198.029	178.613	144.343	193.538	231.133	229.149	172.855	151.121	160.339
TVAG_018220	55.816	-1.108	0.041	ankyrin repeat domain	60.2779	196.723	118.932	89.379	50.8565	81.4705	26.9987	23.8227	36.5584	20.3107	19.3677	28.3025	55.6143	46.3396	50.5374	35.4435	27.6441	36.1125
TVAG_493230	1,012.544	-1.109	0	conserved hypothetical protein	1191.31	862.918	1432.14	1482.34	1122.41	1194.9	1783.33	1869.38	1513.52	388.95	368.704	535.625	825.316	786.078	753.215	676.154	698.475	741.028
TVAG_268770	43.299	-1.109	0.024	Clan CA, family C19, ubiquitin hydrolase-like cysteine peptidase	26.3031	36.1133	42.9476	87.6926	70.4853	120.266	53.9974	53.2508	41.4328	24.8806	19.3677	15.2126	17.7966	15.8233	21.4611	62.1625	23.9582	46.224
TVAG_312430	31.445	-1.11	0.016	conserved hypothetical protein	58.086	31.3616	64.4214	38.7871	16.9522	29.0966	49.7344	57.4548	43.87	28.435	29.4102	26.1798	14.0889	11.8675	10.3844	33.2624	11.0576	11.556
TVAG_359900	28.487	-1.11	0.044	conserved hypothetical protein	56.99	38.014	52.8586	26.9823	6.24553	36.8557	38.3665	54.6521	36.5584	10.1553	7.17322	12.3823	16.3135	12.4326	11.769	25.0831	29.4871	40.446
TVAG_020590	36.968	-1.111	0.019	skeletrophin	39.4546	26.6098	69.3769	43.8463	32.1199	34.9159	38.3665	32.2307	138.922	22.3418	19.3677	16.9815	13.3474	37.2977	21.4611	15.268	33.1729	30.3345
TVAG_474660	2,316.434	-1.111	0	protein phosphatase-5	2111.92	4123.1	2796.55	3065.87	1723.77	2971.73	3289.58	3507.54	4913.44	1158.73	1250.29	2107.47	1349.57	1149.45	1232.97	1964.66	1546.23	1432.94
TVAG_397150	336.433	-1.113	0.044	Clan CA, family C54, ATG4-like cysteine peptidase	245.495	231.885	147.013	374.38	198.073	428.69	940.691	937.494	638.553	143.698	184.352	179.367	172.033	123.195	136.382	555.1	202.723	216.675
TVAG_340730	1,797.418	-1.114	0.048	DTDP-4-dehydrorhamnose 3,5-epimerase	3635.3	4015.23	6556.12	1470.54	1424.87	1092.09	927.902	901.059	2103.32	777.392	708.714	787.871	1331.03	1491.34	1460.05	425.868	1431.97	1812.85
TVAG_125650	126.877	-1.117	0.012	paramyosin	94.2527	94.5599	109.021	271.51	129.372	211.435	194.675	311.097	148.671	82.7661	69.5802	83.1386	45.2329	41.8187	53.9989	182.671	71.8747	88.1144
TVAG_456760	240.883	-1.118	0	conserved hypothetical protein	321.117	206.701	244.471	293.433	169.522	436.449	431.979	461.039	407.016	131.512	129.118	101.535	160.169	198.921	175.15	208.299	97.6759	161.784
TVAG_366350	8,565.004	-1.118	0	hypothetical protein	7626.8	11270.2	13156.8	15105	17349.2	13531.9	6435.63	6273.78	14803.7	5184.81	5491.82	5226.41	6723.39	6722.07	6680.63	3689.95	5377.7	3520.24
TVAG_098860	113.583	-1.118	0.046	conserved hypothetical protein	241.112	282.729	249.427	101.184	118.665	126.085	75.3121	113.508	87.7401	33.5126	27.9756	34.3168	45.9745	48.6001	47.7682	164.131	151.121	95.3369
TVAG_374120	1,579.381	-1.121	0.003	conserved hypothetical protein	1245.01	1808.99	969.625	3976.52	2313.52	3262.7	1686.71	1690.01	2524.96	605.259	691.499	848.367	1592.05	1061.29	1470.43	1086.21	779.564	816.142
TVAG_376190	302.193	-1.121	0	nuclease sbcCD subunit C	299.197	336.899	224.649	504.232	248.929	525.679	689.177	554.929	343.649	219.355	194.394	182.197	145.339	193.27	154.381	231.746	213.781	177.673
TVAG_339720	2,639.901	-1.123	0.027	Antigenic protein P1	1741.48	2393.46	4070.11	2880.36	1916.49	2463.51	3281.05	3074.53	10748.2	1291.25	1618.28	2424.46	1001.8	1012.69	826.598	1126.56	2897.1	2750.33
TVAG_474330	34.088	-1.124	0.014	conserved hypothetical protein	37.2627	40.8651	66.0733	18.5503	16.9522	52.3739	55.4183	68.6654	65.805	23.8651	20.8023	21.5807	14.8305	16.9535	8.99981	38.7153	18.4294	27.4455
TVAG_290870	216.625	-1.126	0.019	conserved hypothetical protein	167.682	115.943	84.2434	301.865	282.833	504.341	491.66	442.822	282.718	97.9991	94.6865	94.8134	128.284	96.635	104.536	287.911	158.493	161.784
TVAG_159970	254.247	-1.126	0.039	conserved hypothetical protein	184.122	143.503	156.924	478.936	145.432	308.424	588.287	765.129	368.021	114.755	114.772	170.523	124.576	85.8978	67.8447	330.443	152.964	275.899
TVAG_388470	27.746	-1.129	0.032	conserved hypothetical protein	18.6313	25.1843	24.7775	55.651	63.3475	50.4341	44.0505	40.6387	21.935	23.8651	8.60787	20.5193	29.6609	12.9977	21.4611	17.4491	0	20.223
TVAG_019540	38.329	-1.131	0.02	conserved hypothetical protein	35.0708	44.6665	21.4738	92.7517	39.2576	91.1694	71.0491	40.6387	34.1211	10.6631	17.9331	17.6891	15.572	17.5186	22.1534	32.1718	57.1312	28.89
TVAG_000540	504.576	-1.131	0.022	r2r3-MYB transcription factor	362.763	515.09	274.204	903.908	652.212	900.055	915.113	730.096	982.201	132.527	115.489	118.87	508.685	312.51	479.067	531.653	431.248	216.675
TVAG_108910	79.09	-1.131	0.049	conserved hypothetical protein	94.2527	39.4395	56.1623	72.515	51.7487	108.627	191.833	213.003	148.671	29.4505	24.389	35.3781	36.3347	18.6489	31.8455	112.874	84.7753	73.6694
TVAG_005450	1,279.808	-1.132	0.014	conserved hypothetical protein	1174.87	1898.32	959.714	2647.64	1530.16	2558.56	1872.86	1687.21	1489.14	319.386	266.127	377.485	1497.88	1178.27	1343.05	659.795	809.051	767.029
TVAG_384510	375.827	-1.132	0.043	2-5A-dependent ribonuclease	714.567	858.642	612.83	981.482	389.9	711.897	125.046	98.0935	153.545	256.423	275.452	352.366	278.813	200.051	265.841	153.77	158.493	177.673
[truncated: 2,445 more rows]
