# Supplementary material for: Dissecting the Transcriptomes of Multiple Metronidazole-Resistant and Sensitive Trichomonas vaginalis Strains Identified Distinct Genes and Pathways Associated with Drug Resistance and Cell Death
Source: Biomedicines. 2021 Dec 2;9(12):1817. doi: 10.3390/biomedicines9121817 (PMC8698965; doi:10.3390/biomedicines9121817)
Supplement: Supplementary file 1 [file biomedicines-09-01817-s001.zip › biomedicines-1449287-supplementary/Supplementary Table S3.xlsx]

## Sheet: Sheet1
Supplementary Table S3 Identification of DEGs in the MTZ-S transcriptomes treated with MTZ compared with those in the untreated MTZ-S group
Gene ID	baseMean	MTZ_S_MTZ/MTZ-S(log2FoldChange)	padj	TrichDB Annotation	30001_1	30001_2	30001_3	30236_1	30236_2	30236_3	50148_1	50148_2	50148_3	30001_1_MTZ	30001_2_MTZ	30001_3_MTZ	30236_1_MTZ	30236_2_MTZ	30236_3_MTZ	50148_1_MTZ	50148_2_MTZ	50148_3_MTZ
TVAG_533050	2,528.003	12.062	0	modulator of drug activity B	0	0	0	0	0	1.64405	5.00358	1.99012	1.9554	3.38412	0.989559	6.68886	58.2786	24.0582	30.2205	10445.8	12741.4	22182.5
TVAG_228330	649.921	11.876	0	conserved hypothetical protein	0	0	0	1.0528	0.861365	0	0.714797	0.663373	0	0	0	3.34443	139.515	147.125	64.4703	1640.58	1153.17	8547.08
TVAG_569800	51,149.813	11.729	0	conserved hypothetical protein	1.31777	0	0.590105	0	1.72273	0.822025	57.8985	55.06	153.499	974.627	642.224	591.964	3549.69	1256.58	2486.14	265027	201821	444077
TVAG_369140	290,998.751	11.264	0	conserved hypothetical protein	49.4162	18.8584	13.5724	602.204	538.353	254.006	138.671	119.407	394.991	262152	226709	157081	1.21407e+06	478128	837129	621285	511702	927593
TVAG_357140	162.647	10.994	0	modulator of drug activity B	0	0	0	0	0	0.822025	0	0	0	42.8656	13.8538	23.411	321.415	144.349	443.233	688.655	596.167	652.868
TVAG_569810	746.255	10.904	0	conserved hypothetical protein	0	0	0	2.10561	2.58409	0.822025	0	0	1.9554	339.54	476.473	182.271	1637.1	720.821	1380.07	2942.03	3369.58	2377.24
TVAG_470270	136.303	10.739	0	tRNA-Thr (anticodon: TGT)	0	0	0	0	0	0	0	0.663373	0	9.02433	4.45302	13.3777	1176.17	264.64	828.041	25.2854	24.659	107.15
TVAG_185840	123.724	10.599	0	tRNA-Thr (anticodon: TGT)	0	0	0	0	0	0	0	0.663373	0	11.2804	16.3277	10.0333	1123.19	300.728	747.453	5.94951	1.45053	9.96744
TVAG_140030	74.986	10.198	0	tRNA-Lys (anticodon: TTT)	0	0	0	0	0	0	0	0	0	0	5.44257	8.36108	713.471	154.528	402.94	10.4116	7.25264	47.3454
TVAG_193660	142.988	10.168	0	translation initiation inhibitor	0.658883	0	0.590105	0	0	0	0	0	0.48885	16.9206	15.8329	20.0666	49.4485	11.1038	46.338	1030.75	758.626	622.965
TVAG_158260	50,084.353	10.15	0	conserved hypothetical protein	83.6782	97.0651	109.17	183.188	95.6115	97.821	43.6026	45.7727	38.6191	80211.6	101277	81054	88837.7	39517.4	76252.3	110438	86070	237066
TVAG_604680	64.982	9.991	0	conserved hypothetical protein	0	0	0	0	0	0	0	0	0	23.6889	42.551	40.1332	528.039	167.482	340.484	5.94951	18.8569	2.49186
TVAG_357090	121.883	9.936	0	modulator of drug activity B	0	0	0	0	0	0.822025	0	0.663373	0.48885	69.9385	45.0249	73.5775	38.8524	19.4316	32.2352	574.127	498.982	839.757
TVAG_219940	76.927	9.912	0	tRNA-Lys (anticodon: CTT)	0	0	0	1.0528	0	0	0	0	0	2.25608	8.41125	10.0333	704.641	107.337	483.527	16.3611	8.70317	42.3616
TVAG_331710	89.859	9.813	0	conserved hypothetical protein	0	0	0	1.0528	0	0.822025	0	0	0	135.365	116.768	190.633	307.287	123.992	298.175	178.485	137.8	127.085
TVAG_080390	54.814	9.745	0	tRNA-Gln (anticodon: TTG)	0	0	0	0	0	0	0	0	0	3.38412	4.45302	3.34443	399.12	115.664	328.396	47.5961	17.4063	67.2802
TVAG_279780	66.918	9.711	0	conserved hypothetical protein	0	0	0	0	0	0	0	0.663373	0	2.25608	3.95824	1.67222	271.967	117.515	173.264	211.208	165.36	256.662
TVAG_457470	60.9	9.574	0	tRNA-Gly (anticodon: TCC)	0.658883	0	0	0	0	0	0	0	0	9.02433	2.4739	11.7055	243.71	58.2949	207.514	220.132	168.261	174.43
TVAG_437130	71.642	9.488	0	tRNA-Asn (anticodon: GTT)	0	0	0	0	0	0.822025	0.714797	0	0	9.02433	5.93735	10.0333	582.786	155.453	421.072	32.7223	8.70317	62.2965
TVAG_300480	44.902	9.452	0	tRNA-Ala (anticodon: AGC)	0	0	0	0	0	0	0	0	0	67.6825	19.2964	51.8387	158.942	23.1329	179.308	113.041	92.8338	102.166
TVAG_411930	1,415.541	9.391	0	N-ethylmaleimide reductase	1.97665	3.32795	1.18021	6.31682	6.89092	5.75418	2.85919	3.98024	5.8662	154.542	175.647	120.4	819.432	374.753	771.629	5323.32	4582.22	13119.6
TVAG_430760	64.716	9.34	0	tRNA-Ser (anticodon: ACT)	0	0	0	1.0528	0	0	0	0	0.48885	9.02433	9.89559	16.7222	452.1	111.963	368.69	65.4446	34.8127	94.6907
TVAG_198470	123.73	9.319	0	tRNA-Leu (anticodon: AAG)	1.31777	0	0.590105	0	0	0	1.42959	0	0	13.5365	13.359	35.1165	1041.95	201.719	759.541	55.0329	36.2632	67.2802
TVAG_132290	3,693.911	9.246	0	conserved hypothetical protein	7.24771	7.21055	9.44169	13.6864	12.9205	17.2625	12.8663	9.28722	19.554	2737.76	3070.6	3685.56	5363.39	2611.24	4045.51	13334.3	11089.3	20443.2
TVAG_219260	60.556	9.245	0	tRNA-Pro (anticodon: AGG)	0	1.10932	0	0	0	0	0	0	0	83.475	29.6868	28.4277	395.588	97.1581	229.676	72.8815	97.1854	54.8209
TVAG_263770	46.518	9.186	0	tRNA-Arg (anticodon: ACG)	0	0	0	0	0.861365	0	0	0	0	2.25608	2.96868	13.3777	393.822	105.486	271.984	11.899	7.25264	27.4105
TVAG_050340	87,262.350	9.164	0	conserved hypothetical protein	206.23	187.474	243.714	592.728	416.901	327.988	187.991	183.754	389.613	137209	140366	127082	237383	97299.7	177175	180780	136279	334413
TVAG_353790	53.528	9.067	0	tRNA-Ile (anticodon: TAT)	0	0	0.590105	0	0	0	0	0.663373	0	1.12804	6.43213	13.3777	432.674	108.262	273.999	25.2854	18.8569	82.2314
TVAG_417000	301.011	9.01	0	conserved hypothetical protein	0	0	0	1.0528	0	1.64405	1.42959	3.31687	2.9331	93.6274	85.5968	33.4443	88.3008	39.7886	141.029	1866.66	1479.54	1579.84
TVAG_450630	96.181	9.002	0	conserved hypothetical protein	0	0	0	0	0	0	2.14439	0	0.9777	286.522	220.672	132.105	61.8106	9.25315	24.1764	380.768	281.403	331.417
TVAG_413040	50.42	8.982	0	tRNA-Trp (anticodon: CCA)	0	0	0	0	0	0.822025	0	0	0.48885	2.25608	3.95824	1.67222	460.93	126.768	306.234	2.97475	1.45053	0
TVAG_310790	372.673	8.833	0	conserved hypothetical protein	0.658883	0.554658	0	2.10561	2.58409	0	3.57398	3.98024	1.46655	285.394	318.638	148.827	407.95	240.582	354.587	1408.55	1290.97	2237.69
TVAG_459320	35.238	8.784	0	tRNA-Ser (anticodon: GCT)	0	0	0	0	0	0.822025	0	0	0	5.64021	8.90603	0	309.053	49.967	187.367	11.899	5.80211	54.8209
TVAG_279770	183.868	8.762	0	conserved hypothetical protein	0	0	0	3.15841	0.861365	2.46608	0	0.663373	0.9777	3.38412	5.44257	3.34443	554.529	305.354	449.278	722.865	716.561	540.734
TVAG_302980	561.004	8.752	0	alcohol dehydrogenase	0.658883	0	0.590105	11.5808	2.58409	8.22025	0	0.663373	0	48.5058	52.9414	41.8054	3692.74	1159.42	2959.59	764.512	820.999	533.258
TVAG_437380	15,718.058	8.747	0	conserved hypothetical protein	118.599	79.8707	104.449	53.693	35.316	47.6775	75.7684	76.2879	63.5505	14977	19584.9	36151.6	46940.7	23079.2	38349.8	35374.3	29415.3	38397.1
TVAG_151620	32,300.409	8.688	0	heat shock protein 70 (HSP70)-4	101.468	48.2552	75.5335	240.039	179.164	83.8466	229.45	231.517	218.027	66874.8	57880.3	52134.7	69459.2	24936.3	49438.7	71026.7	64874.9	123375
TVAG_608080	41.133	8.686	0	conserved hypothetical protein	0	0	0	0	0	0	0.714797	0	0.48885	2.25608	2.96868	1.67222	229.582	27.7595	209.529	95.1921	120.394	49.8372
TVAG_471520	31.623	8.623	0	malic enzyme	0	0	0	1.0528	0	0	0	0	0	28.201	9.40081	15.0499	81.2368	32.386	84.6173	102.629	134.899	79.7395
TVAG_294220	20,281.459	8.616	0	conserved hypothetical protein	61.935	44.3726	53.1095	88.4355	55.9887	52.6096	217.298	197.685	155.943	30474	39269.7	29992.9	28438.2	12805.4	22840.6	56966.5	42954.5	100397
TVAG_272890	25.119	8.613	0	tRNA-Gly (anticodon: GCC)	0	0	0	0	0	0	0	0	0	6.76825	8.41125	6.68886	137.749	27.7595	167.22	35.697	14.5053	47.3454
TVAG_RG_DS116141_1	29.639	8.536	0	conserved hypothetical protein	0	0	0	0	0	0	0	0.663373	0	0	0	0	197.794	82.3531	90.6614	55.0329	69.6254	37.3779
TVAG_337330	23.282	8.51	0	conserved hypothetical protein	0	0	0	0	0	0	0	0	0	3.38412	3.95824	1.67222	144.813	58.2949	205.499	0	1.45053	0
TVAG_340520	22.96	8.488	0	tRNA-Arg (anticodon: ACG)	0	0	0	0	0	0	0	0	0	0	3.46346	11.7055	185.432	57.3696	139.014	4.46213	4.35159	7.47558
TVAG_085900	22.854	8.483	0	tRNA-Arg (anticodon: ACG)	0	0	0	0	0	0	0	0	0	0	0	0	199.56	38.8632	98.7202	23.798	13.0548	37.3779
TVAG_209840	34.601	8.437	0	conserved hypothetical protein	0	0	0	0	0.861365	0	0	0	0.48885	0	0	0	294.925	54.5936	110.808	53.5456	82.6801	24.9186
TVAG_315030	22.038	8.425	0	tRNA-Ala (anticodon: AGC)	0	0	0	0	0	0	0	0	0	4.51216	2.4739	18.3944	171.304	42.5645	72.5291	26.7728	5.80211	52.3291
TVAG_291760	27.355	8.411	0	r2r3-MYB transcription factor	0	0	0	0	0	0.822025	0	0	0	42.8656	19.7912	8.36108	81.2368	37.0126	66.485	84.7805	63.8233	87.2151
TVAG_357120	2,236.787	8.397	0	conserved hypothetical protein	9.22436	8.31986	8.85158	29.4785	6.89092	21.3727	7.86276	9.9506	17.5986	276.37	196.427	120.4	8353.26	2786.12	9974.77	7603.47	6755.11	4076.68
TVAG_502870	25.805	8.331	0	tRNA-Asp (anticodon: GTC)	0	0	0	0	0	0.822025	0	0	0	14.6645	9.89559	53.5109	178.368	45.3405	126.926	13.3864	11.6042	9.96744
TVAG_378670	31.445	8.297	0	Clan CA, family C19, ubiquitin hydrolase-like cysteine peptidase	0	0.554658	0	1.0528	0	0	0	0	0	31.5851	15.8329	35.1165	12.3621	5.55189	6.04409	182.947	182.767	92.1988
TVAG_589300	361.778	8.257	0	conserved hypothetical protein	0	1.10932	0	3.15841	0	4.11013	5.00358	3.98024	3.9108	5.64021	3.95824	6.68886	1481.69	544.085	920.717	1282.12	1161.87	1083.96
TVAG_213650	18.611	8.186	0	tRNA-Tyr (anticodon: GTA)	0	0	0	0	0	0	0	0	0	0	0	0	158.942	39.7886	84.6173	16.3611	2.90106	32.3942
TVAG_112920	36.506	8.184	0	DNA-binding protein reb1	0.658883	0	0	0	0	1.64405	0	0	0	59.7862	53.4362	63.5442	42.3844	27.7595	64.4703	83.2931	130.548	129.577
TVAG_198250	18.589	8.181	0	tRNA-Val (anticodon: GAC)	0	0	0	0	0	0	0	0	0	5.64021	5.93735	3.34443	75.9387	47.1911	94.6908	53.5456	33.3622	14.9512
TVAG_158950	35.07	8.129	0	conserved hypothetical protein	0	0	0	0	0	0	0.714797	0.663373	0.48885	31.5851	7.42169	18.3944	38.8524	17.581	42.3087	148.738	127.647	196.857
TVAG_307930	1,412.747	8.125	0	MYB37	0	0.554658	0.590105	4.21121	7.75228	9.8643	22.8735	25.2082	19.554	457.985	609.074	433.104	3637.99	2351.23	3596.24	5100.22	4834.61	4318.39
TVAG_417080	249.948	8.106	0	conserved hypothetical protein	3.29442	3.8826	1.77032	0	1.72273	0.822025	1.42959	0.663373	1.9554	326.004	168.72	152.172	446.802	190.615	495.616	901.35	887.724	914.513
TVAG_414180	21.871	8.095	0	tRNA-Trp (anticodon: CCA)	0	0	0.590105	0	0	0	0	0	0	0	0.494779	1.67222	196.028	47.1911	100.735	11.899	10.1537	24.9186
TVAG_096580	21.78	8.087	0	conserved hypothetical protein	0	0	0	1.0528	0	0	0	0	0	2.25608	6.92691	0	174.836	36.0873	139.014	14.8738	14.5053	2.49186
TVAG_221990	132,885.920	8.07	0	conserved hypothetical protein	1634.03	1903.03	2286.07	832.767	503.898	542.537	253.753	281.27	632.083	188525	207894	203356	272307	125635	213044	324391	247588	600337
TVAG_300820	949.456	8.051	0	conserved hypothetical protein	5.27107	1.66397	2.36042	11.5808	18.0887	13.1524	2.14439	3.98024	7.33275	902.433	1264.66	583.603	4324.98	2251.29	3144.94	1322.28	1199.59	2030.87
TVAG_307910	531.319	8.041	0	MYB124	2.63553	3.32795	2.95053	5.26402	0	0	10.7219	7.2971	3.9108	1505.93	2223.54	1421.38	14.1281	10.1785	10.0735	1121.48	1688.42	1532.49
TVAG_299890	57.139	8.033	0	tRNA-Tyr (anticodon: GTA)	0	0	0	1.0528	0	0	0.714797	0.663373	1.46655	6.76825	3.95824	5.01665	487.421	117.515	302.205	19.3359	27.56	54.8209
TVAG_228340	16.833	8.031	0	hypothetical protein	0	0	0	0	0	0	0	0	0	2.25608	2.4739	8.36108	79.4708	24.0582	50.3674	38.6718	27.56	69.7721
TVAG_183490	16.786	8.031	0	tRNA-Trp (anticodon: CCA)	0	0	0	0	0	0	0	0	0	14.6645	4.45302	23.411	100.663	37.9379	72.5291	23.798	7.25264	17.443
TVAG_339040	169.093	8.007	0	BAS1	3.9533	0	0	4.21121	0	1.64405	2.14439	0	0.48885	175.974	184.058	155.516	762.919	632.916	832.07	96.6795	73.977	117.117
TVAG_137260	130.601	7.992	0	ankyrin repeat-containing protein	1.97665	1.66397	4.13074	0	0	0	0	0.663373	0.48885	924.994	332.492	476.581	286.095	63.8468	257.881	0	0	0
TVAG_020600	25,987.982	7.957	0	conserved hypothetical protein	82.3604	87.0812	124.512	430.597	507.344	239.209	140.815	151.912	112.924	26898.1	29965.3	26839.1	106925	45696.7	84204.3	42201.3	34264.4	68912.4
TVAG_547520	305.606	7.944	0	threonine synthase	0	0	0.590105	0	1.72273	1.64405	7.14797	6.63373	4.39965	4.51216	2.96868	5.01665	17.6602	1.85063	14.1029	1835.42	2059.75	1537.48
TVAG_005290	15.627	7.931	0	tRNA-Leu (anticodon: AAG)	0	0	0	0	0	0	0	0	0	6.76825	0.494779	5.01665	150.111	36.0873	64.4703	2.97475	2.90106	12.4593
TVAG_127210	15.613	7.93	0	tRNA-Thr (anticodon: CGT)	0	0	0	0	0	0	0	0	0	2.25608	3.95824	1.67222	128.919	26.8341	102.75	5.94951	8.70317	0
TVAG_146930	46.042	7.916	0	tRNA-Leu (anticodon: CAG)	0	0	0	1.0528	0.861365	0.822025	0	0	0.9777	7.89629	7.91647	11.7055	286.095	101.785	280.043	49.0834	23.2085	57.3128
TVAG_082470	24.067	7.908	0	modulator of drug activity B	0	0	0	0	0	0.822025	0	0	0.48885	9.02433	26.2233	3.34443	114.791	37.0126	114.838	50.5708	53.6696	22.4267
TVAG_191640	323.547	7.893	0	60S acidic ribosomal protein P0	3.29442	3.32795	1.77032	7.36962	2.58409	2.46608	0.714797	1.99012	1.46655	118.444	162.288	192.305	2574.85	596.828	1615.79	214.182	187.118	137.052
TVAG_177200	23.497	7.874	0	tRNA-Leu (anticodon: AAG)	0	0.554658	0	0	0.861365	0	0	0	0	0	3.46346	6.68886	236.646	30.5354	116.852	5.94951	1.45053	19.9349
TVAG_302260	36.618	7.853	0	conserved hypothetical protein	0	0	0.590105	0	0	0.822025	0.714797	0.663373	0	9.02433	2.96868	6.68886	19.4262	12.9544	48.3527	200.796	201.623	154.495
TVAG_608090	81.734	7.849	0	conserved hypothetical protein	1.31777	0	0	2.10561	3.44546	0	0	0	0	4.51216	3.95824	3.34443	528.039	113.814	501.66	124.94	156.657	27.4105
TVAG_399710	69.855	7.843	0	conserved hypothetical protein	0.658883	0	0	1.0528	0.861365	0	0.714797	1.32675	0.9777	328.26	50.9623	152.172	220.752	58.2949	136.999	81.8057	120.394	102.166
TVAG_436010	14.669	7.834	0	tRNA-Tyr (anticodon: GTA)	0	0	0	0	0	0	0	0	0	5.64021	7.91647	3.34443	104.195	20.3569	74.5438	13.3864	7.25264	27.4105
TVAG_357150	200.545	7.816	0	modulator of drug activity B	0	0	0	0	0	0.822025	3.57398	5.30698	5.8662	19.1767	12.8643	8.36108	483.889	173.034	495.616	890.939	850.01	660.343
TVAG_474290	6,073.443	7.81	0	conserved hypothetical protein	20.4254	23.8503	37.7667	108.439	69.7705	119.194	35.7398	51.0797	21.0205	5345.79	4652.41	7431.33	15779.4	11735.8	12305.8	17351.7	16380.8	17851.7
TVAG_323370	17.547	7.776	0	tRNA-Glu (anticodon: TTC)	0	0.554658	0	0	0	0	0	0	0	2.25608	0	1.67222	144.813	33.3114	124.911	1.48738	4.35159	2.49186
TVAG_221580	369.999	7.763	0	conserved hypothetical protein	1.97665	2.21863	0	5.26402	6.89092	10.6863	2.85919	0	1.9554	463.625	1279	871.224	1234.45	501.521	1081.89	465.549	332.171	398.698
TVAG_257240	13.899	7.76	0	tRNA-Val (anticodon: GAC)	0	0	0	0	0	0	0	0	0	0	0.989559	1.67222	121.855	18.5063	72.5291	7.43688	7.25264	19.9349
TVAG_224560	1,167.866	7.723	0	conserved hypothetical protein	9.22436	11.0932	12.3922	5.26402	3.44546	1.64405	20.7291	16.5843	17.1097	3683.05	2092.42	1999.97	3625.63	1206.61	2607.02	1429.37	1459.23	2820.79
TVAG_407270	13.496	7.72	0	tRNA-Arg (anticodon: ACG)	0	0	0	0	0	0	0	0	0	43.9936	19.7912	16.7222	49.4485	7.40252	44.3233	37.1844	11.6042	12.4593
TVAG_205960	20.838	7.717	0	conserved hypothetical protein	0	0.554658	0	1.0528	0	0	0	0	0	47.3777	144.97	28.4277	68.8747	26.8341	18.1323	2.97475	15.9558	19.9349
TVAG_410480	16.882	7.713	0	tRNA-Leu (anticodon: AAG)	0	0.554658	0	0	0	0	0	0	0	5.64021	2.96868	13.3777	128.919	24.0582	50.3674	16.3611	21.7579	39.8698
TVAG_331700	63.593	7.709	0	conserved hypothetical protein	0	0.554658	1.77032	2.10561	0	0	0.714797	0	0.48885	89.1152	119.242	138.794	204.858	89.7556	179.308	95.1921	113.141	109.642
TVAG_459360	16.852	7.707	0	tRNA-Gly (anticodon: TCC)	0	0	0	0	0	0	0.714797	0	0	7.89629	7.42169	8.36108	84.7688	22.2076	80.5879	29.7475	21.7579	39.8698
TVAG_273420	13.313	7.703	0	DNA-binding protein eta2	0	0	0	0	0	0	0	0	0	11.2804	7.42169	8.36108	102.429	41.6392	68.4997	0	0	0
TVAG_427670	32.661	7.7	0	conserved hypothetical protein	0	0.554658	0	1.0528	0.861365	0.822025	0	0	0	36.0973	15.8329	11.7055	61.8106	13.8797	74.5438	172.536	150.855	47.3454
TVAG_203360	31.775	7.697	0	conserved hypothetical protein	0	0	0	0	0	0.822025	0.714797	0	0.9777	7.89629	7.91647	11.7055	220.752	74.9505	120.882	62.4698	30.4611	32.3942
TVAG_371550	13.308	7.695	0	tRNA-Val (anticodon: GAC)	0	0	0	0	0	0	0	0	0	1.12804	0.989559	0	37.0864	8.32784	46.338	53.5456	34.8127	57.3128
TVAG_425920	38.624	7.694	0	tRNA-Ser (anticodon: AGA)	0	0.554658	0	1.0528	0	0	0	0.663373	0.9777	18.0487	8.90603	38.461	204.858	60.1455	175.279	41.6466	44.9664	99.6744
TVAG_399700	59,591.257	7.683	0	conserved hypothetical protein	973.829	1124.29	627.282	350.584	269.607	289.353	532.523	492.223	531.869	177092	149711	173798	80067.7	37423.5	62153.4	93291.2	74684.8	219229
TVAG_TEG_DS113283_1_1	20.488	7.677	0	PIF1 transposable element protein	0	0.554658	0	0	0	0	0.714797	0	0	3.38412	4.45302	3.34443	153.643	40.7139	155.132	0	4.35159	2.49186
TVAG_035600	13.058	7.671	0	tRNA-Leu (anticodon: AAG)	0	0	0	0	0	0	0	0	0	0	1.97912	1.67222	93.5989	17.581	110.808	2.97475	1.45053	4.98372
TVAG_241810	12.871	7.647	0	tRNA-Leu (anticodon: AAG)	0	0	0	0	0	0	0	0	0	1.12804	3.46346	5.01665	90.0669	18.5063	92.6761	2.97475	2.90106	14.9512
TVAG_552760	3,851.617	7.607	0	conserved hypothetical protein	91.5848	53.2471	75.5335	42.1121	32.7319	25.4828	17.1551	11.9407	3.9108	8373.45	7795.25	7976.47	8923.68	3223.8	6670.66	7875.66	6576.7	11559.7
TVAG_412710	15.667	7.601	0	conserved hypothetical protein	0	0	0	0	0	0.822025	0	0	0	10.1524	16.8225	13.3777	63.5766	21.2823	70.5144	43.1339	17.4063	24.9186
TVAG_228310	196.259	7.6	0	alcohol dehydrogenase	3.29442	2.77329	4.13074	2.10561	0.861365	0	0.714797	1.32675	2.44425	83.475	72.2378	118.727	353.203	164.706	229.676	572.64	612.123	1308.23
TVAG_277670	29.939	7.587	0	conserved hypothetical protein	0	0	0.590105	0	0.861365	0	0	0.663373	0.48885	6.76825	21.7703	16.7222	139.515	84.2037	78.5732	49.0834	44.9664	94.6907
TVAG_327570	19.301	7.585	0	tRNA-Gly (anticodon: GCC)	0.658883	0	0	0	0	0.822025	0	0	0	5.64021	6.43213	5.01665	150.111	35.162	88.6467	14.8738	10.1537	29.9023
TVAG_463880	29.652	7.572	0	conserved hypothetical protein	0	0.554658	1.18021	0	0	0	0	0.663373	0	59.7862	79.1647	48.4942	0	0	0	101.142	95.7349	147.02
TVAG_443110	456.842	7.561	0	Clan CA, family C19, ubiquitin hydrolase-like cysteine peptidase	1.31777	1.66397	0.590105	5.26402	11.1977	4.11013	4.28878	9.28722	5.8662	9.02433	23.7494	21.7388	1774.85	633.841	1128.23	1591.49	1591.23	1405.41
TVAG_417010	393.883	7.56	0	conserved hypothetical protein	0	0	0	0	0	0	12.1515	15.2576	9.777	110.548	121.221	65.2164	56.5125	32.386	96.7055	2293.54	2106.17	2170.41
TVAG_132130	126.656	7.536	0	conserved hypothetical protein	0	0	0	6.31682	3.44546	0.822025	0.714797	1.32675	0	0	0	0	794.708	371.051	457.336	254.341	210.327	179.414
TVAG_006370	2,576.987	7.535	0	60S acidic ribosomal protein P0	11.201	9.42918	15.9328	55.7986	40.4841	30.4149	24.3031	37.1489	25.4202	1099.84	1766.36	2004.99	8558.12	2888.83	5486.02	7322.36	6755.11	10254
TVAG_213840	11.831	7.529	0	tRNA-Leu (anticodon: TAA)	0	0	0	0	0	0	0	0	0	0	1.48434	0	105.961	17.581	72.5291	1.48738	1.45053	12.4593
TVAG_097570	6,797.598	7.523	0	conserved hypothetical protein	72.4771	69.8869	61.9611	60.0098	51.6819	45.2114	100.072	92.2089	106.569	12927.4	13569.8	10332.6	20189.1	7345.15	14642.8	10774.6	8511.7	23403.6
TVAG_204820	11.707	7.515	0	tRNA-Leu (anticodon: AAG)	0	0	0	0	0	0	0	0	0	1.12804	0.989559	0	111.259	25.9088	68.4997	1.48738	1.45053	0
TVAG_309320	14.633	7.514	0	tRNA-Leu (anticodon: AAG)	0	0	0	0	0	0	0	0	0.48885	0	0.989559	0	148.345	28.6848	76.5585	1.48738	4.35159	2.49186
TVAG_174700	11.704	7.507	0	tRNA-Glu (anticodon: TTC)	0	0	0	0	0	0	0	0	0	0	3.46346	1.67222	44.1504	15.7304	86.632	20.8233	5.80211	32.3942
TVAG_438890	11.556	7.495	0	tRNA-Ala (anticodon: AGC)	0	0	0	0	0	0	0	0	0	0	0.989559	3.34443	81.2368	26.8341	86.632	1.48738	0	7.47558
TVAG_113630	191.314	7.48	0	ubiquitin	0	0	0.590105	2.10561	0.861365	0	5.71837	5.30698	4.39965	90.2433	167.73	117.055	842.39	257.238	779.688	449.188	519.289	201.841
TVAG_119440	34.783	7.451	0	tRNA-Ser (anticodon: GCT)	1.31777	0	0	1.0528	0.861365	0	0.714797	0	0	18.0487	14.3486	33.4443	238.412	49.967	175.279	29.7475	13.0548	49.8372
TVAG_108560	102.622	7.433	0	conserved hypothetical protein	0	0	0	0	5.16819	0.822025	0	0.663373	3.9108	145.517	205.828	152.172	459.164	183.212	388.837	107.091	82.6801	112.134
TVAG_337060	1,683.226	7.42	0	conserved hypothetical protein	11.201	9.42918	11.212	33.6897	42.2069	30.4149	12.1515	15.921	12.7101	3326.59	2999.35	2075.22	4240.21	2186.52	3580.12	3526.57	3038.86	5145.69
TVAG_001410	10.954	7.417	0	conserved hypothetical protein	0	0	0	0	0	0	0	0	0	1.12804	0.989559	1.67222	56.5125	39.7886	62.4556	16.3611	5.80211	12.4593
TVAG_351740	34.438	7.412	0	conserved hypothetical protein	0	0	0	0	2.58409	1.64405	0	0	0	48.5058	51.9518	43.4776	141.281	59.2202	183.337	22.3107	23.2085	42.3616
TVAG_486490	10.786	7.393	0	conserved hypothetical protein	0	0	0	0	0	0	0	0	0	1.12804	9.40081	1.67222	61.8106	29.6101	14.1029	20.8233	23.2085	32.3942
TVAG_415450	405.271	7.384	0	pirin	16.4721	10.5385	11.212	2.10561	0.861365	1.64405	0	0	0.48885	2006.78	1991.49	3237.41	10.5961	0.925315	0	0	4.35159	0
TVAG_288580	10.667	7.377	0	tRNA-Ile (anticodon: GAT)	0	0	0	0	0	0	0	0	0	7.89629	5.44257	5.01665	104.195	21.2823	36.2646	2.97475	1.45053	7.47558
TVAG_018600	13.184	7.363	0	conserved hypothetical protein	0	0	0	0	0	0	0	0.663373	0	18.0487	12.3695	28.4277	0	0	0	55.0329	75.4275	47.3454
TVAG_508060	381.323	7.357	0	conserved hypothetical protein	2.63553	4.99192	1.18021	1.0528	0	2.46608	2.14439	2.65349	22.9759	497.466	303.3	327.754	1840.19	576.472	1172.55	739.226	706.407	660.343
TVAG_241160	35,278.086	7.337	0	malic enzyme	81.0426	94.8465	59.0105	1171.77	1308.41	864.77	119.371	120.071	84.571	9334.54	7595.85	7417.95	100896	50176.2	87998	101280	108875	157528
TVAG_554950	10.263	7.326	0	conserved hypothetical protein	0	0	0	0	0	0	0	0	0	2.25608	8.90603	8.36108	127.153	13.8797	24.1764	0	0	0
TVAG_TEG_DS113576_2_1	16.104	7.323	0	Maverick transposable element c-integrase	0	0	0	0	0	0.822025	0.714797	0	0	14.6645	1.97912	28.4277	114.791	23.1329	86.632	10.4116	5.80211	2.49186
TVAG_037020	35.25	7.317	0	conserved hypothetical protein	0.658883	1.10932	0	0	0.861365	0	0	0.663373	0.48885	53.0179	48.4884	31.7721	231.348	83.2784	181.323	1.48738	0	0
TVAG_113650	299.676	7.305	0	conserved hypothetical protein	2.63553	3.32795	3.54063	2.10561	3.44546	3.2881	7.14797	5.30698	2.9331	138.749	353.767	322.738	1259.17	437.674	1011.38	739.226	654.188	443.551
TVAG_362970	15.855	7.305	0	r2r3-MYB transcription factor	0	0	0	0	0.861365	0.822025	0	0	0	0	1.97912	1.67222	125.387	55.5189	94.6908	4.46213	0	0
TVAG_406870	130.783	7.302	0	MYB37	0.658883	0	0	0	2.58409	0.822025	1.42959	2.65349	5.8662	138.749	282.024	140.466	383.226	154.528	334.44	281.114	256.744	368.795
TVAG_167770	1,087.541	7.293	0	conserved hypothetical protein	4.61218	0.554658	2.95053	27.3729	19.8114	52.6096	6.43317	7.2971	3.9108	2044.01	2100.34	2443.11	1151.44	660.675	1372.01	2946.49	2396.27	4335.84
TVAG_219570	159.778	7.291	0	conserved hypothetical protein	0	1.10932	0	2.10561	6.02955	6.5762	1.42959	1.99012	0	118.444	188.511	78.5941	360.267	141.573	378.763	669.32	525.091	396.206
TVAG_065800	91.214	7.283	0	conserved hypothetical protein	0	0	0	3.15841	1.72273	2.46608	2.14439	1.32675	0.48885	67.6825	66.3004	61.872	577.488	254.462	386.822	58.0077	50.7685	107.15
TVAG_143240	15.559	7.277	0	tRNA-Thr (anticodon: CGT)	0	0	0	0	0	0	0	0.663373	0.48885	3.38412	1.97912	0	130.685	42.5645	68.4997	10.4116	1.45053	19.9349
TVAG_402800	15.53	7.276	0	tRNA-Tyr (anticodon: GTA)	0	0	0	0	0	0	1.42959	0	0	2.25608	2.4739	3.34443	5.29805	1.85063	0	93.7047	121.844	47.3454
TVAG_196230	620.955	7.274	0	malate dehydrogenase	5.27107	4.43726	4.13074	14.7392	17.2273	9.8643	6.43317	7.96048	2.9331	2304.59	1103.36	1381.25	1993.83	740.252	2739.99	345.071	308.963	186.89
TVAG_193650	29.47	7.273	0	conserved hypothetical protein	0	0	0	0	0	0	0.714797	1.99012	0.48885	6.76825	2.96868	1.67222	3.53203	0	16.1176	208.233	213.228	74.7558
TVAG_302270	18.945	7.234	0	conserved hypothetical protein	0	0	0	0	0	0	1.42959	0.663373	0	2.25608	5.44257	3.34443	24.7242	5.55189	16.1176	104.116	82.6801	94.6907
TVAG_315070	9.566	7.225	0	conserved hypothetical protein	0	0	0	0	0	0	0	0	0	20.3047	10.8851	6.68886	83.0028	16.6557	30.2205	2.97475	1.45053	0
TVAG_424210	9.507	7.208	0	tRNA-Glu (anticodon: TTC)	0	0	0	0	0	0	0	0	0	3.38412	2.4739	3.34443	51.2145	20.3569	74.5438	10.4116	2.90106	2.49186
TVAG_388120	9.429	7.196	0	tRNA-Glu (anticodon: CTC)	0	0	0	0	0	0	0	0	0	1.12804	0.494779	3.34443	79.4708	12.0291	56.4115	1.48738	2.90106	12.4593
TVAG_158940	11.752	7.182	0	conserved hypothetical protein	0	0	0	0	0	0	0	0	0.48885	19.1767	8.90603	16.7222	8.83008	3.70126	14.1029	43.1339	39.1643	57.3128
TVAG_319690	8,332.966	7.161	0	conserved hypothetical protein	5.27107	5.54658	5.90105	408.488	224.816	372.377	7.14797	5.97036	6.35505	435.424	1573.89	371.232	65114.8	23550.2	53381.4	1996.06	1646.35	882.119
TVAG_311640	52.118	7.156	0	CAMK family protein kinase	0.658883	0.554658	0	1.0528	1.72273	2.46608	0.714797	0	0	49.6338	43.0458	23.411	264.903	117.515	265.94	49.0834	55.1201	62.2965
TVAG_089190	11.451	7.152	0	conserved hypothetical protein	0	0	0.590105	0	0	0	0	0	0	29.3291	16.8225	13.3777	61.8106	7.40252	42.3087	10.4116	11.6042	12.4593
TVAG_196910	17.692	7.143	0	conserved hypothetical protein	0	0	0	0	0.861365	0.822025	0	0	0.48885	9.02433	5.93735	3.34443	58.2786	44.4151	26.1911	74.3688	79.7791	14.9512
TVAG_126250	39.707	7.14	0	Clan CA, family C19, ubiquitin hydrolase-like cysteine peptidase	0.658883	0	0.590105	2.10561	0.861365	0.822025	0	0.663373	0	228.992	159.319	105.35	22.9582	12.0291	26.1911	46.1087	50.7685	57.3128
TVAG_362940	29.118	7.134	0	tRNA-Leu (anticodon: TAG)	0	0	0	0	2.58409	1.64405	0	0	0	20.3047	8.41125	31.7721	181.9	43.4898	112.823	26.7728	24.659	69.7721
TVAG_385360	8.962	7.121	0	tRNA-Arg (anticodon: TCT)	0	0	0	0	0	0	0	0	0	1.12804	0.494779	0	75.9387	9.25315	12.0882	14.8738	10.1537	37.3779
TVAG_294230	119.869	7.12	0	conserved hypothetical protein	0	0	0	0	0	2.46608	3.57398	3.98024	4.8885	181.615	66.7952	102.005	296.691	62.9214	223.631	423.902	381.489	403.681
TVAG_390990	11.169	7.115	0	tRNA-Gly (anticodon: GCC)	0	0	0	0	0	0	0	0.663373	0	2.25608	2.96868	5.01665	93.5989	27.7595	30.2205	7.43688	8.70317	22.4267
TVAG_RG_DS113654_1	8.823	7.112	0.035	conserved hypothetical protein	0	0	0	0	0	0	0	0	0	32.7132	47.4988	78.5941	0	0	0	0	0	0
TVAG_057470	59.813	7.108	0	conserved hypothetical protein	0.658883	1.10932	0.590105	0	0	0	2.85919	1.32675	0.9777	139.877	79.6595	110.366	0	0.925315	0	281.114	237.887	219.284
TVAG_007840	62.605	7.107	0	DNA-binding protein reb1	1.31777	0	1.18021	1.0528	1.72273	0	0.714797	0.663373	1.46655	86.8592	111.325	78.5941	60.0446	24.0582	94.6908	282.602	216.129	164.463
TVAG_552320	8.802	7.1	0	conserved hypothetical protein	0	0	0	0	0	0	0	0	0	32.7132	5.44257	10.0333	40.6184	4.62658	10.0735	16.3611	26.1095	12.4593
TVAG_296560	303.284	7.093	0	conserved hypothetical protein	2.63553	6.10123	8.26148	10.528	2.58409	9.8643	0	0	0	736.611	551.184	1857.83	941.287	548.712	777.673	1.48738	4.35159	0
TVAG_154390	31.979	7.09	0	conserved hypothetical protein	0	0.554658	0.590105	1.0528	0.861365	1.64405	0	0	0	33.8412	34.6346	25.0832	121.855	87.905	88.6467	47.5961	39.1643	92.1988
TVAG_142670	57.125	7.089	0	conserved hypothetical protein	0.658883	0.554658	0.590105	0	1.72273	1.64405	0.714797	0.663373	0.9777	7.89629	139.033	8.36108	310.819	178.586	199.455	87.7552	29.0106	59.8047
TVAG_417020	117.962	7.086	0	conserved hypothetical protein	0.658883	2.21863	1.18021	5.26402	1.72273	4.93215	0	0.663373	0	89.1152	102.914	61.872	392.056	141.573	374.734	429.852	300.259	214.3
TVAG_452950	20.485	7.08	0	tRNA-Arg (anticodon: CCG)	0	0	0	0	0	0	1.42959	0	0.9777	0	0	0	148.345	26.8341	157.146	16.3611	10.1537	7.47558
TVAG_RG_DS113937_2	24.567	7.072	0.02	conserved hypothetical protein	0	0	0	0	0.861365	2.46608	0	0	0	0	0	0	270.201	51.8177	116.852	0	0	0
TVAG_362410	505.499	7.056	0	GTP-binding protein ypt10	2.63553	1.10932	2.95053	6.31682	4.30682	5.75418	7.14797	9.9506	26.8867	494.082	580.871	423.071	706.407	355.321	584.262	2051.09	1788.5	2048.31
TVAG_031060	16.701	7.055	0	modulator of drug activity B	0	0	0	0	0	0	0.714797	0.663373	0.48885	6.76825	1.48434	3.34443	1.76602	2.77595	2.0147	92.2174	81.2296	107.15
TVAG_425550	1,764.881	7.047	0	conserved hypothetical protein	0.658883	2.77329	2.95053	52.6402	77.5228	90.4228	5.00358	5.30698	2.44425	1578.13	2733.66	1739.1	3191.19	1780.31	2947.5	4246.46	3623.42	9688.35
TVAG_133460	29.406	7.046	0	conserved hypothetical protein	0.658883	0.554658	1.18021	0	0	0.822025	0	0	0.48885	13.5365	2.96868	3.34443	75.9387	24.0582	120.882	124.94	82.6801	77.2477
TVAG_026530	2,591.986	7.015	0	conserved hypothetical protein	50.734	95.4011	71.9929	5.26402	19.8114	22.1947	40.0286	27.1983	23.4648	2541.48	3786.55	3580.21	6594.31	3017.45	6640.44	5991.15	6054.51	8093.56
TVAG_402270	8.276	7.001	0	tRNA-Gly (anticodon: GCC)	0	0	0	0	0	0	0	0	0	3.38412	1.48434	1.67222	51.2145	15.7304	32.2352	11.899	1.45053	29.9023
TVAG_196240	257.094	6.993	0	malate dehydrogenase	5.92995	2.77329	2.36042	2.10561	9.47501	4.93215	1.42959	5.97036	1.46655	750.147	507.644	403.004	974.841	297.952	1289.41	126.427	142.152	99.6744
TVAG_444330	8.158	6.99	0	tRNA-Arg (anticodon: ACG)	0	0	0	0	0	0	0	0	0	2.25608	1.48434	0	65.3426	27.7595	30.2205	2.97475	4.35159	12.4593
TVAG_228520	7,389.267	6.988	0	malic enzyme	72.4771	112.041	80.2543	274.782	242.043	179.201	32.8806	26.5349	20.5317	4274.15	6333.67	5198.92	12528.1	4720.03	11929	22181.3	21950.9	42850
TVAG_403330	12.535	6.976	0	conserved hypothetical protein	0	0	0	0	0	0	0.714797	0	0.48885	40.6095	53.931	25.0832	17.6602	11.1038	8.05879	13.3864	7.25264	47.3454
TVAG_099110	1,681.336	6.968	0	conserved hypothetical protein	29.6497	14.4211	53.1095	35.7953	14.6432	57.5418	12.1515	14.5942	8.31045	4156.83	7194.09	9774.1	2382.36	2168.94	2312.87	899.863	422.104	712.672
TVAG_511820	10.012	6.959	0	tRNA-Ser (anticodon: AGA)	0	0	0	0	0	0	0	0	0.48885	2.25608	3.46346	0	81.2368	17.581	54.3968	1.48738	4.35159	14.9512
TVAG_418470	8.015	6.958	0	tRNA-Gln (anticodon: CTG)	0	0	0	0	0	0	0	0	0	0	0.989559	1.67222	56.5125	11.1038	42.3087	5.94951	5.80211	19.9349
TVAG_026540	1,865.742	6.958	0	conserved hypothetical protein	30.3086	70.4415	59.6007	10.528	12.0591	12.3304	23.5883	25.2082	21.9982	1580.39	2930.08	2112.01	5109.09	2477.99	5296.64	5937.61	3236.13	4637.35
TVAG_426580	84.398	6.952	0	tRNA-Leu (anticodon: AAG)	0.658883	0	0.590105	0	0	0	3.57398	3.31687	3.42195	87.9872	35.6241	90.2996	407.95	97.1581	243.778	139.813	71.0759	333.909
TVAG_177310	199.971	6.95	0	conserved hypothetical protein	0.658883	0.554658	0	9.47523	6.02955	5.75418	3.57398	1.32675	1.9554	0	0	0	277.265	308.13	257.881	1011.42	776.033	939.432
TVAG_047220	305.096	6.949	0	RAB	1.97665	1.10932	10.0318	6.31682	4.30682	5.75418	3.57398	2.65349	8.31045	345.181	324.575	311.032	217.22	67.548	306.234	1427.88	1491.14	956.875
TVAG_300940	7.953	6.949	0	tRNA-Thr (anticodon: TGT)	0	0	0	0	0	0	0	0	0	1.12804	1.48434	1.67222	74.1727	12.0291	38.2793	2.97475	1.45053	9.96744
TVAG_114330	4,620.372	6.935	0	golgin IMH1	98.8325	87.6359	87.3356	75.8018	46.5137	33.703	60.7577	78.278	105.103	1525.11	838.651	944.802	26575	7972.52	21718.4	9969.89	9075.96	3872.35
TVAG_482800	3,350.426	6.93	0	conserved hypothetical protein	25.6964	41.0447	12.9823	117.914	133.512	87.1347	33.5954	32.5053	7.33275	627.191	1653.06	919.718	19535.7	9951.77	11580.5	3751.16	4234.09	7562.8
TVAG_451160	12.236	6.929	0	tRNA-Ile (anticodon: TAT)	0	0	0	0	0	0	0	0	0.9777	1.12804	2.96868	3.34443	90.0669	28.6848	68.4997	13.3864	8.70317	2.49186
TVAG_429070	9.656	6.913	0.036	conserved hypothetical protein	0	0	0	0	0	0	0.714797	0	0	0	0	0	81.2368	9.25315	82.6026	0	0	0
TVAG_410060	9.703	6.912	0	tRNA-Tyr (anticodon: GTA)	0	0	0	0	0	0.822025	0	0	0	3.38412	1.97912	8.36108	105.961	12.0291	28.2058	8.92426	0	4.98372
TVAG_RG_DS113187_17	129.766	6.907	0	hypothetical protein	2.63553	1.10932	0.590105	0	0	0	5.00358	5.30698	4.39965	1.12804	0	0	316.117	163.781	358.616	712.453	659.991	104.658
TVAG_294240	163.611	6.901	0	ankyrin repeat-containing protein	0.658883	0	0.590105	0	0.861365	0	4.28878	7.96048	9.28815	201.919	73.2274	150.499	598.68	104.561	374.734	417.953	533.795	465.978
TVAG_207580	487.347	6.901	0	conserved hypothetical protein	1.31777	2.21863	3.54063	4.21121	11.1977	7.39823	12.8663	10.614	19.0651	345.181	294.394	229.094	1875.51	691.211	1668.17	990.593	886.273	1719.38
TVAG_469060	7.676	6.9	0	tRNA-Ile (anticodon: TAT)	0	0	0	0	0	0	0	0	0	3.38412	0	1.67222	47.6825	16.6557	50.3674	5.94951	0	12.4593
TVAG_112490	11.975	6.896	0	tRNA-Glu (anticodon: TTC)	0	0	0.590105	0	0	0	0	0	0.48885	3.38412	7.91647	0	104.195	12.0291	56.4115	19.3359	8.70317	2.49186
TVAG_160690	7.666	6.895	0	conserved hypothetical protein	0	0	0	0	0	0	0	0	0	3.38412	6.43213	1.67222	63.5766	13.8797	30.2205	5.94951	2.90106	9.96744
TVAG_113640	648.891	6.892	0	alcohol dehydrogenase	3.9533	6.65589	8.85158	5.26402	4.30682	7.39823	19.2995	21.2279	19.554	419.631	731.284	755.841	2430.04	805.95	1984.48	1542.41	1640.55	1273.34
TVAG_RG_DS113394_3	88.962	6.886	0	conserved hypothetical protein	1.97665	1.10932	0.590105	3.15841	3.44546	3.2881	0	0.663373	0	265.09	199.396	81.9386	588.084	186.914	167.22	31.2349	34.8127	32.3942
TVAG_015890	9.56	6.885	0	tRNA-Glu (anticodon: TTC)	0	0	0	0	0	0	0	0	0.48885	7.89629	2.96868	10.0333	52.9805	17.581	32.2352	25.2854	10.1537	12.4593
TVAG_027010	18.759	6.882	0	tRNA-Ser (anticodon: CGA)	0	0.554658	0	1.0528	1.72273	0	0	0	0	9.02433	2.96868	11.7055	30.0223	5.55189	24.1764	47.5961	98.6359	104.658
TVAG_167930	14.812	6.877	0	tRNA-Met (anticodon: CAT)	0	0	0.590105	0	0	0	0	0	0.9777	29.3291	17.8121	30.0999	17.6602	4.62658	8.05879	52.0582	40.6148	64.7884
TVAG_114340	9.456	6.873	0	tRNA-Met (anticodon: CAT)	0	0	0.590105	0	0	0	0	0	0	0	0.989559	1.67222	52.9805	7.40252	56.4115	16.3611	18.8569	14.9512
TVAG_RG_DS115981_4	11.706	6.867	0.013	conserved hypothetical protein	0	0	0.590105	0	0	0.822025	0	0	0	0	0	0	134.217	16.6557	58.4262	0	0	0
TVAG_347420	38,893.274	6.866	0	DNAj/HSP40	413.12	485.325	456.742	760.124	558.164	350.183	1090.06	1129.06	706.877	68899.6	69342.4	58142.9	86734.4	34417.1	64915.6	82824.6	71232.6	157620
TVAG_085640	151.023	6.864	0	MYB124	0.658883	2.21863	0	6.31682	5.16819	4.11013	2.14439	3.31687	0.9777	186.127	272.623	197.321	413.248	166.557	294.146	355.483	287.205	520.799
TVAG_465220	34.424	6.859	0	conserved hypothetical protein	1.31777	0.554658	0.590105	0	0.861365	0	0.714797	0	0.9777	20.3047	22.7599	30.0999	19.4262	12.9544	54.3968	168.074	176.964	109.642
TVAG_210490	486.761	6.853	0	conserved hypothetical protein	0	0	0	25.2673	33.5932	13.9744	0	1.99012	0.9777	43.9936	70.2587	21.7388	2763.82	1324.13	3676.82	273.677	190.019	321.45
TVAG_160620	97.895	6.846	0	conserved hypothetical protein	0	0	0	6.31682	5.16819	4.11013	0	0	0.48885	19.1767	14.3486	25.0832	688.747	148.976	449.278	156.175	176.964	67.2802
TVAG_364200	7.372	6.844	0	tRNA-Arg (anticodon: CCT)	0	0	0	0	0	0	0	0	0	0	0.494779	0	70.6407	13.8797	38.2793	2.97475	1.45053	4.98372
TVAG_RG_DS113249_1	39.581	6.842	0	conserved hypothetical protein	1.31777	0.554658	0	0	0	0.822025	2.85919	0	0.48885	42.8656	38.098	31.7721	151.877	37.9379	86.632	69.9067	92.8338	154.495
TVAG_036800	113.374	6.84	0	conserved hypothetical protein	0	1.10932	0	1.0528	11.1977	4.11013	0	1.32675	0	216.584	193.459	110.366	257.838	198.018	340.484	263.266	182.767	259.154
TVAG_126590	11.465	6.835	0	conserved hypothetical protein	0	0	0	0	0.861365	0	0	0.663373	0	0	0	0	81.2368	52.743	66.485	1.48738	2.90106	0
TVAG_245230	125.17	6.826	0	conserved hypothetical protein	0.658883	0.554658	1.77032	0	0.861365	2.46608	3.57398	4.64361	4.8885	4.51216	6.92691	5.01665	30.0223	3.70126	32.2352	803.183	715.111	632.933
TVAG_126020	7.25	6.822	0	tRNA-Val (anticodon: GAC)	0	0	0	0	0	0	0	0	0	0	1.48434	1.67222	67.1086	23.1329	30.2205	1.48738	2.90106	2.49186
TVAG_190540	11.38	6.819	0	tRNA-Lys (anticodon: TTT)	0	0	0.590105	0	0	0	0	0.663373	0	2.25608	0.494779	5.01665	93.5989	22.2076	60.4409	2.97475	11.6042	4.98372
TVAG_517480	165.273	6.817	0	conserved hypothetical protein	0	0.554658	0	3.15841	2.58409	2.46608	5.71837	5.30698	6.35505	4.51216	6.92691	3.34443	480.357	183.212	261.911	728.815	733.967	545.718
TVAG_234400	14.021	6.81	0	conserved hypothetical protein	0	0	0	0	0	0	0	0.663373	0.9777	16.9206	36.6137	13.3777	0	0	0	62.4698	56.5706	64.7884
TVAG_291750	8.964	6.807	0.009	tRNA-Leu (anticodon: AAG)	0	0	0	0	0	0	0	0	0.48885	0	0	0	72.4067	18.5063	68.4997	0	1.45053	0
TVAG_495700	7.211	6.803	0	tRNA-Val (anticodon: GAC)	0	0	0	0	0	0	0	0	0	1.12804	0.989559	0	31.7883	16.6557	28.2058	16.3611	7.25264	27.4105
TVAG_219580	38.629	6.803	0	ABC transporter	0.658883	0	0	0	1.72273	0	2.14439	0.663373	0.9777	16.9206	15.8329	15.0499	75.9387	36.0873	50.3674	171.048	116.042	191.873
TVAG_320010	372.882	6.798	0	iron dehydrogenase	6.58883	9.42918	12.9823	2.10561	4.30682	0.822025	6.43317	8.62385	7.8216	187.255	352.283	295.982	181.9	76.8012	128.941	905.812	873.218	3650.58
TVAG_212350	3,100.108	6.797	0	conserved hypothetical protein	59.2995	95.4011	125.692	66.3266	29.2864	55.0757	27.1623	22.5547	16.132	2388.06	3886.49	3886.23	6059.2	3269.14	5751.96	10575.2	6782.67	12706
TVAG_212790	73.13	6.797	0	conserved hypothetical protein	0	0.554658	0	1.0528	5.16819	3.2881	0	0	1.9554	0	15.8329	10.0333	538.635	244.283	342.499	68.4193	52.219	32.3942
TVAG_RG_DS134175_2	17.946	6.796	0	conserved hypothetical protein	0	0	0	2.10561	0	0	0	1.32675	0	3.38412	2.4739	1.67222	153.643	11.1038	98.7202	20.8233	20.3074	7.47558
TVAG_387290	8.902	6.795	0.035	conserved hypothetical protein	0	0	0	0	0.861365	0	0	0	0	0	0	0	77.7047	33.3114	48.3527	0	0	0
TVAG_416980	744.761	6.795	0	conserved hypothetical protein	16.4721	18.3037	15.9328	21.0561	18.95	16.4405	6.43317	5.97036	1.46655	1351.39	1572.9	842.797	2163.37	848.514	1821.29	1618.27	1518.7	1547.45
TVAG_284630	25.604	6.789	0	conserved hypothetical protein	0	0	0	3.15841	1.72273	0	0	0	0	4.51216	5.44257	3.34443	250.774	49.967	139.014	1.48738	1.45053	0
TVAG_248800	7.187	6.789	0	tRNA-His (anticodon: GTG)	0	0	0	0	0	0	0	0	0	1.12804	3.95824	5.01665	24.7242	7.40252	56.4115	8.92426	4.35159	17.443
TVAG_406860	2,907.654	6.785	0	conserved hypothetical protein	14.4954	31.6155	40.7173	78.9603	51.6819	64.118	69.3353	56.3867	64.0393	3062.63	10749.1	3650.45	6774.44	4835.7	4672.08	4258.36	3843.9	10019.8
TVAG_190310	8.839	6.78	0	tRNA-Asp (anticodon: GTC)	0	0	0	0	0.861365	0	0	0	0	46.2497	9.40081	13.3777	40.6184	3.70126	22.1617	4.46213	5.80211	12.4593
TVAG_357110	45.907	6.766	0	tRNA-Ser (anticodon: AGA)	0	1.66397	0	0	0	0	1.42959	1.99012	1.9554	7.89629	6.92691	16.7222	120.089	26.8341	247.808	159.149	174.063	59.8047
TVAG_497450	6.938	6.763	0.029	tRNA-Glu (anticodon: CTC)	0	0	0	0	0	0	0	0	0	0	0.494779	0	75.9387	10.1785	38.2793	0	0	0
TVAG_260150	6.949	6.759	0	tRNA-Val (anticodon: GAC)	0	0	0	0	0	0	0	0	0	0	0.989559	0	67.1086	17.581	16.1176	10.4116	2.90106	9.96744
TVAG_306390	59.008	6.758	0	conserved hypothetical protein	0.658883	0	0	0	0.861365	1.64405	4.28878	1.99012	0.48885	81.219	75.7013	53.5109	171.304	60.1455	143.044	147.25	175.514	144.528
TVAG_213730	738.874	6.736	0	Heat shock 70 kDa protein	4.61218	5.54658	5.31095	8.42243	10.3364	10.6863	27.8771	36.4855	14.1766	1851.12	1924.2	1570.21	2069.77	529.28	1597.66	996.542	1050.18	1587.32
TVAG_334990	6.816	6.735	0	conserved hypothetical protein	0	0	0	0	0	0	0	0	0	0	0	0	5.29805	0	18.1323	49.0834	37.7137	12.4593
TVAG_389510	6.788	6.729	0	conserved hypothetical protein	0	0	0	0	0	0	0	0	0	1.12804	3.95824	1.67222	77.7047	23.1329	12.0882	0	0	2.49186
TVAG_489030	23.022	6.724	0	conserved hypothetical protein	0	0	0	0	1.72273	2.46608	0	0	0	9.02433	18.8016	1.67222	217.22	89.7556	54.3968	1.48738	2.90106	14.9512
TVAG_079010	15.982	6.723	0	tRNA-Leu (anticodon: AAG)	0	0	0	0	0	0	0	1.32675	0.9777	0	0	1.67222	137.749	23.1329	118.867	0	1.45053	2.49186
TVAG_167840	460.443	6.719	0	tRNA-Met (anticodon: CAT)	5.27107	16.0851	16.523	5.26402	3.44546	1.64405	9.29235	10.614	8.7993	782.86	261.244	331.099	754.089	247.985	487.557	1671.81	1900.19	1774.2
TVAG_079580	13.323	6.718	0	tRNA-Leu (anticodon: CAA)	0	0	0.590105	1.0528	0.861365	0	0	0	0	2.25608	2.4739	0	61.8106	20.3569	110.808	25.2854	4.35159	9.96744
TVAG_442540	10.585	6.713	0	tRNA-Leu (anticodon: TAA)	0	0	0	0	0	0	1.42959	0	0	0	2.96868	8.36108	65.3426	22.2076	70.5144	8.92426	5.80211	4.98372
TVAG_351730	57.842	6.707	0	conserved hypothetical protein	0.658883	0.554658	1.77032	2.10561	3.44546	0.822025	0	0.663373	0.48885	75.5787	95.4924	125.416	203.092	73.0999	294.146	49.0834	44.9664	69.7721
TVAG_RG_DS117321_2	576.072	6.701	0	conserved hypothetical protein	1.31777	2.21863	1.18021	14.7392	3.44546	9.8643	20.0143	31.8419	14.1766	68.8105	40.0771	51.8387	4672.88	557.965	2179.9	1250.88	912.383	535.75
TVAG_295200	117.453	6.697	0	conserved hypothetical protein	0.658883	1.10932	1.77032	8.42243	6.02955	0.822025	0	1.99012	0.9777	91.3713	110.831	112.038	353.203	291.474	471.439	190.384	172.613	299.023
TVAG_367450	6.621	6.69	0	tRNA-Glu (anticodon: TTC)	0	0	0	0	0	0	0	0	0	1.12804	0	0	61.8106	12.0291	34.2499	0	0	9.96744
TVAG_003460	31.556	6.69	0	conserved hypothetical protein	0	0.554658	0	1.0528	0.861365	0	0.714797	1.32675	0.9777	1.12804	0.989559	0	84.7688	52.743	136.999	72.8815	123.295	89.707
TVAG_484230	8.243	6.683	0	conserved hypothetical protein	0	0	0	0	0	0	0	0	0.48885	1.12804	0	0	74.1727	12.9544	52.3821	0	7.25264	0
TVAG_094550	597.635	6.674	0	ypr107cp	7.9066	6.10123	6.49116	0	1.72273	2.46608	12.1515	13.2675	52.7958	433.168	734.747	339.46	1343.94	594.978	1023.47	1999.03	1656.5	2529.24
TVAG_120600	50.12	6.672	0	conserved hypothetical protein	1.97665	0	0	3.15841	2.58409	0	0	0	1.46655	48.5058	32.6554	26.7554	379.694	89.7556	286.087	11.899	10.1537	7.47558
TVAG_333090	12.842	6.666	0	3-hydroxyacyl-CoA dehyrogenase	0	0.554658	0	0	0	0.822025	0	0	0.48885	14.6645	7.91647	13.3777	93.5989	16.6557	44.3233	7.43688	18.8569	12.4593
TVAG_425560	10.278	6.665	0	tRNA-Thr (anticodon: TGT)	0	0.554658	0	0	0	0	0	0	0.48885	4.51216	3.46346	5.01665	51.2145	12.9544	32.2352	22.3107	34.8127	17.443
TVAG_467980	15.843	6.663	0	tRNA-Ser (anticodon: CGA)	0	0.554658	0	1.0528	0	0	0	0.663373	0.48885	3.38412	3.46346	13.3777	97.1309	23.1329	72.5291	29.7475	7.25264	32.3942
TVAG_164040	3,342.192	6.662	0	conserved hypothetical protein	70.5005	67.6682	43.6678	93.6995	100.78	64.94	42.173	47.0995	58.662	3123.55	4249.66	2613.67	17533	7733.79	12704.7	4014.43	4044.07	3553.39
TVAG_489140	156.68	6.649	0	conserved hypothetical protein	3.9533	0.554658	3.54063	3.15841	0	0.822025	6.43317	7.2971	1.9554	198.535	579.882	491.631	218.986	140.648	215.573	301.937	326.369	318.958
TVAG_511360	87.232	6.646	0	Clan CA, family C19, ubiquitin hydrolase-like cysteine peptidase	0	0	0	3.15841	6.89092	5.75418	0	0	0	1.12804	0	0	727.599	248.91	328.396	110.066	105.889	32.3942
TVAG_437070	10.082	6.639	0	tRNA-Gln (anticodon: TTG)	0	0	0	2.10561	0	0	0	0	0	0	0.989559	1.67222	83.0028	21.2823	64.4703	2.97475	0	4.98372
TVAG_015290	29.938	6.623	0	CAMK family protein kinase	0.658883	0.554658	0	0	0.861365	0.822025	0	1.99012	0.48885	182.743	39.0876	53.5109	21.1922	2.77595	26.1911	78.831	94.2844	34.8861
TVAG_464470	511.816	6.619	0	conserved hypothetical protein	1.97665	1.66397	0.590105	35.7953	20.6728	23.8387	5.00358	3.31687	1.46655	150.029	350.799	168.894	1206.19	726.373	1297.47	2064.48	1250.36	1903.78
TVAG_075430	11,684.044	6.619	0	conserved hypothetical protein	273.437	294.523	407.173	207.402	76.6615	161.939	195.139	172.477	328.996	8068.88	7484.53	5514.97	54684.7	18227.8	41289.2	25987.4	26805.8	20131.7
TVAG_467740	4,897.022	6.613	0	conserved hypothetical protein	213.478	223.527	179.982	18.9505	3.44546	2.46608	83.6312	76.9513	87.993	5297.28	9242.48	5720.65	1933.79	1086.32	1535.2	19618.5	17068.4	25753.4
TVAG_390600	238.357	6.608	0	CAMK family protein kinase	8.56548	3.32795	1.18021	6.31682	15.5046	8.22025	0	0	1.46655	597.862	324.575	384.61	1061.38	397.886	612.468	193.359	262.546	411.157
TVAG_306590	4,435.972	6.601	0	conserved hypothetical protein	120.576	150.312	112.12	53.693	111.977	87.1347	72.1944	64.3472	41.0634	5692.1	6008.6	4406.29	8346.2	4087.12	7512.81	12394.3	11476.6	19110.1
TVAG_072450	6.263	6.6	0	tRNA-Ala (anticodon: TGC)	0	0	0	0	0	0	0	0	0	2.25608	0.989559	1.67222	42.3844	11.1038	30.2205	10.4116	8.70317	4.98372
TVAG_001700	551.6	6.598	0	conserved hypothetical protein	1.31777	0.554658	0	35.7953	35.316	28.7709	0	0	0.48885	324.876	525.456	153.844	4347.93	1458.3	2437.78	187.409	121.844	269.121
TVAG_267310	14,437.288	6.595	0	arm-domain protein	233.904	277.883	260.827	313.735	291.141	178.379	424.589	400.677	279.622	19357.2	25948.7	21431.1	39645.3	17468.1	24293.2	27860.1	22229.4	58977.4
TVAG_125430	22.045	6.59	0	conserved hypothetical protein	0.658883	0.554658	0	0	0	1.64405	0.714797	0	0.48885	42.8656	33.1502	23.411	26.4903	37.0126	42.3087	62.4698	82.6801	42.3616
TVAG_069470	12.126	6.587	0	tRNA-Gln (anticodon: TTG)	0	0	0	0	0	1.64405	0	0	0.48885	0	6.43213	5.01665	91.8329	27.7595	58.4262	4.46213	7.25264	14.9512
TVAG_465270	12.184	6.586	0	conserved hypothetical protein	0	1.10932	0.590105	0	0	0	0	0	0	27.073	19.7912	35.1165	38.8524	11.1038	8.05879	17.8485	17.4063	42.3616
TVAG_333950	2,715.313	6.58	0	conserved hypothetical protein	48.0985	82.0893	36.5865	45.2705	57.7114	81.3805	48.6062	60.367	45.463	2203.06	6186.23	2046.79	6041.54	3365.37	7019.21	7143.87	6375.07	7988.91
TVAG_349980	119.264	6.575	0	leucine-rich repeat protein, BspA family	3.29442	3.32795	0.590105	1.0528	0.861365	2.46608	2.14439	3.31687	4.39965	101.524	190.985	86.9552	328.479	153.602	175.279	309.374	303.16	475.945
TVAG_263550	27.435	6.57	0	conserved hypothetical protein	0	0	0	1.0528	0	0	0	1.99012	1.9554	7.89629	17.8121	16.7222	249.008	47.1911	134.985	2.97475	7.25264	4.98372
TVAG_134270	1,010.033	6.57	0	conserved hypothetical protein	14.4954	19.413	20.6537	8.42243	8.61365	13.9744	30.0215	27.8617	44.4853	1778.92	1658.5	1804.32	1004.86	396.035	1061.75	3780.91	3611.82	2895.54
TVAG_238880	7.71	6.57	0	conserved hypothetical protein	0	0	0	0	0	0	0	0.663373	0	6.76825	8.90603	3.34443	33.5543	3.70126	32.2352	19.3359	20.3074	9.96744
TVAG_050810	6.139	6.568	0	tRNA-Ala (anticodon: AGC)	0	0	0	0	0	0	0	0	0	2.25608	8.41125	3.34443	45.9164	3.70126	26.1911	5.94951	7.25264	7.47558
TVAG_424170	1,260.497	6.565	0	conserved hypothetical protein	7.24771	6.10123	2.95053	58.957	83.5524	63.2959	5.71837	7.2971	2.9331	121.828	371.579	130.433	7355.46	4443.36	8961.38	444.726	303.16	318.958
TVAG_212340	8,494.284	6.555	0	alcohol dehydrogenase	164.062	337.232	421.335	123.178	100.78	181.668	98.6419	116.754	64.0393	8980.33	11704	15683.7	15281.3	6279.19	13512.6	22715.2	22725.4	34407.6
TVAG_218030	7.571	6.555	0	conserved hypothetical protein	0	0	0	0	0.861365	0	0	0	0	0	0	0	61.8106	25.9088	38.2793	2.97475	1.45053	4.98372
TVAG_087950	6.036	6.555	0	tRNA-Val (anticodon: CAC)	0	0	0	0	0	0	0	0	0	0	0	0	54.7465	3.70126	42.3087	0	2.90106	4.98372
TVAG_079590	7.621	6.555	0	tRNA-Leu (anticodon: CAA)	0	0.554658	0	0	0	0	0	0	0	1.12804	6.43213	5.01665	45.9164	7.40252	54.3968	5.94951	2.90106	7.47558
TVAG_429500	11.887	6.551	0	conserved hypothetical protein	0	0	0	1.0528	0	0	0.714797	0	0.48885	13.5365	8.41125	15.0499	5.29805	0	6.04409	47.5961	43.5159	72.264
TVAG_259150	7.588	6.546	0	conserved hypothetical protein	0	0	0.590105	0	0	0	0	0	0	5.64021	7.91647	1.67222	31.7883	15.7304	38.2793	4.46213	13.0548	17.443
TVAG_245950	105.855	6.537	0	ankyrin repeat-containing protein	4.61218	4.43726	4.13074	2.10561	1.72273	3.2881	0	0	0	217.712	713.472	581.931	113.025	21.2823	147.073	34.2097	46.4169	9.96744
TVAG_527580	67.617	6.533	0	conserved hypothetical protein	3.9533	0.554658	3.54063	1.0528	0	0	0	2.65349	0.9777	206.432	105.388	167.222	19.4262	1.85063	12.0882	324.248	310.413	57.3128
TVAG_008660	5.983	6.533	0	tRNA-His (anticodon: GTG)	0	0	0	0	0	0	0	0	0	3.38412	1.97912	5.01665	33.5543	11.1038	44.3233	1.48738	4.35159	2.49186
TVAG_334750	158.087	6.531	0	conserved hypothetical protein	1.97665	8.87452	7.08127	3.15841	1.72273	3.2881	0.714797	3.31687	0	837.006	374.548	317.721	222.518	64.7721	169.235	267.728	300.259	261.645
TVAG_078520	314.448	6.529	0	abcb9	2.63553	5.54658	7.08127	13.6864	7.75228	11.5084	5.00358	3.98024	4.39965	148.901	373.558	113.711	1527.6	869.797	1355.89	428.365	464.169	316.466
TVAG_341570	5.837	6.522	0	conserved hypothetical protein	0	0	0	0	0	0	0	0	0	3.38412	23.2546	1.67222	30.0223	23.1329	16.1176	0	0	7.47558
TVAG_377480	48.056	6.521	0	conserved hypothetical protein	0	0	0	2.10561	1.72273	5.75418	0	0	0	0	0	0	226.05	75.8759	187.367	145.763	78.3285	142.036
TVAG_514800	14.326	6.516	0	conserved hypothetical protein	0	0.554658	0.590105	0	0	0	0.714797	0	0.48885	29.3291	10.3904	41.8054	30.0223	9.25315	16.1176	50.5708	40.6148	27.4105
TVAG_073610	5.881	6.516	0	tRNA-Asp (anticodon: GTC)	0	0	0	0	0	0	0	0	0	0	0.494779	0	33.5543	21.2823	32.2352	1.48738	4.35159	12.4593
TVAG_150720	5.869	6.512	0	tRNA-Glu (anticodon: TTC)	0	0	0	0	0	0	0	0	0	0	0	1.67222	56.5125	7.40252	26.1911	7.43688	1.45053	4.98372
TVAG_244560	11.489	6.511	0	conserved hypothetical protein	0	0	0	0	0	0	0	0.663373	0.9777	22.5608	15.8329	16.7222	17.6602	16.6557	58.4262	20.8233	29.0106	7.47558
TVAG_285740	71.556	6.511	0	conserved hypothetical protein	0	0.554658	0.590105	0	0	0	3.57398	2.65349	5.8662	38.3534	52.9414	25.0832	114.791	43.4898	82.6026	316.811	319.116	281.58
TVAG_RG_DS145526_1	5.816	6.508	0	conserved hypothetical protein	0	0	0	0	0	0	0	0	0	0	0	0	7.06407	0.925315	0	46.1087	40.6148	9.96744
TVAG_132440	5,450.149	6.505	0	alanine aminotransferase	84.9959	127.571	80.8444	204.244	227.4	105.219	93.6383	99.506	46.4407	4934.05	5309.48	4941.4	10405.4	5114.22	12716.8	18091	17571.7	17948.9
TVAG_505230	694.9	6.503	0	conserved hypothetical protein	6.58883	3.8826	3.54063	30.5313	52.5432	36.9911	0	2.65349	0	2109.44	1125.13	697.314	3528.5	1036.35	3872.25	0	0	2.49186
TVAG_282190	4,194.576	6.501	0	conserved hypothetical protein	98.1736	114.259	108.579	42.1121	51.6819	32.881	112.938	120.071	141.766	7687.6	8434.01	6814.28	6589.01	3184.01	5123.38	10378.9	10371.3	16097.4
TVAG_113620	47.083	6.5	0	conserved hypothetical protein	0	1.10932	0	0	1.72273	0	2.14439	1.99012	1.9554	45.1216	52.9414	40.1332	227.816	46.2658	181.323	74.3688	140.701	29.9023
TVAG_284030	75.098	6.497	0	conserved hypothetical protein	0	0.554658	0.590105	2.10561	3.44546	2.46608	2.14439	2.65349	1.46655	60.9142	70.7535	53.5109	211.922	91.6062	197.44	200.796	182.767	266.629
TVAG_TEG_DS113750_1_1	23.274	6.485	0	PIF4I transposable element protein	0.658883	0	0.590105	0	0	0	0	1.99012	0.9777	31.5851	58.384	46.822	30.0223	11.1038	26.1911	74.3688	91.3833	44.8535
TVAG_549430	11.353	6.481	0	5.8S ribosomal RNA	0	0	0	0	0	0.822025	0.714797	0.663373	0	2.25608	4.94779	0	61.8106	26.8341	42.3087	11.899	7.25264	44.8535
TVAG_091880	5,244.183	6.471	0	modulator of drug activity B	13.8365	14.9758	20.6537	96.8579	95.6115	96.1769	256.612	271.983	185.763	7352.57	7578.54	5919.64	8989.03	5629.62	7843.22	11830.6	11028.4	27171.2
TVAG_375650	140.341	6.46	0	conserved hypothetical protein	0.658883	0	1.18021	3.15841	4.30682	4.93215	3.57398	5.97036	4.8885	90.2433	170.204	175.583	533.337	140.648	467.41	266.24	245.139	408.665
TVAG_RG_DS113306_24	24.963	6.455	0	conserved hypothetical protein	0	0	0	2.10561	1.72273	1.64405	0	0	0	1.12804	3.95824	0	280.797	35.162	118.867	0	1.45053	2.49186
TVAG_172190	720.503	6.451	0	conserved hypothetical protein	8.56548	3.8826	2.95053	38.9537	40.4841	45.2114	3.57398	0.663373	3.9108	1368.31	1005.39	399.659	2352.33	1054.86	2731.93	1186.93	1026.97	1694.47
TVAG_445640	8.748	6.438	0	conserved hypothetical protein	0	0	0	1.0528	0	0.822025	0	0	0	1.12804	5.44257	0	65.3426	33.3114	50.3674	0	0	0
TVAG_021620	317.656	6.425	0	hypothetical protein	13.8365	8.31986	8.85158	11.5808	15.5046	5.75418	0.714797	0.663373	1.46655	1035.54	898.519	846.141	632.234	268.341	547.998	559.254	456.917	406.173
TVAG_240170	128.097	6.423	0	conserved hypothetical protein	0.658883	2.21863	0.590105	2.10561	2.58409	2.46608	4.28878	8.62385	2.9331	102.652	68.2796	83.6108	413.248	87.905	509.719	318.299	329.27	366.304
TVAG_338010	5.546	6.422	0	tRNA-Lys (anticodon: TTT)	0	0	0	0	0	0	0	0	0	1.12804	4.45302	5.01665	51.2145	0.925315	26.1911	4.46213	1.45053	4.98372
TVAG_420810	10.82	6.42	0	conserved hypothetical protein	0	0	0	0	0	0.822025	0	0.663373	0.48885	1.12804	2.96868	0	52.9805	21.2823	78.5732	16.3611	14.5053	4.98372
TVAG_357160	2,418.838	6.418	0	NAD dependent epimerase/dehydratase	32.2853	36.0527	35.9964	66.3266	81.8297	78.0924	50.0358	56.3867	66.4836	131.981	82.1334	100.333	7502.04	2212.43	7319.4	9978.81	10351	5357.5
TVAG_309620	16.263	6.415	0	tRNA-Gln (anticodon: TTG)	0	0	0	1.0528	0	0	0.714797	0.663373	0.9777	3.38412	3.95824	6.68886	100.663	17.581	102.75	23.798	13.0548	17.443
TVAG_RG_DS123871_1	10.688	6.415	0	hypothetical protein	0	0	0.590105	0	0.861365	0	0.714797	0	0	19.1767	76.196	86.9552	0	1.85063	6.04409	0	0	0
TVAG_013020	26,227.316	6.415	0	alcohol acetaldehyde dehydrogenase	126.506	138.11	394.781	1946.63	1519.45	1210.84	39.3138	34.4954	59.6397	24361.2	23206.6	54449	184157	63854.2	115869	174.023	204.525	346.369
TVAG_090850	6.872	6.412	0	tRNA-Val (anticodon: GAC)	0	0	0	0	0	0	0.714797	0	0	0	2.96868	3.34443	61.8106	14.805	22.1617	10.4116	0	7.47558
TVAG_352390	382.142	6.411	0	ATP-binding cassette transporter	6.58883	8.31986	5.90105	16.8449	13.7818	14.7965	5.00358	7.2971	1.9554	964.475	2048.88	3177.21	58.2786	53.6683	80.5879	84.7805	88.4822	241.71
TVAG_261490	5.456	6.409	0	tRNA-Lys (anticodon: TTT)	0	0	0	0	0	0	0	0	0	0	3.95824	0	30.0223	7.40252	36.2646	10.4116	10.1537	0
TVAG_331720	5.48	6.403	0	tRNA-Ile (anticodon: GAT)	0	0	0	0	0	0	0	0	0	2.25608	5.44257	6.68886	33.5543	10.1785	28.2058	2.97475	4.35159	4.98372
TVAG_137250	40,455.549	6.401	0	heat shock protein 70 (HSP70)-4	299.133	266.236	286.201	2300.38	1739.1	1128.64	821.301	941.99	738.163	44025.2	39059.9	42350.5	192637	66785.6	132926	55726.1	59676.2	86492.5
TVAG_583570	6.833	6.4	0	conserved hypothetical protein	0	0	0	0	0	0	0	0.663373	0	0	0.494779	0	0	0.925315	4.0294	37.1844	17.4063	62.2965
TVAG_413740	5.457	6.399	0	tRNA-Val (anticodon: TAC)	0	0	0	0	0	0	0	0	0	5.64021	0	3.34443	38.8524	7.40252	20.147	0	2.90106	19.9349
TVAG_035820	42.437	6.396	0	STE family protein kinase	0	0	0	6.31682	1.72273	1.64405	0	0	0.48885	38.3534	20.7807	21.7388	298.457	99.9341	153.117	52.0582	49.318	19.9349
TVAG_397080	5.403	6.395	0	tRNA-Arg (anticodon: ACG)	0	0	0	0	0	0	0	0	0	0	0	0	33.5543	10.1785	14.1029	17.8485	11.6042	9.96744
TVAG_489130	1,231.043	6.394	0	conserved hypothetical protein	11.201	8.31986	30.6855	20.0033	3.44546	28.7709	72.9092	46.4361	38.1303	2266.23	2054.82	5513.29	2129.82	1225.12	1819.27	2559.78	1826.22	2504.32
TVAG_374430	15.476	6.39	0.003	conserved hypothetical protein	0	0	0	0	0	0	0.714797	1.32675	0.9777	0	0	0	5.29805	0	0	86.2679	94.2844	89.707
TVAG_392620	8.406	6.387	0	conserved hypothetical protein	0.658883	0.554658	0	0	0	0	0	0	0	12.4085	18.3068	16.7222	58.2786	13.8797	22.1617	1.48738	4.35159	2.49186
TVAG_607000	13.121	6.383	0	conserved hypothetical protein	0.658883	0	0	0	0	0	1.42959	0	0.48885	21.4328	33.645	26.7554	8.83008	2.77595	6.04409	29.7475	42.0653	62.2965
TVAG_059590	21.685	6.383	0	conserved hypothetical protein	0	0	0.590105	0	0.861365	0	1.42959	0.663373	0.9777	250.425	35.1293	40.1332	14.1281	4.62658	4.0294	17.8485	14.5053	4.98372
TVAG_281530	351.901	6.382	0	conserved hypothetical protein	1.31777	2.21863	0	14.7392	28.425	14.7965	7.86276	3.98024	2.44425	28.201	58.384	21.7388	356.735	223.001	328.396	1481.43	929.789	2830.75
TVAG_RG_DS117164_1	5.247	6.379	0	conserved hypothetical protein	0	0	0	0	0	0	0	0	0	24.8169	18.8016	10.0333	1.76602	0	4.0294	23.798	8.70317	2.49186
TVAG_449940	5.314	6.375	0	conserved hypothetical protein	0	0	0	0	0	0	0	0	0	2.25608	1.48434	0	26.4903	27.7595	32.2352	1.48738	1.45053	2.49186
TVAG_142170	37.521	6.367	0	conserved hypothetical protein	0	0	0	1.0528	0.861365	1.64405	1.42959	0.663373	2.44425	0	5.93735	3.34443	305.521	65.6974	187.367	37.1844	34.8127	27.4105
TVAG_125350	220.293	6.358	0	conserved hypothetical protein	7.9066	6.10123	3.54063	1.0528	1.72273	0.822025	5.00358	5.97036	14.1766	236.889	129.632	138.794	762.919	218.374	630.6	437.289	796.34	568.144
TVAG_RG_DS116001_1	5.267	6.357	0	conserved hypothetical protein	0	0	0	0	0	0	0	0	0	6.76825	9.89559	3.34443	33.5543	3.70126	30.2205	2.97475	4.35159	0
TVAG_RG_DS113800_1	6.578	6.356	0.044	conserved hypothetical protein	0	0	0	0	0	0.822025	0	0	0	0	0	0	51.2145	24.0582	42.3087	0	0	0
TVAG_226520	2,978.064	6.348	0	conserved hypothetical protein	67.865	88.1906	61.371	48.429	40.4841	57.5418	79.3424	72.3077	132.967	2360.99	7951.11	1986.59	8044.21	5249.31	7271.04	4454.69	4044.07	11594.6
TVAG_368930	10.286	6.347	0	tRNA-Thr (anticodon: AGT)	0	0	0	0	0.861365	0	0	0	0.9777	3.38412	2.4739	3.34443	63.5766	32.386	26.1911	20.8233	8.70317	22.4267
TVAG_475800	97.228	6.346	0	hypothetical protein	3.29442	4.99192	4.13074	0	0.861365	0.822025	3.57398	0.663373	1.9554	99.2676	44.5302	70.233	353.203	101.785	203.484	257.316	261.095	338.893
TVAG_384550	6.437	6.344	0	conserved hypothetical protein	0	0	0	0	0.861365	0	0	0	0	10.1524	43.0458	11.7055	17.6602	20.3569	12.0882	0	0	0
TVAG_186360	6.558	6.343	0	tRNA-Ile (anticodon: GAT)	0	0.554658	0	0	0	0	0	0	0	0	1.97912	1.67222	56.5125	13.8797	28.2058	4.46213	5.80211	4.98372
TVAG_300470	37,934.559	6.343	0	heat shock protein	386.106	318.928	450.25	1748.71	1469.49	618.163	1282.34	1342	693.678	60108.8	55917.5	56601.1	120654	36639.7	76776.1	73547.8	76603.9	117663
TVAG_568170	5.218	6.341	0	conserved hypothetical protein	0	0	0	0	0	0	0	0	0	0	0.989559	0	37.0864	4.62658	40.294	5.94951	0	4.98372
TVAG_238340	6.667	6.339	0	conserved hypothetical protein	0	0	0	0	0	0	0	0	0.48885	11.2804	3.95824	10.0333	12.3621	6.47721	16.1176	23.798	13.0548	22.4267
TVAG_299160	10.216	6.339	0	tRNA-Tyr (anticodon: GTA)	0	0	0	1.0528	0	0	0	0.663373	0.48885	0	1.48434	1.67222	97.1309	34.2367	36.2646	4.46213	1.45053	4.98372
TVAG_326000	33.191	6.335	0	tRNA-Gly (anticodon: TCC)	0.658883	0	0	3.15841	2.58409	0	0.714797	0	0.9777	20.3047	11.8747	13.3777	109.493	37.9379	88.6467	101.142	121.844	84.7233
TVAG_007490	10.228	6.334	0	tRNA-Gln (anticodon: TTG)	0	0	0	0	0	0	1.42959	0	0.48885	2.25608	4.45302	6.68886	67.1086	18.5063	38.2793	20.8233	11.6042	12.4593
TVAG_190100	6.486	6.325	0	tRNA-Arg (anticodon: CCT)	0	0	0	0	0	0	0	0	0.48885	3.38412	1.48434	5.01665	45.9164	19.4316	26.1911	4.46213	2.90106	7.47558
TVAG_231890	12.354	6.325	0	conserved hypothetical protein	0	0	0	0	0	0	0.714797	0.663373	0.9777	3.38412	2.4739	1.67222	17.6602	5.55189	40.294	56.5203	72.5264	19.9349
TVAG_038450	8.133	6.322	0	tRNA-Met (anticodon: CAT)	0	0	0	0	1.72273	0	0	0	0	2.25608	0	3.34443	56.5125	6.47721	56.4115	7.43688	7.25264	4.98372
TVAG_250090	11.595	6.315	0	conserved hypothetical protein	0	0	0	0	0	0	0	0	1.9554	0	0	0	30.0223	2.77595	20.147	50.5708	78.3285	24.9186
TVAG_331230	103.999	6.313	0	conserved hypothetical protein	1.31777	1.10932	0	5.26402	5.16819	6.5762	0	1.32675	2.9331	1.12804	2.4739	3.34443	418.546	153.602	398.91	220.132	201.623	448.535
TVAG_580370	5.067	6.307	0.037	5.8S ribosomal RNA	0	0	0	0	0	0	0	0	0	0	0	0	22.9582	8.32784	58.4262	1.48738	0	0
TVAG_RG_DS120274_1	9.894	6.305	0	conserved hypothetical protein	0	0	0.590105	0	0.861365	0.822025	0	0	0	33.8412	44.0354	26.7554	49.4485	3.70126	10.0735	2.97475	0	4.98372
TVAG_077350	5.128	6.303	0	tRNA-Leu (anticodon: TAA)	0	0	0	0	0	0	0	0	0	3.38412	1.48434	0	24.7242	2.77595	28.2058	16.3611	2.90106	12.4593
TVAG_206520	28.572	6.302	0	ankyrin repeat domain protein	1.31777	0	1.77032	2.10561	0.861365	0	0	0.663373	0	43.9936	27.2129	50.1665	153.643	55.5189	167.22	2.97475	4.35159	2.49186
TVAG_164050	495.887	6.301	0	conserved hypothetical protein	7.9066	12.2025	7.08127	27.3729	24.9796	14.7965	3.57398	6.63373	8.31045	413.991	675.374	391.298	2973.97	1307.47	2218.18	294.501	256.744	281.58
TVAG_495590	6.339	6.299	0	tRNA-Ile (anticodon: TAT)	0	0	0	0	0	0	0	0	0.48885	0	0	1.67222	51.2145	11.1038	36.2646	11.899	1.45053	0
TVAG_133910	49.704	6.298	0	conserved hypothetical protein	0.658883	0.554658	4.13074	1.0528	2.58409	0	0	0	1.9554	110.548	58.8788	45.1498	176.602	51.8177	209.529	87.7552	116.042	27.4105
TVAG_254540	3,334.530	6.287	0	shk1 kinase-binding protein	135.071	114.259	133.954	56.8514	93.0274	64.118	56.4689	45.1094	59.1508	4315.88	2282.42	2284.25	12701.2	3645.74	12926.3	5952.48	7011.86	8143.4
TVAG_287650	6.272	6.282	0.001	conserved hypothetical protein	0	0	0	0	0.861365	0	0	0	0	0	0	0	63.5766	13.8797	30.2205	0	4.35159	0
TVAG_250070	4,727.654	6.27	0	hypothetical protein	5.27107	12.2025	5.31095	169.501	167.966	186.6	203.002	202.992	136.389	62.0423	112.81	18.3944	12801.9	5969.21	13113.7	20662.6	20767.2	10500.7
TVAG_198770	23.044	6.269	0	conserved hypothetical protein	0.658883	0.554658	0.590105	0	0	0.822025	0.714797	0.663373	0.9777	34.9693	20.286	15.0499	21.1922	24.9835	16.1176	126.427	88.4822	62.2965
TVAG_032950	4.978	6.268	0	tRNA-Ile (anticodon: TAT)	0	0	0	0	0	0	0	0	0	0	0	1.67222	45.9164	5.55189	18.1323	2.97475	2.90106	12.4593
TVAG_488470	25.478	6.268	0	conserved hypothetical protein	0	0	0	0	0	2.46608	0	1.32675	1.9554	3.38412	2.96868	0	224.284	27.7595	100.735	34.2097	42.0653	17.443
TVAG_RG_DS115109_1	6.245	6.267	0	conserved hypothetical protein	0	0	0	1.0528	0	0	0	0	0	1.12804	0	0	58.2786	8.32784	34.2499	1.48738	2.90106	4.98372
TVAG_161100	57,368.434	6.266	0	heat shock protein 70kD	843.37	640.075	987.837	2120.35	1876.05	1099.05	1925.66	2059.11	1691.91	70681.9	60803.9	68045.8	237639	94149	181649	85665.5	87018.7	133736
TVAG_410370	828.575	6.264	0	MYB81	7.9066	3.8826	4.13074	42.1121	35.316	30.4149	29.3067	21.2279	19.0651	2584.34	2187.91	1013.36	1591.18	859.618	1867.62	2415.5	1633.3	568.144
TVAG_394750	7.83	6.257	0	conserved hypothetical protein	0	0.554658	0.590105	0	0	0	0	0	0	6.76825	9.40081	6.68886	28.2563	11.1038	48.3527	7.43688	4.35159	17.443
TVAG_411070	511.905	6.253	0	conserved hypothetical protein	11.201	16.0851	11.8021	14.7392	11.1977	18.9066	12.8663	7.2971	15.1543	366.613	155.856	239.127	1520.54	455.255	1561.39	1966.31	1858.13	971.826
TVAG_417070	1,110.528	6.242	0	conserved hypothetical protein	25.6964	39.9353	22.424	29.4785	20.6728	26.3048	35.7398	27.8617	32.2641	1337.86	1117.71	593.636	1358.07	649.571	1255.16	4567.73	3362.33	5487.08
TVAG_551860	9.54	6.24	0	tRNA-Glu (anticodon: TTC)	0	0.554658	0	0	0	0	0	0.663373	0.48885	0	0	0	83.0028	13.8797	50.3674	5.94951	4.35159	12.4593
TVAG_218250	70.083	6.239	0	MYB-1	3.29442	4.43726	2.95053	2.10561	0.861365	0	0.714797	0	1.46655	139.877	225.619	198.994	155.409	92.5315	104.764	87.7552	81.2296	159.479
TVAG_072430	316.958	6.235	0	ABC transporter	3.29442	2.21863	1.77032	7.36962	12.9205	5.75418	12.1515	23.8814	5.8662	368.869	424.026	250.832	1285.66	680.107	1176.58	490.834	512.037	441.059
TVAG_053810	129.779	6.228	0	conserved hypothetical protein	13.8365	5.54658	8.85158	0	0	0	0	1.32675	0.48885	359.845	377.517	272.571	218.986	89.7556	134.985	269.215	291.556	291.548
TVAG_452640	6.032	6.225	0.001	tRNA-Val (anticodon: GAC)	0	0	0	0	0	0	0.714797	0	0	0	0	0	58.2786	8.32784	36.2646	0	0	4.98372
TVAG_460700	266.773	6.224	0	conserved hypothetical protein	1.31777	5.54658	3.54063	11.5808	6.02955	13.1524	5.00358	7.96048	10.2658	774.964	628.865	438.12	621.638	346.068	715.218	428.365	313.314	470.962
TVAG_351330	18,811.371	6.217	0	conserved hypothetical protein	208.866	287.313	191.194	147.392	80.1069	83.0245	1016.44	1101.86	1374.16	22184.1	13936.5	10769.1	34287.2	14448.8	35960.3	68947.4	67078.2	66502.8
TVAG_101370	1,069.920	6.216	0	BAS1	9.22436	8.87452	15.9328	58.957	86.9978	50.1435	9.29235	14.5942	3.42195	1247.61	1330.46	615.375	1693.61	1333.38	2214.15	3168.11	2624.01	4774.41
TVAG_046500	127.187	6.211	0	conserved hypothetical protein	0.658883	0	0.590105	8.42243	10.3364	8.22025	1.42959	1.32675	1.46655	341.796	270.15	155.516	356.735	146.2	308.249	203.771	192.92	281.58
TVAG_025140	4,183.921	6.21	0	Arginase	107.398	61.0123	208.307	269.518	71.4933	276.2	4.28878	2.65349	3.42195	3195.74	4419.86	6902.91	22677.4	12204.9	21301.4	1307.4	1292.42	1004.22
TVAG_168710	4.737	6.209	0	tRNA-Ala (anticodon: AGC)	0	0	0	0	0	0	0	0	0	3.38412	0	0	44.1504	15.7304	16.1176	2.97475	2.90106	0
TVAG_133920	604.364	6.209	0	malate dehydrogenase	3.29442	1.10932	4.13074	55.7986	40.4841	40.2792	0.714797	0	0.48885	394.814	371.085	344.476	2461.83	1102.05	3302.09	745.176	881.921	1128.81
TVAG_050180	374.326	6.206	0	modulator of drug activity B	7.24771	7.76521	5.90105	22.1089	20.6728	20.5506	2.85919	0.663373	3.42195	820.086	1267.62	862.863	1520.54	644.945	1220.91	86.2679	91.3833	132.069
TVAG_091900	1,400.787	6.205	0	conserved hypothetical protein	34.9208	26.6236	27.735	17.8977	18.0887	23.8387	47.8914	56.3867	82.6156	1757.49	678.837	658.853	4699.37	1701.66	4587.47	4173.58	4019.41	2601.5
TVAG_177580	11.435	6.204	0	tRNA-Val (anticodon: GAC)	0	0.554658	0	0	0	0	0	1.32675	0.48885	15.7926	43.0458	18.3944	15.8942	1.85063	2.0147	37.1844	31.9116	37.3779
TVAG_227960	4.724	6.204	0.001	conserved hypothetical protein	0	0	0	0	0	0	0	0	0	0	0	0	40.6184	12.9544	24.1764	1.48738	5.80211	0
TVAG_576550	13.976	6.203	0	5.8S ribosomal RNA	0	0	0	0	0	0	0.714797	1.32675	0.9777	9.02433	6.92691	6.68886	95.3649	24.0582	60.4409	7.43688	8.70317	29.9023
TVAG_091870	124.264	6.199	0	conserved hypothetical protein	0	0.554658	0	0	4.30682	1.64405	5.71837	10.614	6.8439	113.932	204.839	145.483	127.153	91.6062	76.5585	303.425	249.491	894.578
TVAG_047900	17,585.737	6.198	0	conserved hypothetical protein	361.727	396.026	382.388	681.164	524.571	383.886	556.826	567.184	402.812	35757.8	37800.2	32034.6	47214.5	22375.1	32746.9	26964.7	26108.1	51285
TVAG_422410	160.152	6.198	0	conserved hypothetical protein	0.658883	0	0	8.42243	2.58409	3.2881	10.7219	1.99012	11.2435	121.828	119.242	61.872	579.254	223.926	529.865	297.475	297.358	612.998
TVAG_465210	51.489	6.196	0	conserved hypothetical protein	4.61218	1.66397	2.36042	0	0	0.822025	2.14439	0	0.48885	23.6889	19.7912	31.7721	68.8747	16.6557	52.3821	257.316	269.798	174.43
TVAG_252970	29.731	6.196	0	Clan CA, family C40, NlpC/P60 superfamily cysteine peptidase	0	0.554658	1.77032	0	0	0.822025	0	0	3.42195	10.1524	6.92691	5.01665	162.474	64.7721	139.014	55.0329	65.2738	19.9349
TVAG_430110	18.434	6.191	0	conserved hypothetical protein	0.658883	1.10932	0	0	0	0.822025	0	0	1.46655	110.548	49.4779	56.8553	26.4903	10.1785	26.1911	13.3864	24.659	9.96744
TVAG_306290	5.905	6.191	0	tRNA-Asp (anticodon: GTC)	0	0	0	0	0	0	0.714797	0	0	10.1524	6.43213	5.01665	44.1504	2.77595	4.0294	19.3359	8.70317	4.98372
TVAG_448810	12.151	6.188	0.012	conserved hypothetical protein	0	0	0	2.10561	0	1.64405	0	0	0	0	0	0	104.195	16.6557	92.6761	0	1.45053	0
TVAG_309970	10.986	6.187	0	tRNA-Gln (anticodon: CTG)	0	0	0	0	0.861365	0	0	0	1.46655	2.25608	0.494779	0	68.8747	21.2823	52.3821	4.46213	5.80211	39.8698
TVAG_RG_DS136881_1	15.402	6.185	0	conserved hypothetical protein	0	0	0	0	0	0	0.714797	1.32675	1.46655	0	2.96868	1.67222	1.76602	0	0	118.99	71.0759	77.2477
TVAG_218110	39.189	6.183	0	conserved hypothetical protein	0	1.10932	0	2.10561	4.30682	1.64405	0.714797	0	0.48885	45.1216	31.1711	15.0499	215.454	73.0999	171.249	40.1592	46.4169	57.3128
TVAG_406850	51.053	6.181	0	conserved hypothetical protein	1.31777	1.66397	1.18021	2.10561	0.861365	0.822025	2.85919	1.99012	0	67.6825	53.4362	55.1831	134.217	61.9961	223.631	118.99	108.79	82.2314
TVAG_488940	332.452	6.18	0	conserved hypothetical protein	3.29442	1.10932	2.36042	17.8977	6.89092	4.93215	9.29235	7.2971	28.3533	1311.91	413.141	638.786	287.861	167.482	175.279	1286.58	941.393	680.278
TVAG_454100	5,181.127	6.18	0	conserved hypothetical protein	194.371	223.527	65.5017	226.353	298.032	229.345	8.57756	14.5942	9.777	8447.9	16532.6	5001.6	12072.5	7798.56	10909.6	8686.28	7851.71	14689.5
TVAG_146030	74.584	6.175	0	conserved hypothetical protein	0	1.10932	0.590105	3.15841	3.44546	4.93215	0	0	5.37735	103.78	274.603	163.877	279.031	71.2493	243.778	63.9572	63.8233	59.8047
TVAG_305980	19.435	6.172	0	conserved hypothetical protein	1.97665	0.554658	0	0	1.72273	0.822025	0	0	0	48.5058	59.8683	51.8387	19.4262	22.2076	20.147	41.6466	36.2632	44.8535
TVAG_TEG_DS113205_2_6	22.306	6.168	0	Maverick transposable element conserved hypothetical protein	0.658883	1.10932	0.590105	1.0528	0.861365	0	0	1.32675	0	18.0487	16.8225	6.68886	61.8106	14.805	48.3527	96.6795	92.8338	39.8698
TVAG_146260	47.334	6.162	0	conserved hypothetical protein	3.29442	0	1.77032	3.15841	0	0	0	2.65349	0.9777	14.6645	26.7181	8.36108	367.332	93.4569	143.044	83.2931	60.9222	42.3616
TVAG_279380	5.666	6.155	0.001	pc-MYB2	0	0.554658	0	0	0	0	0	0	0	24.8169	45.0249	30.0999	0	0	0	1.48738	0	0
TVAG_219740	5.767	6.154	0	tRNA-Phe (anticodon: GAA)	0	0	0.590105	0	0	0	0	0	0	4.51216	1.48434	8.36108	35.3203	10.1785	24.1764	13.3864	5.80211	0
TVAG_552750	47.477	6.151	0.013	conserved hypothetical protein	0	0	0	0	0	0	5.71837	2.65349	3.42195	0	1.48434	0	0	0	0	267.728	277.051	296.531
TVAG_357130	1,125.918	6.15	0	conserved hypothetical protein	27.6731	21.077	48.9788	30.5313	34.4546	30.4149	25.0179	22.5547	40.5745	248.169	110.831	78.5941	3177.06	1053.93	3523.71	4271.75	4563.36	2957.84
TVAG_021750	16.573	6.147	0	amino acid permease	0	0	0	1.0528	0.861365	0.822025	1.42959	0	0.48885	30.4571	22.7599	20.0666	54.7465	42.5645	48.3527	19.3359	30.4611	24.9186
TVAG_358660	9.084	6.146	0	conserved hypothetical protein	0.658883	0	0	1.0528	0	0	0.714797	0	0	22.5608	10.3904	8.36108	22.9582	4.62658	46.338	17.8485	13.0548	14.9512
TVAG_240020	1,511.193	6.14	0	breast cancer suppressor candidate 1,bcsc-1	15.1543	16.6397	11.212	26.3201	64.6024	25.4828	68.6205	57.7135	94.348	11004	3080.5	5274.17	985.437	756.908	733.35	1796.75	1859.58	1330.65
TVAG_228320	4.495	6.13	0	hypothetical protein	0	0	0	0	0	0	0	0	0	0	0	0	33.5543	14.805	24.1764	2.97475	2.90106	2.49186
TVAG_473880	617.072	6.122	0	conserved hypothetical protein	3.9533	21.077	13.5724	15.7921	43.9296	46.0334	5.00358	5.97036	2.9331	2337.3	1956.85	1280.92	641.064	219.3	969.07	1515.64	1231.5	797.395
TVAG_126220	1,010.625	6.121	0	conserved hypothetical protein	19.1076	22.1863	26.5547	37.9009	43.0682	36.1691	20.0143	15.921	37.6414	1527.37	932.659	1081.92	2924.52	998.415	2028.8	2846.84	3050.46	2541.7
TVAG_184010	4.48	6.12	0	tRNA-Glu (anticodon: TTC)	0	0	0	0	0	0	0	0	0	0	1.48434	1.67222	31.7883	2.77595	22.1617	17.8485	2.90106	0
TVAG_146430	43.291	6.119	0	hypothetical protein	0.658883	0	1.18021	0	0.861365	0	1.42959	4.64361	1.9554	15.7926	30.6763	16.7222	12.3621	7.40252	44.3233	215.67	261.095	164.463
TVAG_273300	39.607	6.117	0	conserved hypothetical protein	0	0.554658	0	3.15841	2.58409	2.46608	0.714797	0	1.46655	13.5365	44.0354	33.4443	132.451	93.4569	90.6614	74.3688	40.6148	179.414
TVAG_433260	8.723	6.106	0	tRNA-Ile (anticodon: GAT)	0	1.10932	0	0	0	0	0.714797	0	0	0	0	5.01665	67.1086	24.0582	40.294	1.48738	7.25264	9.96744
TVAG_464870	5.583	6.105	0	conserved hypothetical protein	0	0	0	0	0	0	0	0.663373	0	0	3.95824	0	31.7883	12.9544	10.0735	16.3611	7.25264	17.443
TVAG_415750	69.366	6.102	0	MYB124	1.97665	3.32795	1.77032	2.10561	2.58409	0.822025	1.42959	1.32675	2.44425	283.138	219.187	279.26	215.454	52.743	84.6173	23.798	37.7137	34.8861
TVAG_036080	32.994	6.1	0	conserved hypothetical protein	0	0	0	2.10561	3.44546	4.11013	0	0	0	36.0973	56.8996	25.0832	111.259	31.4607	44.3233	78.831	50.7685	149.512
TVAG_427520	2,844.474	6.099	0	CAMK family protein kinase	73.136	132.009	117.431	80.0131	84.4137	73.1602	71.4797	68.9908	35.1972	3275.83	6799.75	4307.63	11041.1	6393	7730.4	2770.98	2526.82	5619.15
TVAG_464250	147.978	6.098	0	glycine-rich RNA-binding protein	5.27107	2.77329	0.590105	4.21121	4.30682	2.46608	6.43317	5.30698	6.8439	154.542	186.037	110.366	166.006	89.7556	104.764	584.539	651.287	578.112
TVAG_274020	4.437	6.098	0	tRNA-Arg (anticodon: TCT)	0	0	0	0	0	0	0	0	0	2.25608	0	1.67222	33.5543	7.40252	20.147	4.46213	2.90106	7.47558
TVAG_361130	37,487.788	6.097	0	glycerol-3-phosphate dehydrogenase	726.748	867.485	1251.02	2097.18	3069.9	1240.44	107.934	111.447	244.425	52749.5	48893.6	32332.3	104589	61759.3	108608	73657.9	75877.2	106597
TVAG_110670	6.899	6.091	0	tRNA-Met (anticodon: CAT)	0.658883	0	0	0	0	0	0	0.663373	0	0	0	0	61.8106	12.9544	38.2793	2.97475	4.35159	2.49186
TVAG_003130	740.661	6.089	0	conserved hypothetical protein	11.8599	27.1782	20.6537	6.31682	17.2273	14.7965	23.5883	21.2279	48.885	1562.34	1535.8	994.968	556.295	371.977	425.101	1795.26	1485.34	4413.09
TVAG_RG_DS113262_22	5.403	6.082	0.001	conserved hypothetical protein	0	0.554658	0	0	0	0	0	0	0	10.1524	32.6554	46.822	7.06407	0	0	0	0	0
TVAG_388380	4.364	6.081	0	tRNA-Gln (anticodon: CTG)	0	0	0	0	0	0	0	0	0	0	0.494779	0	33.5543	6.47721	26.1911	0	4.35159	7.47558
TVAG_502990	5.44	6.079	0	conserved hypothetical protein	0	0	0.590105	0	0	0	0	0	0	0	0	0	12.3621	0	6.04409	31.2349	37.7137	9.96744
TVAG_563000	5.506	6.079	0	5.8S ribosomal RNA	0	0	0	0	0	0	0.714797	0	0	5.64021	0.494779	3.34443	30.0223	6.47721	38.2793	1.48738	10.1537	2.49186
TVAG_RG_DS114287_2	5.436	6.078	0	hypothetical protein	0	0	0	0	0	0	0.714797	0	0	0	0	0	22.9582	8.32784	6.04409	29.7475	27.56	2.49186
TVAG_240420	82.766	6.078	0	conserved hypothetical protein	0	1.10932	1.77032	5.26402	10.3364	3.2881	0.714797	0	0	30.4571	31.6659	10.0333	494.485	218.374	515.763	84.7805	31.9116	49.8372
TVAG_297980	5.438	6.077	0	conserved hypothetical protein	0	0	0	0	0.861365	0	0	0	0	0	5.93735	1.67222	30.0223	23.1329	36.2646	0	0	0
TVAG_571510	6.855	6.077	0	conserved hypothetical protein	0.658883	0	0	0	0	0.822025	0	0	0	1.12804	13.8538	0	31.7883	12.9544	46.338	2.97475	2.90106	9.96744
TVAG_013910	5.439	6.072	0	tRNA-Ile (anticodon: TAT)	0	0	0	0	0	0	0.714797	0	0	0	0	0	44.1504	12.0291	28.2058	5.94951	4.35159	2.49186
TVAG_016270	76.802	6.07	0	ankyrin 2,3/unc44	3.29442	0.554658	3.54063	1.0528	4.30682	4.11013	1.42959	1.99012	0.48885	302.315	103.409	224.077	192.496	53.6683	163.191	130.889	121.844	69.7721
TVAG_172860	8.651	6.067	0	tRNA-Gly (anticodon: TCC)	0.658883	0	0	0	0.861365	0	0.714797	0	0	2.25608	3.95824	1.67222	38.8524	9.25315	30.2205	10.4116	14.5053	42.3616
TVAG_417420	14.08	6.066	0	ankyrin repeat-containing protein	0	0	0	1.0528	0	0	0	0.663373	1.9554	0	0.989559	0	10.5961	1.85063	8.05879	95.1921	113.141	19.9349
TVAG_552610	6.833	6.06	0	5.8S ribosomal RNA	0	0	0	0	0	0	0	0.663373	0.48885	2.25608	0.989559	10.0333	31.7883	9.25315	44.3233	7.43688	5.80211	9.96744
TVAG_RG_DS113226_19	6.794	6.058	0	conserved hypothetical protein	0	0	0	0	0	0	1.42959	0	0	2.25608	0.989559	1.67222	33.5543	4.62658	32.2352	13.3864	24.659	7.47558
TVAG_046120	667.734	6.05	0	ankyrin repeat-containing protein	52.0518	72.1055	35.9964	3.15841	9.47501	4.93215	0	0.663373	0	675.697	1969.72	510.026	3551.46	2071.78	2907.21	14.8738	47.8674	92.1988
TVAG_380260	42.566	6.046	0	conserved hypothetical protein	0	0	0	0	4.30682	2.46608	1.42959	1.99012	1.46655	20.3047	10.8851	8.36108	58.2786	34.2367	74.5438	168.074	175.514	204.333
TVAG_372720	5.319	6.044	0	tRNA-Leu (anticodon: CAA)	0	0	0	0	0	0	0	0	0.48885	1.12804	0	1.67222	54.7465	14.805	10.0735	7.43688	2.90106	2.49186
TVAG_123330	5.336	6.043	0	conserved hypothetical protein	0	0	0	0	0	0	0	0	0.48885	0	4.94779	1.67222	5.29805	16.6557	36.2646	17.8485	2.90106	9.96744
TVAG_332380	4.208	6.035	0	tRNA-Asp (anticodon: GTC)	0	0	0	0	0	0	0	0	0	1.12804	2.4739	3.34443	7.06407	2.77595	4.0294	25.2854	24.659	4.98372
TVAG_068870	392.682	6.026	0	conserved hypothetical protein	1.31777	3.32795	2.36042	2.10561	27.5637	13.9744	20.7291	19.9012	15.6432	323.748	477.462	220.732	293.159	197.092	247.808	1378.8	1457.78	2364.78
TVAG_050800	159.609	6.025	0	conserved hypothetical protein	7.24771	16.6397	4.13074	4.21121	0.861365	2.46608	2.85919	0.663373	3.42195	320.364	704.071	209.027	351.437	205.42	273.999	272.19	224.832	269.121
TVAG_078980	4.178	6.024	0.001	tRNA-Leu (anticodon: AAG)	0	0	0	0	0	0	0	0	0	3.38412	0	0	35.3203	7.40252	26.1911	0	2.90106	0
TVAG_284000	5.252	6.024	0	conserved hypothetical protein	0	0	0	0	0.861365	0	0	0	0	0	0.989559	1.67222	15.8942	9.25315	0	31.2349	24.659	9.96744
TVAG_068110	4.095	6.018	0	conserved hypothetical protein	0	0	0	0	0	0	0	0	0	15.7926	24.2442	23.411	0	0	0	4.46213	5.80211	0
TVAG_091830	8.339	6.014	0	modulator of drug activity B	0	0	0	0	0	0	0.714797	1.32675	0	13.5365	6.92691	18.3944	7.06407	5.55189	2.0147	14.8738	17.4063	62.2965
TVAG_316990	9.858	6.014	0	tRNA-Ile (anticodon: GAT)	0	0	0	1.0528	0	0.822025	0	0	0.9777	0	0	0	93.5989	17.581	60.4409	2.97475	0	0
TVAG_RG_DS118875_3	6.552	6.013	0	conserved hypothetical protein	0	0	0	2.10561	0	0	0	0	0	16.9206	10.8851	10.0333	65.3426	2.77595	4.0294	1.48738	4.35159	0
TVAG_401690	4.184	6.013	0	tRNA-Gly (anticodon: CCC)	0	0	0	0	0	0	0	0	0	0	0.494779	1.67222	22.9582	5.55189	36.2646	2.97475	2.90106	2.49186
TVAG_338000	4.166	6.012	0	tRNA-Lys (anticodon: TTT)	0	0	0	0	0	0	0	0	0	0	0.494779	0	40.6184	2.77595	24.1764	2.97475	1.45053	2.49186
TVAG_149780	4.16	6.01	0	tRNA-Glu (anticodon: TTC)	0	0	0	0	0	0	0	0	0	0	0	0	22.9582	4.62658	22.1617	10.4116	7.25264	7.47558
TVAG_004600	163.825	6.008	0	r2r3-MYB transcription factor	0	1.10932	2.36042	13.6864	9.47501	8.22025	3.57398	1.32675	6.35505	94.7554	54.9205	50.1665	875.944	260.014	650.747	358.458	306.062	251.678
TVAG_359440	4.124	6.003	0.001	tRNA-Leu (anticodon: AAG)	0	0	0	0	0	0	0	0	0	0	0	0	28.2563	8.32784	28.2058	4.46213	0	4.98372
TVAG_303850	239.462	5.997	0	conserved hypothetical protein	7.9066	6.65589	10.0318	5.26402	8.61365	4.93215	5.00358	9.9506	7.8216	791.885	666.468	346.149	990.736	368.276	787.747	78.831	121.844	92.1988
TVAG_424460	110.06	5.994	0	leucine-rich repeat protein, BspA family	3.29442	1.10932	3.54063	5.26402	6.02955	4.93215	1.42959	2.65349	2.9331	109.42	109.841	81.9386	568.657	364.574	509.719	40.1592	60.9222	104.658
TVAG_342030	10.31	5.994	0	conserved hypothetical protein	0.658883	0	0	0	1.72273	0.822025	0	0	0	28.201	18.8016	15.0499	83.0028	15.7304	20.147	0	1.45053	0
TVAG_021380	4.043	5.992	0	tRNA-Ser (anticodon: GGA)	0	0	0	0	0	0	0	0	0	10.1524	5.93735	6.68886	22.9582	10.1785	4.0294	7.43688	2.90106	2.49186
TVAG_534490	4.115	5.989	0	5.8S ribosomal RNA	0	0	0	0	0	0	0	0	0	5.64021	2.96868	1.67222	30.0223	9.25315	14.1029	1.48738	1.45053	7.47558
TVAG_TEG_DS114010_2_9	5.135	5.988	0.002	Maverick transposable element protein, similar to RAD50 ATPase	0	0	0	0	0	0.822025	0	0	0	0	0	0	35.3203	6.47721	48.3527	0	1.45053	0
TVAG_196710	5.126	5.978	0	tRNA-Pro (anticodon: CGG)	0	0	0	0	0.861365	0	0	0	0	1.12804	0.494779	0	42.3844	4.62658	26.1911	0	11.6042	4.98372
TVAG_388500	8.01	5.978	0	tRNA-Ile (anticodon: GAT)	0.658883	0	1.18021	0	0	0	0	0	0	2.25608	4.45302	5.01665	75.9387	12.0291	34.2499	4.46213	1.45053	2.49186
TVAG_044650	4.046	5.977	0.001	tRNA-His (anticodon: GTG)	0	0	0	0	0	0	0	0	0	0	0.989559	0	38.8524	8.32784	22.1617	0	0	2.49186
TVAG_576240	4.017	5.973	0	conserved hypothetical protein	0	0	0	0	0	0	0	0	0	6.76825	8.90603	6.68886	31.7883	3.70126	10.0735	1.48738	2.90106	0
TVAG_TEG_DS113428_1_11	6.288	5.973	0.002	Maverick transposable element KilA N-terminal domain protein 2	1.31777	0	0	0	0	0	0	0	0	32.7132	38.098	40.1332	0	0.925315	0	0	0	0
TVAG_307140	5.211	5.972	0	tRNA-Tyr (anticodon: GTA)	0	0	0	0	0	0	0	0.663373	0	2.25608	2.96868	5.01665	12.3621	3.70126	26.1911	16.3611	4.35159	19.9349
TVAG_334760	2,336.609	5.971	0	conserved hypothetical protein	40.1919	54.9111	49.5689	81.0659	110.255	112.617	74.3388	77.6147	60.6174	1702.21	1563.5	2479.9	5783.71	2317.92	5270.45	7719.49	7954.7	6605.92
TVAG_427770	6.415	5.97	0	conserved hypothetical protein	0	0	0	0	0	0	0	0.663373	0.48885	6.76825	0.989559	0	22.9582	4.62658	18.1323	28.2602	10.1537	22.4267
TVAG_TEG_DS113219_1_14	7.963	5.967	0	Maverick transposable element conserved hypothetical protein	0	0	0.590105	1.0528	0	0.822025	0	0	0	1.12804	2.96868	3.34443	60.0446	20.3569	44.3233	0	8.70317	0
TVAG_397520	365.752	5.967	0	conserved hypothetical protein	3.9533	8.87452	5.90105	24.2145	35.316	19.7286	0.714797	4.64361	1.9554	557.252	621.938	476.581	552.763	339.591	687.012	868.628	722.363	1652.1
TVAG_216570	9.731	5.959	0	conserved hypothetical protein	0	0.554658	0	1.0528	0	0.822025	0	0	0.48885	1.12804	0	5.01665	83.0028	8.32784	42.3087	22.3107	10.1537	0
TVAG_124570	3.961	5.955	0.001	tRNA-Trp (anticodon: CCA)	0	0	0	0	0	0	0	0	0	0	10.8851	0	31.7883	12.0291	14.1029	0	0	2.49186
TVAG_512990	5.057	5.954	0	tRNA-Phe (anticodon: AAA)	0	0	0.590105	0	0	0	0	0	0	4.51216	6.92691	8.36108	17.6602	5.55189	4.0294	19.3359	11.6042	12.4593
TVAG_RG_DS113245_15	4.991	5.954	0.002	conserved hypothetical protein	0	0	0	0	0	0	0	0	0.48885	0	0	0	0	0	4.0294	20.8233	42.0653	22.4267
TVAG_498930	6.257	5.952	0	tRNA-Ile (anticodon: GAT)	0	0	0.590105	0	0	0	0.714797	0	0	0	0	1.67222	47.6825	22.2076	38.2793	1.48738	0	0
TVAG_111940	9.895	5.95	0	conserved hypothetical protein	0.658883	0.554658	0	0	0.861365	0.822025	0	0	0	10.1524	6.92691	6.68886	74.1727	19.4316	52.3821	2.97475	0	2.49186
TVAG_141580	6.056	5.945	0	conserved hypothetical protein	0.658883	0	0	0	0	0	0	0	0.48885	7.89629	53.4362	25.0832	1.76602	0.925315	2.0147	5.94951	5.80211	4.98372
TVAG_371320	1,730.327	5.942	0	malate dehydrogenase	28.332	32.1701	34.8162	146.34	124.037	104.397	7.14797	8.62385	14.6655	2601.26	2882.59	1586.93	5993.86	2351.23	6972.87	2516.64	2570.34	3169.65
TVAG_361120	45.504	5.941	0	conserved hypothetical protein	2.63553	1.66397	2.36042	0	0	0	3.57398	0.663373	1.46655	110.548	29.192	55.1831	123.621	24.0582	72.5291	104.116	165.36	122.101
TVAG_526080	14.679	5.939	0	28S ribosomal RNA	0	0	0	0	0	3.2881	0	0	0.9777	0	2.96868	1.67222	102.429	19.4316	118.867	2.97475	11.6042	0
TVAG_455560	3.944	5.939	0	tRNA-Val (anticodon: GAC)	0	0	0	0	0	0	0	0	0	0	0	0	22.9582	12.0291	26.1911	2.97475	4.35159	2.49186
TVAG_461800	30.375	5.937	0	conserved hypothetical protein	1.31777	1.66397	0.590105	2.10561	0	1.64405	0	0	1.46655	16.9206	61.3527	28.4277	45.9164	12.0291	46.338	98.1669	111.691	117.117
TVAG_003310	3.957	5.929	0	tRNA-Lys (anticodon: TTT)	0	0	0	0	0	0	0	0	0	1.12804	0	1.67222	24.7242	4.62658	22.1617	4.46213	0	12.4593
TVAG_486520	4.923	5.927	0	tRNA-Leu (anticodon: TAG)	0	0	0	0	0	0	0	0	0.48885	5.64021	11.3799	6.68886	21.1922	10.1785	16.1176	4.46213	0	12.4593
TVAG_221640	468.396	5.926	0	conserved hypothetical protein	20.4254	33.2795	22.424	5.26402	6.02955	3.2881	16.4403	13.9308	14.1766	283.138	516.55	172.238	2092.73	799.473	2310.86	754.1	786.187	580.604
TVAG_RG_DS119121_4	4.829	5.924	0	conserved hypothetical protein	0	0	0	0	0	0	0.714797	0	0	11.2804	17.8121	10.0333	19.4262	3.70126	14.1029	4.46213	2.90106	2.49186
TVAG_348560	3.941	5.921	0	tRNA-Gly (anticodon: GCC)	0	0	0	0	0	0	0	0	0	4.51216	0.989559	0	8.83008	12.9544	6.04409	10.4116	7.25264	19.9349
TVAG_184320	47,382.675	5.921	0	heat shock protein	735.972	635.083	785.43	2303.53	1900.17	1108.91	2230.88	2362.27	1789.19	80641.4	68027.7	69962.2	169008	58208.8	120142	76260.8	80714.7	116071
TVAG_110720	232.23	5.92	0	2-deoxyglucose-6-phosphate phosphatase	4.61218	3.32795	6.49116	12.6336	12.0591	18.0846	2.14439	5.30698	5.37735	511.003	526.445	322.738	545.699	453.405	757.526	374.819	356.83	261.645
TVAG_211320	3.881	5.92	0.004	tRNA-Lys (anticodon: CTT)	0	0	0	0	0	0	0	0	0	0	0	0	26.4903	10.1785	30.2205	2.97475	0	0
TVAG_RG_DS130228_1	4.878	5.919	0	conserved hypothetical protein	0	0	0.590105	0	0	0	0	0	0	2.25608	9.40081	1.67222	30.0223	10.1785	32.2352	0	1.45053	0
TVAG_265670	7.687	5.913	0	conserved hypothetical protein	0	0	0	1.0528	0	1.64405	0	0	0	0	0	0	68.8747	6.47721	54.3968	4.46213	1.45053	0
TVAG_362320	27.247	5.912	0	CAMK family protein kinase	0	0.554658	0	3.15841	0.861365	0.822025	2.85919	0.663373	0	23.6889	22.7599	16.7222	58.2786	41.6392	50.3674	98.1669	82.6801	87.2151
TVAG_130100	9.32	5.912	0	conserved hypothetical protein	0	0.554658	0	0	0	0	0.714797	0	0.9777	16.9206	33.645	25.0832	19.4262	7.40252	10.0735	10.4116	10.1537	32.3942
TVAG_336280	3.925	5.911	0	tRNA-Lys (anticodon: CTT)	0	0	0	0	0	0	0	0	0	0	0.989559	0	12.3621	1.85063	22.1617	11.899	1.45053	19.9349
TVAG_481120	3.852	5.905	0.002	conserved hypothetical protein	0	0	0	0	0	0	0	0	0	1.12804	0	0	30.0223	6.47721	30.2205	1.48738	0	0
TVAG_181370	12.078	5.905	0	ankyrin repeat-containing protein	0	0	0	1.0528	0.861365	0	0.714797	1.32675	0	11.2804	23.7494	10.0333	98.897	25.9088	30.2205	2.97475	2.90106	7.47558
TVAG_540750	3.866	5.903	0	5.8S ribosomal RNA	0	0	0	0	0	0	0	0	0	0	0.989559	1.67222	28.2563	6.47721	28.2058	1.48738	0	2.49186
TVAG_244220	24.419	5.901	0	ankyrin repeat-containing protein	1.31777	0	1.18021	0	0	0.822025	0.714797	1.32675	1.46655	93.6274	48.9832	41.8054	104.195	20.3569	50.3674	25.2854	40.6148	7.47558
TVAG_228000	3.827	5.898	0	conserved hypothetical protein	0	0	0	0	0	0	0	0	0	0	1.97912	0	31.7883	11.1038	18.1323	2.97475	2.90106	0
TVAG_465230	31,276.300	5.897	0	dihydrodiol dehydrogenase	115.963	229.074	253.155	2085.6	1462.6	1519.92	1321.66	1431.56	874.553	11298.5	9763.98	17048.2	73725.9	46423.1	61988.2	89642.7	79021.9	164767
TVAG_363150	4.823	5.896	0	tRNA-Arg (anticodon: ACG)	0	0.554658	0	0	0	0	0	0	0	0	0	1.67222	42.3844	5.55189	30.2205	0	1.45053	4.98372
TVAG_353740	214.872	5.885	0	DNA-3-methyladenine glycosylase	5.92995	8.31986	14.7526	3.15841	5.16819	7.39823	7.86276	3.98024	6.8439	355.333	313.195	225.749	211.922	177.661	314.293	785.335	586.014	834.773
TVAG_063740	3.834	5.884	0	conserved hypothetical protein	0	0	0	0	0	0	0	0	0	4.51216	1.97912	1.67222	22.9582	0.925315	10.0735	5.94951	15.9558	4.98372
TVAG_437960	3.802	5.879	0	tRNA-Met (anticodon: CAT)	0	0	0	0	0	0	0	0	0	0	1.97912	1.67222	22.9582	12.9544	14.1029	1.48738	5.80211	7.47558
TVAG_326200	4.722	5.875	0.002	conserved hypothetical protein	0	0	0	0	0	0	0.714797	0	0	0	0.989559	0	19.4262	29.6101	34.2499	0	0	0
TVAG_281710	16.093	5.871	0	conserved hypothetical protein	1.31777	0	0	2.10561	0	0	0	0.663373	0.9777	3.38412	1.97912	5.01665	81.2368	26.8341	70.5144	37.1844	43.5159	14.9512
TVAG_RG_DS113323_27	3.757	5.871	0.001	conserved hypothetical protein	0	0	0	0	0	0	0	0	0	0	0.989559	1.67222	33.5543	9.25315	22.1617	0	0	0
TVAG_006760	600.823	5.87	0	conserved hypothetical protein	21.7431	37.1621	28.3251	32.6369	25.8409	10.6863	5.00358	10.614	10.2658	1619.87	1550.64	1525.06	1652.99	808.726	1218.89	635.11	549.75	1071.5
TVAG_085300	3.718	5.869	0	conserved hypothetical protein	0	0	0	0	0	0	0	0	0	1.12804	6.43213	0	19.4262	19.4316	16.1176	1.48738	2.90106	0
TVAG_150490	70.932	5.868	0	hydroxysteroid dehydrogenase	1.31777	1.66397	2.95053	1.0528	0.861365	3.2881	0.714797	1.99012	6.8439	78.9629	45.0249	38.461	452.1	126.768	241.764	78.831	87.0317	107.15
TVAG_534540	136.278	5.863	0	malate and lactate dehydrogenase	3.29442	3.8826	2.36042	9.47523	12.0591	10.6863	0	0.663373	0.48885	231.248	340.408	177.255	439.738	176.735	545.983	157.662	156.657	184.398
TVAG_574520	3.755	5.861	0	5.8S ribosomal RNA	0	0	0	0	0	0	0	0	0	1.12804	0	1.67222	17.6602	15.7304	12.0882	0	4.35159	14.9512
TVAG_361470	3.777	5.859	0	tRNA-Ile (anticodon: GAT)	0	0	0	0	0	0	0	0	0	2.25608	2.96868	0	17.6602	6.47721	28.2058	1.48738	1.45053	7.47558
TVAG_542440	5.963	5.855	0	5.8S ribosomal RNA	0	0	0	0	0	0	0	0.663373	0.48885	4.51216	0.989559	5.01665	38.8524	7.40252	20.147	8.92426	2.90106	17.443
TVAG_149720	392.58	5.852	0	MYB	15.8132	17.1944	19.4735	21.0561	11.1977	13.9744	4.28878	7.96048	9.777	926.122	1018.26	588.62	1207.96	622.737	1146.36	377.794	362.632	695.229
TVAG_572610	3.739	5.85	0	5.8S ribosomal RNA	0	0	0	0	0	0	0	0	0	3.38412	0	0	12.3621	6.47721	34.2499	1.48738	4.35159	4.98372
TVAG_264400	11.461	5.844	0	conserved hypothetical protein	0	0	0	0	0	0	2.85919	0.663373	0	22.5608	7.91647	6.68886	35.3203	10.1785	20.147	34.2097	33.3622	32.3942
TVAG_240000	4.739	5.843	0	tRNA-Leu (anticodon: TAA)	0	0	0	0	0.861365	0	0	0	0	3.38412	0.989559	0	19.4262	1.85063	22.1617	13.3864	5.80211	17.443
TVAG_151190	4.51	5.843	0	Clan CA, family C19, ubiquitin hydrolase-like cysteine peptidase	0	0.554658	0	0	0	0	0	0	0	21.4328	23.7494	18.3944	1.76602	0.925315	2.0147	4.46213	2.90106	4.98372
TVAG_036730	110.794	5.839	0	r2r3-MYB transcription factor	9.22436	9.42918	11.212	1.0528	0.861365	0	1.42959	0.663373	0	579.813	657.067	493.304	60.0446	33.3114	66.485	11.899	26.1095	32.3942
TVAG_031270	9.199	5.838	0	tRNA-Gly (anticodon: TCC)	0	0	1.77032	0	0.861365	0	0	0	0	6.76825	1.97912	6.68886	45.9164	14.805	32.2352	16.3611	5.80211	32.3942
TVAG_307960	7.271	5.837	0	conserved hypothetical protein	0	0	0	0	0.861365	0.822025	0	0	0.48885	1.12804	3.95824	1.67222	19.4262	3.70126	2.0147	41.6466	37.7137	17.443
TVAG_004310	5.89	5.837	0	5.8S ribosomal RNA	0	0	0	0	0	0.822025	0	0	0.48885	0	3.95824	3.34443	19.4262	5.55189	42.3087	1.48738	8.70317	19.9349
TVAG_580930	4.624	5.835	0	conserved hypothetical protein	0	0	0.590105	0	0	0	0	0	0	6.76825	5.93735	10.0333	17.6602	8.32784	22.1617	5.94951	5.80211	0
TVAG_444990	313.797	5.834	0	conserved hypothetical protein	3.29442	1.66397	2.95053	30.5313	31.8705	19.7286	1.42959	4.64361	2.9331	357.589	868.338	342.804	953.649	658.825	1355.89	267.728	181.316	563.161
TVAG_230590	4,650.982	5.833	0	ankyrin	405.213	501.965	226.01	63.1682	97.3342	55.0757	38.599	35.1588	19.554	3848.88	12900.9	3625.36	15387.3	7310.92	13502.5	6623.29	6784.12	12292.3
TVAG_TEG_DS113223_3_12	3.67	5.833	0	Maverick transposable element conserved hypothetical protein	0	0	0	0	0	0	0	0	0	1.12804	0	0	35.3203	7.40252	4.0294	5.94951	7.25264	4.98372
TVAG_070800	3.661	5.831	0.002	tRNA-Met (anticodon: CAT)	0	0	0	0	0	0	0	0	0	1.12804	0.989559	0	30.0223	5.55189	28.2058	0	0	0
TVAG_RG_DS127734_1	7.278	5.831	0	conserved hypothetical protein	0	0	0	1.0528	0	0.822025	0	0.663373	0	0	0.989559	1.67222	51.2145	24.9835	32.2352	5.94951	1.45053	9.96744
TVAG_256570	1,351.896	5.827	0	ankyrin repeat and socs box protein	140.342	112.595	57.2402	21.0561	37.0387	14.7965	12.8663	11.2773	13.1989	1807.12	5586.55	1548.47	2852.12	2121.75	2685.59	1404.08	1465.03	4442.99
TVAG_428280	5.765	5.826	0	conserved hypothetical protein	0	0.554658	0	0	0	0	0	0	0.48885	0	3.95824	1.67222	31.7883	6.47721	20.147	13.3864	20.3074	4.98372
TVAG_287590	24.301	5.826	0	tRNA-Ser (anticodon: AGA)	0	0	0	0	0	0	0.714797	2.65349	3.9108	0	0	0	183.666	45.3405	128.941	16.3611	15.9558	39.8698
TVAG_047130	1,671.752	5.825	0	ubiquitin	70.5005	61.567	41.8975	88.4355	49.0978	62.4739	35.7398	45.7727	66.4836	1643.56	5822.07	1501.65	1608.84	1155.72	1462.67	4671.85	4444.42	7258.79
TVAG_448260	3.648	5.825	0	conserved hypothetical protein	0	0	0	0	0	0	0	0	0	0	0	0	3.53203	7.40252	30.2205	10.4116	11.6042	2.49186
TVAG_445230	44.677	5.823	0	r2r3-MYB transcription factor	0.658883	1.66397	1.18021	5.26402	2.58409	0.822025	1.42959	0.663373	0.9777	110.548	89.0603	80.2663	146.579	57.3696	106.779	60.9824	55.1201	82.2314
TVAG_RG_DS117321_1	34.53	5.821	0	conserved hypothetical protein	1.97665	1.66397	0	0	0.861365	0.822025	2.14439	2.65349	0.48885	15.7926	4.94779	8.36108	174.836	19.4316	82.6026	135.351	124.745	44.8535
TVAG_TEG_DS113557_1_17	3.601	5.809	0	Maverick transposable element hypothetical protein	0	0	0	0	0	0	0	0	0	7.89629	0.989559	5.01665	1.76602	0	6.04409	16.3611	21.7579	4.98372
TVAG_399680	208.552	5.809	0	conserved hypothetical protein	9.88325	7.21055	11.8021	2.10561	3.44546	2.46608	7.86276	11.9407	7.8216	371.125	138.043	204.01	1011.93	278.52	709.174	370.357	349.577	256.662
TVAG_499560	10.706	5.806	0	tRNA-Leu (anticodon: AAG)	0	0	0	0	0.861365	0	0	1.32675	0.9777	9.02433	3.46346	6.68886	70.6407	15.7304	52.3821	2.97475	8.70317	19.9349
TVAG_057350	28.363	5.806	0	ankyrin repeat and socs box protein	1.31777	2.21863	0	1.0528	0	0.822025	0.714797	0.663373	1.9554	89.1152	195.933	56.8553	49.4485	42.5645	46.338	7.43688	11.6042	2.49186
TVAG_045390	3.615	5.804	0	tRNA-Asp (anticodon: GTC)	0	0	0	0	0	0	0	0	0	5.64021	1.97912	0	15.8942	8.32784	8.05879	11.899	5.80211	7.47558
TVAG_576210	4.513	5.803	0	conserved hypothetical protein	0	0	0	0	0	0	0	0.663373	0	10.1524	5.93735	13.3777	0	0	0	11.899	21.7579	17.443
TVAG_RG_DS114229_1	8.962	5.801	0.001	conserved hypothetical protein	1.31777	0	0.590105	0	0	0	0.714797	0	0	19.1767	88.5655	43.4776	0	0	0	0	0	7.47558
TVAG_411760	198.787	5.8	0	conserved hypothetical protein	0	0.554658	0	7.36962	23.2568	11.5084	3.57398	5.30698	12.2212	267.346	443.322	204.01	512.145	366.425	388.837	394.155	317.666	620.473
TVAG_021930	20.156	5.795	0	hypothetical protein	1.31777	0	0	1.0528	0.861365	2.46608	0.714797	0.663373	0	55.274	49.9727	58.5275	54.7465	36.0873	60.4409	19.3359	18.8569	2.49186
TVAG_550240	5.654	5.794	0	28S ribosomal RNA	0	0	0	0	0.861365	0.822025	0	0	0	0	0.989559	0	45.9164	7.40252	44.3233	0	1.45053	0
TVAG_343340	24.919	5.793	0.005	conserved hypothetical protein	3.29442	1.10932	2.95053	0	0	0	0	0	0.48885	104.908	210.281	123.744	1.76602	0	0	0	0	0
TVAG_483900	52.838	5.785	0	conserved hypothetical protein	2.63553	2.21863	2.36042	3.15841	1.72273	2.46608	0	0	2.44425	33.8412	71.743	45.1498	203.092	139.723	153.117	81.8057	88.4822	117.117
TVAG_424640	5.637	5.782	0	conserved hypothetical protein	0	0	0	0	0.861365	0.822025	0	0	0	0	0.989559	1.67222	24.7242	5.55189	62.4556	1.48738	2.90106	0
TVAG_453270	4.453	5.778	0	tRNA-Ile (anticodon: GAT)	0	0.554658	0	0	0	0	0	0	0	0	0.989559	1.67222	33.5543	8.32784	28.2058	0	4.35159	2.49186
TVAG_305970	22.749	5.775	0	hypothetical protein	0	0.554658	0.590105	0	0	2.46608	1.42959	0.663373	1.46655	38.3534	71.743	48.4942	28.2563	12.9544	6.04409	62.4698	66.7243	67.2802
TVAG_024300	731.128	5.774	0	conserved hypothetical protein	9.88325	8.31986	3.54063	10.528	30.1478	27.9489	51.4653	61.0303	33.2418	1000.57	1066.25	720.725	1381.03	731.925	1142.33	2118.02	2094.56	2668.78
TVAG_493410	57.101	5.769	0	conserved hypothetical protein	0.658883	1.66397	0	3.15841	4.30682	2.46608	0.714797	2.65349	3.42195	205.303	100.935	117.055	111.259	40.7139	74.5438	126.427	120.394	112.134
TVAG_RG_DS114314_4	175.04	5.767	0	hypothetical protein	0	0	0	10.528	13.7818	12.3304	7.86276	7.2971	5.37735	1.12804	3.46346	3.34443	662.256	184.138	582.248	651.471	574.409	431.092
TVAG_107740	64.225	5.767	0	conserved hypothetical protein	0	0	0	1.0528	0	0.822025	1.42959	7.96048	9.28815	0	0	1.67222	132.451	53.6683	64.4703	237.98	166.811	478.437
TVAG_RG_DS114792_5	3.418	5.767	0	conserved hypothetical protein	0	0	0	0	0	0	0	0	0	12.4085	13.359	6.68886	12.3621	3.70126	10.0735	1.48738	1.45053	0
TVAG_264680	53.62	5.76	0	40S ribosomal protein S30	0	0	0	6.31682	5.16819	4.11013	1.42959	0	1.46655	41.7375	29.6868	48.4942	284.329	138.797	292.131	38.6718	30.4611	42.3616
TVAG_394300	3.5	5.757	0	tRNA-Pro (anticodon: TGG)	0	0	0	0	0	0	0	0	0	0	2.96868	0	26.4903	0.925315	22.1617	2.97475	0	7.47558
TVAG_606820	4.41	5.753	0	5.8S ribosomal RNA	0.658883	0	0	0	0	0	0	0	0	2.25608	0	1.67222	35.3203	1.85063	28.2058	2.97475	1.45053	4.98372
TVAG_340260	5.506	5.753	0	conserved hypothetical protein	0	0	0	0	0.861365	0	0	0.663373	0	2.25608	0	1.67222	5.29805	0	0	34.2097	21.7579	32.3942
TVAG_381010	5.549	5.753	0	conserved hypothetical protein	0	0	0	1.0528	0	0.822025	0	0	0	2.25608	0.989559	0	35.3203	1.85063	40.294	11.899	2.90106	2.49186
TVAG_157130	4.332	5.75	0.003	conserved hypothetical protein	0.658883	0	0	0	0	0	0	0	0	0	0	1.67222	26.4903	24.9835	24.1764	0	0	0
TVAG_302480	74.74	5.75	0	conserved hypothetical protein	1.31777	1.66397	1.77032	8.42243	7.75228	3.2881	1.42959	0	0	64.2983	69.2691	63.5442	390.29	198.018	413.013	37.1844	21.7579	62.2965
TVAG_314820	1,411.391	5.745	0	cortactin-binding protein	64.5706	70.4415	54.2897	16.8449	27.5637	26.3048	71.4797	66.3373	65.017	2247.06	2656.47	1352.82	4807.1	2640.85	4210.72	1642.06	1874.08	3511.03
TVAG_475810	112.02	5.741	0	conserved hypothetical protein	7.9066	4.99192	4.72084	3.15841	2.58409	0.822025	3.57398	0	8.31045	161.31	82.1334	78.5941	365.566	95.3075	251.837	306.4	300.259	338.893
TVAG_099530	3.45	5.738	0	tRNA-Glu (anticodon: CTC)	0	0	0	0	0	0	0	0	0	0	0	0	17.6602	7.40252	22.1617	5.94951	1.45053	7.47558
TVAG_327750	26.344	5.734	0	conserved hypothetical protein	1.97665	2.21863	1.77032	1.0528	0.861365	0.822025	0	0	0	11.2804	17.3173	16.7222	234.88	79.5771	100.735	0	0	4.98372
TVAG_344310	17.622	5.73	0	conserved hypothetical protein	0	0.554658	0	0	0	0.822025	1.42959	1.32675	1.46655	4.51216	2.96868	1.67222	3.53203	4.62658	10.0735	56.5203	50.7685	176.922
TVAG_514100	3.392	5.727	0.002	conserved hypothetical protein	0	0	0	0	0	0	0	0	0	1.12804	0	0	0	0	4.0294	22.3107	26.1095	7.47558
TVAG_012320	22.785	5.725	0	dihydroflavonal-4-reductase	0.658883	0.554658	0	0	0.861365	2.46608	1.42959	0.663373	0.9777	4.51216	10.8851	8.36108	88.3008	24.0582	70.5144	62.4698	53.6696	79.7395
TVAG_205520	346.894	5.724	0	conserved hypothetical protein	10.5421	8.31986	7.67137	27.3729	20.6728	26.3048	6.43317	4.64361	5.8662	226.736	413.141	638.786	1499.35	718.97	1160.47	486.372	384.39	598.047
TVAG_RG_DS114262_1	6.655	5.722	0.03	conserved hypothetical protein	0.658883	1.10932	0	0	0	0	0	0	0	9.02433	50.4675	58.5275	0	0	0	0	0	0
TVAG_TEG_DS113181_2_13	11.099	5.719	0	Maverick transposable element conserved hypothetical protein	0	0	0	1.0528	0	1.64405	0	1.32675	0	0	0.989559	0	95.3649	15.7304	46.338	17.8485	14.5053	4.98372
TVAG_202330	3.427	5.715	0	tRNA-Leu (anticodon: CAA)	0	0	0	0	0	0	0	0	0	0	0.494779	1.67222	17.6602	2.77595	22.1617	4.46213	0	12.4593
TVAG_125710	2,430.896	5.709	0	heat shock protein 70kD	88.2903	110.377	112.71	77.9074	53.4046	49.3215	95.0679	92.2089	139.322	4787.41	5388.15	5744.06	4197.82	1999.61	2667.46	4871.16	4515.5	8766.37
TVAG_403570	4.26	5.708	0	tRNA-His (anticodon: GTG)	0	0	0	0	0	0	0	0	0.48885	0	0	3.34443	35.3203	3.70126	16.1176	2.97475	7.25264	7.47558
TVAG_193810	188.01	5.703	0	conserved hypothetical protein	1.31777	1.10932	1.18021	0	0	1.64405	17.8699	11.9407	27.8644	163.566	78.6699	103.677	798.24	189.69	588.292	453.65	484.477	460.994
TVAG_291140	5.368	5.703	0	tRNA-Asp (anticodon: GTC)	0	0	0	0	0	0	0	0.663373	0.48885	3.38412	0	11.7055	33.5543	4.62658	10.0735	7.43688	7.25264	17.443
TVAG_209150	24.575	5.695	0	conserved hypothetical protein	1.97665	2.77329	1.18021	0	0.861365	0	0	0	0.9777	29.3291	60.8579	50.1665	91.8329	47.1911	108.794	14.8738	11.6042	19.9349
TVAG_410330	4.25	5.693	0	tRNA-Ser (anticodon: AGA)	0	0	0	0	0	0	0	0.663373	0	0	0	0	15.8942	1.85063	10.0735	2.97475	10.1537	34.8861
TVAG_083750	3.35	5.69	0	tRNA-Gly (anticodon: GCC)	0	0	0	0	0	0	0	0	0	4.51216	1.97912	0	10.5961	5.55189	8.05879	14.8738	7.25264	7.47558
TVAG_TEG_DS114273_1_1	6.526	5.686	0	mariner transposase	0	0	0	0	0	0.822025	0	0	0.9777	0	0.989559	0	1.76602	0	24.1764	25.2854	43.5159	19.9349
TVAG_303860	4,052.238	5.686	0	conserved hypothetical protein	129.141	189.693	213.618	262.148	227.4	290.175	28.5919	31.1785	18.0874	8819.02	11566	15809.1	12568.7	9724.14	12239.3	290.038	269.798	264.137
TVAG_136210	32.017	5.684	0	alanine aminotransferase	1.31777	1.10932	1.18021	0	0	0	1.42959	0.663373	4.39965	38.3534	110.831	73.5775	12.3621	7.40252	30.2205	113.041	113.141	67.2802
TVAG_190020	38.331	5.683	0	ankyrin repeat-containing protein	1.97665	0.554658	0	3.15841	3.44546	1.64405	1.42959	0.663373	0.9777	16.9206	28.6972	6.68886	222.518	111.963	155.132	43.1339	53.6696	37.3779
TVAG_601920	17.476	5.683	0	glycerol-3-phosphate dehydrogenase	0.658883	0	0	1.0528	3.44546	0.822025	0.714797	0	0	10.1524	17.8121	13.3777	79.4708	45.3405	100.735	13.3864	10.1537	17.443
TVAG_388640	4.181	5.682	0	tRNA-Gly (anticodon: GCC)	0	0.554658	0	0	0	0	0	0	0	0	3.46346	0	26.4903	3.70126	22.1617	8.92426	0	9.96744
TVAG_301720	19.459	5.681	0	tRNA-Leu (anticodon: CAA)	0	1.10932	0	2.10561	2.58409	1.64405	0	0	0	16.9206	16.8225	28.4277	70.6407	14.805	44.3233	25.2854	15.9558	109.642
TVAG_064860	1,740.713	5.68	0	L-asparaginase I	1.31777	0.554658	0	30.5313	55.9887	34.5251	142.959	167.17	166.209	9.02433	10.3904	16.7222	6196.95	2867.55	7123.97	4490.39	4805.6	5212.97
TVAG_302490	61.547	5.674	0	conserved hypothetical protein	0	0.554658	0.590105	8.42243	6.89092	5.75418	0	0	0	32.7132	65.8057	48.4942	321.415	119.366	423.087	19.3359	13.0548	42.3616
TVAG_451710	28.708	5.673	0.001	conserved hypothetical protein	0	0	0	5.26402	1.72273	3.2881	0	0	0	0	0.989559	0	263.137	60.1455	175.279	2.97475	1.45053	2.49186
TVAG_243560	61.22	5.668	0	conserved hypothetical protein	2.63553	2.21863	0	3.15841	3.44546	1.64405	4.28878	3.98024	0.48885	67.6825	59.8683	51.8387	236.646	102.71	237.734	141.301	100.086	82.2314
TVAG_RG_DS113589_9	4.051	5.666	0.001	conserved hypothetical protein	0	0	0	0	0	0	0	0.663373	0	9.02433	23.7494	36.7887	1.76602	0.925315	0	0	0	0
TVAG_044510	158,400.092	5.662	0	heat shock protein 70 (HSP70)-4	1871.23	1998.99	2934	15038.2	10358.8	6640.32	5363.83	5869.53	5152.97	122898	111643	114689	776627	331855	628078	178234	193650	338300
TVAG_RG_DS114076_3	60.668	5.661	0	hypothetical protein	0	0	0	3.15841	3.44546	3.2881	5.00358	3.98024	2.44425	0	0	0	38.8524	21.2823	96.7055	309.374	390.192	214.3
TVAG_285750	396.045	5.661	0	conserved hypothetical protein	15.1543	22.1863	4.13074	23.1617	26.7023	18.0846	9.29235	7.96048	12.7101	476.033	690.712	439.793	1545.26	743.028	1341.79	492.322	677.397	583.095
TVAG_582780	3.306	5.659	0	5.8S ribosomal RNA	0	0	0	0	0	0	0	0	0	1.12804	0	3.34443	14.1281	0.925315	26.1911	4.46213	4.35159	4.98372
TVAG_487460	9.721	5.659	0	tRNA-Ala (anticodon: TGC)	0	0	0	0	0.861365	0	0.714797	0.663373	0.9777	9.02433	5.44257	6.68886	81.2368	14.805	38.2793	4.46213	4.35159	7.47558
TVAG_181360	8.105	5.658	0	ankyrin repeat-rich membrane-spanning protein	0.658883	0.554658	0	0	0	1.64405	0	0	0	3.38412	5.44257	0	58.2786	27.7595	36.2646	11.899	0	0
TVAG_032100	6.478	5.657	0	tRNA-Arg (anticodon: ACG)	0.658883	0	0	0	0	0	0.714797	0	0.48885	5.64021	3.95824	3.34443	35.3203	13.8797	36.2646	5.94951	2.90106	7.47558
TVAG_317240	96.011	5.653	0	conserved hypothetical protein	1.31777	2.77329	2.36042	2.10561	6.89092	5.75418	3.57398	5.30698	3.9108	245.913	115.778	93.6441	282.563	88.8303	197.44	264.753	223.381	181.906
TVAG_458720	1,426.638	5.653	0	low molecular weight protein-tyrosine-phosphatase	27.0142	18.8584	16.523	104.228	156.768	99.465	15.0107	17.9111	46.4407	1381.85	2035.52	864.535	2557.19	2263.32	3054.28	4210.76	3434.85	5374.94
TVAG_262900	57.347	5.652	0	short-chain dehydrogenase	1.31777	0.554658	1.18021	1.0528	3.44546	0.822025	4.28878	3.31687	3.9108	62.0423	54.4257	40.1332	95.3649	26.8341	54.3968	226.081	208.876	244.202
TVAG_246100	3.287	5.652	0	tRNA-Asp (anticodon: GTC)	0	0	0	0	0	0	0	0	0	4.51216	0.494779	1.67222	14.1281	6.47721	4.0294	10.4116	0	17.443
TVAG_461020	15,286.201	5.65	0	ABC transporter	306.381	271.228	240.763	998.058	1384.21	674.061	331.666	321.073	844.244	8074.52	4752.85	6352.75	8625.23	6871.39	12839.7	86681.3	83933.4	51648.8
TVAG_216830	11.765	5.649	0	conserved hypothetical protein	0	1.10932	0	2.10561	0	0	0	0.663373	0.48885	16.9206	11.8747	20.0666	49.4485	13.8797	48.3527	16.3611	13.0548	17.443
TVAG_301120	2,567.218	5.643	0	heat shock protein 70 (HSP70)-4	119.917	124.243	162.869	37.9009	31.8705	31.237	145.818	128.694	121.724	4345.21	5587.05	3769.17	8687.04	3263.59	5832.55	3374.86	2908.31	7537.88
TVAG_333080	6.425	5.643	0	conserved hypothetical protein	0	0	0	0	0	0.822025	0	0.663373	0.48885	4.51216	9.89559	6.68886	12.3621	13.8797	30.2205	17.8485	5.80211	12.4593
TVAG_219420	62.992	5.639	0	conserved hypothetical protein	0.658883	0.554658	2.36042	1.0528	1.72273	2.46608	5.00358	5.30698	2.9331	84.6031	73.7221	48.4942	56.5125	35.162	132.97	267.728	195.821	216.792
TVAG_407750	3.222	5.638	0.002	tRNA-Ile (anticodon: GAT)	0	0	0	0	0	0	0	0	0	0	0.494779	0	21.1922	3.70126	20.147	0	0	12.4593
TVAG_013780	3.216	5.637	0	tRNA-Ile (anticodon: TAT)	0	0	0	0	0	0	0	0	0	2.25608	1.48434	8.36108	15.8942	3.70126	26.1911	0	0	0
TVAG_190010	8.069	5.635	0	conserved hypothetical protein	0.658883	0	0.590105	0	1.72273	0	0	0	0	4.51216	10.8851	3.34443	14.1281	11.1038	58.4262	10.4116	14.5053	14.9512
TVAG_021920	3.2	5.634	0	tRNA-Met (anticodon: CAT)	0	0	0	0	0	0	0	0	0	0	0	1.67222	31.7883	9.25315	4.0294	2.97475	2.90106	4.98372
TVAG_261550	6.219	5.628	0	conserved hypothetical protein	0.658883	0	0	0	0	0.822025	0	0	0.48885	5.64021	27.7076	8.36108	30.0223	11.1038	22.1617	0	0	4.98372
TVAG_050760	17,764.232	5.627	0	hect E3 ubiquitin ligase	730.043	1134.83	938.858	670.636	532.323	554.045	556.826	542.639	679.99	32617.3	26715.6	18677	63910.4	30647.4	53804.5	27169.9	26460.5	33413.4
TVAG_387890	3.986	5.626	0	r2r3-MYB transcription factor	0.658883	0	0	0	0	0	0	0	0	1.12804	10.8851	0	15.8942	7.40252	4.0294	17.8485	1.45053	12.4593
TVAG_365230	10.198	5.622	0	guanylate cyclase	0	0.554658	0	0	0	0	0	0.663373	1.9554	59.7862	31.6659	26.7554	1.76602	0	6.04409	10.4116	29.0106	14.9512
TVAG_RG_DS115034_1	3.934	5.62	0.008	conserved hypothetical protein	0.658883	0	0	0	0	0	0	0	0	11.2804	23.7494	35.1165	0	0	0	0	0	0
TVAG_309080	660.077	5.612	0	conserved hypothetical protein	28.332	49.3645	58.4204	17.8977	13.7818	3.2881	24.3031	19.2378	22.4871	682.465	896.046	508.353	665.788	270.192	1422.38	3174.06	2654.47	1370.52
TVAG_495750	3,937.832	5.608	0	aldo-keto reductase	216.114	310.608	411.894	30.5313	17.2273	23.8387	151.537	165.843	94.8369	3124.67	2893.97	4907.95	8030.08	4102.85	6791.55	13329.9	10491.7	15785.9
TVAG_303670	4,361.573	5.607	0	conserved hypothetical protein	204.913	442.062	233.682	185.293	117.146	139.744	92.2087	97.5158	65.017	6143.31	8909.49	9989.82	12028.3	5170.66	10444.2	9163.73	6486.76	8594.43
TVAG_304770	20.88	5.604	0.019	conserved hypothetical protein	0	0	0	5.26402	1.72273	0.822025	0	0	0	1.12804	0	0	150.111	99.9341	116.852	0	0	0
TVAG_RG_DS118535_1	3.797	5.604	0	conserved hypothetical protein	0	0.554658	0	0	0	0	0	0	0	21.4328	25.2338	8.36108	0	0.925315	2.0147	2.97475	4.35159	2.49186
TVAG_RG_DS119774_2	3.874	5.604	0	conserved hypothetical protein	0	0	0	0	0	0	0.714797	0	0	14.6645	12.8643	11.7055	10.5961	1.85063	4.0294	1.48738	4.35159	7.47558
TVAG_256600	3.947	5.602	0.003	conserved hypothetical protein	0	0	0	1.0528	0	0	0	0	0	0	0	1.67222	28.2563	13.8797	26.1911	0	0	0
TVAG_389710	3.95	5.602	0	Clan CA, family C19, ubiquitin hydrolase-like cysteine peptidase	0	0	0	0	0	0	0	0.663373	0	0	0.989559	1.67222	22.9582	10.1785	30.2205	2.97475	1.45053	0
TVAG_483010	1,285.081	5.596	0	conserved hypothetical protein	21.7431	34.9434	43.6678	46.3233	49.0978	111.795	55.7541	62.3571	43.9965	2620.44	2740.58	2041.78	3445.5	1173.3	2099.32	2382.78	2425.28	3732.81
TVAG_259140	3.1	5.593	0.002	conserved hypothetical protein	0	0	0	0	0	0	0	0	0	0	0.989559	0	22.9582	9.25315	18.1323	4.46213	0	0
TVAG_305360	4.886	5.593	0	tRNA-Asp (anticodon: GTC)	0	0	0	0	0	0.822025	0	0	0.48885	2.25608	13.8538	0	17.6602	4.62658	14.1029	22.3107	4.35159	7.47558
TVAG_RG_DS113184_8	3.048	5.591	0.001	conserved hypothetical protein	0	0	0	0	0	0	0	0	0	1.12804	20.7807	21.7388	1.76602	0	0	4.46213	0	4.98372
TVAG_071860	7.636	5.591	0	ankyrin repeat-containing protein	0	0	0	0	0	0	2.14439	0	0.48885	2.25608	1.97912	1.67222	5.29805	0.925315	0	40.1592	55.1201	27.4105
TVAG_473860	3,419.355	5.589	0	conserved hypothetical protein	91.5848	125.907	150.477	150.551	191.223	128.236	120.801	151.249	142.744	12783	9222.69	7359.42	5003.13	1738.67	6561.87	7090.33	7426.71	3109.84
TVAG_111390	831.672	5.587	0	conserved hypothetical protein	2.63553	2.77329	0	111.597	90.4433	82.2025	3.57398	4.64361	8.31045	527.923	366.632	369.56	4353.23	1710.91	4605.6	1316.33	1074.84	338.893
TVAG_187980	2,580.299	5.584	0	modulator of drug activity B	25.0376	39.9353	38.947	194.769	204.143	267.98	63.6169	65.6739	49.8627	936.274	1689.18	1812.68	8404.47	5316.86	8181.69	7088.84	5501.86	6563.56
TVAG_492320	6.157	5.584	0.001	conserved hypothetical protein	0	0	0	3.15841	0	0	0	0	0	0	0.494779	0	37.0864	32.386	32.2352	2.97475	0	2.49186
TVAG_494360	50.201	5.579	0	conserved hypothetical protein	5.92995	2.77329	1.18021	3.15841	2.58409	2.46608	0	0.663373	0	50.7618	67.7848	48.4942	333.777	158.229	199.455	10.4116	15.9558	0
TVAG_085620	2,707.403	5.575	0	conserved hypothetical protein	97.5147	196.903	94.4169	82.1187	187.778	124.126	85.0608	83.585	50.3515	7299.55	6471.72	3525.03	4231.38	2024.59	3729.21	6071.47	6698.54	7679.91
TVAG_286150	257.013	5.567	0	conserved hypothetical protein	5.27107	3.32795	8.26148	27.3729	21.5341	16.4405	5.71837	3.31687	6.8439	903.561	310.227	424.743	649.894	245.209	560.086	560.741	452.565	421.124
TVAG_387380	4.821	5.564	0	hydrolase	0	0	0	0	0	0	0	0.663373	0.48885	0	0.494779	3.34443	1.76602	1.85063	10.0735	20.8233	34.8127	12.4593
TVAG_030440	9.471	5.562	0	conserved hypothetical protein	0	0	1.18021	1.0528	0.861365	0.822025	0	0	0	11.2804	8.41125	13.3777	52.9805	18.5063	40.294	5.94951	5.80211	9.96744
TVAG_219590	21.368	5.559	0	DNA-binding protein eta2	0	0	0.590105	0	0	0	1.42959	1.99012	3.42195	3.38412	6.92691	20.0666	19.4262	12.0291	22.1617	135.351	85.5812	72.264
TVAG_539930	16.908	5.557	0	5.8S ribosomal RNA	0	0.554658	0	2.10561	1.72273	2.46608	0	0	0	1.12804	3.95824	1.67222	91.8329	35.162	136.999	7.43688	4.35159	14.9512
TVAG_205930	11.115	5.551	0	conserved hypothetical protein	0.658883	1.10932	0	1.0528	1.72273	0	0	0	0	25.9449	37.1085	38.461	30.0223	15.7304	32.2352	2.97475	13.0548	0
TVAG_384170	8.703	5.55	0	conserved hypothetical protein	0.658883	0	1.18021	0	0	0	0	0	0.9777	2.25608	0.989559	0	30.0223	9.25315	28.2058	32.7223	30.4611	19.9349
TVAG_RG_DS113394_16	3.782	5.549	0	conserved hypothetical protein	0	0	0	0	0.861365	0	0	0	0	11.2804	6.92691	3.34443	38.8524	2.77595	4.0294	0	0	0
TVAG_215570	3.006	5.546	0.001	conserved hypothetical protein	0	0	0	0	0	0	0	0	0	1.12804	0	0	38.8524	3.70126	6.04409	1.48738	2.90106	0
TVAG_073500	10.169	5.545	0	conserved hypothetical protein	0	0	0.590105	1.0528	2.58409	0	0	0	0	3.38412	11.8747	5.01665	51.2145	16.6557	90.6614	0	0	0
TVAG_209130	7.23	5.544	0	conserved hypothetical protein	0.658883	0	0	0	0	0	0.714797	0	0.9777	6.76825	16.8225	11.7055	47.6825	15.7304	22.1617	2.97475	1.45053	2.49186
TVAG_137700	2.974	5.541	0.01	conserved hypothetical protein	0	0	0	0	0	0	0	0	0	0	0	0	26.4903	18.5063	6.04409	0	0	2.49186
TVAG_RG_DS134376_1	2.995	5.539	0.004	conserved hypothetical protein	0	0	0	0	0	0	0	0	0	0	0	0	37.0864	2.77595	10.0735	1.48738	0	2.49186
TVAG_RG_DS114689_2	7.407	5.531	0	conserved hypothetical protein	0	0	0.590105	1.0528	0	0.822025	0.714797	0	0	36.0973	27.7076	31.7721	17.6602	1.85063	10.0735	0	0	4.98372
TVAG_430730	4.724	5.529	0	tRNA-Met (anticodon: CAT)	0	0	0	0	0	0	0	0	0.9777	2.25608	0.494779	3.34443	22.9582	12.9544	28.2058	5.94951	2.90106	4.98372
TVAG_495740	6,331.796	5.527	0	dihydrodiol dehydrogenase	375.563	494.2	656.787	62.1154	46.5137	56.7197	255.182	290.557	180.386	5126.95	5945.27	8382.82	11615.1	7304.44	9966.71	17679	17889.4	27644.7
TVAG_399620	1,016.010	5.525	0	conserved hypothetical protein	41.5096	22.741	27.735	3.15841	1.72273	1.64405	92.9235	97.5158	99.2365	298.931	186.532	275.916	22.9582	23.1329	20.147	3471.54	2536.97	11063.9
TVAG_221620	2,486.422	5.525	0	conserved hypothetical protein	156.155	169.171	115.071	84.2243	58.5728	70.6942	95.7827	94.8624	106.08	1636.79	3496.11	1018.38	9494.11	5576.88	9730.99	3556.32	3768.47	5526.95
TVAG_RG_DS141692_1	3.701	5.524	0.012	conserved hypothetical protein	0	0	0	0	0	0	0	0	0.48885	0	0	0	0	0	0	25.2854	33.3622	7.47558
TVAG_332560	8.989	5.523	0	conserved hypothetical protein	0	0.554658	0.590105	0	0.861365	0	0.714797	0.663373	0	12.4085	15.3382	28.4277	37.0864	16.6557	34.2499	5.94951	5.80211	2.49186
TVAG_197150	400.757	5.522	0	2-5A-dependent ribonuclease	28.332	21.077	18.2933	3.15841	2.58409	0	26.4475	23.2181	29.331	982.524	1156.3	827.747	469.761	204.495	328.396	758.562	793.439	1539.97
TVAG_157970	23.017	5.521	0	conserved hypothetical protein	0.658883	0.554658	0	0	0	0	1.42959	1.32675	4.39965	0	0	3.34443	158.942	35.162	46.338	29.7475	37.7137	94.6907
TVAG_586130	9.601	5.515	0	5.8S ribosomal RNA	0	0	0	1.0528	0.861365	1.64405	0	0	0.48885	1.12804	0	0	67.1086	22.2076	68.4997	2.97475	4.35159	2.49186
TVAG_083590	2.961	5.514	0	tRNA-Arg (anticodon: TCT)	0	0	0	0	0	0	0	0	0	0	0	0	15.8942	7.40252	18.1323	1.48738	2.90106	7.47558
TVAG_580010	7.626	5.514	0	5.8S ribosomal RNA	0	0	0	4.21121	0	0	0	0	0	0	0.494779	3.34443	33.5543	8.32784	72.5291	2.97475	4.35159	7.47558
TVAG_320780	13,418.507	5.514	0	malic enzyme	210.843	144.766	171.721	1868.73	1381.63	1284	22.8735	25.8716	65.017	10155.8	14268	14098.4	48667.9	22949.7	45675.2	16487.6	17626.8	46428.3
TVAG_251230	2.899	5.513	0	conserved hypothetical protein	0	0	0	0	0	0	0	0	0	18.0487	5.93735	1.67222	0	0	0	7.43688	11.6042	7.47558
TVAG_183430	206.296	5.512	0	MYB-1	4.61218	6.10123	4.72084	14.7392	32.7319	13.1524	1.42959	0.663373	2.9331	327.132	277.076	235.782	923.627	365.5	717.232	282.602	229.184	274.105
TVAG_RG_DS114337_1	3.656	5.508	0	conserved hypothetical protein	0	0	0	1.0528	0	0	0	0	0	4.51216	17.8121	6.68886	30.0223	3.70126	2.0147	0	0	0
TVAG_382820	3.713	5.508	0	conserved hypothetical protein	0	0	0	0	0.861365	0	0	0	0	0	0	0	28.2563	10.1785	18.1323	2.97475	1.45053	4.98372
TVAG_011140	2.982	5.508	0	tRNA-Ile (anticodon: GAT)	0	0	0	0	0	0	0	0	0	0	0.989559	3.34443	10.5961	9.25315	14.1029	1.48738	1.45053	12.4593
TVAG_157410	357.783	5.503	0	Clan SC, family S33, methylesterase-like serine peptidase	0.658883	0.554658	1.18021	6.31682	1.72273	4.11013	37.8842	35.8221	50.3515	9.02433	13.8538	15.0499	120.089	135.096	82.6026	1334.18	1115.46	3476.15
TVAG_348410	128.607	5.502	0	conserved hypothetical protein	2.63553	2.77329	0.590105	14.7392	10.3364	18.0846	1.42959	0	0	9.02433	34.6346	10.0333	856.518	545.936	763.57	10.4116	21.7579	12.4593
TVAG_206270	30,501.535	5.498	0	heat shock protein	645.706	582.391	533.455	2842.57	2043.16	1561.03	1213.01	1409.67	1059.34	45691.3	38007.5	38362.3	89415.2	32648.8	65844.4	65780.7	68831.9	92555.2
TVAG_449220	4.658	5.496	0	tRNA-His (anticodon: GTG)	0	0.554658	0	0	0	0.822025	0	0	0	1.12804	3.46346	1.67222	15.8942	11.1038	24.1764	5.94951	11.6042	7.47558
TVAG_355630	19.194	5.493	0	Clan MA, family M8, leishmanolysin-like metallopeptidase	1.31777	0	1.18021	0	1.72273	0.822025	0.714797	0.663373	0.9777	14.6645	22.7599	20.0666	31.7883	20.3569	26.1911	80.3183	69.6254	52.3291
TVAG_260170	2,604.069	5.49	0	conserved hypothetical protein	115.963	93.7371	105.629	150.551	136.096	136.456	97.9271	86.2385	98.7477	3636.8	3672.25	5123.67	4600.47	1628.56	5260.38	5265.31	4073.08	12591.4
TVAG_522320	4.628	5.489	0	conserved hypothetical protein	0	0	0	1.0528	0	0.822025	0	0	0	1.12804	0	0	10.5961	0	16.1176	20.8233	20.3074	12.4593
TVAG_RG_DS138905_1	2.864	5.486	0.013	hypothetical protein	0	0	0	0	0	0	0	0	0	0	0	0	0	0	2.0147	25.2854	21.7579	2.49186
TVAG_601680	2.858	5.485	0	conserved hypothetical protein	0	0	0	0	0	0	0	0	0	4.51216	3.46346	1.67222	0	0	0	22.3107	14.5053	4.98372
TVAG_291120	3.629	5.483	0	conserved hypothetical protein	0	0	0	1.0528	0	0	0	0	0	2.25608	8.90603	1.67222	15.8942	7.40252	6.04409	4.46213	10.1537	7.47558
TVAG_170480	1,507.216	5.483	0	conserved hypothetical protein	79.066	124.243	152.837	44.2177	45.6523	59.1858	37.1694	30.5152	19.554	2027.09	2757.9	3272.53	5308.65	1881.17	4887.66	2895.92	2724.09	782.444
TVAG_091890	860.662	5.481	0	conserved hypothetical protein	33.603	19.9677	32.4558	55.7986	43.9296	51.7876	23.5883	35.1588	43.9965	1637.92	549.7	463.204	2585.45	921.614	2268.55	2239.99	2631.26	1853.94
TVAG_362400	132.761	5.478	0	conserved hypothetical protein	5.27107	1.66397	7.08127	2.10561	3.44546	0.822025	8.57756	9.9506	12.7101	91.3713	69.7639	41.8054	247.242	98.0834	179.308	591.976	604.87	413.649
TVAG_454830	3.647	5.478	0	conserved hypothetical protein	0	0	0	0	0.861365	0	0	0	0	2.25608	0.989559	0	22.9582	2.77595	18.1323	10.4116	7.25264	0
TVAG_446950	2.876	5.477	0.001	tRNA-Leu (anticodon: AAG)	0	0	0	0	0	0	0	0	0	1.12804	0.494779	5.01665	19.4262	5.55189	20.147	0	0	0
TVAG_282650	1,804.824	5.477	0	hypothetical protein	11.201	34.9434	24.1943	100.016	242.043	160.295	48.6062	76.9513	16.6209	5022.04	3896.88	2561.83	2256.97	823.531	2721.86	5324.81	4232.64	4931.39
TVAG_488510	3.591	5.474	0	conserved hypothetical protein	0	0	0	0	0	0	0	0	0.48885	1.12804	0	3.34443	5.29805	1.85063	6.04409	19.3359	24.659	2.49186
TVAG_397070	496.177	5.473	0	conserved hypothetical protein	5.27107	3.8826	3.54063	47.3762	87.8592	43.5673	2.85919	1.99012	1.46655	833.622	588.293	404.676	2299.35	1126.11	2709.77	224.594	203.074	343.877
TVAG_383560	5,904.812	5.472	0	chaperone protein DNAj	432.886	432.633	360.554	214.772	122.314	152.897	203.717	232.181	187.718	7487.94	8487.45	7779.15	17801.5	8375.96	12644.2	10368.5	9176.04	21826.2
TVAG_031450	261.163	5.47	0	r2r3-MYB transcription factor	0	0	0	12.6336	42.2069	23.0167	6.43317	4.64361	15.1543	16.9206	13.359	5.01665	803.538	570.92	765.585	818.057	723.814	879.627
TVAG_536040	9.654	5.468	0	16S ribosomal RNA	0	0	0	2.10561	0.861365	0.822025	0	0.663373	0	0	1.97912	3.34443	68.8747	12.9544	62.4556	0	7.25264	12.4593
TVAG_151720	425.67	5.464	0	conserved hypothetical protein	15.1543	16.6397	23.0141	30.5313	30.1478	16.4405	12.1515	9.9506	16.6209	438.808	363.168	352.837	824.73	415.467	1400.21	1482.91	1443.28	769.985
TVAG_371610	8.647	5.464	0	tRNA-Glu (anticodon: TTC)	0	0	0	0	0	0	0	0	2.9331	0	0	1.67222	51.2145	9.25315	26.1911	11.899	27.56	24.9186
TVAG_302280	182.191	5.463	0	conserved hypothetical protein	9.22436	12.2025	3.54063	3.15841	7.75228	7.39823	10.0072	9.28722	9.777	92.4994	27.2129	26.7554	234.88	72.1746	231.69	919.199	1089.35	513.323
TVAG_484630	118.407	5.451	0	cardiac ankyrin repeat protein	11.201	8.87452	3.54063	2.10561	3.44546	6.5762	3.57398	5.97036	1.9554	102.652	317.154	132.105	628.702	239.657	177.293	120.478	121.844	244.202
TVAG_223400	5.623	5.448	0.003	conserved hypothetical protein	0	0	0	2.10561	0	0.822025	0	0	0	1.12804	0	0	54.7465	10.1785	32.2352	0	0	0
TVAG_210250	2,522.874	5.443	0	alcohol dehydrogenase	98.1736	98.7291	96.7773	195.821	180.025	196.464	52.8949	59.0402	44.4853	5693.22	3737.56	6693.88	8657.02	3733.65	6948.69	3281.15	3012.75	2631.4
TVAG_483060	424.235	5.443	0	zinc phosphodiesterase	15.8132	12.7571	12.3922	24.2145	28.425	18.0846	22.1587	18.5744	20.0428	1032.16	724.357	1601.98	549.231	137.872	582.248	1057.52	868.867	909.529
TVAG_005280	62.05	5.442	0	C-MYB	2.63553	2.21863	2.95053	4.21121	6.02955	7.39823	0.714797	0	0	254.937	152.392	162.205	52.9805	31.4607	70.5144	116.015	95.7349	154.495
TVAG_538690	2.729	5.44	0.002	conserved hypothetical protein	0	0	0	0	0	0	0	0	0	4.51216	19.7912	20.0666	0	1.85063	0	0	2.90106	0
TVAG_333070	4.433	5.44	0	conserved hypothetical protein	0	0	0	0	0	1.64405	0	0	0	3.38412	3.46346	8.36108	21.1922	15.7304	20.147	2.97475	2.90106	0
TVAG_438210	2.821	5.436	0	tRNA-Thr (anticodon: TGT)	0	0	0	0	0	0	0	0	0	2.25608	0.989559	1.67222	24.7242	4.62658	10.0735	0	1.45053	4.98372
TVAG_135570	26.471	5.435	0	conserved hypothetical protein	0.658883	0.554658	0	0	0.861365	0.822025	2.85919	3.31687	1.46655	47.3777	10.3904	25.0832	44.1504	27.7595	42.3087	135.351	98.6359	34.8861
TVAG_226530	8,829.275	5.433	0	conserved hypothetical protein	345.914	526.925	193.555	220.036	217.064	233.455	568.263	593.719	695.145	8908.14	21342.8	7591.86	26257.1	18002.9	22870.8	13804.3	12201.8	24353
TVAG_102750	27.773	5.426	0	conserved hypothetical protein	1.97665	0	0.590105	0	0	0	0.714797	0.663373	6.8439	5.64021	1.97912	11.7055	5.29805	1.85063	28.2058	157.662	204.525	72.264
TVAG_314800	137.895	5.422	0	bromodomain-containing protein	1.97665	4.43726	4.72084	9.47523	12.9205	8.22025	4.28878	3.31687	7.8216	122.956	41.5615	41.8054	699.343	221.15	550.012	263.266	310.413	174.43
TVAG_471500	4.334	5.421	0	conserved hypothetical protein	0	0	0	0	0.861365	0.822025	0	0	0	13.5365	15.8329	15.0499	0	6.47721	10.0735	0	2.90106	12.4593
TVAG_461030	7,886.254	5.42	0	abca6	66.5472	38.826	51.3392	815.923	875.147	407.724	220.157	218.913	545.557	4241.43	2804.41	3282.56	8141.34	5453.81	13194.3	40782.4	38898.8	21913.4
TVAG_RG_DS114314_5	212.242	5.417	0	conserved hypothetical protein	0	0.554658	0	25.2673	11.1977	14.7965	16.4403	11.2773	8.31045	5.64021	1.48434	3.34443	905.967	295.176	757.526	675.269	594.717	493.388
TVAG_125520	1,617.953	5.416	0	CAMK family protein kinase	31.6264	28.8422	42.4876	125.284	118.007	151.253	50.0358	55.7233	63.5505	56.4021	86.5864	58.5275	13407.6	4392.47	10083.6	136.839	142.152	92.1988
TVAG_491330	53.919	5.416	0	conserved hypothetical protein	0.658883	0.554658	0.590105	3.15841	8.61365	3.2881	2.85919	1.32675	2.44425	200.791	153.382	123.744	113.025	48.1164	76.5585	92.2174	59.4717	79.7395
TVAG_332400	4.394	5.412	0	tRNA-Lys (anticodon: TTT)	0	0	0	0	0.861365	0.822025	0	0	0	2.25608	1.97912	1.67222	24.7242	8.32784	10.0735	7.43688	15.9558	4.98372
TVAG_024190	107.435	5.411	0	conserved hypothetical protein	11.201	6.10123	15.9328	4.21121	2.58409	1.64405	0	1.32675	0.9777	438.808	131.611	185.616	353.203	98.0834	332.425	133.864	163.91	52.3291
TVAG_447410	154.281	5.407	0	ion channel nompc	19.1076	31.6155	5.90105	1.0528	1.72273	0	1.42959	0	2.44425	243.657	893.572	178.927	520.975	241.507	296.161	69.9067	114.592	154.495
TVAG_305990	155.236	5.404	0	hypothetical protein	10.5421	11.0932	11.212	7.36962	6.89092	4.93215	3.57398	3.98024	4.39965	271.858	197.417	140.466	250.774	241.507	372.719	453.65	438.06	363.812
TVAG_219500	26.933	5.404	0	MYB119	0.658883	0	0.590105	1.0528	2.58409	2.46608	1.42959	1.32675	1.46655	30.4571	19.7912	11.7055	102.429	58.2949	80.5879	72.8815	52.219	44.8535
TVAG_RG_DS113217_30	6.542	5.403	0	conserved hypothetical protein	0.658883	0	0.590105	0	0	0	0.714797	0	0.48885	4.51216	68.7743	28.4277	7.06407	0	4.0294	0	0	2.49186
TVAG_483070	212.251	5.403	0	Ribonuclease Z	4.61218	6.65589	6.49116	13.6864	17.2273	13.9744	8.57756	10.614	7.8216	477.161	427.489	740.791	301.989	104.561	330.41	516.12	371.335	460.994
TVAG_048950	3.503	5.401	0	tRNA-His (anticodon: GTG)	0	0	0	0	0.861365	0	0	0	0	2.25608	0	0	19.4262	3.70126	10.0735	7.43688	4.35159	14.9512
TVAG_206960	72.399	5.4	0	conserved hypothetical protein	7.24771	6.65589	4.13074	1.0528	2.58409	4.93215	0	1.32675	1.9554	258.321	204.839	150.499	347.905	77.7265	199.455	4.46213	10.1537	19.9349
TVAG_257650	3.424	5.4	0	conserved hypothetical protein	0	0	0	0	0	0	0	0.663373	0	2.25608	0.494779	0	8.83008	6.47721	8.05879	17.8485	14.5053	2.49186
TVAG_RG_DS115533_2	5.44	5.4	0	conserved hypothetical protein	0	0	0	0	0.861365	1.64405	0	0	0	0	0	0	45.9164	7.40252	32.2352	4.46213	2.90106	2.49186
TVAG_145110	5.237	5.393	0	MYB3r3	0	0	0	0	0	0	0.714797	0	0.9777	28.201	24.2442	20.0666	1.76602	1.85063	12.0882	0	4.35159	0
TVAG_343680	77.658	5.392	0	conserved hypothetical protein	5.92995	0.554658	0.590105	1.0528	3.44546	0.822025	4.28878	5.97036	9.28815	16.9206	43.5406	28.4277	316.117	198.018	328.396	165.099	169.712	99.6744
TVAG_248780	2.69	5.39	0.033	conserved hypothetical protein	0	0	0	0	0	0	0	0	0	0	0	0	33.5543	2.77595	12.0882	0	0	0
TVAG_283840	3.42	5.389	0.001	conserved hypothetical protein	0	0	0	0	0	0.822025	0	0	0	0	0	0	24.7242	5.55189	22.1617	0	5.80211	2.49186
TVAG_293270	2.694	5.385	0.004	conserved hypothetical protein	0	0	0	0	0	0	0	0	0	1.12804	0	0	26.4903	1.85063	16.1176	0	2.90106	0
TVAG_RG_DS115796_2	5.339	5.382	0	conserved hypothetical protein	0	0	0	0	1.72273	0.822025	0	0	0	1.12804	0	0	44.1504	26.8341	10.0735	7.43688	1.45053	2.49186
TVAG_RG_DS115180_3	2.644	5.381	0.002	conserved hypothetical protein	0	0	0	0	0	0	0	0	0	5.64021	4.94779	0	22.9582	12.0291	2.0147	0	0	0
TVAG_RG_DS113408_13	3.327	5.38	0.004	conserved hypothetical protein	0	0	0.590105	0	0	0	0	0	0	6.76825	19.2964	31.7721	0	0	0	0	1.45053	0
TVAG_RG_DS116777_2	2.637	5.376	0.01	conserved hypothetical protein	0	0	0	0	0	0	0	0	0	2.25608	16.8225	23.411	0	0	0	0	0	4.98372
TVAG_RG_DS126477_1	2.61	5.372	0.01	conserved hypothetical protein	0	0	0	0	0	0	0	0	0	9.02433	19.7912	16.7222	0	0	0	0	1.45053	0
TVAG_296880	7.779	5.37	0	tRNA-Ser (anticodon: ACT)	0.658883	0.554658	0	0	0	0	0	0.663373	0.9777	5.64021	5.93735	6.68886	51.2145	17.581	40.294	2.97475	4.35159	2.49186
TVAG_188810	2.661	5.37	0.003	tRNA-Pro (anticodon: TGG)	0	0	0	0	0	0	0	0	0	0	0	0	19.4262	6.47721	16.1176	2.97475	2.90106	0
TVAG_239990	864.083	5.37	0	malate dehydrogenase	9.22436	9.98384	10.6219	93.6995	145.571	91.2448	2.85919	1.99012	3.42195	752.403	1063.78	889.619	4250.8	1652.61	3586.16	1029.26	1098.05	862.184
TVAG_503300	2.667	5.364	0	5.8S ribosomal RNA	0	0	0	0	0	0	0	0	0	4.51216	2.96868	0	21.1922	1.85063	12.0882	0	2.90106	2.49186
TVAG_219460	1,498.061	5.361	0	Clan MA, family M8, leishmanolysin-like metallopeptidase	50.734	49.9192	83.2049	120.02	99.9183	104.397	41.4582	33.1687	58.662	918.225	567.512	466.548	4420.34	1861.73	4156.32	5064.52	5175.49	3692.94
TVAG_116080	2,392.508	5.36	0	conserved hypothetical protein	73.136	103.721	138.085	35.7953	40.4841	26.3048	207.291	195.032	202.384	7433.79	4342.18	4168.83	4204.89	1366.69	2830.65	5274.24	5554.07	6867.57
TVAG_TEG_DS113180_5_1	13.369	5.355	0.001	Maverick transposable element DNA polymerase type B, organellar and viral	0	0.554658	0	0	0	0	1.42959	2.65349	0.9777	0	0	0	0	0.925315	0	93.7047	85.5812	54.8209
TVAG_201600	4.238	5.355	0	conserved hypothetical protein	0	0	0	1.0528	0	0	0	0	0.48885	9.02433	4.94779	8.36108	14.1281	2.77595	6.04409	8.92426	13.0548	7.47558
TVAG_334070	134.485	5.354	0	ankyrin repeat-containing protein	6.58883	4.99192	7.08127	1.0528	2.58409	2.46608	9.29235	9.28722	13.6878	468.137	615.011	438.12	28.2563	12.9544	50.3674	270.703	268.348	211.808
TVAG_273360	37.578	5.353	0	conserved hypothetical protein	0.658883	0	0	1.0528	5.16819	9.04228	0	0	0.9777	42.8656	45.0249	15.0499	181.9	78.6518	120.882	81.8057	60.9222	32.3942
TVAG_030540	156.125	5.352	0	conserved hypothetical protein	4.61218	4.99192	2.95053	13.6864	19.8114	9.8643	5.71837	3.98024	3.42195	208.688	120.231	137.122	577.488	210.047	404.954	309.374	394.544	378.763
TVAG_RG_DS113506_11	2.607	5.351	0.004	conserved hypothetical protein	0	0	0	0	0	0	0	0	0	0	0	1.67222	22.9582	14.805	6.04409	0	1.45053	0
TVAG_226280	2.592	5.351	0.002	conserved hypothetical protein	0	0	0	0	0	0	0	0	0	6.76825	11.3799	8.36108	17.6602	0	0	0	0	2.49186
TVAG_385840	1,641.249	5.35	0	ATP-dependent transporter	100.809	102.057	145.756	90.5411	56.8501	43.5673	44.3174	45.1094	76.7494	2761.44	2578.79	2695.61	5960.31	2833.32	4581.42	2692.15	2670.42	2063.26
TVAG_264960	2.661	5.348	0	tRNA-Ser (anticodon: GCT)	0	0	0	0	0	0	0	0	0	0	2.4739	0	1.76602	0	10.0735	7.43688	8.70317	17.443
TVAG_046140	11.889	5.345	0	ankyrin repeat-containing protein	0.658883	1.10932	0.590105	0	0	0	1.42959	0.663373	0.48885	10.1524	87.576	5.01665	58.2786	8.32784	32.2352	0	0	7.47558
TVAG_318920	186.135	5.342	0	conserved hypothetical protein	14.4954	24.9596	13.5724	3.15841	8.61365	4.93215	2.85919	3.98024	3.42195	418.503	1311.66	391.298	178.368	159.154	163.191	190.384	198.722	259.154
TVAG_RG_DS123997_1	2.612	5.34	0.003	conserved hypothetical protein	0	0	0	0	0	0	0	0	0	0	1.48434	1.67222	14.1281	5.55189	24.1764	0	0	0
TVAG_393330	33.448	5.34	0	40S ribosomal protein S30	0.658883	1.66397	0	3.15841	0	4.11013	1.42959	1.32675	2.44425	37.2254	31.6659	48.4942	91.8329	27.7595	106.779	95.1921	71.0759	77.2477
TVAG_RG_DS117381_1	2.609	5.339	0.003	conserved hypothetical protein	0	0	0	0	0	0	0	0	0	3.38412	0.989559	0	8.83008	5.55189	28.2058	0	0	0
TVAG_008960	86.744	5.338	0	conserved hypothetical protein	11.201	8.31986	10.6219	0	0	0	1.42959	1.32675	4.39965	205.303	141.507	117.055	0	0	0	403.079	330.721	326.434
TVAG_101060	2.675	5.337	0	tRNA-Asp (anticodon: GTC)	0	0	0	0	0	0	0	0	0	3.38412	4.45302	3.34443	8.83008	2.77595	0	1.48738	1.45053	22.4267
TVAG_458070	65.246	5.336	0	C-MYB	0.658883	0	1.77032	7.36962	11.1977	7.39823	0	0.663373	0.48885	54.146	36.1189	31.7721	104.195	110.113	261.911	276.652	182.767	87.2151
TVAG_192810	7.827	5.336	0	equilibrative nucleoside transporter	0	0.554658	0	1.0528	0	0	0.714797	0.663373	0.48885	0	0	0	0	1.85063	0	49.0834	56.5706	29.9023
TVAG_239410	2.603	5.335	0.004	tRNA-Thr (anticodon: TGT)	0	0	0	0	0	0	0	0	0	0	0	0	17.6602	4.62658	20.147	2.97475	1.45053	0
TVAG_168610	24.263	5.333	0	CAMK family protein kinase	1.97665	1.10932	2.36042	0	0	0	3.57398	1.32675	0	49.6338	52.9414	36.7887	0	1.85063	0	62.4698	50.7685	171.938
TVAG_328130	2.605	5.333	0.001	tRNA-Arg (anticodon: TCG)	0	0	0	0	0	0	0	0	0	1.12804	0	0	17.6602	5.55189	14.1029	5.94951	0	2.49186
TVAG_079820	3.308	5.33	0	conserved hypothetical protein	0	0	0	0	0	0.822025	0	0	0	0	2.4739	0	15.8942	3.70126	30.2205	0	1.45053	4.98372
TVAG_138700	2.571	5.33	0.011	conserved hypothetical protein	0	0	0	0	0	0	0	0	0	0	0	0	19.4262	13.8797	10.0735	0	2.90106	0
TVAG_085630	1,021.773	5.33	0	conserved hypothetical protein	44.1452	48.8099	43.6678	52.6402	41.3455	68.2281	51.4653	51.7431	44.4853	1367.19	1702.54	458.187	4007.09	2072.71	3171.13	2046.63	1926.3	1193.6
TVAG_211760	2.607	5.33	0.001	tRNA-Asp (anticodon: GTC)	0	0	0	0	0	0	0	0	0	1.12804	0	0	19.4262	2.77595	18.1323	2.97475	0	2.49186
TVAG_474300	5.123	5.324	0	conserved hypothetical protein	0	0	0	0	0	0	0.714797	0	0.9777	2.25608	0	1.67222	12.3621	0.925315	2.0147	23.798	27.56	19.9349
TVAG_193150	54.397	5.324	0	conserved hypothetical protein	1.31777	2.21863	1.77032	0	0	0	6.43317	3.98024	7.33275	120.7	156.35	108.694	14.1281	11.1038	34.2499	184.435	194.371	132.069
TVAG_387640	3.938	5.322	0	centaurin beta	0.658883	0	0	0	0	0	0	0.663373	0	12.4085	24.2442	10.0333	1.76602	1.85063	0	7.43688	4.35159	7.47558
TVAG_150550	5,168.182	5.32	0	DNAj/HSP40	233.245	243.495	362.325	308.471	204.143	175.913	230.164	266.676	246.869	10190.7	11198.8	8613.58	18078.7	7905.9	12462.9	5797.79	5142.12	11365.4
TVAG_219720	17.146	5.319	0	conserved hypothetical protein	0	0	0	1.0528	2.58409	4.11013	0	0	0.48885	20.3047	10.3904	18.3944	77.7047	36.0873	88.6467	13.3864	13.0548	22.4267
TVAG_005440	15.309	5.318	0	conserved hypothetical protein	0	1.66397	0	1.0528	0	0	1.42959	1.32675	0.9777	9.02433	21.7703	31.7721	58.2786	19.4316	60.4409	23.798	24.659	19.9349
TVAG_429530	199.4	5.317	0	DNA-binding protein eta2	5.92995	7.21055	7.08127	7.36962	32.7319	27.1268	0.714797	0	0.48885	971.243	609.074	441.465	404.418	199.868	437.189	90.73	107.339	239.219
TVAG_101010	2.573	5.316	0	tRNA-Val (anticodon: GAC)	0	0	0	0	0	0	0	0	0	4.51216	0.989559	0	17.6602	4.62658	14.1029	2.97475	1.45053	0
TVAG_545430	3.304	5.315	0	5.8S ribosomal RNA	0	0	0	0	0	0	0	0	0.48885	2.25608	0	5.01665	17.6602	4.62658	12.0882	4.46213	2.90106	9.96744
TVAG_543890	9.307	5.313	0	28S ribosomal RNA	0	0	0	2.10561	1.72273	0.822025	0	0	0	0	0	0	68.8747	11.1038	70.5144	5.94951	1.45053	4.98372
TVAG_329230	871.185	5.313	0	conserved hypothetical protein	13.1777	21.6316	7.08127	63.1682	100.78	166.871	4.28878	3.98024	4.8885	275.242	910.889	389.626	4552.79	1705.36	4541.13	826.982	752.824	1340.62
TVAG_510370	14.841	5.311	0	5.8S ribosomal RNA	0	0	0	2.10561	0.861365	4.11013	0	0	0	0	1.97912	6.68886	109.493	23.1329	86.632	7.43688	7.25264	17.443
TVAG_011620	11.511	5.31	0	conserved hypothetical protein	0.658883	0	1.18021	2.10561	0.861365	0	0	0.663373	0	31.5851	29.192	15.0499	68.8747	21.2823	34.2499	1.48738	0	0
TVAG_RG_DS139413_1	4.984	5.309	0.003	conserved hypothetical protein	1.31777	0.554658	0	0	0	0	0	0	0	6.76825	49.4779	30.0999	0	0	0	1.48738	0	0
TVAG_193780	6.311	5.303	0	tRNA-Asp (anticodon: GTC)	0	0	0	0	0.861365	0.822025	0	0.663373	0.48885	14.6645	9.40081	21.7388	7.06407	3.70126	12.0882	8.92426	23.2085	9.96744
TVAG_461830	20.001	5.303	0	conserved hypothetical protein	1.31777	2.77329	0.590105	0	0	0	1.42959	1.32675	0.9777	37.2254	73.2274	43.4776	7.06407	0.925315	2.0147	38.6718	49.318	99.6744
TVAG_101170	45.412	5.301	0	conserved hypothetical protein	0.658883	4.43726	2.95053	0	0.861365	0.822025	1.42959	0.663373	6.35505	73.3227	92.5238	65.2164	127.153	66.6227	86.632	87.7552	75.4275	124.593
TVAG_012150	2.545	5.3	0.005	conserved hypothetical protein	0	0	0	0	0	0	0	0	0	0	0	0	19.4262	1.85063	20.147	1.48738	2.90106	0
TVAG_088850	25.429	5.3	0	conserved hypothetical protein	1.31777	2.21863	1.18021	1.0528	2.58409	0	0.714797	0	1.9554	43.9936	65.8057	43.4776	51.2145	47.1911	54.3968	43.1339	55.1201	42.3616
TVAG_323920	7.804	5.299	0	conserved hypothetical protein	0	0	0	1.0528	0	0	0	2.65349	0	10.1524	12.3695	18.3944	38.8524	14.805	16.1176	14.8738	8.70317	2.49186
TVAG_032080	423.347	5.298	0	AGC family protein kinase	27.0142	56.0204	26.5547	0	0	2.46608	35.7398	31.1785	9.28815	1137.07	1661.47	1180.58	146.579	73.0999	130.955	1073.89	1201.04	827.298
TVAG_345120	6,457.603	5.297	0	conserved hypothetical protein	473.737	702.197	734.091	89.4883	93.0274	96.999	202.287	201.665	288.91	16558.5	24722.2	16800.7	10315.3	4829.22	7863.37	9479.05	8819.21	13966.9
TVAG_218090	3.211	5.296	0	hypothetical protein	0	0	0	0	0	0	0	0	0.48885	4.51216	4.45302	11.7055	1.76602	1.85063	0	10.4116	10.1537	12.4593
TVAG_060500	488.692	5.295	0	DNA-binding protein eta2	11.201	11.0932	17.7032	33.6897	50.8205	54.2537	14.2959	7.96048	19.0651	1865.78	2149.32	1369.54	536.869	445.077	620.527	599.413	419.203	570.636
TVAG_RG_DS116321_3	6.201	5.295	0	conserved hypothetical protein	0.658883	0.554658	0.590105	0	0	0.822025	0	0	0	7.89629	41.5615	43.4776	7.06407	0.925315	8.05879	0	0	0
TVAG_582850	2.521	5.288	0.036	conserved hypothetical protein	0	0	0	0	0	0	0	0	0	0	0	0	0	0	0	5.94951	14.5053	24.9186
TVAG_360310	3.162	5.286	0.001	conserved hypothetical protein	0	0.554658	0	0	0	0	0	0	0	1.12804	0	0	1.76602	0.925315	0	20.8233	21.7579	9.96744
TVAG_063000	422.192	5.285	0	hypothetical protein	15.8132	19.413	24.1943	14.7392	12.9205	13.1524	25.0179	25.2082	38.1303	1144.96	919.3	799.319	593.382	210.047	439.204	713.941	1080.64	1510.07
TVAG_293580	278.903	5.281	0	conserved hypothetical protein	25.0376	21.6316	24.7844	11.5808	9.47501	8.22025	9.29235	4.64361	10.2658	453.472	784.225	419.726	980.139	539.459	642.689	307.887	284.304	483.421
TVAG_027940	118.421	5.277	0	Clan CA, family C19, ubiquitin hydrolase-like cysteine peptidase	17.7898	11.0932	3.54063	1.0528	0	0	6.43317	5.30698	7.8216	80.0909	54.4257	28.4277	17.6602	12.0291	90.6614	525.044	604.87	665.327
TVAG_173120	3,091.979	5.275	0	abca9	15.1543	11.6478	12.9823	7.36962	0.861365	0.822025	315.225	339.647	696.611	530.179	244.916	244.143	194.262	105.486	356.601	17830.7	18108.4	16640.6
TVAG_588430	15.766	5.272	0	5.8S ribosomal RNA	0	0	0	2.10561	1.72273	3.2881	0	0	0.48885	1.12804	0.989559	1.67222	45.9164	19.4316	179.308	5.94951	4.35159	17.443
TVAG_538210	4.018	5.272	0	16S ribosomal RNA	0	0	0	1.0528	0	0.822025	0	0	0	0	2.96868	0	15.8942	3.70126	32.2352	4.46213	8.70317	2.49186
TVAG_005000	21.803	5.271	0	conserved hypothetical protein	0	0	0	1.0528	3.44546	0.822025	1.42959	2.65349	0.9777	47.3777	21.7703	28.4277	17.6602	20.3569	22.1617	99.6542	62.3727	62.2965
TVAG_RG_DS113229_2	2.48	5.262	0.001	conserved hypothetical protein	0	0	0	0	0	0	0	0	0	1.12804	1.97912	0	8.83008	5.55189	24.1764	2.97475	0	0
TVAG_RG_DS126947_2	3.056	5.262	0.005	conserved hypothetical protein	0	0	0	0	0	0	0	0	0.48885	9.02433	17.8121	26.7554	0	0.925315	0	0	0	0
TVAG_RG_DS114161_3	2.485	5.261	0.001	hypothetical protein	0	0	0	0	0	0	0	0	0	0	0.989559	0	24.7242	5.55189	2.0147	1.48738	0	9.96744
TVAG_456630	883.505	5.26	0	cortactin-binding protein	135.071	108.713	83.2049	10.528	12.0591	9.8643	18.5847	9.28722	16.132	1130.3	2480.33	687.281	3420.77	2250.37	2431.74	688.655	710.759	1699.45
TVAG_346970	5.835	5.258	0	conserved hypothetical protein	0	1.10932	0	0	0	0	0.714797	0	0.48885	7.89629	38.5928	30.0999	3.53203	4.62658	12.0882	2.97475	2.90106	0
TVAG_RG_DS121312_1	4.794	5.258	0	conserved hypothetical protein	0.658883	0.554658	0	0	0	0.822025	0	0	0	18.0487	23.2546	13.3777	17.6602	0.925315	8.05879	1.48738	1.45053	0
TVAG_129810	41.381	5.257	0	conserved hypothetical protein	3.9533	2.21863	2.95053	1.0528	0.861365	0	2.85919	2.65349	1.9554	24.8169	105.388	25.0832	162.474	131.395	191.396	31.2349	24.659	29.9023
TVAG_RG_DS113198_10	11.311	5.257	0	conserved hypothetical protein	0.658883	0	2.95053	1.0528	0	0	0	0	0.48885	33.8412	90.0499	55.1831	10.5961	0.925315	2.0147	1.48738	4.35159	0
TVAG_482140	17.774	5.253	0	MYB-1	0	0	0	1.0528	2.58409	3.2881	0	0	1.46655	0	0	0	127.153	44.4151	68.4997	13.3864	23.2085	34.8861
TVAG_573590	2.469	5.25	0.001	5.8S ribosomal RNA	0	0	0	0	0	0	0	0	0	1.12804	0.989559	3.34443	26.4903	0.925315	10.0735	1.48738	0	0
TVAG_105150	27.763	5.25	0	conserved hypothetical protein	1.31777	1.10932	1.77032	1.0528	0	1.64405	0	0.663373	4.8885	1.12804	0	0	123.621	35.162	183.337	49.0834	72.5264	22.4267
TVAG_268130	166.283	5.249	0	r2r3-MYB transcription factor	5.92995	10.5385	1.77032	1.0528	0	0	27.8771	16.5843	12.7101	620.423	808.47	416.382	1.76602	0.925315	0	419.44	345.226	304.007
TVAG_449170	2.452	5.246	0	conserved hypothetical protein	0	0	0	0	0	0	0	0	0	5.64021	4.45302	1.67222	14.1281	1.85063	8.05879	1.48738	4.35159	2.49186
TVAG_124750	5,885.503	5.241	0	multidrug resistance protein 1, 2	84.9959	100.393	100.318	730.646	828.633	414.301	137.241	118.08	215.094	3490.16	3145.31	3352.79	8653.48	5438.08	7992.31	22535.2	20842.6	27759.3
TVAG_129480	10.662	5.241	0	conserved hypothetical protein	0	0	0	1.0528	0.861365	0.822025	0.714797	0.663373	0.9777	0	0	0	51.2145	31.4607	50.3674	28.2602	13.0548	12.4593
TVAG_237010	35.799	5.241	0	conserved hypothetical protein	0.658883	1.10932	0	1.0528	3.44546	6.5762	0.714797	1.99012	1.46655	11.2804	21.7703	30.0999	220.752	28.6848	139.014	55.0329	60.9222	59.8047
TVAG_416510	5,849.130	5.233	0	adenosine deaminase	179.216	225.746	392.42	682.217	534.908	468.554	80.0572	82.2583	84.0822	7830.86	9542.32	13787.4	14656.2	11993	10224.6	7877.15	8093.95	18549.4
TVAG_304930	3.835	5.23	0	conserved hypothetical protein	0	0	0	0	0	0.822025	0	0	0.48885	3.38412	2.96868	0	5.29805	1.85063	12.0882	19.3359	20.3074	2.49186
TVAG_424090	555.822	5.228	0	conserved hypothetical protein	6.58883	3.8826	4.72084	73.6962	93.0274	78.9144	0	0	0	1477.73	1241.9	697.314	1704.21	1413.88	2046.93	394.155	329.27	438.567
TVAG_025160	482.502	5.223	0	conserved hypothetical protein	5.92995	2.77329	2.36042	47.3762	13.7818	65.762	27.1623	31.8419	30.3087	233.504	492.306	220.732	1502.88	928.091	1297.47	1185.44	897.877	1699.45
TVAG_460190	3.092	5.22	0	tRNA-Tyr (anticodon: GTA)	0	0	0	0	0	0	0.714797	0	0	1.12804	0	3.34443	10.5961	0.925315	26.1911	4.46213	5.80211	2.49186
TVAG_105020	2.404	5.22	0.005	conserved hypothetical protein	0	0	0	0	0	0	0	0	0	1.12804	0	0	19.4262	3.70126	16.1176	0	2.90106	0
TVAG_071810	89.53	5.219	0	CAMK family protein kinase	3.29442	6.10123	5.90105	2.10561	7.75228	3.2881	4.28878	4.64361	4.39965	318.108	228.588	152.172	222.518	115.664	223.631	120.478	73.977	114.626
TVAG_080910	562.407	5.218	0	ankyrin	34.2619	44.3726	38.947	8.42243	6.02955	4.11013	44.3174	43.1193	40.0857	402.711	1202.31	596.981	452.1	271.117	406.969	2007.96	2017.69	2501.83
TVAG_027950	5.811	5.218	0	conserved hypothetical protein	0	0	0	0	0	0	0.714797	0.663373	0.9777	1.12804	2.4739	0	1.76602	0	8.05879	35.697	23.2085	29.9023
TVAG_601970	12.362	5.216	0	16S ribosomal RNA	0	0	0	0	0	0	2.85919	0.663373	1.9554	7.89629	2.96868	5.01665	75.9387	24.9835	46.338	5.94951	13.0548	34.8861
TVAG_190050	2.406	5.216	0.006	tRNA-Lys (anticodon: CTT)	0	0	0	0	0	0	0	0	0	0	0	0	8.83008	1.85063	28.2058	2.97475	1.45053	0
TVAG_095370	3.014	5.215	0	conserved hypothetical protein	0	0	0.590105	0	0	0	0	0	0	5.64021	3.46346	3.34443	30.0223	3.70126	6.04409	0	1.45053	0
TVAG_059220	545.48	5.215	0	ubiquitin	0	0.554658	0.590105	12.6336	12.9205	8.22025	72.1944	80.2681	69.9055	1.12804	9.89559	6.68886	21.1922	30.5354	50.3674	2382.78	2389.02	4669.75
TVAG_365790	119.945	5.214	0	conserved hypothetical protein	3.29442	1.66397	1.77032	18.9505	12.9205	15.6185	0.714797	1.32675	1.9554	109.42	136.559	96.9885	568.657	371.977	461.366	145.763	137.8	72.264
TVAG_001180	2.345	5.213	0.033	conserved hypothetical protein	0	0	0	0	0	0	0	0	0	20.3047	11.8747	10.0333	0	0	0	0	0	0
TVAG_RG_DS114351_1	4.76	5.213	0.003	conserved hypothetical protein	0	0	0	0	1.72273	0.822025	0	0	0	0	0.989559	0	35.3203	28.6848	18.1323	0	0	0
TVAG_369170	221.893	5.211	0	conserved hypothetical protein	1.97665	3.32795	0	34.7425	30.1478	34.5251	0	0.663373	0.48885	75.5787	106.378	51.8387	1319.21	825.381	733.35	172.536	165.36	438.567
TVAG_100090	8.223	5.211	0	tRNA-Ser (anticodon: CGA)	1.31777	1.10932	1.18021	0	0	0	0	0	0	12.4085	3.95824	6.68886	68.8747	15.7304	34.2499	0	0	2.49186
TVAG_RG_DS115182_2	2.318	5.21	0.001	conserved hypothetical protein	0	0	0	0	0	0	0	0	0	5.64021	15.8329	13.3777	0	0	0	1.48738	2.90106	2.49186
TVAG_RG_DS113287_3	12.485	5.208	0	conserved hypothetical protein	0.658883	0	0	0	0	0	1.42959	0.663373	2.9331	15.7926	81.1438	113.711	0	0	0	4.46213	1.45053	2.49186
TVAG_RG_DS113479_3	6.033	5.207	0	conserved hypothetical protein	0	0	0	0	0	0	0.714797	1.99012	0	5.64021	41.0667	36.7887	0	0	2.0147	1.48738	1.45053	17.443
TVAG_RG_DS113291_6	4.607	5.202	0.002	conserved hypothetical protein	0.658883	0.554658	0	0	0	0	0	0	0.48885	6.76825	40.0771	33.4443	0	0.925315	0	0	0	0
TVAG_358990	23.174	5.201	0	ankyrin repeat domain protein	0	0	0.590105	0	0	0.822025	1.42959	2.65349	4.8885	119.572	71.743	81.9386	24.7242	12.0291	16.1176	23.798	31.9116	24.9186
TVAG_573270	6.168	5.199	0.003	5.8S ribosomal RNA	0	0	0	1.0528	0	1.64405	0	0.663373	0	0	0	0	35.3203	7.40252	62.4556	0	0	2.49186
TVAG_495670	2.394	5.197	0.004	tRNA-Thr (anticodon: TGT)	0	0	0	0	0	0	0	0	0	0	0	0	12.3621	2.77595	6.04409	4.46213	0	17.443
TVAG_333720	2.993	5.196	0.001	tRNA-Glu (anticodon: CTC)	0	0	0.590105	0	0	0	0	0	0	0	0	1.67222	30.0223	5.55189	12.0882	0	1.45053	2.49186
TVAG_294890	2.353	5.196	0	tRNA-Asp (anticodon: GTC)	0	0	0	0	0	0	0	0	0	2.25608	3.46346	1.67222	14.1281	5.55189	0	5.94951	4.35159	4.98372
TVAG_538120	6.069	5.195	0	5.8S ribosomal RNA	0	0	0	1.0528	0.861365	1.64405	0	0	0	2.25608	8.41125	1.67222	24.7242	9.25315	28.2058	10.4116	5.80211	14.9512
TVAG_263890	481.233	5.194	0	conserved hypothetical protein	66.5472	67.6682	64.9116	6.31682	13.7818	7.39823	0.714797	1.99012	0.48885	1545.42	2347.23	2091.94	353.203	615.335	531.88	300.45	258.194	388.73
TVAG_577720	4.803	5.194	0	16S ribosomal RNA	0	0	0	0	0	1.64405	0.714797	0	0	1.12804	4.94779	8.36108	22.9582	8.32784	18.1323	4.46213	5.80211	9.96744
TVAG_254510	1,007.837	5.193	0	conserved hypothetical protein	86.9726	72.6601	85.5653	11.5808	17.2273	8.22025	53.6097	42.4559	103.147	2002.27	1786.65	1220.72	780.58	275.744	983.172	3858.26	3687.24	3064.99
TVAG_547450	3.799	5.191	0	16S ribosomal RNA	0	0	0	1.0528	0	0.822025	0	0	0	0	1.97912	0	21.1922	4.62658	20.147	4.46213	11.6042	2.49186
TVAG_415000	19.669	5.19	0	conserved hypothetical protein	1.97665	2.21863	1.18021	1.0528	0	0.822025	0.714797	0	0.9777	29.3291	32.6554	36.7887	28.2563	19.4316	26.1911	55.0329	55.1201	62.2965
TVAG_592560	3.005	5.188	0.001	16S ribosomal RNA	0	0	0	0	0	0	0	0.663373	0	1.12804	0	0	8.83008	7.40252	22.1617	0	1.45053	12.4593
TVAG_331220	2.349	5.188	0.006	tRNA-Arg (anticodon: TCT)	0	0	0	0	0	0	0	0	0	0	0	0	24.7242	5.55189	8.05879	0	1.45053	2.49186
TVAG_TEG_DS113906_1_3	2.946	5.187	0.019	Maverick transposable element hypothetical protein	0	0.554658	0	0	0	0	0	0	0	0	0	0	0	0	0	17.8485	24.659	9.96744
TVAG_219380	2.33	5.178	0.006	tRNA-Arg (anticodon: ACG)	0	0	0	0	0	0	0	0	0	0	0	1.67222	12.3621	8.32784	18.1323	0	1.45053	0
TVAG_124250	2.332	5.176	0	conserved hypothetical protein	0	0	0	0	0	0	0	0	0	2.25608	1.48434	1.67222	0	2.77595	16.1176	10.4116	7.25264	0
TVAG_325350	2.325	5.176	0.004	conserved hypothetical protein	0	0	0	0	0	0	0	0	0	2.25608	3.46346	3.34443	24.7242	0	8.05879	0	0	0
TVAG_376580	2.327	5.171	0.005	conserved hypothetical protein	0	0	0	0	0	0	0	0	0	0	0.989559	0	17.6602	4.62658	16.1176	0	0	2.49186
TVAG_RG_DS113242_10	7.347	5.169	0	conserved hypothetical protein	0.658883	1.10932	0	0	0	0	0	0	1.46655	10.1524	54.9205	53.5109	0	0	6.04409	1.48738	2.90106	0
TVAG_267970	1,625.762	5.166	0	ankyrin repeat domain protein	40.1919	45.4819	44.2579	193.716	162.798	142.21	40.0286	58.3768	66.9724	12074.6	2622.33	3956.46	139.515	247.059	106.779	2985.17	3257.89	3079.94
TVAG_540490	3.698	5.16	0.005	5.8S ribosomal RNA	0	0	0	1.0528	0.861365	0	0	0	0	0	0	0	35.3203	3.70126	24.1764	0	1.45053	0
TVAG_543710	2.933	5.16	0.002	16S ribosomal RNA	0	0	0	0	0.861365	0	0	0	0	0	0	0	15.8942	6.47721	24.1764	0	2.90106	2.49186
TVAG_RG_DS117570_1	4.655	5.16	0	conserved hypothetical protein	0	0	0	1.0528	0	1.64405	0	0	0	3.38412	0	0	28.2563	3.70126	24.1764	8.92426	10.1537	2.49186
TVAG_369160	172.699	5.158	0	conserved hypothetical protein	0.658883	3.32795	1.18021	14.7392	33.5932	30.4149	0.714797	0	0.9777	90.2433	112.81	45.1498	683.449	619.036	584.262	223.107	191.47	473.454
TVAG_431950	808.434	5.157	0	conserved hypothetical protein	32.9442	70.4415	31.8657	45.2705	96.4729	23.0167	43.6026	33.1687	20.5317	530.179	494.779	1095.3	2456.53	1716.46	2302.8	1723.87	1763.84	2070.74
TVAG_429520	45.057	5.152	0	DNA-binding protein eta2	5.92995	6.65589	1.77032	3.15841	1.72273	2.46608	0	0	0.48885	194.023	132.106	120.4	61.8106	47.1911	62.4556	56.5203	42.0653	72.264
TVAG_311340	774.672	5.149	0	conserved hypothetical protein	54.6873	97.0651	82.0247	11.5808	24.1182	11.5084	26.4475	29.1884	43.9965	2726.48	2389.29	2070.2	1193.83	368.276	711.188	752.613	857.262	2494.35
TVAG_RG_DS114019_4	6.226	5.149	0.005	conserved hypothetical protein	0	0.554658	1.18021	0	0	0	0	0	0.9777	15.7926	53.4362	40.1332	0	0	0	0	0	0
TVAG_500030	2.282	5.149	0.003	conserved hypothetical protein	0	0	0	0	0	0	0	0	0	0	2.96868	0	17.6602	7.40252	8.05879	0	0	4.98372
TVAG_302230	717.527	5.148	0	Rho-associated protein kinase	38.8741	43.2633	64.9116	15.7921	14.6432	9.04228	37.8842	45.7727	82.1268	1322.06	826.776	533.437	2521.87	777.265	2913.25	1114.05	1433.12	1121.34
TVAG_133450	2,322.704	5.147	0	2-deoxyglucose-6-phosphate phosphatase	96.1969	96.5104	103.859	202.138	146.432	159.473	117.227	103.486	123.19	2121.85	2371.48	1526.73	7113.52	2909.19	4486.73	5958.43	4635.89	9536.35
TVAG_081310	9.185	5.142	0.003	conserved hypothetical protein	0	0	0	0	0	0	2.14439	1.32675	0.9777	0	0	0	0	0	2.0147	69.9067	56.5706	32.3942
TVAG_293430	55.443	5.142	0	conserved hypothetical protein	5.27107	2.77329	3.54063	4.21121	2.58409	1.64405	2.14439	1.99012	3.42195	157.926	284.993	153.844	70.6407	33.3114	48.3527	58.0077	53.6696	109.642
TVAG_407450	2.251	5.141	0	conserved hypothetical protein	0	0	0	0	0	0	0	0	0	5.64021	5.44257	6.68886	10.5961	2.77595	0	1.48738	2.90106	4.98372
TVAG_RG_DS151804_1	3.632	5.14	0	conserved hypothetical protein	0	0	0	0	0	0.822025	0.714797	0	0	0	0	0	19.4262	3.70126	8.05879	4.46213	23.2085	4.98372
TVAG_473870	493.107	5.14	0	conserved hypothetical protein	15.1543	32.1701	33.636	45.2705	41.3455	28.7709	13.5811	22.5547	13.6878	2054.16	1226.06	887.946	722.301	297.952	882.438	981.669	1138.66	438.567
TVAG_279630	3.606	5.138	0.003	conserved hypothetical protein	0	0	0	0	0	0.822025	0	0	0.48885	0	1.97912	0	38.8524	4.62658	18.1323	0	0	0
TVAG_096650	2.876	5.138	0	tRNA-Glu (anticodon: TTC)	0	0	0	0	0	0	0	0	0.48885	4.51216	2.4739	1.67222	14.1281	3.70126	6.04409	11.899	4.35159	2.49186
TVAG_088880	2.874	5.138	0.003	tRNA-Phe (anticodon: GAA)	0	0	0.590105	0	0	0	0	0	0	0	0	0	24.7242	1.85063	20.147	2.97475	1.45053	0
TVAG_598390	2.799	5.136	0.006	conserved hypothetical protein	0	0	0.590105	0	0	0	0	0	0	21.4328	15.8329	10.0333	0	0	0	0	0	2.49186
TVAG_123760	2.908	5.134	0.002	conserved hypothetical protein	0	0	0	0	0.861365	0	0	0	0	0	0	0	5.29805	7.40252	0	7.43688	1.45053	29.9023
TVAG_345560	4.508	5.133	0	conserved hypothetical protein	0	0	0	0	0	0	0	0.663373	0.9777	0	0	0	26.4903	6.47721	6.04409	10.4116	10.1537	19.9349
TVAG_RG_DS113575_2	2.79	5.133	0.001	conserved hypothetical protein	0	0	0	0	0	0	0	0.663373	0	3.38412	21.2755	15.0499	0	0.925315	0	0	1.45053	7.47558
TVAG_114320	484.489	5.129	0	conserved hypothetical protein	15.1543	13.3118	16.523	45.2705	60.2955	33.703	16.4403	23.2181	19.554	428.656	162.288	168.894	1919.66	564.442	1690.33	1151.23	1649.25	742.575
TVAG_278630	328.572	5.127	0	r2r3-MYB transcription factor	8.56548	12.7571	8.26148	33.6897	28.425	50.1435	4.28878	9.28722	11.2435	658.776	527.435	486.615	563.359	417.317	634.63	815.082	590.365	1054.06
TVAG_332280	2.278	5.126	0	conserved hypothetical protein	0	0	0	0	0	0	0	0	0	0	0.989559	0	12.3621	3.70126	14.1029	4.46213	2.90106	2.49186
TVAG_267960	1,902.513	5.126	0	ion channel nompc	77.0893	73.7695	69.0423	175.818	193.807	141.388	58.6133	72.3077	92.3926	14102.8	3600.51	5033.37	135.983	172.109	104.764	3284.13	3558.15	3299.22
TVAG_RG_DS126524_1	2.237	5.123	0.004	conserved hypothetical protein	0	0	0	0	0	0	0	0	0	1.12804	1.97912	0	17.6602	7.40252	12.0882	0	0	0
TVAG_286160	179.939	5.123	0	conserved hypothetical protein	3.29442	5.54658	2.36042	27.3729	20.6728	13.9744	8.57756	5.97036	4.8885	593.35	210.281	290.965	558.061	138.797	543.968	243.93	300.259	266.629
TVAG_496110	2.809	5.118	0	conserved hypothetical protein	0	0	0	0	0	0	0	0	0.48885	6.76825	2.4739	1.67222	17.6602	7.40252	14.1029	0	0	0
TVAG_151560	32.215	5.117	0	MYB124	0	0	0	5.26402	7.75228	2.46608	0	0	1.46655	15.7926	31.6659	21.7388	185.432	153.602	130.955	2.97475	5.80211	14.9512
TVAG_RG_DS135364_1	2.749	5.117	0.007	conserved hypothetical protein	0	0	0.590105	0	0	0	0	0	0	5.64021	26.7181	15.0499	0	0	0	1.48738	0	0
TVAG_279130	2.232	5.117	0	5.8S ribosomal RNA	0	0	0	0	0	0	0	0	0	0	0.989559	1.67222	12.3621	11.1038	10.0735	1.48738	0	2.49186
TVAG_TEG_DS113428_1_13	2.769	5.115	0.018	Maverick transposable element conserved hypothetical protein	0	0	0	0	0	0	0	0	0.48885	6.76825	15.8329	26.7554	0	0	0	0	0	0
TVAG_021510	15.903	5.115	0.014	tRNA-Pro (anticodon: TGG)	2.63553	1.10932	0.590105	2.10561	0	1.64405	0	0	0	0	0	0	0	0	0	101.142	44.9664	132.069
TVAG_019550	2.899	5.112	0	tRNA-Lys (anticodon: TTT)	0	0	0	0	0	0	0	0	0.48885	2.25608	1.48434	5.01665	17.6602	1.85063	8.05879	0	2.90106	12.4593
TVAG_035930	2.866	5.111	0	tRNA-Arg (anticodon: ACG)	0	0	0	0	0	0	0	0	0.48885	2.25608	3.95824	3.34443	12.3621	4.62658	14.1029	2.97475	0	7.47558
TVAG_512070	179.936	5.11	0	glycerol-3-phosphate dehydrogenase	7.24771	3.8826	3.54063	12.6336	33.5932	11.5084	5.71837	11.2773	2.9331	145.517	227.104	90.2996	748.791	393.259	864.305	150.225	203.074	323.942
TVAG_302290	123.721	5.104	0	conserved hypothetical protein	7.24771	4.43726	10.0318	4.21121	2.58409	3.2881	11.4367	5.97036	13.1989	53.0179	19.7912	18.3944	123.621	28.6848	165.205	727.327	781.835	246.694
TVAG_515000	3.582	5.104	0	5.8S ribosomal RNA	0.658883	0	0	0	0	0	0	0	0.48885	6.76825	0.989559	5.01665	17.6602	2.77595	22.1617	2.97475	0	4.98372
TVAG_157550	7.156	5.099	0	conserved hypothetical protein	0.658883	0	1.18021	0	0	0	0	0	1.46655	48.5058	12.8643	23.411	0	0	0	20.8233	17.4063	2.49186
TVAG_378840	54.875	5.098	0	conserved hypothetical protein	1.31777	1.66397	0.590105	5.26402	2.58409	5.75418	6.43317	0.663373	4.39965	42.8656	55.4153	58.5275	196.028	112.888	128.941	136.839	102.988	124.593
TVAG_231960	4.237	5.097	0	conserved hypothetical protein	0	1.10932	0	0	0	0	0	0.663373	0	9.02433	21.7703	0	7.06407	8.32784	14.1029	4.46213	7.25264	2.49186
TVAG_401170	9.511	5.095	0	glycine-rich cell wall structural protein 2 precursor	0	0	0	2.10561	0	0.822025	0.714797	0	1.46655	4.51216	1.97912	0	47.6825	25.9088	6.04409	31.2349	36.2632	12.4593
TVAG_377570	4.373	5.094	0.006	conserved hypothetical protein	0	0	0	0	0	0.822025	0	0.663373	0.48885	0	0	0	42.3844	10.1785	24.1764	0	0	0
TVAG_004200	2.202	5.093	0.011	tRNA-Ala (anticodon: AGC)	0	0	0	0	0	0	0	0	0	0	0	0	31.7883	1.85063	2.0147	1.48738	0	2.49186
TVAG_587640	4.459	5.093	0	16S ribosomal RNA	0	0	0	1.0528	0.861365	0.822025	0	0	0	0	0.989559	1.67222	26.4903	5.55189	28.2058	4.46213	10.1537	0
TVAG_340270	72.251	5.092	0	conserved hypothetical protein	1.31777	0.554658	0.590105	0	3.44546	0.822025	10.0072	12.6041	7.33275	20.3047	17.8121	10.0333	74.1727	31.4607	60.4409	270.703	293.007	485.913
TVAG_163000	39,879.863	5.09	0	heat shock protein	1592.52	1297.9	1574.4	3632.17	3096.61	1906.28	2764.12	2886.34	1722.71	58807	50697.6	60589.4	113551	38145.2	77078.3	81082.9	86612.5	130800
TVAG_342140	11.342	5.088	0.002	Clan CA, family C19, ubiquitin hydrolase-like cysteine peptidase	0	0	0	2.10561	0	3.2881	0.714797	0	0	1.12804	0	0	105.961	36.0873	52.3821	0	0	2.49186
TVAG_112640	24.038	5.087	0	5.8S ribosomal RNA	0	0	1.18021	5.26402	3.44546	0.822025	2.14439	0	0	0	1.97912	1.67222	95.3649	34.2367	265.94	4.46213	8.70317	7.47558
TVAG_RG_DS115085_4	2.177	5.086	0	conserved hypothetical protein	0	0	0	0	0	0	0	0	0	1.12804	2.96868	1.67222	22.9582	6.47721	0	1.48738	0	2.49186
TVAG_RG_DS115118_3	7.979	5.086	0.035	conserved hypothetical protein	0	0	0	0	0	0	0	1.99012	1.9554	0	0	1.67222	0	0	0	56.5203	56.5706	24.9186
TVAG_483230	831.631	5.083	0	MYB	37.5563	15.5304	15.9328	110.544	74.9387	51.7876	44.3174	38.4756	42.0411	2348.58	1222.11	944.802	812.368	679.182	1708.46	3029.79	2307.79	1485.15
TVAG_398500	31.619	5.083	0	DNA-binding protein eta2	4.61218	3.8826	4.13074	1.0528	0.861365	0.822025	0	0	0.48885	113.932	61.8474	43.4776	81.2368	51.8177	130.955	31.2349	18.8569	19.9349
TVAG_202650	2.186	5.079	0	tRNA-Asp (anticodon: GTC)	0	0	0	0	0	0	0	0	0	0	2.4739	1.67222	10.5961	5.55189	16.1176	1.48738	1.45053	0
TVAG_273210	5.353	5.076	0	conserved hypothetical protein	0	0.554658	0.590105	0	0	0	0.714797	0	0.48885	1.12804	9.40081	5.01665	7.06407	4.62658	4.0294	13.3864	31.9116	17.443
TVAG_200210	2.173	5.071	0.002	tRNA-Ala (anticodon: AGC)	0	0	0	0	0	0	0	0	0	0	0.494779	3.34443	14.1281	5.55189	14.1029	1.48738	0	0
TVAG_476980	27.165	5.07	0	myo-inositol-1 phosphate synthase	1.97665	1.66397	2.95053	4.21121	2.58409	0	0	1.32675	0	37.2254	25.2338	51.8387	132.451	31.4607	72.5291	31.2349	62.3727	29.9023
TVAG_526220	2.169	5.069	0	conserved hypothetical protein	0	0	0	0	0	0	0	0	0	1.12804	6.43213	3.34443	5.29805	2.77595	16.1176	0	1.45053	2.49186
TVAG_249100	397.066	5.068	0	hypothetical protein	27.0142	28.2875	54.2897	30.5313	21.5341	23.8387	7.14797	7.96048	6.35505	418.503	409.677	601.998	1499.35	730.999	1430.44	589.001	587.464	672.802
TVAG_217480	2.784	5.068	0	conserved hypothetical protein	0	0	0	0	0.861365	0	0	0	0	1.12804	0	3.34443	15.8942	2.77595	22.1617	0	1.45053	2.49186
TVAG_306160	22.31	5.067	0	conserved hypothetical protein	0	7.76521	0	0	0	0	0.714797	2.65349	0	86.8592	67.7848	55.1831	7.06407	2.77595	22.1617	55.0329	36.2632	57.3128
TVAG_327220	28.769	5.058	0	tRNA-Lys (anticodon: CTT)	0	0.554658	2.36042	1.0528	1.72273	0.822025	5.71837	1.32675	1.46655	13.5365	13.8538	6.68886	187.198	49.0417	100.735	53.5456	33.3622	44.8535
TVAG_282640	1,823.293	5.058	0	hypothetical protein	79.066	44.3726	88.5158	74.749	85.2751	91.2448	146.533	169.824	176.475	6916.02	2802.43	2628.72	2036.22	687.509	1932.1	4816.13	5304.58	4739.52
TVAG_574690	4,632.482	5.057	0	conserved hypothetical protein	384.788	457.038	548.208	203.191	95.6115	151.253	190.136	180.437	218.516	4693.78	6185.73	10973.1	14011.6	8588.78	9904.25	8971.86	7262.8	10363.6
TVAG_185480	2.19	5.056	0	tRNA-Lys (anticodon: CTT)	0	0	0	0	0	0	0	0	0	0	0.989559	0	7.06407	1.85063	20.147	1.48738	2.90106	4.98372
TVAG_082260	241.425	5.055	0	CAMK family protein kinase	3.9533	5.54658	7.08127	31.5841	55.9887	19.7286	0.714797	1.99012	1.46655	833.622	407.203	426.415	1096.7	445.077	765.585	89.2426	56.5706	97.1826
TVAG_254640	3.458	5.055	0	tRNA-Glu (anticodon: TTC)	0	0	0	0	0	0	0	0.663373	0.48885	0	0	0	19.4262	2.77595	10.0735	7.43688	1.45053	19.9349
TVAG_587800	17.198	5.05	0	5.8S ribosomal RNA	0	0.554658	0	0	0.861365	1.64405	0.714797	1.32675	3.42195	7.89629	23.7494	15.0499	68.8747	9.25315	62.4556	10.4116	26.1095	77.2477
TVAG_155000	12.551	5.05	0	conserved hypothetical protein	1.31777	2.77329	0.590105	1.0528	0	0.822025	0	0	0	36.0973	40.5719	35.1165	37.0864	18.5063	10.0735	17.8485	11.6042	12.4593
TVAG_548980	4.352	5.05	0	5.8S ribosomal RNA	0	0	0	3.15841	0	0	0	0	0	0	0.989559	3.34443	22.9582	8.32784	30.2205	0	4.35159	4.98372
TVAG_TEG_DS113777_1_10	4.281	5.049	0.007	Maverick transposable element KilA N-terminal domain protein 2	0.658883	0	0	0	0.861365	0.822025	0	0	0	0	0	0	45.9164	4.62658	24.1764	0	0	0
TVAG_532540	2.11	5.043	0.049	conserved hypothetical protein	0	0	0	0	0	0	0	0	0	0	0	5.01665	26.4903	6.47721	0	0	0	0
TVAG_160680	2.09	5.038	0	conserved hypothetical protein	0	0	0	0	0	0	0	0	0	1.12804	2.96868	0	15.8942	10.1785	2.0147	1.48738	1.45053	2.49186
TVAG_339080	41.859	5.037	0	conserved hypothetical protein	0	0	0	5.26402	5.16819	9.8643	0.714797	0.663373	0.9777	1.12804	0.989559	0	231.348	172.109	318.322	2.97475	1.45053	2.49186
TVAG_487480	2.115	5.035	0	tRNA-Ala (anticodon: TGC)	0	0	0	0	0	0	0	0	0	4.51216	4.45302	0	5.29805	3.70126	16.1176	1.48738	0	2.49186
TVAG_430060	1,159.718	5.035	0	cysteine synthase	65.8883	63.231	159.919	120.02	86.9978	65.762	8.57756	23.2181	24.9313	2603.52	2254.71	4215.66	1305.09	549.637	1650.04	2690.66	2744.4	2242.67
TVAG_RG_DS114334_2	5,132.543	5.031	0	RNA lariat debranching enzyme	105.421	129.79	161.099	528.507	546.967	571.307	202.287	219.576	278.644	2067.7	4606.89	2678.89	11710.5	6256.98	13484.4	11008.1	10413.3	27415.5
TVAG_555340	16.777	5.03	0	5.8S ribosomal RNA	0	0.554658	1.18021	3.15841	0.861365	3.2881	0	0	0.48885	4.51216	3.95824	6.68886	77.7047	20.3569	106.779	11.899	40.6148	19.9349
TVAG_007990	12.626	5.027	0	leucine-rich repeat protein, BspA family	0	1.10932	0.590105	0	0.861365	0	0.714797	0.663373	2.44425	10.1524	18.8016	8.36108	0	0	0	31.2349	37.7137	114.626
TVAG_417720	2.131	5.027	0.001	tRNA-Val (anticodon: GAC)	0	0	0	0	0	0	0	0	0	3.38412	0	0	10.5961	0	8.05879	5.94951	2.90106	7.47558
TVAG_RG_DS121497_1	64.931	5.022	0.003	conserved hypothetical protein	0	0.554658	0.590105	9.47523	4.30682	7.39823	5.00358	3.31687	4.39965	0	0	0	612.808	106.411	413.013	1.48738	0	0
TVAG_315750	61.957	5.021	0	Rab32	4.61218	4.43726	2.95053	1.0528	1.72273	3.2881	0.714797	5.30698	8.7993	213.2	155.361	112.038	8.83008	0	0	184.435	184.217	224.267
TVAG_332460	1,566.151	5.02	0	conserved hypothetical protein	75.7716	87.6359	79.6642	36.8481	46.5137	55.8977	113.653	143.289	202.384	1601.82	1696.6	1418.04	842.39	409.915	787.747	5579.15	5546.82	9466.58
TVAG_225710	12.455	5.02	0	conserved hypothetical protein	0	0.554658	0	1.0528	0	0.822025	0.714797	1.32675	1.9554	12.4085	18.8016	25.0832	19.4262	3.70126	20.147	41.6466	39.1643	37.3779
TVAG_131940	2.582	5.018	0	conserved hypothetical protein	0	0	0	0	0.861365	0	0	0	0	4.51216	9.40081	1.67222	14.1281	4.62658	4.0294	0	7.25264	0
TVAG_128320	11.443	5.017	0	r2r3-MYB transcription factor	0	0	0.590105	1.0528	0.861365	1.64405	0.714797	0	1.46655	14.6645	19.7912	18.3944	24.7242	27.7595	54.3968	11.899	13.0548	14.9512
TVAG_421390	8.114	5.015	0	conserved hypothetical protein	1.31777	0	0.590105	1.0528	0	1.64405	0	0	0	4.51216	11.3799	1.67222	93.5989	9.25315	18.1323	0	2.90106	0
TVAG_220990	14,126.888	5.015	0	chaperone binding protein	636.481	433.188	501.59	1187.56	726.13	471.02	1107.22	1083.95	1483.17	56729.2	22331.4	33760.4	18087.5	6754.8	10536.9	34578.5	33750.9	30124.1
TVAG_TEG_DS113921_1_4	2.612	5.012	0	Maverick transposable element conserved hypothetical protein	0	0	0	0	0	0	0	0.663373	0	4.51216	1.48434	3.34443	5.29805	2.77595	0	13.3864	13.0548	2.49186
TVAG_586980	1,261.127	5.011	0	glycerol-3-phosphate dehydrogenase	74.4538	32.1701	48.3886	114.756	211.896	75.6263	50.0358	51.0797	25.909	1527.37	1785.16	948.146	4944.85	2406.75	5512.21	1355	1620.24	1916.24
TVAG_127220	10.348	5.011	0	conserved hypothetical protein	0	0	0	4.21121	2.58409	0	0	0	0	42.8656	19.2964	10.0333	37.0864	9.25315	18.1323	2.97475	17.4063	22.4267
TVAG_075170	2.058	5.009	0.026	conserved hypothetical protein	0	0	0	0	0	0	0	0	0	0	0	0	0	0.925315	0	10.4116	23.2085	2.49186
TVAG_163090	3.269	5.006	0	conserved hypothetical protein	0	0.554658	0	0	0	0	0.714797	0	0	0	10.3904	3.34443	17.6602	0	10.0735	5.94951	10.1537	0
TVAG_552420	16.933	5.005	0	28S ribosomal RNA	0	0	0	2.10561	3.44546	3.2881	0	0	0.9777	2.25608	10.8851	11.7055	72.4067	14.805	112.823	17.8485	34.8127	17.443
TVAG_466130	772.36	5.001	0	conserved hypothetical protein	21.0843	13.8664	20.0636	89.4883	54.266	103.575	34.3102	36.4855	49.3738	830.238	1206.77	795.975	3574.42	1672.97	3056.3	707.991	675.946	959.366
TVAG_124780	26.584	4.999	0	conserved hypothetical protein	1.31777	1.10932	2.36042	0	4.30682	3.2881	0	1.32675	0.9777	36.0973	56.4049	25.0832	84.7688	51.8177	50.3674	40.1592	31.9116	87.2151
TVAG_503130	2.036	4.997	0.015	conserved hypothetical protein	0	0	0	0	0	0	0	0	0	9.02433	3.46346	10.0333	14.1281	0	0	0	0	0
TVAG_408590	4.191	4.997	0	conserved hypothetical protein	0	0	0	2.10561	0	0	0.714797	0	0	0	2.4739	0	24.7242	3.70126	12.0882	16.3611	5.80211	7.47558
TVAG_164090	2.052	4.996	0.006	conserved hypothetical protein	0	0	0	0	0	0	0	0	0	0	0.989559	0	19.4262	5.55189	8.05879	0	2.90106	0
TVAG_477330	5.937	4.995	0	tRNA-Gln (anticodon: TTG)	0	0	0	0	0	0	0.714797	0.663373	1.46655	0	1.48434	1.67222	40.6184	9.25315	36.2646	0	7.25264	7.47558
TVAG_430040	1,879.318	4.989	0	conserved hypothetical protein	20.4254	24.9596	25.3745	22.1089	18.0887	18.0846	335.24	364.192	203.362	800.909	1289.4	1080.25	2712.6	1670.19	2484.12	3959.4	4039.72	14759.3
TVAG_RG_DS113893_1	3.192	4.987	0.004	conserved hypothetical protein	0	0	0	0	0	0	0	0.663373	0.48885	12.4085	16.3277	25.0832	0	0	0	0	0	2.49186
TVAG_542150	2.562	4.986	0	conserved hypothetical protein	0	0	0	0	0	0	0	0	0.48885	0	0.989559	5.01665	3.53203	2.77595	0	14.8738	15.9558	2.49186
TVAG_050320	781.996	4.986	0	conserved hypothetical protein	36.2386	67.1136	37.7667	62.1154	79.2456	71.5162	36.4546	29.8518	12.2212	1660.48	1995.45	911.357	1373.96	1054.86	1718.54	2186.44	1466.48	1275.83
TVAG_307040	27.431	4.986	0	conserved hypothetical protein	1.31777	0.554658	0	4.21121	4.30682	4.93215	0	1.32675	0	90.2433	91.0394	70.233	42.3844	22.2076	48.3527	44.6213	40.6148	27.4105
TVAG_009420	418.019	4.984	0	malic enzyme	0.658883	0	0	96.8579	65.4637	50.9656	0.714797	8.62385	7.8216	2.25608	1.97912	5.01665	2184.56	730.074	2532.48	472.986	588.915	774.969
TVAG_043450	10.814	4.983	0	conserved hypothetical protein	0.658883	0	0.590105	1.0528	0	0	1.42959	0.663373	1.46655	39.4814	24.2442	55.1831	12.3621	4.62658	12.0882	14.8738	15.9558	9.96744
TVAG_011630	2.022	4.982	0.01	tRNA-Phe (anticodon: GAA)	0	0	0	0	0	0	0	0	0	0	0.494779	1.67222	22.9582	9.25315	2.0147	0	0	0
TVAG_352360	143.474	4.981	0	ATP-binding cassette transporter	7.24771	10.5385	11.212	10.528	3.44546	11.5084	8.57756	7.96048	8.31045	391.43	604.126	546.814	250.774	158.229	243.778	93.7047	79.7791	134.56
TVAG_505430	9.918	4.981	0	5.8S ribosomal RNA	0	0	0	1.0528	0.861365	2.46608	0.714797	0.663373	0	0	0	1.67222	52.9805	12.0291	96.7055	1.48738	2.90106	4.98372
TVAG_221660	4,060.148	4.98	0	conserved hypothetical protein	232.586	249.041	249.615	369.534	254.964	278.666	161.544	168.497	282.066	7935.77	5681.06	6389.54	11270.7	6681.7	9146.73	8497.38	8236.1	6997.15
TVAG_RG_DS138690_1	1.986	4.978	0.045	conserved hypothetical protein	0	0	0	0	0	0	0	0	0	13.5365	13.8538	8.36108	0	0	0	0	0	0
TVAG_RG_DS148097_1	2.558	4.978	0.028	hypothetical protein	0	0	0	0	0	0	0	0.663373	0	0	0	0	0	0	0	7.43688	30.4611	7.47558
TVAG_492330	2.566	4.976	0.026	conserved hypothetical protein	0	0	0	0	0.861365	0	0	0	0	0	0	0	30.0223	9.25315	6.04409	0	0	0
TVAG_349960	60.17	4.976	0	leucine-rich repeat protein, BspA family	0.658883	0.554658	0	4.21121	8.61365	18.9066	0	0	0.9777	3.38412	9.89559	5.01665	263.137	172.109	207.514	126.427	97.1854	164.463
TVAG_116410	57.069	4.975	0	CAMK family protein kinase	1.97665	2.77329	3.54063	4.21121	1.72273	5.75418	2.85919	5.97036	2.9331	55.274	38.098	33.4443	141.281	69.3987	128.941	181.46	203.074	144.528
TVAG_511150	2.594	4.974	0.001	conserved hypothetical protein	0	0	0	0	0	0.822025	0	0	0	0	0	0	19.4262	3.70126	6.04409	4.46213	7.25264	4.98372
TVAG_139470	2.062	4.974	0.001	tRNA-Thr (anticodon: AGT)	0	0	0	0	0	0	0	0	0	0	0	1.67222	10.5961	1.85063	16.1176	1.48738	2.90106	2.49186
TVAG_190370	17.098	4.973	0	conserved hypothetical protein	0.658883	1.10932	0	1.0528	3.44546	3.2881	0	0.663373	0	45.1216	31.1711	16.7222	88.3008	30.5354	48.3527	17.8485	14.5053	4.98372
TVAG_312520	1.998	4.972	0.02	conserved hypothetical protein	0	0	0	0	0	0	0	0	0	0	0.989559	0	14.1281	14.805	6.04409	0	0	0
TVAG_445500	2.588	4.971	0	conserved hypothetical protein	0	0	0	0	0	0.822025	0	0	0	1.12804	0.989559	1.67222	24.7242	3.70126	12.0882	0	1.45053	0
TVAG_518190	49.506	4.97	0	5.8S ribosomal RNA	1.31777	0.554658	0.590105	9.47523	4.30682	8.22025	0.714797	1.32675	1.9554	10.1524	17.8121	21.7388	300.223	75.8759	308.249	32.7223	26.1095	69.7721
TVAG_397740	2.572	4.97	0.009	conserved hypothetical protein	0	0	0	0	0.861365	0	0	0	0	0	0.989559	0	17.6602	4.62658	22.1617	0	0	0
TVAG_539490	3.268	4.969	0	28S ribosomal RNA	0	0	0	1.0528	0.861365	0	0	0	0	0	3.95824	1.67222	10.5961	5.55189	32.2352	0	2.90106	0
TVAG_RG_DS113321_14	5.023	4.967	0	conserved hypothetical protein	0.658883	0.554658	0	0	0.861365	0.822025	0	0	0	11.2804	21.2755	5.01665	42.3844	5.55189	2.0147	0	0	0
TVAG_162860	57.757	4.966	0	homeobox-containing protein wariai	0.658883	1.10932	0.590105	2.10561	2.58409	3.2881	5.71837	4.64361	11.2435	6.76825	1.97912	3.34443	22.9582	9.25315	38.2793	273.677	387.291	264.137
TVAG_548510	5.259	4.964	0	16S ribosomal RNA	0.658883	0	0	2.10561	0	0	0.714797	0	0	1.12804	0	0	30.0223	7.40252	38.2793	1.48738	2.90106	9.96744
TVAG_RG_DS113748_4	4.799	4.962	0.015	conserved hypothetical protein	0	0	0	0	0	0	0	1.32675	0.9777	0	0	0	0	0	0	29.7475	31.9116	22.4267
TVAG_004840	3.226	4.96	0.001	conserved hypothetical protein	0	0	0	1.0528	0	0.822025	0	0	0	2.25608	4.45302	0	15.8942	7.40252	26.1911	0	0	0
TVAG_RG_DS113494_5	9.4	4.959	0.002	conserved hypothetical protein	0.658883	1.10932	1.18021	0	0	0	0	0.663373	1.46655	9.02433	78.1752	76.9219	0	0	0	0	0	0
TVAG_175650	989.409	4.953	0	conserved hypothetical protein	110.692	143.656	150.477	18.9505	12.9205	17.2625	28.5919	25.8716	46.9296	1768.77	3343.22	1476.57	2052.11	906.809	1627.88	1787.83	2048.15	2242.67
TVAG_RG_DS115389_2	2.528	4.953	0.027	conserved hypothetical protein	0	0	0	0	0	0	0.714797	0	0	0	0	0	22.9582	3.70126	18.1323	0	0	0
TVAG_269900	5,576.629	4.952	0	AGC family protein kinase	23.7198	24.4049	43.0777	753.807	577.976	448.004	413.867	447.777	409.167	375.638	453.713	311.032	9059.67	6150.57	8566.49	20371.1	20883.3	31066
TVAG_077810	19.997	4.951	0	conserved hypothetical protein	1.97665	1.66397	6.49116	0	0	0	0	0	0.48885	51.8899	74.2169	75.2497	35.3203	16.6557	12.0882	22.3107	39.1643	22.4267
TVAG_035810	15.909	4.951	0	conserved hypothetical protein	0	0	0	1.0528	1.72273	0.822025	2.14439	1.32675	1.9554	2.25608	6.43213	6.68886	102.429	32.386	68.4997	23.798	17.4063	17.443
TVAG_158760	14,948.700	4.947	0	conserved hypothetical protein	610.785	870.258	675.081	1206.51	1247.26	903.406	1125.09	1166.87	644.793	16286.7	19428	13916.2	45547.3	28462.7	45109.1	26476.8	24112.1	41287.6
TVAG_045080	1.989	4.944	0.002	conserved hypothetical protein	0	0	0	0	0	0	0	0	0	1.12804	0.989559	1.67222	12.3621	5.55189	14.1029	0	0	0
TVAG_166660	15.572	4.944	0	conserved hypothetical protein	0	0	0	0	0.861365	1.64405	3.57398	0.663373	1.9554	13.5365	28.6972	15.0499	15.8942	18.5063	10.0735	41.6466	60.9222	67.2802
TVAG_418300	3.131	4.944	0.003	conserved hypothetical protein	0	0	0	0	0.861365	0.822025	0	0	0	0	10.8851	0	14.1281	17.581	12.0882	0	0	0
TVAG_110150	1.899	4.941	0.002	pre-mRNA processing factor	0	0	0	0	0	0	0	0	0	9.02433	14.8434	3.34443	0	0	4.0294	1.48738	1.45053	0
TVAG_RG_DS113792_2	9.674	4.94	0.002	conserved hypothetical protein	0.658883	1.66397	2.36042	0	0	0	0	0.663373	0	9.02433	86.0916	71.9053	1.76602	0	0	0	0	0
TVAG_589050	56.573	4.938	0	28S ribosomal RNA	0	0	1.77032	13.6864	5.16819	9.8643	1.42959	0	0.9777	1.12804	6.92691	18.3944	243.71	83.2784	539.939	23.798	33.3622	34.8861
TVAG_071060	2.492	4.935	0	MYB	0	0	0	0	0	0	0	0	0.48885	0	3.95824	0	8.83008	1.85063	4.0294	16.3611	4.35159	4.98372
TVAG_408350	1.969	4.934	0	tRNA-Ala (anticodon: TGC)	0	0	0	0	0	0	0	0	0	2.25608	2.96868	0	7.06407	3.70126	12.0882	4.46213	2.90106	0
TVAG_RG_DS113251_7	6.109	4.933	0	conserved hypothetical protein	0	0.554658	0	0	0	1.64405	0	1.32675	0	15.7926	21.7703	13.3777	28.2563	3.70126	12.0882	1.48738	0	9.96744
TVAG_239010	2.499	4.933	0	tRNA-Ser (anticodon: GCT)	0	0	0	0	0	0	0	0.663373	0	2.25608	0	1.67222	22.9582	5.55189	6.04409	1.48738	4.35159	0
TVAG_119210	168.069	4.933	0	ankyrin repeat and FYVE domain containing protein	2.63553	2.21863	3.54063	7.36962	4.30682	7.39823	29.3067	23.2181	15.6432	77.8348	202.86	95.3163	155.409	111.963	118.867	517.607	530.893	1118.85
TVAG_341940	1.982	4.933	0	Clan CA, family C19, ubiquitin hydrolase-like cysteine peptidase	0	0	0	0	0	0	0	0	0	1.12804	0	0	10.5961	3.70126	6.04409	4.46213	7.25264	2.49186
TVAG_493220	1,945.496	4.932	0	conserved hypothetical protein	164.062	267.345	246.664	17.8977	29.2864	23.8387	140.815	130.021	88.9707	3894	4116.57	4031.71	2163.37	1241.77	2198.04	5156.74	4357.39	6750.45
TVAG_352370	80.151	4.93	0	ABC transporter	2.63553	3.8826	3.54063	8.42243	7.75228	12.3304	4.28878	2.65349	1.46655	135.365	241.452	197.321	240.178	185.063	280.043	40.1592	18.8569	57.3128
TVAG_485230	143.464	4.93	0	conserved hypothetical protein	3.29442	3.8826	0.590105	14.7392	11.1977	23.8387	9.29235	9.28722	7.8216	283.138	330.513	222.405	301.989	185.988	322.352	293.013	297.358	261.645
TVAG_239560	3.085	4.927	0	tRNA-Glu (anticodon: TTC)	0	0	0	0	0	0	0	0	0.9777	5.64021	2.4739	1.67222	14.1281	5.55189	6.04409	7.43688	11.6042	0
TVAG_312530	1.942	4.926	0	conserved hypothetical protein	0	0	0	0	0	0	0	0	0	1.12804	2.4739	0	14.1281	9.25315	4.0294	0	1.45053	2.49186
TVAG_596520	82.281	4.925	0	5.8S ribosomal RNA	0	0	0	25.2673	4.30682	14.7965	1.42959	0.663373	1.46655	1.12804	4.94779	10.0333	459.164	96.2328	745.438	44.6213	39.1643	32.3942
TVAG_040100	624.728	4.922	0	conserved hypothetical protein	36.2386	36.6074	51.9293	24.2145	37.0387	41.1013	42.8878	44.446	43.9965	518.899	390.876	499.992	686.981	359.948	668.88	1784.85	1921.95	4054.26
TVAG_RG_DS113251_21	3.147	4.922	0	conserved hypothetical protein	0	0	0	0	1.72273	0	0	0	0	0	3.95824	1.67222	33.5543	3.70126	8.05879	1.48738	0	2.49186
TVAG_527990	26.757	4.92	0	28S ribosomal RNA	0	0	0	9.47523	2.58409	3.2881	0	0	0.9777	2.25608	7.91647	16.7222	116.557	31.4607	185.352	11.899	50.7685	42.3616
TVAG_387620	43.376	4.92	0	conserved hypothetical protein	6.58883	2.77329	4.72084	0	0.861365	0	1.42959	1.99012	5.8662	218.84	182.574	183.944	28.2563	13.8797	22.1617	28.2602	36.2632	42.3616
TVAG_076820	279.55	4.919	0	r2r3-MYB transcription factor	15.8132	11.0932	56.06	11.5808	17.2273	26.3048	9.29235	6.63373	6.8439	857.311	827.766	1088.61	616.34	332.188	441.219	242.442	188.569	276.597
TVAG_525060	6.681	4.919	0.001	5.8S ribosomal RNA	0	0.554658	0	4.21121	0	0	0	0	0	0	0.989559	0	33.5543	10.1785	58.4262	4.46213	2.90106	4.98372
TVAG_607100	36.307	4.916	0	28S ribosomal RNA	0	0	0	10.528	5.16819	4.93215	0	0	0.9777	0	4.94779	11.7055	167.772	48.1164	324.366	13.3864	21.7579	39.8698
TVAG_556500	118.643	4.915	0	5.8S ribosomal RNA	0.658883	0	1.18021	30.5313	8.61365	22.1947	0.714797	1.99012	3.42195	6.76825	13.359	16.7222	656.958	137.872	1077.86	20.8233	53.6696	82.2314
TVAG_161580	691.907	4.914	0	conserved hypothetical protein	36.8975	68.2229	44.2579	22.1089	47.3751	66.584	38.599	39.139	36.1749	1792.46	1476.42	496.648	747.025	382.155	886.467	2576.14	2489.11	1208.55
TVAG_040090	65,627.192	4.914	0	cysteine synthase	3554.02	4504.37	3962.56	7741.26	5970.12	7621.82	1677.63	1882.65	1019.74	56526.1	67882.3	75219.6	171881	95988.5	161005	122631	117238	274984
TVAG_RG_DS113307_24	2.409	4.913	0.025	conserved hypothetical protein	0.658883	0	0	0	0	0	0	0	0	4.51216	19.7912	18.3944	0	0	0	0	0	0
TVAG_044520	429.395	4.913	0	conserved hypothetical protein	17.131	11.0932	18.2933	29.4785	50.8205	44.3894	17.8699	22.5547	37.1526	315.851	186.037	237.455	1887.87	404.363	1462.67	980.181	1103.85	902.054
TVAG_605360	15.116	4.912	0	28S ribosomal RNA	0	0	0	5.26402	0.861365	3.2881	0	0	0	1.12804	1.97912	5.01665	93.5989	25.9088	120.882	2.97475	8.70317	2.49186
TVAG_487000	12.784	4.912	0	multidrug resistance protein 1, 2	1.31777	1.10932	0	0	1.72273	0	0.714797	1.32675	0.9777	6.76825	7.91647	6.68886	19.4262	8.32784	6.04409	59.4951	60.9222	47.3454
TVAG_434470	13.801	4.91	0	conserved hypothetical protein	0	0.554658	1.18021	0	0	0.822025	0.714797	0.663373	3.42195	2.25608	2.96868	1.67222	58.2786	38.8632	52.3821	26.7728	30.4611	27.4105
TVAG_170510	921.627	4.908	0	conserved hypothetical protein	86.3137	134.227	190.014	11.5808	36.1773	34.5251	17.1551	12.6041	11.2435	1562.34	3064.66	2805.98	1637.1	644.945	1789.05	2070.43	1636.2	844.741
TVAG_384890	1.942	4.907	0.025	conserved hypothetical protein	0	0	0	0	0	0	0	0	0	0	0	0	0	0.925315	0	8.92426	10.1537	14.9512
TVAG_463860	2,718.520	4.906	0	conserved hypothetical protein	110.033	138.664	117.431	122.125	87.8592	147.142	274.482	285.914	294.288	3216.04	4043.83	3234.06	4053.01	1987.58	4666.04	7543.98	7193.17	11417.7
TVAG_527720	1.867	4.899	0.001	conserved hypothetical protein	0	0	0	0	0	0	0	0	0	12.4085	5.93735	6.68886	1.76602	2.77595	4.0294	0	0	0
TVAG_070860	69.623	4.897	0	histone-lysine N-methyltransferase, bat/ehmt	2.63553	6.10123	8.85158	0	0	0.822025	5.71837	3.31687	11.7324	216.584	55.4153	68.5608	167.772	28.6848	155.132	144.276	150.855	226.759
TVAG_385990	267.2	4.896	0.002	conserved hypothetical protein	56.0051	44.9273	40.1272	1.0528	0	0	2.14439	5.97036	5.8662	2550.5	854.979	1168.88	5.29805	0	0	26.7728	24.659	22.4267
TVAG_579470	3.111	4.894	0.002	5.8S ribosomal RNA	0	0	0	1.0528	0.861365	0	0	0	0	3.38412	0	0	22.9582	4.62658	18.1323	0	0	4.98372
TVAG_102740	1,348.070	4.893	0	conserved hypothetical protein	30.3086	32.7248	48.9788	31.5841	74.0774	36.9911	137.241	125.378	271.801	910.329	687.743	1239.11	672.852	342.367	773.644	6083.37	5951.52	6815.24
TVAG_562380	6.952	4.891	0	16S ribosomal RNA	0	0	0	1.0528	0	1.64405	0	0	1.46655	6.76825	3.95824	3.34443	37.0864	16.6557	26.1911	8.92426	13.0548	4.98372
TVAG_445140	40.003	4.889	0	amino acid transporter	1.31777	0	1.18021	5.26402	5.16819	4.11013	2.14439	0	4.8885	58.6581	57.3944	110.366	51.2145	35.162	16.1176	59.4951	78.3285	229.251
TVAG_442250	86.238	4.888	0	Rab9	3.9533	2.77329	7.08127	8.42243	6.02955	4.93215	5.71837	5.30698	6.8439	189.511	88.0707	60.1998	203.092	78.6518	139.014	260.291	293.007	189.381
TVAG_580800	2.387	4.886	0.008	conserved hypothetical protein	0.658883	0	0	0	0	0	0	0	0	10.1524	5.93735	5.01665	21.1922	0	0	0	0	0
TVAG_175720	86.393	4.886	0	conserved hypothetical protein	12.5188	9.98384	11.8021	0	3.44546	3.2881	0	2.65349	5.8662	235.761	186.037	123.744	263.137	94.3822	213.558	139.813	149.404	99.6744
TVAG_RG_DS116312_1	1.89	4.883	0.03	conserved hypothetical protein	0	0	0	0	0	0	0	0	0	0	0.494779	0	26.4903	5.55189	0	1.48738	0	0
TVAG_165380	3.066	4.882	0.015	pc-MYB2	0	0	0	1.0528	0.861365	0	0	0	0	0	0	0	26.4903	4.62658	22.1617	0	0	0
TVAG_216300	3.879	4.88	0.001	conserved hypothetical protein	0	0	0	1.0528	0	0	0	0.663373	0.48885	0	0	0	17.6602	0.925315	2.0147	4.46213	10.1537	32.3942
TVAG_556990	14.944	4.879	0	28S ribosomal RNA	0	0	0.590105	7.36962	0	0	0	0.663373	0.9777	2.25608	9.89559	1.67222	63.5766	16.6557	126.926	10.4116	13.0548	14.9512
TVAG_543120	145.545	4.878	0	28S ribosomal RNA	0.658883	0	0	40.0065	23.2568	22.1947	0	0.663373	0	2.25608	15.8329	23.411	678.151	183.212	1400.21	49.0834	98.6359	82.2314
TVAG_016290	8.829	4.877	0	leucine-rich repeat protein, BspA family	0	0	0	2.10561	0.861365	1.64405	0	1.32675	0	16.9206	22.7599	8.36108	38.8524	37.0126	22.1617	2.97475	1.45053	2.49186
TVAG_RG_DS114109_1	2.344	4.876	0.01	conserved hypothetical protein	0	0.554658	0	0	0	0	0	0	0	3.38412	15.8329	18.3944	0	0	4.0294	0	0	0
TVAG_064880	283.303	4.875	0	conserved hypothetical protein	0	0	0	4.21121	5.16819	5.75418	45.747	47.7629	59.1508	5.64021	9.40081	5.01665	775.281	273.893	914.673	934.073	1061.79	951.891
TVAG_343270	1,222.559	4.874	0	conserved hypothetical protein	19.7665	18.3037	20.0636	226.353	216.203	162.761	23.5883	23.8814	16.6209	1163.01	1134.03	722.397	5702.47	3110.91	5866.8	1157.18	1163.32	1258.39
TVAG_390280	24.302	4.873	0	conserved hypothetical protein	0	1.10932	1.18021	5.26402	4.30682	2.46608	0.714797	0	0.48885	12.4085	14.8434	10.0333	74.1727	69.3987	112.823	37.1844	53.6696	37.3779
TVAG_179000	1.838	4.873	0.006	conserved hypothetical protein	0	0	0	0	0	0	0	0	0	13.5365	7.91647	3.34443	0	0	0	0	5.80211	2.49186
TVAG_566210	35.335	4.871	0	5.8S ribosomal RNA	0.658883	0	0.590105	10.528	6.02955	2.46608	0	1.32675	0.48885	3.38412	10.3904	15.0499	176.602	42.5645	209.529	28.2602	78.3285	49.8372
TVAG_542010	43.886	4.871	0	28S ribosomal RNA	0.658883	0	0	7.36962	4.30682	13.1524	0.714797	0	0.48885	0	11.8747	11.7055	233.114	56.4442	336.455	14.8738	29.0106	69.7721
TVAG_203810	26.981	4.869	0	conserved hypothetical protein	3.29442	2.21863	1.77032	2.10561	0	0.822025	2.14439	0	3.42195	55.274	32.6554	48.4942	141.281	51.8177	130.955	2.97475	1.45053	4.98372
TVAG_RG_DS113756_2	1.81	4.866	0.002	conserved hypothetical protein	0	0	0	0	0	0	0	0	0	12.4085	7.91647	1.67222	1.76602	0	0	4.46213	4.35159	0
TVAG_473120	287.098	4.865	0	conserved hypothetical protein	7.24771	7.21055	8.85158	16.8449	22.3955	19.7286	34.3102	22.5547	32.2641	516.643	379.001	217.388	566.891	302.578	735.365	998.03	757.176	523.291
TVAG_185530	14,122.382	4.865	0	ankyrin repeat-containing protein	811.085	907.975	791.331	1833.98	1182.65	1278.25	526.09	579.125	525.514	26541.7	25690.9	25999.6	35315	16122.7	22838.6	24189.2	22999.6	46069.5
TVAG_452940	513.112	4.865	0.001	conserved hypothetical protein	0	0	0	37.9009	18.0887	22.1947	62.9021	52.4065	112.924	3.38412	0.989559	0	2384.12	836.485	1859.57	1350.54	1405.56	1088.94
TVAG_605940	4.775	4.863	0	16S ribosomal RNA	0	0	0	1.0528	0.861365	0	0.714797	0	0.48885	0	3.95824	1.67222	22.9582	5.55189	24.1764	1.48738	13.0548	9.96744
TVAG_396280	1.88	4.863	0.027	tRNA-Asp (anticodon: GTC)	0	0	0	0	0	0	0	0	0	0	0	0	10.5961	4.62658	16.1176	0	0	2.49186
TVAG_046200	1.837	4.857	0.002	conserved hypothetical protein	0	0	0	0	0	0	0	0	0	13.5365	0.989559	6.68886	7.06407	2.77595	2.0147	0	0	0
TVAG_409830	125.991	4.857	0	conserved hypothetical protein	5.27107	1.10932	4.13074	22.1089	14.6432	16.4405	2.14439	1.32675	9.777	141.005	109.841	86.9552	656.958	333.114	402.94	202.283	158.108	99.6744
TVAG_489060	170.014	4.857	0	28S ribosomal RNA	0.658883	2.21863	3.54063	38.9537	18.0887	19.7286	4.28878	5.30698	10.2658	13.5365	41.5615	78.5941	694.045	185.988	1295.45	120.478	348.127	179.414
TVAG_TEG_DS114316_1_7	1.857	4.856	0.032	Maverick transposable element KilA N-terminal domain protein 2	0	0	0	0	0	0	0	0	0	1.12804	0	0	24.7242	5.55189	2.0147	0	0	0
TVAG_494970	4.81	4.855	0	conserved hypothetical protein	0	0	0	1.0528	2.58409	0	0	0	0	6.76825	5.44257	1.67222	8.83008	11.1038	12.0882	13.3864	8.70317	14.9512
TVAG_094940	2.952	4.855	0	CAMK family protein kinase	0.658883	0	0	0	0.861365	0	0	0	0	12.4085	7.91647	10.0333	5.29805	1.85063	14.1029	0	0	0
TVAG_221230	1.81	4.854	0.005	conserved hypothetical protein	0	0	0	0	0	0	0	0	0	11.2804	6.43213	1.67222	0	0	0	5.94951	7.25264	0
TVAG_RG_DS113395_3	4.442	4.851	0.008	conserved hypothetical protein	0	0.554658	1.18021	0	0	0	0	0	0.48885	20.3047	30.6763	26.7554	0	0	0	0	0	0
TVAG_221610	831.231	4.851	0	ankyrin repeat domain protein	115.305	148.094	79.6642	6.31682	8.61365	9.8643	45.0322	41.7925	44.9742	1126.91	2120.62	841.124	1667.12	927.166	1480.8	1173.54	1541.91	3583.3
TVAG_246870	1.87	4.851	0.001	tRNA-Thr (anticodon: AGT)	0	0	0	0	0	0	0	0	0	0	0	3.34443	12.3621	4.62658	2.0147	4.46213	4.35159	2.49186
TVAG_493930	7.901	4.848	0	Clan MA, family M8, leishmanolysin-like metallopeptidase	0.658883	0.554658	1.77032	0	0	0	0.714797	0.663373	0	10.1524	11.3799	15.0499	21.1922	15.7304	4.0294	14.8738	13.0548	32.3942
TVAG_158640	2.97	4.843	0.016	leucine-rich repeat protein, BspA family	0	0	0	0	0.861365	0.822025	0	0	0	0	0	0	28.2563	7.40252	16.1176	0	0	0
TVAG_044820	17,542.966	4.84	0	aldo-keto reductase	407.849	478.115	718.748	3042.6	3350.71	2037.8	200.858	218.913	197.007	31665.2	30909.9	52872.1	37688.6	14210.1	23237.5	39347.1	34535.6	40654.7
TVAG_516490	1.834	4.84	0.008	conserved hypothetical protein	0	0	0	0	0	0	0	0	0	2.25608	0	0	15.8942	6.47721	4.0294	0	4.35159	0
TVAG_025920	1,010.906	4.833	0	histone-lysine N-methyltransferase, bat/ehmt	75.1127	84.8626	65.5017	118.967	104.225	146.32	4.28878	8.62385	9.777	1192.34	1834.64	1192.29	4644.62	1912.63	4251.01	773.436	925.437	852.216
TVAG_439440	1.816	4.833	0.025	conserved hypothetical protein	0	0	0	0	0	0	0	0	0	0	10.3904	13.3777	0	0	0	0	1.45053	7.47558
TVAG_TEG_DS113921_1_5	1.834	4.832	0.003	Maverick transposable element conserved hypothetical protein	0	0	0	0	0	0	0	0	0	0	0	1.67222	8.83008	0.925315	4.0294	5.94951	11.6042	0
TVAG_400850	982.825	4.83	0	conserved hypothetical protein	102.786	108.158	79.6642	37.9009	42.2069	43.5673	50.0358	51.7431	83.1045	1434.87	1148.88	807.68	2523.64	771.713	2212.14	3124.98	3166.5	1901.29
TVAG_549990	2.961	4.829	0.001	16S ribosomal RNA	0	0	0	0	1.72273	0	0	0	0	1.12804	0.989559	0	15.8942	6.47721	24.1764	0	2.90106	0
TVAG_106140	1.825	4.829	0.029	conserved hypothetical protein	0	0	0	0	0	0	0	0	0	1.12804	2.96868	0	24.7242	0	4.0294	0	0	0
TVAG_254120	57.571	4.828	0	conserved hypothetical protein	3.29442	3.32795	1.77032	6.31682	7.75228	8.22025	1.42959	0	3.9108	172.59	255.306	177.255	176.602	76.8012	62.4556	16.3611	13.0548	49.8372
TVAG_153800	23.934	4.827	0	conserved hypothetical protein	0	1.10932	1.18021	3.15841	5.16819	0	0.714797	1.32675	2.44425	58.6581	47.9936	26.7554	127.153	53.6683	54.3968	26.7728	20.3074	0
TVAG_221690	69.977	4.822	0	conserved hypothetical protein	5.27107	3.8826	4.72084	1.0528	5.16819	4.93215	3.57398	3.98024	9.777	311.339	114.294	125.416	70.6407	21.2823	36.2646	196.334	266.897	74.7558
TVAG_030430	18.874	4.821	0	conserved hypothetical protein	0.658883	0.554658	0.590105	1.0528	2.58409	0.822025	0	0.663373	4.39965	10.1524	9.89559	11.7055	125.387	45.3405	82.6026	25.2854	13.0548	4.98372
TVAG_221980	371.904	4.817	0	conserved hypothetical protein	23.0609	33.8341	22.424	25.2673	33.5932	33.703	15.7255	13.2675	28.3533	442.192	391.865	347.821	554.529	210.047	509.719	1154.2	1167.68	1686.99
TVAG_RG_DS113189_9	5.998	4.816	0.001	conserved hypothetical protein	0	1.10932	1.18021	0	0	0	0.714797	0	0.48885	6.76825	59.3735	35.1165	1.76602	0	0	0	1.45053	0
TVAG_573080	2.955	4.815	0.001	5.8S ribosomal RNA	0	0	0	0	1.72273	0	0	0	0	0	0	0	15.8942	3.70126	14.1029	5.94951	4.35159	7.47558
TVAG_491490	62.592	4.815	0	conserved hypothetical protein	3.29442	1.66397	3.54063	2.10561	0	1.64405	9.29235	9.28722	6.8439	85.7311	87.576	60.1998	162.474	102.71	94.6908	150.225	178.415	166.955
TVAG_387370	40.415	4.814	0	tRNA-Trp (anticodon: CCA)	5.27107	0.554658	0.590105	2.10561	0	0	5.71837	3.98024	6.35505	7.89629	11.8747	6.68886	233.114	74.0252	211.543	56.5203	46.4169	54.8209
TVAG_463810	6.592	4.811	0	tRNA-Met (anticodon: CAT)	0	0.554658	0	0	0.861365	0	1.42959	0	0.9777	3.38412	0	5.01665	26.4903	7.40252	18.1323	10.4116	11.6042	32.3942
TVAG_219250	260.731	4.811	0	CAMK family protein kinase	13.8365	20.5223	11.8021	15.7921	28.425	28.7709	15.7255	15.921	11.2435	427.528	228.588	177.255	1266.23	470.06	846.173	412.003	419.203	284.072
TVAG_138410	2.33	4.808	0.001	Basic proline-rich peptide IB-1	0	0	0	0	0	0	0.714797	0	0	0	0.989559	0	19.4262	0.925315	8.05879	0	4.35159	7.47558
TVAG_402820	5,776.634	4.806	0	hypothetical protein	2.63553	2.21863	4.72084	409.541	348.853	382.242	809.15	764.206	864.287	33.8412	132.601	36.7887	455.632	482.089	390.851	30509.1	20803.5	47547.2
TVAG_330600	15.575	4.804	0	conserved hypothetical protein	0	1.10932	1.18021	1.0528	2.58409	1.64405	0.714797	1.32675	0.48885	46.2497	74.2169	68.5608	14.1281	11.1038	8.05879	8.92426	11.6042	27.4105
TVAG_248310	110.319	4.803	0	cardiac ankyrin repeat protein	21.0843	37.7167	7.08127	0	0	0.822025	0.714797	0	0.9777	239.145	1338.87	214.044	7.06407	4.62658	6.04409	29.7475	30.4611	47.3454
TVAG_RG_DS114314_3	314.992	4.801	0	conserved hypothetical protein	27.0142	32.1701	27.1449	22.1089	23.2568	18.0846	16.4403	17.2477	12.7101	25.9449	14.3486	13.3777	1539.97	458.031	1232.99	825.494	762.978	600.538
TVAG_RG_DS115156_1	1.782	4.801	0.001	conserved hypothetical protein	0	0	0	0	0	0	0	0	0	0	0.989559	0	8.83008	7.40252	6.04409	4.46213	4.35159	0
TVAG_RG_DS119160_1	2.267	4.799	0.001	conserved hypothetical protein	0	0	0	0	0.861365	0	0	0	0	4.51216	7.91647	3.34443	10.5961	0	12.0882	1.48738	0	0
TVAG_602620	1.801	4.798	0.002	5.8S ribosomal RNA	0	0	0	0	0	0	0	0	0	2.25608	1.48434	0	12.3621	2.77595	12.0882	0	1.45053	0
TVAG_185510	143.183	4.796	0	conserved hypothetical protein	13.8365	7.76521	9.44169	15.7921	5.16819	30.4149	1.42959	3.31687	3.42195	359.845	517.045	474.909	167.772	89.7556	151.102	240.955	181.316	304.007
TVAG_464420	384.136	4.795	0	conserved hypothetical protein	31.6264	35.4981	25.3745	47.3762	32.7319	50.9656	5.00358	7.96048	4.8885	513.259	645.687	464.876	1575.29	1038.2	1039.58	706.504	587.464	102.166
TVAG_214320	32.303	4.793	0	conserved hypothetical protein	1.31777	0	1.18021	6.31682	3.44546	3.2881	2.14439	1.99012	1.9554	97.0115	111.325	91.9718	54.7465	34.2367	72.5291	28.2602	17.4063	52.3291
TVAG_546420	89.929	4.793	0	28S ribosomal RNA	0	1.10932	2.36042	24.2145	14.6432	9.04228	0	1.99012	3.9108	10.1524	26.7181	40.1332	393.822	113.814	687.012	49.0834	81.2296	159.479
TVAG_534470	46.3	4.791	0	28S ribosomal RNA	0	0	0	14.7392	7.75228	5.75418	0.714797	0	0.9777	6.76825	10.3904	13.3777	238.412	54.5936	352.572	25.2854	52.219	49.8372
TVAG_161550	3,830.919	4.79	0	ankyrin repeat and FYVE domain containing protein	17.131	10.5385	15.9328	66.3266	80.9683	85.4906	613.295	668.017	847.666	7033.34	3287.31	3705.63	6892.76	2961.01	8165.57	11690.8	10188.5	12626.3
TVAG_597750	16.004	4.79	0	28S ribosomal RNA	1.31777	0	0.590105	4.21121	1.72273	1.64405	0	0.663373	0.48885	0	5.93735	6.68886	88.3008	18.5063	110.808	4.46213	20.3074	22.4267
TVAG_159990	20.474	4.79	0	conserved hypothetical protein	0	0.554658	1.18021	2.10561	0	0	3.57398	2.65349	2.44425	24.8169	29.192	28.4277	54.7465	17.581	40.294	59.4951	39.1643	62.2965
TVAG_161540	1,937.751	4.788	0	conserved hypothetical protein	8.56548	4.99192	10.0318	41.0593	30.1478	34.5251	308.792	338.984	440.454	4042.9	1777.74	2053.48	3645.06	1331.53	4448.45	4612.36	5680.27	6070.17
TVAG_603050	75.098	4.788	0	28S ribosomal RNA	0.658883	1.10932	3.54063	11.5808	12.0591	9.8643	2.14439	3.31687	3.9108	10.1524	67.29	36.7887	217.22	69.3987	372.719	78.831	319.116	132.069
TVAG_191240	21.072	4.786	0	conserved hypothetical protein	0	0	1.18021	1.0528	2.58409	0.822025	1.42959	2.65349	3.42195	3.38412	5.93735	3.34443	3.53203	2.77595	0	92.2174	120.394	134.56
TVAG_411080	1,736.837	4.785	0	conserved hypothetical protein	112.01	107.604	93.2367	134.759	123.175	105.219	155.111	131.348	131.501	1433.74	772.846	966.541	3549.69	1071.52	3431.03	6600.98	7114.84	5227.92
TVAG_057150	3.536	4.785	0	MYB119	0.658883	0.554658	0.590105	0	0	0	0	0	0	10.1524	3.95824	5.01665	3.53203	0.925315	0	13.3864	17.4063	7.47558
TVAG_555380	15.376	4.784	0	5.8S ribosomal RNA	0	0	0.590105	6.31682	0.861365	1.64405	0	0	0.9777	0	2.4739	8.36108	104.195	17.581	92.6761	10.4116	23.2085	7.47558
TVAG_060330	7.074	4.783	0	conserved hypothetical protein	1.31777	1.66397	1.18021	0	0	0	0	0	0	28.201	30.6763	25.0832	1.76602	2.77595	2.0147	11.899	5.80211	14.9512
TVAG_RG_DS114100_9	3.537	4.781	0	conserved hypothetical protein	0	0.554658	0	0	0	0.822025	0	0	0.48885	5.64021	5.93735	6.68886	21.1922	7.40252	8.05879	1.48738	2.90106	2.49186
TVAG_037240	79.145	4.781	0	ankyrin repeat-containing protein	3.9533	8.31986	6.49116	3.15841	0	0.822025	7.14797	9.28722	10.2658	461.369	157.835	160.533	21.1922	9.25315	10.0735	193.359	284.304	77.2477
TVAG_133070	674.11	4.778	0.001	ankyrin repeat-containing protein	0.658883	1.10932	3.54063	142.128	118.868	156.185	0.714797	1.99012	1.9554	4.51216	15.3382	15.0499	4383.25	2019.04	5177.77	43.1339	36.2632	12.4593
TVAG_477290	2.26	4.777	0.007	conserved hypothetical protein	0	0	0.590105	0	0	0	0	0	0	0	0	0	22.9582	3.70126	2.0147	0	1.45053	9.96744
TVAG_RG_DS114185_2	2.145	4.777	0.004	conserved hypothetical protein	0	0.554658	0	0	0	0	0	0	0	5.64021	21.2755	6.68886	3.53203	0.925315	0	0	0	0
TVAG_179940	322.292	4.777	0	conserved hypothetical protein	10.5421	7.76521	9.44169	48.429	43.0682	50.9656	8.57756	9.28722	17.5986	566.277	1389.84	1157.17	213.688	246.134	155.132	355.483	330.721	1181.14
TVAG_219520	52.74	4.777	0	CAMK family protein kinase	0.658883	0.554658	0.590105	3.15841	14.6432	3.2881	5.00358	5.30698	0.9777	36.0973	31.6659	13.3777	81.2368	59.2202	126.926	254.341	217.579	94.6907
TVAG_009470	766.545	4.776	0	methyltransferase	17.131	22.741	24.7844	117.914	111.116	156.185	5.00358	13.9308	18.5763	442.192	865.864	822.73	3818.13	1740.52	3068.38	962.333	860.163	730.115
TVAG_575440	1.773	4.775	0.01	conserved hypothetical protein	0	0	0	0	0	0	0	0	0	1.12804	1.97912	0	8.83008	1.85063	18.1323	0	0	0
TVAG_317220	190.894	4.775	0	conserved hypothetical protein	17.131	17.1944	15.9328	6.31682	4.30682	9.8643	17.1551	13.9308	17.5986	592.222	210.281	254.177	459.164	113.814	368.69	431.339	555.552	331.417
TVAG_480190	82.357	4.773	0	MYB119	3.29442	0.554658	2.36042	11.5808	12.0591	12.3304	2.85919	1.32675	6.8439	62.0423	87.576	31.7721	425.61	260.939	376.748	66.932	65.2738	52.3291
TVAG_236220	987.207	4.773	0	conserved hypothetical protein	52.7107	42.154	56.06	174.765	71.4933	106.041	33.5954	39.8024	51.3292	337.284	418.583	359.526	5135.58	2190.22	5411.48	934.073	982.008	1373.02
TVAG_219480	25.5	4.772	0	conserved hypothetical protein	1.31777	4.43726	2.36042	4.21121	1.72273	2.46608	0	0	0	25.9449	9.89559	20.0666	40.6184	24.9835	66.485	77.3436	89.9328	87.2151
TVAG_346850	2.9	4.771	0	tRNA-Lys (anticodon: CTT)	0	0	0	0	0	0	0.714797	0.663373	0	0	0.494779	1.67222	14.1281	3.70126	0	4.46213	1.45053	24.9186
TVAG_RG_DS114399_4	6.055	4.77	0.003	hypothetical protein	0.658883	0.554658	1.77032	0	0	0	0.714797	0	0	14.6645	35.6241	53.5109	0	0	0	1.48738	0	0
TVAG_600950	14.28	4.768	0	28S ribosomal RNA	0	0	0	4.21121	4.30682	0.822025	0	0	0.48885	2.25608	2.96868	1.67222	56.5125	20.3569	114.838	11.899	21.7579	14.9512
TVAG_092330	2.212	4.767	0.02	conserved hypothetical protein	0	0	0.590105	0	0	0	0	0	0	4.51216	47.9936	31.7721	0	0	0	1.48738	1.45053	0
TVAG_242460	13.525	4.766	0	5.8S ribosomal RNA	0	0	0	3.15841	1.72273	3.2881	0	0	0.9777	2.25608	6.43213	1.67222	63.5766	19.4316	120.882	5.94951	11.6042	2.49186
TVAG_RG_DS116291_3	1.756	4.765	0.036	conserved hypothetical protein	0	0	0	0	0	0	0	0	0	1.12804	0	1.67222	0	4.62658	24.1764	0	0	0
TVAG_228530	144.007	4.764	0	ankyrin repeat-containing protein	25.0376	20.5223	23.6042	5.26402	4.30682	4.11013	4.28878	3.31687	0.9777	92.4994	95.9872	125.416	157.176	31.4607	106.779	590.489	725.264	575.62
TVAG_045650	104.764	4.764	0	conserved hypothetical protein	9.88325	20.5223	8.85158	4.21121	10.3364	9.04228	2.14439	1.32675	0.48885	152.286	214.734	85.283	459.164	309.055	419.057	59.4951	72.5264	47.3454
TVAG_RG_DS124115_1	2.141	4.759	0.001	conserved hypothetical protein	0	0	0	0	0	0	0.714797	0	0	5.64021	11.8747	11.7055	5.29805	1.85063	0	0	1.45053	0
TVAG_404430	4.184	4.757	0.021	conserved hypothetical protein	0	0	0	0	0	0	0	1.32675	0.9777	0	0	0	0	0	0	34.2097	18.8569	19.9349
TVAG_550360	30.252	4.755	0	28S ribosomal RNA	0	0	0	11.5808	4.30682	3.2881	0	0.663373	0.48885	4.51216	5.93735	10.0333	199.56	40.7139	207.514	5.94951	27.56	22.4267
TVAG_273080	1.712	4.755	0	conserved hypothetical protein	0	0	0	0	0	0	0	0	0	2.25608	6.92691	0	3.53203	1.85063	0	2.97475	5.80211	7.47558
TVAG_157100	1.726	4.754	0.009	conserved hypothetical protein	0	0	0	0	0	0	0	0	0	0	1.48434	0	1.76602	9.25315	14.1029	4.46213	0	0
TVAG_046300	9.789	4.751	0.004	conserved hypothetical protein	0.658883	1.10932	2.95053	1.0528	0	0	0	0	0.48885	66.5544	68.2796	35.1165	0	0	0	0	0	0
TVAG_300370	30.444	4.749	0	conserved hypothetical protein	0	0	0	7.36962	4.30682	6.5762	0	0	1.9554	5.64021	0	3.34443	167.772	81.4278	116.852	46.1087	49.318	57.3128
TVAG_528600	6.053	4.748	0	28S ribosomal RNA	0	0	0	2.10561	0.861365	1.64405	0	0	0	1.12804	2.96868	3.34443	24.7242	6.47721	52.3821	1.48738	4.35159	7.47558
TVAG_530230	36.459	4.747	0	28S ribosomal RNA	0	0	0.590105	13.6864	3.44546	3.2881	0	1.99012	1.46655	2.25608	7.91647	11.7055	180.134	33.3114	273.999	22.3107	65.2738	34.8861
TVAG_603700	63.276	4.747	0	28S ribosomal RNA	0.658883	0	0.590105	16.8449	12.0591	8.22025	1.42959	0	1.9554	2.25608	16.8225	25.0832	337.309	84.2037	479.498	43.1339	56.5706	52.3291
TVAG_273220	4.333	4.746	0	conserved hypothetical protein	1.31777	1.10932	0	0	0	0	0	0	0	6.76825	4.94779	3.34443	7.06407	0.925315	2.0147	13.3864	24.659	12.4593
TVAG_400570	2.719	4.746	0.015	conserved hypothetical protein	0	0	0.590105	0	0.861365	0	0	0	0	16.9206	13.8538	16.7222	0	0	0	0	0	0
TVAG_RG_DS113188_31	2.663	4.745	0	conserved hypothetical protein	0.658883	0	0	0	0	0	0	0	0.48885	11.2804	12.3695	10.0333	1.76602	0	0	5.94951	2.90106	2.49186
TVAG_117910	1,673.818	4.744	0	alcohol dehydrogenase	106.08	112.595	91.4663	281.099	150.739	232.633	45.747	34.4954	30.3087	707.282	1239.92	1352.82	3556.76	1843.23	2746.03	6367.46	5974.73	5255.33
TVAG_300100	2.739	4.744	0.003	conserved hypothetical protein	0	0	0	0	0	0	0	0.663373	0.48885	1.12804	0.989559	0	0	0	0	17.8485	23.2085	4.98372
TVAG_573680	1.761	4.743	0	5.8S ribosomal RNA	0	0	0	0	0	0	0	0	0	1.12804	2.96868	1.67222	10.5961	1.85063	8.05879	1.48738	1.45053	2.49186
TVAG_270850	458.771	4.743	0	conserved hypothetical protein	59.9584	62.6763	59.0105	2.10561	9.47501	6.5762	28.5919	28.525	39.5968	1318.68	1725.3	1307.67	42.3844	21.2823	42.3087	858.216	886.273	1759.25
TVAG_309740	31.335	4.742	0	BAS1	0	0.554658	0	8.42243	10.3364	1.64405	0	0	0	27.073	40.0771	30.0999	204.858	99.0088	139.014	1.48738	1.45053	0
TVAG_383360	23.813	4.74	0	conserved hypothetical protein	3.29442	1.66397	5.31095	2.10561	2.58409	0	0	0	0.48885	75.5787	47.9936	21.7388	125.387	51.8177	90.6614	0	0	0
TVAG_565510	26.799	4.74	0	5.8S ribosomal RNA	0	0	0.590105	7.36962	0.861365	8.22025	0	0	0.9777	2.25608	3.95824	6.68886	111.259	24.9835	267.955	16.3611	15.9558	14.9512
TVAG_547730	64.153	4.738	0	5.8S ribosomal RNA	0	0	0	17.8977	14.6432	9.04228	0.714797	0	0	4.51216	5.93735	5.01665	261.371	100.859	674.924	13.3864	29.0106	17.443
TVAG_445650	1.695	4.736	0.008	conserved hypothetical protein	0	0	0	0	0	0	0	0	0	0	3.95824	1.67222	3.53203	9.25315	12.0882	0	0	0
TVAG_360090	456.129	4.736	0	conserved hypothetical protein	34.9208	48.2552	34.2261	26.3201	23.2568	27.1268	25.7327	37.1489	37.6414	829.11	1016.77	610.359	1018.99	456.181	846.173	1061.99	992.162	1083.96
TVAG_498670	656.888	4.735	0	ankyrin repeat-containing protein	16.4721	24.9596	15.3427	11.5808	21.5341	13.1524	115.797	106.14	102.17	1437.12	1695.11	1454.83	535.103	203.569	533.895	1384.75	1491.14	2661.31
TVAG_385050	5.938	4.735	0	conserved hypothetical protein	0	0	0	2.10561	1.72273	0	0	0.663373	0	6.76825	0	1.67222	8.83008	0	8.05879	22.3107	34.8127	19.9349
TVAG_381300	328.39	4.733	0	breast cancer suppressor candidate 1,bcsc-1	32.2853	41.5993	29.5053	10.528	9.47501	5.75418	23.5883	31.1785	29.331	306.827	266.191	280.932	266.669	119.366	195.426	1584.06	1489.69	1188.62
TVAG_063010	3,211.693	4.732	0	conserved hypothetical protein	154.838	148.648	203.586	212.666	173.996	168.515	308.077	283.924	440.943	4427.56	4785.01	3371.19	3440.2	1547.13	2770.21	10694.2	9780.91	14898.8
TVAG_272230	2.182	4.732	0	tRNA-Ala (anticodon: AGC)	0	0	0	0	0	0.822025	0	0	0	3.38412	1.48434	0	22.9582	2.77595	2.0147	1.48738	4.35159	0
TVAG_456770	976.875	4.731	0	iron-sulfur cluster assembly protein	88.2903	129.79	64.3215	86.3299	77.5228	88.7787	24.3031	23.2181	55.7289	1813.89	2781.65	1819.37	1506.41	1350.04	1394.17	1613.8	1317.08	3349.06
TVAG_367530	34.761	4.731	0	tRNA-Ile (anticodon: GAT)	3.29442	1.10932	1.18021	3.15841	2.58409	1.64405	2.14439	4.64361	2.9331	2.25608	6.92691	13.3777	236.646	60.1455	189.382	19.3359	10.1537	64.7884
TVAG_251100	1.705	4.729	0.006	conserved hypothetical protein	0	0	0	0	0	0	0	0	0	1.12804	0	0	17.6602	6.47721	0	1.48738	1.45053	2.49186
TVAG_126230	1,388.491	4.728	0	conserved hypothetical protein	80.3837	170.28	118.611	111.597	170.55	166.871	26.4475	31.8419	32.7529	1851.12	2180	1381.25	4626.96	1965.37	3684.88	3273.72	2336.8	2783.41
TVAG_RG_DS114279_2	2.105	4.727	0.015	conserved hypothetical protein	0	0	0	0	0	0	0	0	0.48885	2.25608	15.8329	18.3944	0	0.925315	0	0	0	0
TVAG_266000	664.244	4.727	0	conserved hypothetical protein	76.4304	93.1825	88.5158	30.5313	27.5637	31.237	27.8771	27.8617	30.7975	1545.42	2471.42	2678.89	614.574	587.575	586.277	688.655	704.957	1644.63
TVAG_019860	1.64	4.726	0	conserved hypothetical protein	0	0	0	0	0	0	0	0	0	2.25608	2.4739	1.67222	7.06407	11.1038	2.0147	1.48738	1.45053	0
TVAG_475150	269.112	4.726	0	AGC family protein kinase	15.1543	11.6478	14.7526	13.6864	24.9796	19.7286	20.0143	16.5843	39.108	742.251	282.519	300.999	427.376	179.511	427.116	804.671	848.559	655.359
TVAG_393320	146.497	4.722	0	ribosomal protein, small subunit protein	7.24771	7.21055	9.44169	25.2673	19.8114	22.1947	1.42959	1.99012	2.9331	215.456	206.323	314.377	621.638	271.117	670.894	80.3183	87.0317	72.264
TVAG_580570	6.993	4.722	0	5.8S ribosomal RNA	0	0	0.590105	3.15841	0	0.822025	0	0	0.48885	0	3.46346	0	31.7883	9.25315	66.485	2.97475	4.35159	2.49186
TVAG_RG_DS113704_11	2.152	4.719	0.007	conserved hypothetical protein	0	0	0.590105	0	0	0	0	0	0	1.12804	0	0	1.76602	0	0	8.92426	18.8569	7.47558
TVAG_323690	9.53	4.719	0	tRNA-Glu (anticodon: TTC)	0.658883	0	0.590105	0	1.72273	1.64405	0.714797	0	0.9777	0	0	3.34443	79.4708	25.9088	38.2793	7.43688	5.80211	4.98372
TVAG_305470	741.997	4.718	0	protein disulfide isomerase	50.0751	37.7167	47.7985	54.7458	62.8796	76.4483	45.0322	55.7233	58.662	710.666	1295.83	770.891	2493.62	1066.89	1575.49	1064.96	1095.15	2793.38
TVAG_409590	34.873	4.718	0	CAMK family protein kinase	0	0	0	9.47523	3.44546	4.93215	2.14439	1.99012	1.46655	0	0	0	56.5125	32.386	50.3674	116.015	142.152	206.824
TVAG_567960	184.828	4.716	0	28S ribosomal RNA	3.9533	2.21863	5.31095	30.5313	17.2273	25.4828	7.86276	11.9407	18.0874	12.4085	47.9936	107.022	724.067	173.959	993.246	211.208	617.925	316.466
TVAG_128970	1,336.435	4.715	0	conserved hypothetical protein	97.5147	153.086	109.17	15.7921	14.6432	20.5506	110.793	106.14	253.713	787.373	474.493	717.38	399.12	204.495	330.41	4612.36	5855.78	9793.01
TVAG_303840	37.022	4.713	0	tRNA-Met (anticodon: CAT)	2.63553	0.554658	0	0	1.72273	0	3.57398	3.98024	11.2435	83.475	24.2442	33.4443	157.176	56.4442	225.646	19.3359	30.4611	12.4593
TVAG_606740	2.108	4.713	0.001	conserved hypothetical protein	0	0	0	1.0528	0	0	0	0	0	6.76825	9.89559	11.7055	3.53203	0	2.0147	2.97475	0	0
TVAG_124230	1.709	4.713	0.01	conserved hypothetical protein	0	0	0	0	0	0	0	0	0	1.12804	2.96868	0	0	0	0	4.46213	7.25264	14.9512
TVAG_RG_DS113251_20	2.142	4.711	0	hypothetical protein	0	0	0	0	0	0.822025	0	0	0	7.89629	3.95824	6.68886	12.3621	1.85063	0	0	0	4.98372
TVAG_430820	60.882	4.711	0	conserved hypothetical protein	0.658883	0	1.18021	2.10561	3.44546	1.64405	10.0072	10.614	10.2658	54.146	51.4571	50.1665	81.2368	44.4151	20.147	300.45	197.272	256.662
TVAG_481030	3,024.314	4.71	0	conserved hypothetical protein	237.857	320.592	265.547	192.663	130.927	110.973	270.908	256.062	216.072	5495.82	6652.8	6846.05	5972.67	2251.29	3803.75	5302.5	4708.42	11402.8
TVAG_260360	239.065	4.707	0	conserved hypothetical protein	3.29442	6.10123	4.13074	42.1121	27.5637	56.7197	7.14797	4.64361	8.31045	622.679	437.385	540.126	918.329	576.472	801.85	92.2174	94.2844	59.8047
TVAG_038860	1.699	4.705	0.015	tRNA-Ile (anticodon: TAT)	0	0	0	0	0	0	0	0	0	0	0	0	17.6602	0.925315	4.0294	2.97475	0	4.98372
TVAG_242360	19.67	4.703	0	conserved hypothetical protein	0	6.10123	0	4.21121	0	0.822025	0	0	1.9554	29.3291	39.0876	40.1332	63.5766	37.9379	126.926	1.48738	0	2.49186
TVAG_206970	3.384	4.702	0	leucine-rich repeat protein, BspA family	0	0	0.590105	0	0	0.822025	0	0	0.48885	4.51216	4.94779	5.01665	22.9582	5.55189	12.0882	0	1.45053	2.49186
TVAG_RG_DS114536_3	3.284	4.701	0.001	conserved hypothetical protein	0.658883	0.554658	0.590105	0	0	0	0	0	0	4.51216	21.2755	25.0832	3.53203	0	0	0	2.90106	0
TVAG_194720	52.865	4.698	0	high mobility group protein	1.97665	6.65589	5.90105	3.15841	1.72273	3.2881	0.714797	1.32675	9.777	159.054	257.285	152.172	35.3203	36.0873	32.2352	81.8057	60.9222	102.166
TVAG_111670	62.411	4.696	0	28S ribosomal RNA	0.658883	0	0	23.1617	4.30682	9.8643	0.714797	1.99012	1.9554	4.51216	14.8434	15.0499	245.476	61.9961	588.292	35.697	72.5264	42.3616
TVAG_157420	2.118	4.696	0	conserved hypothetical protein	0.658883	0	0	0	0	0	0	0	0	1.12804	1.97912	0	3.53203	0.925315	0	10.4116	14.5053	4.98372
TVAG_603690	21.072	4.695	0	16S ribosomal RNA	1.31777	0	0	6.31682	0.861365	2.46608	1.42959	0	2.44425	10.1524	4.94779	31.7721	100.663	28.6848	96.7055	19.3359	34.8127	37.3779
TVAG_305710	3.34	4.694	0.006	conserved hypothetical protein	0	0	0	0	0	1.64405	0	0.663373	0	0	10.3904	0	28.2563	11.1038	8.05879	0	0	0
TVAG_381380	1.683	4.693	0.001	conserved hypothetical protein	0	0	0	0	0	0	0	0	0	2.25608	0	1.67222	12.3621	5.55189	2.0147	0	1.45053	4.98372
TVAG_476690	1,256.554	4.692	0	DNAj/HSP40	85.6548	59.3484	92.6466	72.6434	39.6228	34.5251	129.378	127.368	199.94	3252.14	3494.13	4479.87	2913.93	1271.38	1305.52	1353.51	1119.81	2586.55
TVAG_RG_DS114361_9	27.847	4.692	0	conserved hypothetical protein	4.61218	2.21863	2.36042	0	0	0.822025	2.85919	1.99012	3.42195	41.7375	226.609	145.483	12.3621	4.62658	12.0882	8.92426	8.70317	22.4267
TVAG_398170	1.665	4.691	0.003	conserved hypothetical protein	0	0	0	0	0	0	0	0	0	0	5.93735	0	3.53203	0	12.0882	4.46213	1.45053	2.49186
TVAG_209710	2.151	4.69	0	conserved hypothetical protein	0	0.554658	0	0	0	0	0	0	0	2.25608	0.989559	3.34443	14.1281	0.925315	12.0882	2.97475	1.45053	0
TVAG_RG_DS113261_14	1.69	4.69	0.005	conserved hypothetical protein	0	0	0	0	0	0	0	0	0	0	0.494779	0	1.76602	0	2.0147	8.92426	7.25264	9.96744
TVAG_386070	3,298.240	4.689	0	conserved hypothetical protein	128.482	138.664	121.562	621.154	474.612	529.384	62.9021	72.3077	68.439	2780.62	3933.5	2451.47	16997.9	8805.3	15106.2	2211.73	2481.85	2382.22
TVAG_521460	27.616	4.689	0	28S ribosomal RNA	0	0	0	7.36962	6.02955	4.11013	0.714797	0	0.9777	1.12804	4.94779	6.68886	178.368	38.8632	213.558	4.46213	17.4063	12.4593
TVAG_595810	1.656	4.688	0.002	conserved hypothetical protein	0	0	0	0	0	0	0	0	0	3.38412	5.93735	1.67222	0	0	0	5.94951	2.90106	9.96744
TVAG_106270	1.643	4.686	0.012	conserved hypothetical protein	0	0	0	0	0	0	0	0	0	0	1.97912	0	17.6602	6.47721	2.0147	0	1.45053	0
TVAG_RG_DS114102_3	1.635	4.681	0.009	conserved hypothetical protein	0	0	0	0	0	0	0	0	0	1.12804	5.93735	8.36108	0	0	8.05879	5.94951	0	0
TVAG_597330	26.873	4.681	0	28S ribosomal RNA	0	0	0.590105	6.31682	3.44546	7.39823	0	0	0.9777	1.12804	1.97912	6.68886	130.685	37.0126	233.705	10.4116	15.9558	27.4105
TVAG_RG_DS113672_14	1.622	4.68	0.015	hypothetical protein	0	0	0	0	0	0	0	0	0	0	8.90603	15.0499	1.76602	0	2.0147	0	1.45053	0
TVAG_317210	32,912.025	4.68	0	DNAj/HSP40	1946.34	2307.93	1907.81	3465.83	2932.09	2146.31	2573.98	2849.85	2118.19	48875.8	45328.2	51022.6	94112.8	40996.1	71382.8	60479.7	53969.8	104000
TVAG_447420	48.649	4.68	0	conserved hypothetical protein	7.24771	18.3037	4.13074	0	0.861365	0	0.714797	0	0.9777	80.0909	317.648	86.9552	135.983	43.4898	78.5732	29.7475	26.1095	44.8535
TVAG_219640	1.698	4.679	0.001	tRNA-Met (anticodon: CAT)	0	0	0	0	0	0	0	0	0	0	1.48434	3.34443	5.29805	0	8.05879	5.94951	1.45053	4.98372
TVAG_241840	2.118	4.675	0	tRNA-Ser (anticodon: TGA)	0	0	0	0	0	0	0	0.663373	0	3.38412	0.989559	0	12.3621	3.70126	10.0735	4.46213	0	2.49186
TVAG_147570	2.648	4.671	0.001	conserved hypothetical protein	0	0	0	0	0	0.822025	0.714797	0	0	0	0.989559	1.67222	3.53203	14.805	20.147	0	0	4.98372
TVAG_035260	3.209	4.67	0	conserved hypothetical protein	0.658883	0	0	0	0.861365	0.822025	0	0	0	6.76825	10.8851	6.68886	7.06407	3.70126	2.0147	10.4116	2.90106	4.98372
TVAG_034880	65.554	4.67	0	Clan IH, family I25, phytocystatin-like peptidase inhibitor	5.27107	6.65589	5.31095	7.36962	11.1977	9.04228	0	0	0	118.444	159.814	133.777	254.306	132.32	336.455	0	0	0
TVAG_538390	33.025	4.67	0	28S ribosomal RNA	0	0	0	12.6336	1.72273	7.39823	0.714797	0	0.9777	4.51216	12.8643	26.7554	185.432	33.3114	189.382	22.3107	56.5706	39.8698
TVAG_588810	26.556	4.667	0	28S ribosomal RNA	0.658883	0.554658	0	5.26402	1.72273	8.22025	0	0.663373	1.46655	0	8.90603	1.67222	134.217	39.7886	243.778	7.43688	8.70317	14.9512
TVAG_217020	304.658	4.667	0	conserved hypothetical protein	25.0376	49.9192	12.9823	12.6336	13.7818	20.5506	16.4403	29.1884	25.909	164.694	605.61	229.094	1031.35	876.274	757.526	470.011	337.973	804.871
TVAG_447330	2.109	4.666	0	conserved hypothetical protein	0	0	0	0	0	0	0.714797	0	0	0	0.989559	0	12.3621	4.62658	4.0294	4.46213	5.80211	4.98372
TVAG_076950	331.213	4.666	0	hypothetical protein	40.1919	56.5751	58.4204	8.42243	5.16819	4.93215	16.4403	17.9111	16.6209	1020.88	1289.89	854.502	346.139	259.088	350.557	477.448	458.367	680.278
TVAG_541920	8.958	4.663	0.002	5.8S ribosomal RNA	0	0	0	3.15841	2.58409	0.822025	0	0	0	1.12804	0	0	67.1086	21.2823	56.4115	1.48738	7.25264	0
TVAG_190000	5.077	4.66	0	Clan MA, family M8, leishmanolysin-like metallopeptidase	0	1.66397	0	1.0528	0	0.822025	0	0	0	3.38412	9.40081	3.34443	28.2563	4.62658	12.0882	7.43688	4.35159	14.9512
TVAG_519410	1.637	4.657	0.014	5.8S ribosomal RNA	0	0	0	0	0	0	0	0	0	0	0	1.67222	10.5961	4.62658	10.0735	0	0	2.49186
TVAG_549010	22.314	4.654	0	28S ribosomal RNA	0	0	1.77032	7.36962	2.58409	2.46608	1.42959	0	0.48885	2.25608	1.97912	5.01665	113.025	37.0126	149.088	17.8485	31.9116	27.4105
TVAG_229630	2.04	4.652	0.038	conserved hypothetical protein	0.658883	0	0	0	0	0	0	0	0	0	0	0	14.1281	13.8797	8.05879	0	0	0
TVAG_541220	2.113	4.649	0.001	5.8S ribosomal RNA	0	0	0	0	0	0	0	0.663373	0	0	1.97912	1.67222	15.8942	0.925315	4.0294	0	2.90106	9.96744
TVAG_RG_DS113772_10	4.47	4.649	0.013	conserved hypothetical protein	0	1.10932	1.18021	0	0	0	0	0	0.48885	7.89629	56.4049	13.3777	0	0	0	0	0	0
TVAG_581910	90.281	4.648	0	28S ribosomal RNA	0.658883	0	0.590105	30.5313	13.7818	14.7965	0	1.32675	1.46655	4.51216	17.8121	11.7055	498.017	118.44	755.512	31.2349	62.3727	62.2965
TVAG_557770	22.652	4.648	0	28S ribosomal RNA	0	0	0	8.42243	2.58409	4.11013	0.714797	0	0.48885	0	3.95824	1.67222	104.195	32.386	193.411	7.43688	15.9558	32.3942
TVAG_174180	10,422.969	4.647	0	ubiquitin	287.932	371.621	171.131	1658.17	785.565	1870.11	616.869	724.403	716.654	3114.52	3906.78	5891.22	60777.5	19141.1	47994.1	7929.21	9954.98	21701.6
TVAG_597480	33.36	4.646	0.001	5.8S ribosomal RNA	0	0	0	8.42243	6.89092	8.22025	0	0	0	0	2.96868	8.36108	164.24	43.4898	326.381	7.43688	11.6042	12.4593
TVAG_490620	3.24	4.646	0	conserved hypothetical protein	0	0	0.590105	0	0.861365	0	0	0	0.48885	7.89629	4.94779	1.67222	14.1281	0.925315	12.0882	8.92426	5.80211	0
TVAG_081710	127.749	4.646	0	conserved hypothetical protein	9.22436	6.65589	7.67137	4.21121	5.16819	2.46608	20.7291	12.6041	18.0874	266.218	357.231	304.343	218.986	118.44	195.426	243.93	219.03	289.056
TVAG_474930	3,799.395	4.641	0	conserved hypothetical protein	133.094	260.134	171.131	536.93	552.996	677.349	113.653	123.387	67.4613	2860.71	5023.99	5056.78	4674.65	4193.53	6098.49	11049.7	9593.8	17201.3
TVAG_594600	4.231	4.641	0	5.8S ribosomal RNA	0	0	0	1.0528	1.72273	0.822025	0	0	0	1.12804	0.989559	0	21.1922	9.25315	30.2205	1.48738	5.80211	2.49186
TVAG_402810	7,183.611	4.638	0	ubiquilin	0.658883	1.10932	4.13074	706.431	608.985	745.577	940.672	916.118	1069.11	56.4021	221.661	86.9552	814.134	771.713	870.349	32334.1	28579.8	60577.1
TVAG_180520	2.03	4.635	0.025	tRNA-Ala (anticodon: AGC)	0	0	0.590105	0	0	0	0	0	0	1.12804	0	0	30.0223	2.77595	2.0147	0	0	0
TVAG_182280	507.514	4.633	0	MYB124	0	0	0	126.336	111.116	107.685	2.85919	4.64361	1.9554	110.548	178.121	81.9386	2016.79	1263.06	2252.43	969.77	754.275	1153.73
TVAG_393180	91.382	4.633	0	conserved hypothetical protein	2.63553	3.32795	6.49116	1.0528	5.16819	6.5762	8.57756	15.2576	14.1766	351.949	190.49	130.433	17.6602	21.2823	6.04409	380.768	306.062	176.922
TVAG_543830	6.681	4.632	0	16S ribosomal RNA	0	0	0	1.0528	1.72273	0.822025	1.42959	0	0	1.12804	0	3.34443	31.7883	7.40252	52.3821	4.46213	7.25264	7.47558
TVAG_578290	2.64	4.632	0.002	16S ribosomal RNA	0.658883	0	0	1.0528	0	0	0	0	0	1.12804	0.989559	0	10.5961	0	24.1764	0	1.45053	7.47558
TVAG_422440	2.052	4.631	0.001	conserved hypothetical protein	0	0	0	0	0	0	0.714797	0	0	1.12804	0	0	7.06407	1.85063	2.0147	13.3864	5.80211	4.98372
TVAG_RG_DS143285_1	2.513	4.631	0.001	conserved hypothetical protein	1.31777	0	0	0	0	0	0	0	0	6.76825	7.91647	20.0666	5.29805	0.925315	0	1.48738	1.45053	0
TVAG_030600	1.596	4.631	0.033	tRNA-Ile (anticodon: GAT)	0	0	0	0	0	0	0	0	0	0	0	0	10.5961	3.70126	10.0735	0	4.35159	0
TVAG_541170	20.405	4.63	0	16S ribosomal RNA	0	0	1.18021	4.21121	2.58409	4.11013	0.714797	0.663373	1.46655	4.51216	9.89559	11.7055	70.6407	15.7304	128.941	25.2854	50.7685	34.8861
TVAG_520560	1.586	4.63	0	conserved hypothetical protein	0	0	0	0	0	0	0	0	0	2.25608	3.46346	0	7.06407	0.925315	2.0147	7.43688	2.90106	2.49186
TVAG_499730	1,768.622	4.627	0	conserved hypothetical protein	27.6731	31.6155	97.3674	38.9537	31.8705	25.4828	320.229	356.231	307.975	3138.21	4077.48	3466.5	282.563	301.653	423.087	7941.1	6549.14	4418.07
TVAG_RG_DS113527_13	1.584	4.627	0.004	conserved hypothetical protein	0	0	0	0	0	0	0	0	0	2.25608	4.94779	13.3777	0	0	0	1.48738	1.45053	4.98372
TVAG_298120	1.57	4.627	0.027	tRNA-Arg (anticodon: ACG)	0	0	0	0	0	0	0	0	0	0	7.42169	0	7.06407	3.70126	10.0735	0	0	0
TVAG_444180	27.174	4.626	0	conserved hypothetical protein	3.29442	5.54658	3.54063	0	1.72273	0.822025	0	0.663373	2.44425	92.4994	64.8161	45.1498	93.5989	24.9835	64.4703	22.3107	33.3622	29.9023
TVAG_257340	220.124	4.624	0.049	MYB37	0	0	0	49.4818	51.6819	53.4316	0	0	0	1.12804	4.45302	0	1707.74	974.357	1114.13	1.48738	4.35159	0
TVAG_TEG_DS114298_1_5	2.577	4.623	0.002	Maverick transposable element protein, similar to RAD50 ATPase	0.658883	0.554658	0	0	0	0	0	0	0	1.12804	0	1.67222	12.3621	0.925315	26.1911	0	2.90106	0
TVAG_604640	10.628	4.623	0	5.8S ribosomal RNA	0	0	0	2.10561	2.58409	3.2881	0	0	0	2.25608	0.989559	1.67222	54.7465	15.7304	92.6761	4.46213	5.80211	4.98372
TVAG_344590	2.004	4.622	0.002	conserved hypothetical protein	0.658883	0	0	0	0	0	0	0	0	2.25608	3.95824	0	22.9582	2.77595	2.0147	0	1.45053	0
TVAG_TEG_DS113651_2_1	630.058	4.621	0	Maverick transposable element c-integrase	38.8741	60.4577	18.2933	111.597	101.641	91.2448	8.57756	5.30698	7.33275	150.029	283.014	192.305	5585.91	975.282	3491.47	105.604	49.318	64.7884
TVAG_348390	215.608	4.621	0	dihydrodiol dehydrogenase	3.9533	14.4211	12.3922	47.3762	36.1773	20.5506	10.0072	5.30698	3.42195	166.95	216.713	334.443	644.596	475.612	815.953	398.617	303.16	371.287
TVAG_525220	1.584	4.62	0.037	conserved hypothetical protein	0	0	0	0	0	0	0	0	0	0	0	0	12.3621	4.62658	10.0735	0	1.45053	0
TVAG_596980	88.402	4.619	0	28S ribosomal RNA	0	2.21863	1.77032	26.3201	12.0591	12.3304	2.85919	3.31687	2.44425	7.89629	31.6659	71.9053	482.123	97.1581	588.292	59.4951	97.1854	92.1988
TVAG_163850	14.7	4.616	0	conserved hypothetical protein	0	0	0	0	1.72273	0.822025	1.42959	2.65349	3.42195	19.1767	65.3109	18.3944	35.3203	10.1785	44.3233	19.3359	27.56	14.9512
TVAG_392390	244.581	4.614	0	ankyrin repeat domain	11.201	22.741	16.523	20.0033	22.3955	22.1947	25.0179	16.5843	16.132	321.492	127.158	272.571	38.8524	49.967	80.5879	1195.85	1485.34	657.851
TVAG_440460	21.808	4.613	0	conserved hypothetical protein	0	0	0	0	0	0	3.57398	2.65349	8.7993	0	0.989559	0	40.6184	15.7304	84.6173	102.629	85.5812	47.3454
TVAG_605590	57.6	4.613	0	28S ribosomal RNA	0.658883	0.554658	1.18021	14.7392	11.1977	9.8643	0.714797	0.663373	1.9554	3.38412	11.8747	16.7222	307.287	84.2037	475.469	11.899	42.0653	42.3616
TVAG_060380	4,517.590	4.613	0	5'->3' exoribonuclease	553.462	496.419	328.689	284.257	301.478	307.437	368.12	400.677	152.521	8408.42	32207.7	21666.9	5381.05	1420.36	2157.74	1835.42	1784.15	3261.85
TVAG_167260	24.825	4.613	0	conserved hypothetical protein	3.29442	1.10932	2.36042	0	0.861365	0	1.42959	4.64361	3.42195	85.7311	54.9205	63.5442	8.83008	0	0	68.4193	88.4822	59.8047
TVAG_589690	18.479	4.612	0	28S ribosomal RNA	0	0	0.590105	4.21121	2.58409	4.93215	0	1.32675	0	1.12804	2.96868	6.68886	130.685	13.8797	126.926	8.92426	20.3074	7.47558
TVAG_RG_DS117812_3	2.006	4.612	0.001	conserved hypothetical protein	0	0	0	0	0	0	0	0	0.48885	1.12804	0.989559	1.67222	0	0.925315	0	8.92426	14.5053	7.47558
TVAG_368970	16,321.347	4.612	0	peptidylprolyl isomerase	1043.01	1053.85	957.741	1622.37	1391.1	1000.4	1412.44	1467.38	1593.65	32510.1	30868.3	36447.6	43708.9	17604.1	29533.5	27381.1	23872.8	40315.8
TVAG_417190	1,545.783	4.612	0	2-deoxyglucose-6-phosphate phosphatase	149.566	236.839	290.922	98.9635	67.1865	106.863	39.3138	40.4658	62.0839	2179.38	3226.95	3887.9	4434.47	2024.59	2679.55	2234.04	1853.78	4211.24
TVAG_185440	73.549	4.611	0	conserved hypothetical protein	9.22436	4.99192	2.36042	9.47523	8.61365	9.04228	2.14439	1.99012	4.8885	97.0115	86.0916	135.449	81.2368	51.8177	84.6173	156.175	190.019	388.73
TVAG_357530	11.9	4.61	0	conserved hypothetical protein	0	0	0	2.10561	4.30682	2.46608	0	0	0	25.9449	9.89559	18.3944	65.3426	21.2823	64.4703	0	0	0
TVAG_576990	6.515	4.609	0	28S ribosomal RNA	0	0	0	1.0528	1.72273	1.64405	0	0	0.48885	0	1.97912	0	31.7883	8.32784	50.3674	7.43688	0	12.4593
TVAG_572120	1.601	4.609	0.016	16S ribosomal RNA	0	0	0	0	0	0	0	0	0	0	0.989559	1.67222	7.06407	0	14.1029	0	0	4.98372
TVAG_605820	73.565	4.609	0	28S ribosomal RNA	0.658883	0	0.590105	22.1089	12.9205	11.5084	2.14439	0.663373	2.44425	5.64021	25.7285	20.0666	379.694	80.5024	618.512	41.6466	59.4717	39.8698
TVAG_471530	4,849.886	4.608	0	malic enzyme	7.24771	5.54658	6.49116	1344.43	967.313	733.246	123.66	114.764	137.367	578.685	421.552	337.788	21405.9	8156.66	22278.5	8314.44	11871.1	10493.2
TVAG_134710	1.567	4.607	0.004	conserved hypothetical protein	0	0	0	0	0	0	0	0	0	2.25608	0.989559	3.34443	15.8942	3.70126	2.0147	0	0	0
TVAG_162870	42.254	4.606	0	ankyrin repeat-containing protein	0.658883	0	1.18021	0	0.861365	0.822025	10.0072	3.31687	12.7101	2.25608	4.94779	5.01665	12.3621	6.47721	10.0735	209.72	268.348	211.808
TVAG_486660	84.756	4.605	0	fad synthetase	8.56548	12.7571	7.08127	1.0528	18.0887	4.11013	4.28878	2.65349	1.46655	110.548	132.601	75.2497	208.39	112.888	265.94	218.644	149.404	191.873
TVAG_398580	1.529	4.603	0	conserved hypothetical protein	0	0	0	0	0	0	0	0	0	5.64021	3.95824	3.34443	1.76602	0	4.0294	2.97475	5.80211	0
TVAG_RG_DS113777_12	6.996	4.602	0	conserved hypothetical protein	1.97665	0	0	0	0	0	0	1.32675	1.46655	10.1524	41.0667	23.411	0	0	2.0147	14.8738	24.659	4.98372
TVAG_418980	2.574	4.602	0	tRNA-Val (anticodon: TAC)	0	0	0	1.0528	0	0.822025	0	0	0	5.64021	2.4739	1.67222	15.8942	0.925315	0	8.92426	1.45053	7.47558
TVAG_336140	64.907	4.601	0.03	conserved hypothetical protein	0.658883	0	0	9.47523	20.6728	15.6185	0	0	0	1.12804	0.989559	1.67222	351.437	283.147	483.527	0	0	0
TVAG_148570	1,024.452	4.6	0	conserved hypothetical protein	67.2061	98.7291	102.088	38.9537	62.0183	51.7876	85.0608	88.892	132.967	2884.4	2703.97	2138.76	1907.3	724.522	1039.58	1897.89	1866.83	2549.17
TVAG_529510	1.93	4.599	0.013	conserved hypothetical protein	0	0	0.590105	0	0	0	0	0	0	9.02433	9.89559	13.3777	0	1.85063	0	0	0	0
TVAG_034810	3.886	4.598	0	conserved hypothetical protein	0.658883	0.554658	0.590105	0	0	0.822025	0	0	0	6.76825	8.41125	10.0333	5.29805	16.6557	20.147	0	0	0
TVAG_556890	159.229	4.598	0	28S ribosomal RNA	1.97665	0	2.36042	41.0593	30.1478	31.237	1.42959	1.32675	4.8885	7.89629	28.6972	41.8054	704.641	226.702	1444.54	60.9824	139.251	97.1826
TVAG_203800	26.638	4.598	0	conserved hypothetical protein	1.97665	5.54658	2.36042	4.21121	1.72273	1.64405	0	0.663373	0.9777	54.146	45.5197	61.872	135.983	52.743	102.75	4.46213	2.90106	0
TVAG_218040	1.558	4.598	0.006	conserved hypothetical protein	0	0	0	0	0	0	0	0	0	0	0	0	5.29805	9.25315	8.05879	1.48738	1.45053	2.49186
TVAG_080110	122.219	4.596	0	leucine-rich repeat protein, BspA family	8.56548	16.0851	14.1625	5.26402	5.16819	3.2881	14.2959	7.2971	12.2212	501.978	368.116	374.576	201.326	49.0417	106.779	121.965	175.514	214.3
TVAG_126000	10.156	4.595	0	Clan CA, family C19, ubiquitin hydrolase-like cysteine peptidase	0.658883	0	0.590105	0	0	0.822025	2.85919	1.32675	0.9777	86.8592	47.4988	36.7887	0	0.925315	2.0147	1.48738	0	0
TVAG_541530	98.628	4.595	0	5.8S ribosomal RNA	0.658883	0.554658	0.590105	26.3201	13.7818	19.7286	2.85919	0.663373	6.35505	13.5365	19.7912	50.1665	505.081	117.515	562.101	130.889	155.207	149.512
TVAG_RG_DS113677_3	2.434	4.592	0.018	hypothetical protein	0	0	1.18021	0	0	0	0	0	0	5.64021	16.8225	18.3944	1.76602	0	0	0	0	0
TVAG_046310	3.062	4.591	0.009	hypothetical protein	1.31777	0.554658	0	0	0	0	0	0	0	27.073	11.8747	13.3777	0	0.925315	0	0	0	0
TVAG_158930	120.201	4.59	0	conserved hypothetical protein	11.201	20.5223	14.7526	6.31682	16.3659	4.93215	2.14439	4.64361	4.8885	133.109	43.0458	75.2497	192.496	87.905	229.676	410.516	459.818	446.043
TVAG_158630	2.529	4.59	0.009	conserved hypothetical protein	0	0	0	1.0528	0.861365	0	0	0	0	0	0.989559	0	22.9582	5.55189	14.1029	0	0	0
TVAG_TEG_DS113194_1_7	1.985	4.589	0.001	Maverick transposable element conserved hypothetical protein	0	0	0	0	0.861365	0	0	0	0	2.25608	1.97912	1.67222	21.1922	2.77595	2.0147	2.97475	0	0
TVAG_535770	15.864	4.587	0	5.8S ribosomal RNA	0	0.554658	0	5.26402	2.58409	3.2881	0	0	0.48885	3.38412	6.92691	8.36108	70.6407	17.581	134.985	16.3611	10.1537	4.98372
TVAG_603410	23.122	4.584	0	28S ribosomal RNA	0.658883	0	0	6.31682	4.30682	4.93215	0	0.663373	0.48885	1.12804	3.95824	8.36108	91.8329	26.8341	215.573	13.3864	20.3074	17.443
TVAG_228560	225.644	4.584	0	conserved hypothetical protein	9.88325	9.42918	10.0318	40.0065	40.4841	37.8132	6.43317	2.65349	7.8216	313.595	271.139	210.699	487.421	295.176	570.159	428.365	590.365	730.115
TVAG_167780	1.546	4.583	0.021	tRNA-Lys (anticodon: CTT)	0	0	0	0	0	0	0	0	0	0	0	1.67222	8.83008	0	0	13.3864	1.45053	2.49186
TVAG_574720	6,556.296	4.582	0	conserved hypothetical protein	405.213	807.582	1334.23	512.715	427.237	358.403	347.391	292.548	242.958	9677.46	15964.6	14824.2	5004.89	4081.57	7776.73	24202.6	13253.5	18499.6
TVAG_009430	2	4.582	0.003	conserved hypothetical protein	0	0	0	0	0	0.822025	0	0	0	0	0.494779	0	8.83008	1.85063	18.1323	2.97475	2.90106	0
TVAG_083660	1.54	4.58	0.012	tRNA-Glu (anticodon: TTC)	0	0	0	0	0	0	0	0	0	0	2.4739	0	8.83008	0.925315	8.05879	7.43688	0	0
TVAG_RG_DS113387_4	1.905	4.579	0.015	conserved hypothetical protein	0	0	0.590105	0	0	0	0	0	0	2.25608	14.3486	10.0333	7.06407	0	0	0	0	0
TVAG_273330	14.207	4.578	0	C-MYB	0	0	1.18021	0	0	0	5.71837	0.663373	2.44425	29.3291	6.92691	3.34443	1.76602	2.77595	2.0147	78.831	60.9222	59.8047
TVAG_340800	27.388	4.577	0	CAMK family protein kinase	1.97665	1.10932	2.36042	3.15841	5.16819	1.64405	1.42959	0	3.42195	73.3227	142.991	76.9219	65.3426	20.3569	42.3087	17.8485	8.70317	24.9186
TVAG_390160	27.95	4.576	0	conserved hypothetical protein	4.61218	8.87452	4.13074	1.0528	0.861365	0	0	0	0	51.8899	69.2691	56.8553	68.8747	54.5936	68.4997	29.7475	29.0106	54.8209
TVAG_076990	12.427	4.573	0	conserved hypothetical protein	0	0	0	4.21121	1.72273	4.11013	0	0	0	38.3534	18.3068	35.1165	38.8524	20.3569	42.3087	8.92426	1.45053	9.96744
TVAG_RG_DS114157_2	6.245	4.573	0.002	conserved hypothetical protein	0	0	0	1.0528	0	1.64405	0	1.99012	0	0	0	1.67222	47.6825	5.55189	46.338	1.48738	0	4.98372
TVAG_044530	226.496	4.572	0	leucine carboxyl methyltransferase	13.8365	15.5304	10.6219	18.9505	44.791	28.7709	9.29235	8.62385	14.6655	115.06	82.1334	80.2663	1156.74	229.478	938.849	523.557	491.729	294.04
TVAG_515410	1.544	4.572	0.018	conserved hypothetical protein	0	0	0	0	0	0	0	0	0	0	0.989559	1.67222	14.1281	0.925315	10.0735	0	0	0
TVAG_607610	28.953	4.571	0	28S ribosomal RNA	0	0.554658	1.18021	13.6864	3.44546	2.46608	0	0	0.48885	0	10.8851	6.68886	173.07	37.9379	235.72	7.43688	10.1537	17.443
TVAG_399560	4.004	4.571	0	tRNA-Ser (anticodon: GCT)	0.658883	0	1.18021	1.0528	0	0	0	0	0	2.25608	2.96868	3.34443	24.7242	6.47721	10.0735	1.48738	2.90106	14.9512
TVAG_337690	34.317	4.57	0	r2r3-MYB transcription factor	1.31777	1.10932	0.590105	5.26402	2.58409	4.11013	1.42959	5.30698	3.9108	126.341	43.5406	48.4942	86.5348	43.4898	96.7055	56.5203	40.6148	49.8372
TVAG_473140	525.929	4.569	0	protein btn1	53.3695	46.0366	41.8975	22.1089	19.8114	32.881	47.1766	43.7826	73.3275	1316.42	1341.84	876.241	759.387	376.603	691.041	1033.73	1253.26	1437.8
TVAG_149760	8.005	4.568	0	conserved hypothetical protein	0	0	0.590105	0	0	0.822025	1.42959	0.663373	1.9554	14.6645	13.359	23.411	22.9582	20.3569	0	22.3107	11.6042	9.96744
TVAG_360720	1.905	4.568	0.005	conserved hypothetical protein	0	0	0.590105	0	0	0	0	0	0	3.38412	11.8747	10.0333	0	0.925315	0	0	0	7.47558
TVAG_340430	22.704	4.565	0	conserved hypothetical protein	2.63553	3.32795	3.54063	0	0.861365	0	2.14439	1.99012	0.9777	22.5608	32.6554	25.0832	35.3203	24.0582	46.338	66.932	58.0211	82.2314
TVAG_078310	1.56	4.564	0.005	tRNA-Ala (anticodon: AGC)	0	0	0	0	0	0	0	0	0	1.12804	0	0	7.06407	1.85063	10.0735	2.97475	0	4.98372
TVAG_202550	1.873	4.564	0.006	conserved hypothetical protein	0	0	0	0	0	0	0	0	0.48885	6.76825	10.3904	13.3777	1.76602	0.925315	0	0	0	0
TVAG_120280	19.333	4.564	0	conserved hypothetical protein	0.658883	1.10932	0.590105	4.21121	2.58409	1.64405	2.14439	1.32675	0.9777	27.073	44.0354	21.7388	56.5125	24.9835	48.3527	29.7475	30.4611	49.8372
TVAG_437250	3,432.791	4.561	0	conserved hypothetical protein	237.198	460.92	139.855	491.659	355.744	597.612	105.075	96.8525	27.8644	1813.89	4763.24	2170.54	12704.7	8799.75	9360.29	4375.86	3774.28	11514.9
TVAG_533670	17.669	4.561	0	16S ribosomal RNA	0	0	0.590105	5.26402	4.30682	3.2881	0	0	0	1.12804	0	1.67222	84.7688	28.6848	163.191	10.4116	7.25264	7.47558
TVAG_109910	579.148	4.56	0	ABC transporter	82.3604	58.7937	64.9116	42.1121	31.0091	56.7197	31.451	29.1884	27.3756	3160.77	2096.88	3366.17	501.549	73.0999	471.439	138.326	92.8338	99.6744
TVAG_491130	3,917.351	4.558	0	conserved hypothetical protein	297.815	483.107	565.321	313.735	231.707	448.826	166.548	150.586	213.627	7041.23	9924.29	6570.13	2405.32	2319.77	2381.37	9147.37	7667.49	20184.1
TVAG_RG_DS120599_2	1.957	4.556	0	conserved hypothetical protein	0	0	0	0	0	0	0	0.663373	0	5.64021	3.95824	1.67222	3.53203	0.925315	4.0294	2.97475	4.35159	7.47558
TVAG_357520	234.866	4.555	0.012	nuclear acid binding protein	0.658883	1.66397	0	73.6962	50.8205	45.2114	0.714797	0	0	155.67	119.242	90.2996	1476.39	601.455	1611.76	0	0	0
TVAG_187140	322.578	4.555	0	conserved hypothetical protein	33.603	38.826	21.8339	36.8481	43.9296	32.059	8.57756	11.9407	10.2658	454.601	675.869	297.654	1268	860.543	961.011	331.685	275.6	443.551
TVAG_050780	64.677	4.555	0	conserved hypothetical protein	1.97665	3.32795	3.54063	1.0528	6.89092	9.8643	8.57756	5.30698	6.8439	122.956	96.482	55.1831	206.624	105.486	165.205	133.864	153.756	77.2477
TVAG_541330	90.239	4.554	0	conserved hypothetical protein	0	0	0	9.47523	8.61365	16.4405	9.29235	9.9506	12.7101	4.51216	2.96868	3.34443	362.033	124.918	215.573	239.468	243.689	361.32
TVAG_261990	240.26	4.552	0	conserved hypothetical protein	8.56548	16.0851	8.26148	45.2705	46.5137	24.6608	14.2959	10.614	3.42195	83.475	84.6073	71.9053	134.217	67.548	64.4703	1231.55	1083.54	1325.67
TVAG_149860	7.024	4.551	0	conserved hypothetical protein	0.658883	0	0.590105	2.10561	0	0.822025	0.714797	0.663373	0	14.6645	45.5197	45.1498	10.5961	0.925315	4.0294	0	0	0
TVAG_RG_DS133207_1	2.458	4.55	0.001	conserved hypothetical protein	0	0	0	0	0	0.822025	0.714797	0	0	5.64021	6.43213	0	1.76602	2.77595	16.1176	0	0	9.96744
TVAG_311520	38.504	4.55	0	conserved hypothetical protein	3.29442	1.66397	1.18021	2.10561	7.75228	3.2881	5.00358	1.32675	3.42195	98.1396	105.883	88.6274	51.2145	52.743	46.338	56.5203	44.9664	119.609
TVAG_383060	44.065	4.549	0	28S ribosomal RNA	0.658883	0.554658	0.590105	10.528	9.47501	9.8643	0.714797	0	0.9777	3.38412	9.89559	18.3944	201.326	73.0999	312.278	34.2097	62.3727	44.8535
TVAG_555050	69.857	4.548	0	16S ribosomal RNA	0.658883	0.554658	0.590105	18.9505	12.0591	16.4405	1.42959	0.663373	0.9777	2.25608	11.8747	15.0499	301.989	84.2037	684.997	25.2854	42.0653	37.3779
TVAG_543470	55.479	4.548	0	28S ribosomal RNA	0	0.554658	0.590105	13.6864	8.61365	13.1524	1.42959	0.663373	2.9331	1.12804	5.93735	16.7222	296.691	68.4733	441.219	29.7475	52.219	44.8535
TVAG_129280	6.74	4.548	0.002	conserved hypothetical protein	1.97665	0	0.590105	0	0	0	0.714797	0	1.46655	2.25608	0	0	49.4485	5.55189	56.4115	0	2.90106	0
TVAG_RG_DS113252_9	1.866	4.548	0.016	conserved hypothetical protein	0.658883	0	0	0	0	0	0	0	0	4.51216	14.3486	10.0333	0	0	4.0294	0	0	0
TVAG_RG_DS130172_1	1.888	4.547	0.013	conserved hypothetical protein	0	0	0	1.0528	0	0	0	0	0	7.89629	9.89559	0	12.3621	2.77595	0	0	0	0
TVAG_050360	1.911	4.546	0.002	tRNA-Gln (anticodon: CTG)	0	0	0	0	0	0	0	0	0.48885	0	0	5.01665	1.76602	2.77595	8.05879	13.3864	2.90106	0
TVAG_575570	47.082	4.546	0	28S ribosomal RNA	0	0	0	12.6336	9.47501	11.5084	0.714797	0.663373	0.48885	1.12804	16.8225	15.0499	309.053	69.3987	316.308	8.92426	30.4611	44.8535
TVAG_110160	47.588	4.546	0	CAMK family protein kinase	3.9533	6.10123	10.6219	3.15841	4.30682	2.46608	0.714797	2.65349	0.9777	120.7	166.246	173.91	90.0669	34.2367	88.6467	59.4951	60.9222	27.4105
TVAG_RG_DS114649_4	2.378	4.545	0.001	conserved hypothetical protein	0.658883	0	0	0	0.861365	0	0	0	0	1.12804	11.8747	10.0333	12.3621	1.85063	4.0294	0	0	0
TVAG_558450	21.984	4.545	0	16S ribosomal RNA	3.29442	0.554658	0	4.21121	2.58409	3.2881	0.714797	1.32675	0.9777	11.2804	9.89559	21.7388	93.5989	17.581	78.5732	28.2602	58.0211	59.8047
TVAG_206510	347.316	4.545	0	spike-1	22.402	29.9515	26.5547	16.8449	15.5046	13.9744	49.321	39.139	42.0411	1139.32	1230.02	884.602	572.19	217.449	370.704	450.675	448.213	682.77
TVAG_RG_DS114769_2	2.433	4.544	0.025	conserved hypothetical protein	0	0	0	0	0.861365	0.822025	0	0	0	0	0	0	26.4903	5.55189	10.0735	0	0	0
TVAG_537330	109.429	4.543	0	28S ribosomal RNA	0	0	1.77032	34.7425	29.2864	12.3304	1.42959	1.32675	0.9777	7.89629	25.7285	26.7554	573.956	135.096	878.408	65.4446	124.745	49.8372
TVAG_254500	110.906	4.543	0	hypothetical protein	7.9066	9.98384	11.212	13.6864	3.44546	11.5084	5.71837	3.31687	15.1543	205.303	138.043	135.449	65.3426	32.386	90.6614	486.372	411.95	348.861
TVAG_RG_DS113394_17	1.454	4.542	0.013	conserved hypothetical protein	0	0	0	0	0	0	0	0	0	2.25608	10.3904	5.01665	7.06407	0	0	0	1.45053	0
TVAG_234410	4.501	4.542	0	conserved hypothetical protein	0.658883	0.554658	0	0	0	0	0.714797	0	0.9777	7.89629	5.93735	6.68886	1.76602	0	2.0147	20.8233	13.0548	19.9349
TVAG_209800	742.886	4.542	0	conserved hypothetical protein	53.3695	56.5751	41.8975	112.65	80.9683	106.041	31.451	45.1094	23.9536	1479.99	1728.76	1944.79	2493.62	1494.38	2369.28	419.44	353.929	535.75
TVAG_RG_DS113180_29	1.836	4.54	0.005	conserved hypothetical protein	0	0	0.590105	0	0	0	0	0	0	5.64021	11.3799	6.68886	0	0	0	1.48738	7.25264	0
TVAG_607440	32.391	4.539	0	28S ribosomal RNA	1.97665	0	0.590105	7.36962	6.89092	4.93215	1.42959	0.663373	0.9777	2.25608	13.8538	8.36108	188.964	36.0873	221.617	23.798	33.3622	29.9023
TVAG_413920	1.521	4.538	0.014	tRNA-Thr (anticodon: TGT)	0	0	0	0	0	0	0	0	0	2.25608	0	0	8.83008	2.77595	6.04409	0	0	7.47558
TVAG_217010	197.969	4.538	0	conserved hypothetical protein	18.4487	29.9515	7.67137	15.7921	7.75228	13.9744	17.8699	15.921	19.0651	91.3713	415.615	120.4	660.49	651.422	620.527	208.233	192.92	456.011
TVAG_570690	3.983	4.536	0	16S ribosomal RNA	0	0	0	2.10561	0	0	0.714797	0.663373	0	1.12804	0	5.01665	14.1281	1.85063	16.1176	4.46213	13.0548	12.4593
TVAG_445900	23.527	4.533	0	conserved hypothetical protein	0	0.554658	0	4.21121	4.30682	6.5762	1.42959	0.663373	0.48885	4.51216	6.92691	1.67222	150.111	31.4607	114.838	40.1592	40.6148	14.9512
TVAG_RG_DS113187_18	1.491	4.532	0.021	hypothetical protein	0	0	0	0	0	0	0	0	0	0	0	0	17.6602	2.77595	2.0147	1.48738	2.90106	0
TVAG_491380	1.498	4.531	0.001	conserved hypothetical protein	0	0	0	0	0	0	0	0	0	3.38412	0.989559	3.34443	0	1.85063	10.0735	2.97475	4.35159	0
TVAG_022990	1.483	4.531	0.005	conserved hypothetical protein	0	0	0	0	0	0	0	0	0	0	5.44257	5.01665	1.76602	0.925315	12.0882	0	1.45053	0
TVAG_RG_DS117145_1	1.456	4.53	0.038	conserved hypothetical protein	0	0	0	0	0	0	0	0	0	1.12804	8.90603	11.7055	0	0	0	4.46213	0	0
TVAG_603790	77.712	4.53	0	28S ribosomal RNA	1.31777	1.10932	0.590105	29.4785	12.9205	5.75418	1.42959	1.32675	5.37735	9.02433	34.6346	58.5275	335.543	87.905	417.042	72.8815	194.371	129.577
TVAG_575080	43.424	4.528	0	5.8S ribosomal RNA	0	0	0.590105	15.7921	7.75228	7.39823	0	0.663373	0.9777	2.25608	1.97912	6.68886	284.329	81.4278	320.337	7.43688	11.6042	32.3942
TVAG_RG_DS115097_5	6.5	4.526	0.001	conserved hypothetical protein	0.658883	0	0	2.10561	0.861365	1.64405	0	0	0	4.51216	0.989559	3.34443	54.7465	13.8797	34.2499	0	0	0
TVAG_269890	219.666	4.526	0	conserved hypothetical protein	12.5188	11.0932	15.9328	8.42243	24.9796	13.1524	27.1623	22.5547	28.3533	58.6581	28.6972	33.4443	120.089	60.1455	94.6908	908.787	1137.21	1348.1
TVAG_392370	318.898	4.525	0	conserved hypothetical protein	43.4863	62.1217	30.0954	15.7921	18.95	27.9489	13.5811	11.9407	14.1766	565.149	700.608	623.736	344.373	156.378	286.087	1053.06	1022.62	750.05
TVAG_510710	18.616	4.525	0	28S ribosomal RNA	0	0.554658	0	7.36962	1.72273	0.822025	0.714797	0	3.42195	5.64021	9.89559	15.0499	93.5989	15.7304	84.6173	14.8738	53.6696	27.4105
TVAG_RG_DS117419_3	1.491	4.525	0.043	conserved hypothetical protein	0	0	0	0	0	0	0	0	0	0	1.97912	1.67222	7.06407	0	16.1176	0	0	0
TVAG_539650	13.044	4.523	0.001	28S ribosomal RNA	0	0	0	6.31682	0.861365	2.46608	0.714797	0	0	1.12804	0	1.67222	75.9387	19.4316	116.852	2.97475	1.45053	4.98372
TVAG_095260	533.923	4.522	0	AGC family protein kinase	20.4254	12.2025	37.1766	113.703	63.741	79.7364	30.7362	23.8814	21.9982	1396.51	981.148	668.886	1771.32	668.078	1170.54	721.378	725.264	1103.89
TVAG_032640	1.919	4.521	0.001	conserved hypothetical protein	0	0	0	0	0	0	0.714797	0	0	1.12804	0	0	10.5961	2.77595	8.05879	2.97475	5.80211	2.49186
TVAG_000350	548.491	4.521	0	conserved hypothetical protein	18.4487	33.2795	9.44169	60.0098	78.3842	57.5418	35.025	25.8716	94.348	765.94	658.551	332.771	771.749	421.944	660.821	1816.09	1692.77	2339.86
TVAG_312920	1.884	4.52	0.002	conserved hypothetical protein	0	0	0	0	0.861365	0	0	0	0	0	1.48434	0	7.06407	12.0291	6.04409	0	1.45053	4.98372
TVAG_257510	276.013	4.519	0	conserved hypothetical protein	13.8365	13.8664	18.2933	24.2145	9.47501	11.5084	29.3067	33.832	52.3069	647.496	445.302	418.054	1024.29	400.662	1015.41	318.299	220.48	271.613
TVAG_585750	40.848	4.518	0	28S ribosomal RNA	0	0	0	15.7921	6.89092	6.5762	2.14439	0	0	0	18.8016	11.7055	222.518	46.2658	342.499	11.899	37.7137	12.4593
TVAG_603430	1.899	4.518	0	5.8S ribosomal RNA	0	0	0	0	0	0	0	0	0.48885	1.12804	0.989559	1.67222	14.1281	0.925315	6.04409	4.46213	4.35159	0
TVAG_344650	113.507	4.517	0	28S ribosomal RNA	0	1.66397	1.18021	36.8481	13.7818	25.4828	0.714797	3.31687	3.42195	5.64021	23.7494	36.7887	602.212	110.113	832.07	59.4951	159.558	127.085
TVAG_RG_DS114140_2	2.88	4.515	0.004	conserved hypothetical protein	0	0	1.18021	0	0	0	0	0	0.48885	3.38412	21.7703	16.7222	0	0	0	0	5.80211	2.49186
TVAG_244310	4.126	4.515	0.014	conserved hypothetical protein	0	1.10932	0	0	0	0.822025	0	0	0.9777	9.02433	27.2129	35.1165	0	0	0	0	0	0
TVAG_566100	42.541	4.514	0	28S ribosomal RNA	0	0	0.590105	15.7921	6.89092	9.04228	0	0	0.48885	2.25608	5.93735	13.3777	178.368	55.5189	431.145	11.899	14.5053	19.9349
TVAG_571590	69.461	4.514	0	16S ribosomal RNA	0	0	0.590105	20.0033	18.95	13.1524	0	0	0.48885	10.1524	17.3173	31.7721	384.992	84.2037	467.41	63.9572	72.5264	64.7884
TVAG_RG_DS113217_31	26.843	4.512	0	conserved hypothetical protein	3.9533	3.8826	10.6219	0	0.861365	0	0.714797	0	0	77.8348	185.542	167.222	7.06407	6.47721	8.05879	5.94951	0	4.98372
TVAG_411990	2.362	4.512	0.002	conserved hypothetical protein	1.31777	0	0	0	0	0	0	0	0	4.51216	1.48434	3.34443	21.1922	4.62658	6.04409	0	0	0
TVAG_189120	9.725	4.512	0	conserved hypothetical protein	1.31777	1.10932	2.36042	0	0.861365	0	0	0.663373	0.48885	12.4085	12.8643	16.7222	24.7242	23.1329	10.0735	20.8233	27.56	19.9349
TVAG_280040	83.286	4.511	0	conserved hypothetical protein	5.27107	3.32795	2.36042	12.6336	8.61365	14.7965	5.00358	7.96048	4.39965	58.6581	84.1125	58.5275	137.749	135.096	185.352	328.71	242.238	204.333
TVAG_RG_DS115339_1	1.825	4.511	0.017	conserved hypothetical protein	0.658883	0	0	0	0	0	0	0	0	2.25608	13.8538	10.0333	0	0	6.04409	0	0	0
TVAG_RG_DS117034_1	4.166	4.511	0.027	conserved hypothetical protein	0	1.66397	1.18021	0	0	0	0	0	0	12.4085	21.2755	38.461	0	0	0	0	0	0
TVAG_098840	388.3	4.51	0	conserved hypothetical protein	27.6731	39.3807	20.6537	23.1617	22.3955	23.8387	33.5954	37.1489	64.5282	1724.77	779.772	662.197	552.763	236.881	491.586	757.075	799.241	692.737
TVAG_274510	4.909	4.51	0	conserved hypothetical protein	1.31777	0	0	0	0	0	0	0	1.9554	9.02433	0	10.0333	7.06407	1.85063	12.0882	19.3359	23.2085	2.49186
TVAG_541240	44.278	4.508	0	28S ribosomal RNA	0	0	0	12.6336	8.61365	9.8643	1.42959	1.32675	0.48885	3.38412	13.8538	20.0666	243.71	60.1455	330.41	26.7728	31.9116	32.3942
TVAG_528870	4.673	4.507	0	16S ribosomal RNA	0	0	0	0	0.861365	0.822025	0	1.32675	0.48885	0	2.96868	3.34443	14.1281	4.62658	44.3233	1.48738	7.25264	2.49186
TVAG_542820	80.803	4.507	0	28S ribosomal RNA	0	0	1.77032	28.4257	11.1977	16.4405	0.714797	0.663373	2.9331	10.1524	15.8329	25.0832	416.78	106.411	630.6	32.7223	89.9328	64.7884
TVAG_556650	5.586	4.506	0.006	16S ribosomal RNA	0	0	0	3.15841	0.861365	0.822025	0	0	0	0	0.989559	0	40.6184	8.32784	44.3233	0	1.45053	0
TVAG_536650	2.349	4.505	0	5.8S ribosomal RNA	0	0	0	0	0	0.822025	0	0	0.48885	0	4.94779	1.67222	19.4262	6.47721	2.0147	0	1.45053	4.98372
TVAG_202690	2.309	4.505	0.004	conserved hypothetical protein	0	0	0	1.0528	0.861365	0	0	0	0	13.5365	12.8643	10.0333	1.76602	0	0	0	1.45053	0
TVAG_548900	3.746	4.504	0	conserved hypothetical protein	0	0	0	2.10561	0.861365	0	0	0	0.48885	2.25608	0.494779	1.67222	30.0223	9.25315	2.0147	8.92426	4.35159	4.98372
TVAG_008510	1.939	4.504	0	adenylate cyclase	0	0	0.590105	0	0	0	0	0	0	2.25608	1.97912	0	8.83008	0.925315	2.0147	1.48738	4.35159	12.4593
TVAG_567310	39.155	4.504	0	28S ribosomal RNA	0	0	0	10.528	6.89092	9.8643	0	0.663373	2.44425	2.25608	9.89559	15.0499	206.624	49.967	292.131	14.8738	36.2632	47.3454
TVAG_240610	1.435	4.504	0.034	conserved hypothetical protein	0	0	0	0	0	0	0	0	0	3.38412	6.92691	6.68886	8.83008	0	0	0	0	0
TVAG_RG_DS113251_14	13.455	4.503	0	conserved hypothetical protein	1.97665	0	0	4.21121	2.58409	0.822025	1.42959	0	0	19.1767	23.7494	25.0832	100.663	12.9544	38.2793	2.97475	5.80211	2.49186
TVAG_606320	1.493	4.502	0.005	5.8S ribosomal RNA	0	0	0	0	0	0	0	0	0	0	1.48434	1.67222	8.83008	1.85063	8.05879	0	0	4.98372
TVAG_505060	24.116	4.501	0	28S ribosomal RNA	0	0	0	7.36962	4.30682	5.75418	0.714797	0	0.9777	2.25608	5.93735	6.68886	120.089	52.743	157.146	8.92426	36.2632	24.9186
TVAG_524140	50.314	4.5	0	28S ribosomal RNA	0.658883	0.554658	0	13.6864	9.47501	11.5084	0	1.32675	1.9554	6.76825	12.8643	36.7887	263.137	61.9961	350.557	23.798	50.7685	59.8047
TVAG_240730	227.572	4.5	0	conserved hypothetical protein	28.9909	24.9596	29.5053	23.1617	11.1977	9.04228	12.1515	9.28722	24.4425	415.119	675.869	177.255	819.432	413.616	634.63	325.736	262.546	199.349
TVAG_261980	716.239	4.5	0	conserved hypothetical protein	12.5188	36.6074	11.212	120.02	174.857	109.329	32.8806	36.4855	12.7101	216.584	204.839	172.238	439.738	266.491	370.704	2882.54	3210.02	4582.53
TVAG_263700	3.011	4.498	0	tRNA-Leu (anticodon: TAA)	0.658883	0	0.590105	0	0	0	0	0	0.48885	1.12804	1.48434	3.34443	10.5961	5.55189	12.0882	8.92426	4.35159	4.98372
TVAG_167120	56.446	4.497	0	conserved hypothetical protein	3.29442	7.21055	4.72084	7.36962	6.89092	4.11013	2.85919	3.98024	2.9331	36.0973	24.739	26.7554	254.306	116.59	167.22	111.553	140.701	94.6907
TVAG_RG_DS122911_1	1.481	4.494	0.002	conserved hypothetical protein	0	0	0	0	0	0	0	0	0	0	0.494779	1.67222	1.76602	2.77595	6.04409	8.92426	0	4.98372
TVAG_606780	7.75	4.492	0	28S ribosomal RNA	0	0	0	3.15841	1.72273	1.64405	0	0	0	0	4.94779	3.34443	40.6184	9.25315	66.485	1.48738	4.35159	2.49186
TVAG_444660	1.848	4.492	0.02	conserved hypothetical protein	0	0	0.590105	0	0	0	0	0	0	0	0.989559	0	15.8942	3.70126	12.0882	0	0	0
TVAG_RG_DS114235_3	2.362	4.492	0.028	conserved hypothetical protein	0	0	0	0	0.861365	0.822025	0	0	0	0	0	0	15.8942	2.77595	22.1617	0	0	0
TVAG_517270	12.849	4.491	0.002	5.8S ribosomal RNA	0	0	0	5.26402	2.58409	2.46608	0	0	0	1.12804	0	0	81.2368	19.4316	110.808	2.97475	2.90106	2.49186
TVAG_350310	435.386	4.491	0	28S ribosomal RNA	3.29442	2.21863	5.31095	126.336	80.9683	88.7787	6.43317	6.63373	14.6655	33.8412	118.252	140.466	2117.45	562.592	3376.63	249.879	449.664	453.519
TVAG_163570	1,475.188	4.491	0	hypothetical protein	128.482	138.664	160.509	148.445	133.512	114.261	91.494	102.823	112.924	3163.03	3371.92	2483.24	3148.81	1376.87	2256.46	3139.85	2990.99	3491.1
TVAG_445630	1.456	4.49	0.048	conserved hypothetical protein	0	0	0	0	0	0	0	0	0	0	0	1.67222	10.5961	1.85063	12.0882	0	0	0
TVAG_215840	88.286	4.49	0	conserved hypothetical protein	1.31777	1.66397	1.77032	12.6336	31.8705	18.0846	0.714797	0	0.48885	165.822	214.734	127.088	384.992	180.437	413.013	11.899	10.1537	12.4593
TVAG_475210	429.37	4.489	0	N-linked oligosaccharide processing	21.7431	19.9677	34.2261	34.7425	28.425	37.8132	47.1766	42.4559	62.5728	1049.08	352.778	371.232	944.819	268.341	1158.45	1424.91	1446.18	383.747
TVAG_299590	125.574	4.487	0	28S ribosomal RNA	0.658883	0	1.77032	41.0593	21.5341	23.8387	4.28878	1.32675	2.9331	6.76825	28.6972	45.1498	681.683	140.648	991.231	40.1592	118.943	109.642
TVAG_532600	47.459	4.486	0	28S ribosomal RNA	0	1.10932	0.590105	16.8449	5.16819	8.22025	0.714797	1.99012	2.9331	9.02433	27.7076	16.7222	171.304	56.4442	342.499	47.5961	85.5812	59.8047
TVAG_RG_DS113521_5	7.839	4.485	0.001	conserved hypothetical protein	0.658883	0.554658	4.13074	0	0	0	0	0	0.48885	7.89629	64.3213	56.8553	1.76602	0	0	2.97475	1.45053	0
TVAG_457220	13.104	4.485	0	adenylate cyclase type	0	0	0.590105	4.21121	0	0.822025	1.42959	1.99012	1.46655	3.38412	14.8434	0	51.2145	20.3569	36.2646	40.1592	21.7579	37.3779
TVAG_012340	289.973	4.485	0	conserved hypothetical protein	0.658883	1.10932	1.18021	66.3266	62.0183	87.9567	3.57398	0	0.9777	22.5608	57.8892	26.7554	2136.88	871.647	1460.66	126.427	150.855	142.036
TVAG_597600	12.436	4.485	0	28S ribosomal RNA	0	0	0.590105	3.15841	1.72273	4.11013	0	0	0.48885	0	0.989559	6.68886	68.8747	15.7304	90.6614	5.94951	17.4063	7.47558
TVAG_197830	21.33	4.484	0	conserved hypothetical protein	0.658883	0	1.18021	2.10561	2.58409	3.2881	0.714797	1.99012	3.9108	16.9206	20.286	18.3944	95.3649	13.8797	72.5291	38.6718	56.5706	34.8861
TVAG_125790	1,715.362	4.484	0	conserved hypothetical protein	85.6548	123.689	116.251	230.564	265.3	198.93	71.4797	88.892	141.766	3659.37	3089.4	2040.1	6760.31	3421.82	6082.37	1410.03	1356.24	1734.34
TVAG_607640	70.69	4.484	0	28S ribosomal RNA	1.31777	0	1.18021	25.2673	14.6432	8.22025	3.57398	0.663373	0.48885	3.38412	15.8329	20.0666	328.479	98.0834	606.424	16.3611	53.6696	74.7558
TVAG_RG_DS126751_3	2.317	4.483	0.028	conserved hypothetical protein	0	0	0	0	0	0	0.714797	0	0.48885	0	0	0	0	0	0	19.3359	8.70317	12.4593
TVAG_507100	69.552	4.482	0	28S ribosomal RNA	0	0.554658	1.18021	24.2145	12.0591	9.8643	2.14439	0.663373	3.9108	6.76825	18.8016	30.0999	300.223	99.0088	527.851	38.6718	81.2296	94.6907
TVAG_142660	4.898	4.481	0	conserved hypothetical protein	0	0.554658	0	0	0	0	0.714797	0.663373	1.46655	0	12.3695	3.34443	28.2563	10.1785	24.1764	0	1.45053	4.98372
TVAG_RG_DS115326_2	1.833	4.48	0	conserved hypothetical protein	0	0	0	1.0528	0	0	0	0	0	1.12804	1.97912	0	7.06407	4.62658	0	5.94951	8.70317	2.49186
TVAG_RG_DS119307_1	1.43	4.479	0.042	conserved hypothetical protein	0	0	0	0	0	0	0	0	0	0	0	0	5.29805	7.40252	10.0735	2.97475	0	0
TVAG_RG_DS139354_1	1.853	4.479	0.008	conserved hypothetical protein	0	0	0	1.0528	0	0	0	0	0	0	0.494779	0	12.3621	6.47721	10.0735	0	2.90106	0
TVAG_599560	36.582	4.479	0	28S ribosomal RNA	0	0	1.18021	14.7392	2.58409	8.22025	1.42959	0	0.9777	1.12804	5.93735	18.3944	153.643	49.0417	278.028	34.2097	56.5706	32.3942
TVAG_101320	17.462	4.478	0	hypothetical protein	1.31777	1.10932	0	0	0	0.822025	3.57398	2.65349	3.42195	42.8656	9.40081	41.8054	17.6602	6.47721	6.04409	62.4698	62.3727	52.3291
TVAG_246090	2.929	4.478	0	tRNA-Asp (anticodon: GTC)	0.658883	0.554658	0	0	0	0	0.714797	0	0	6.76825	1.97912	1.67222	5.29805	1.85063	6.04409	17.8485	4.35159	4.98372
TVAG_541050	45.964	4.478	0	28S ribosomal RNA	0	1.66397	1.18021	12.6336	12.9205	4.11013	1.42959	0	2.44425	9.02433	13.8538	21.7388	238.412	65.6974	330.41	19.3359	55.1201	37.3779
TVAG_542990	2.96	4.477	0.001	16S ribosomal RNA	0	0	0	1.0528	0	1.64405	0	0	0	0	0	3.34443	12.3621	6.47721	18.1323	4.46213	5.80211	0
TVAG_430620	1.845	4.477	0.021	tRNA-Arg (anticodon: TCT)	0	0	0	0	0	0	0	0.663373	0	0	0	0	8.83008	4.62658	14.1029	0	0	4.98372
TVAG_109470	227.936	4.476	0	conserved hypothetical protein	11.201	7.21055	7.67137	26.3201	19.8114	22.1947	25.7327	28.525	28.3533	234.633	356.736	142.138	273.733	367.35	588.292	843.343	720.913	398.698
TVAG_550990	7.708	4.475	0.001	16S ribosomal RNA	0	0	0	3.15841	1.72273	0.822025	0.714797	0	0	0	0	1.67222	22.9582	14.805	78.5732	0	4.35159	9.96744
TVAG_171370	1.436	4.474	0.005	conserved hypothetical protein	0	0	0	0	0	0	0	0	0	1.12804	0.989559	0	5.29805	1.85063	0	0	11.6042	4.98372
TVAG_587560	99.783	4.473	0	28S ribosomal RNA	0	0.554658	1.77032	35.7953	16.3659	18.0846	2.14439	0.663373	2.9331	3.38412	17.8121	31.7721	510.379	123.992	783.717	63.9572	85.5812	97.1826
TVAG_538510	32.333	4.472	0	28S ribosomal RNA	0.658883	2.21863	2.36042	5.26402	2.58409	2.46608	2.14439	1.99012	5.37735	6.76825	41.5615	33.4443	77.7047	19.4316	84.6173	56.5203	124.745	112.134
TVAG_425600	8,912.826	4.472	0	alpha-amylase	1191.92	1227.46	1766.19	769.599	1110.3	637.069	66.4761	67.6641	81.1491	4866.37	7207.45	4581.87	13119.7	10576.4	12722.8	20930.4	19770.7	59737.4
TVAG_537210	7.738	4.47	0	28S ribosomal RNA	0	0.554658	0	2.10561	1.72273	0.822025	0.714797	0	0.48885	0	0.989559	1.67222	31.7883	9.25315	54.3968	14.8738	17.4063	2.49186
TVAG_RG_DS121411_1	1.432	4.468	0.049	conserved hypothetical protein	0	0	0	0	0	0	0	0	0	0	0	0	12.3621	1.85063	10.0735	1.48738	0	0
TVAG_141750	3.701	4.466	0	16S ribosomal RNA	0	0	0	0	0	0	1.42959	0.663373	0.48885	4.51216	2.4739	3.34443	14.1281	8.32784	4.0294	1.48738	5.80211	19.9349
TVAG_368260	28.429	4.466	0	conserved hypothetical protein	9.88325	6.10123	3.54063	0	0	1.64405	0	0.663373	0	121.828	114.294	140.466	42.3844	13.8797	30.2205	10.4116	1.45053	14.9512
TVAG_031050	205.231	4.465	0	modulator of drug activity B	12.5188	8.87452	6.49116	38.9537	33.5932	31.237	12.8663	11.2773	4.8885	74.4507	106.378	58.5275	100.663	47.1911	90.6614	623.211	443.862	1988.5
TVAG_583620	2.936	4.464	0	16S ribosomal RNA	0	0	0	0	0.861365	0.822025	0	0	0.48885	0	2.96868	6.68886	17.6602	1.85063	16.1176	0	2.90106	2.49186
TVAG_605490	43.928	4.464	0	28S ribosomal RNA	1.31777	0.554658	0	14.7392	7.75228	7.39823	2.85919	0	0.48885	2.25608	12.8643	15.0499	206.624	76.8012	368.69	13.3864	44.9664	14.9512
TVAG_076180	4.246	4.464	0	conserved hypothetical protein	0.658883	0.554658	0.590105	1.0528	0	0	0	0	0.48885	4.51216	22.2651	13.3777	3.53203	2.77595	20.147	1.48738	0	4.98372
TVAG_207610	89.308	4.463	0.003	acyl-coenzyme A binding domain containing protein	0	0	0	17.8977	19.8114	17.2625	2.85919	7.2971	4.8885	0	0	0	441.504	370.126	475.469	78.831	59.4717	112.134
TVAG_597500	42.57	4.462	0	28S ribosomal RNA	1.31777	0	0.590105	13.6864	5.16819	8.22025	2.14439	0.663373	2.44425	2.25608	14.8434	26.7554	210.156	51.8177	243.778	31.2349	91.3833	59.8047
TVAG_044180	1.434	4.461	0.044	tRNA-Lys (anticodon: TTT)	0	0	0	0	0	0	0	0	0	0	3.46346	0	0	0	0	5.94951	1.45053	14.9512
TVAG_399340	423.911	4.46	0	conserved hypothetical protein	28.9909	24.4049	29.5053	33.6897	27.5637	33.703	56.4689	61.0303	36.1749	1572.49	725.841	944.802	326.713	140.648	342.499	1206.26	1272.11	767.493
TVAG_558920	3.807	4.46	0	16S ribosomal RNA	0	0	0	3.15841	0	0.822025	0	0	0	1.12804	1.97912	0	17.6602	1.85063	28.2058	1.48738	7.25264	4.98372
TVAG_591720	11.218	4.46	0	5.8S ribosomal RNA	0	0	0	8.42243	0	0.822025	0	0	0.48885	3.38412	2.96868	10.0333	45.9164	8.32784	76.5585	17.8485	24.659	2.49186
TVAG_338260	5.704	4.459	0	conserved hypothetical protein	0	0.554658	1.18021	0	0	0	1.42959	0	0.9777	5.64021	9.89559	10.0333	7.06407	7.40252	0	35.697	20.3074	2.49186
TVAG_293020	2.332	4.458	0	conserved hypothetical protein	0	0.554658	0	0	0	0.822025	0	0	0	1.12804	2.96868	8.36108	7.06407	1.85063	0	5.94951	5.80211	7.47558
TVAG_188040	9.465	4.458	0	conserved hypothetical protein	0	0	0	1.0528	1.72273	0.822025	1.42959	0	2.44425	12.4085	28.6972	31.7721	22.9582	10.1785	30.2205	4.46213	7.25264	14.9512
TVAG_102780	1.412	4.458	0.047	tRNA-Asp (anticodon: GTC)	0	0	0	0	0	0	0	0	0	0	0	0	12.3621	5.55189	6.04409	0	1.45053	0
TVAG_141080	1.807	4.457	0.006	conserved hypothetical protein	0	0	0	0	0	0.822025	0	0	0	0	2.4739	0	14.1281	5.55189	8.05879	1.48738	0	0
TVAG_584030	1.446	4.457	0.007	5.8S ribosomal RNA	0	0	0	0	0	0	0	0	0	0	0	1.67222	10.5961	1.85063	4.0294	0	2.90106	4.98372
TVAG_246270	2,560.738	4.455	0	conserved hypothetical protein	500.751	642.848	258.466	85.2771	121.452	116.728	87.92	96.1891	99.2365	6270.78	10787.2	4683.88	5794.3	3369.07	4184.53	2451.2	2436.89	4106.59
TVAG_342810	10.712	4.454	0	conserved hypothetical protein	0	0	0	0	1.72273	0	2.85919	0.663373	2.9331	2.25608	0	1.67222	10.5961	4.62658	32.2352	55.0329	33.3622	44.8535
TVAG_447910	15.495	4.454	0	conserved hypothetical protein	0.658883	2.21863	1.18021	6.31682	2.58409	0	0	0	0	9.02433	23.2546	11.7055	109.493	29.6101	50.3674	5.94951	11.6042	14.9512
TVAG_525820	16.794	4.454	0	28S ribosomal RNA	0.658883	0	0	7.36962	2.58409	3.2881	0	0	0	1.12804	4.94779	5.01665	109.493	26.8341	122.897	1.48738	11.6042	4.98372
TVAG_158910	29.162	4.454	0	Keratin-associated protein 5-6	0.658883	0	0.590105	4.21121	3.44546	7.39823	2.14439	3.98024	0.9777	3.38412	2.96868	1.67222	194.262	60.1455	100.735	34.2097	49.318	54.8209
TVAG_197510	2.208	4.452	0.011	conserved hypothetical protein	0	0	0	0	0	0	0.714797	0.663373	0	4.51216	17.3173	15.0499	0	0	0	1.48738	0	0
TVAG_582540	2.915	4.451	0.004	5.8S ribosomal RNA	0	0.554658	0	1.0528	0.861365	0	0	0	0	0	0	0	10.5961	2.77595	32.2352	1.48738	2.90106	0
TVAG_083710	8,983.542	4.448	0	ubiquitin-protein ligase	153.52	214.653	80.8444	504.293	776.09	467.732	1854.18	1799.73	1230.44	2465.9	7366.77	1924.72	18089.3	12407.6	14731.5	21941.8	22795.1	52899.7
TVAG_424110	71.97	4.448	0	Na+ driven multidrug efflux pump	0.658883	1.10932	1.18021	18.9505	16.3659	17.2625	0.714797	1.32675	0.48885	108.292	280.54	205.683	176.602	124.918	253.852	23.798	18.8569	44.8535
TVAG_523760	1.42	4.447	0.018	5.8S ribosomal RNA	0	0	0	0	0	0	0	0	0	0	0	3.34443	5.29805	1.85063	12.0882	2.97475	0	0
TVAG_116090	821.437	4.446	0	DNA repair protein RAD50	112.01	78.2067	129.233	33.6897	18.0887	22.1947	54.3245	55.06	144.211	1344.62	492.306	550.159	2553.66	827.232	2393.46	2635.63	2474.6	867.168
TVAG_432730	8.388	4.445	0	C-MYB	1.97665	0	2.36042	1.0528	0	0	0	0.663373	0.48885	11.2804	27.7076	16.7222	15.8942	11.1038	0	31.2349	13.0548	17.443
TVAG_335190	49.087	4.444	0	28S ribosomal RNA	1.31777	0	0.590105	11.5808	12.9205	8.22025	1.42959	0.663373	2.9331	5.64021	18.8016	21.7388	204.858	50.8923	336.455	25.2854	102.988	77.2477
TVAG_540690	69.002	4.443	0	28S ribosomal RNA	0	0.554658	1.77032	24.2145	11.1977	14.7965	1.42959	0	1.46655	5.64021	17.8121	31.7721	420.312	89.7556	493.601	14.8738	58.0211	54.8209
TVAG_361280	11.499	4.443	0	28S ribosomal RNA	0.658883	0	0	4.21121	2.58409	1.64405	0	0	0.48885	1.12804	0	1.67222	61.8106	9.25315	110.808	2.97475	7.25264	2.49186
TVAG_349550	3.508	4.442	0	conserved hypothetical protein	0.658883	1.10932	0.590105	0	0	0	0	0	0	5.64021	5.44257	6.68886	1.76602	5.55189	10.0735	13.3864	7.25264	4.98372
TVAG_321000	13.173	4.441	0	conserved hypothetical protein	1.31777	0	0	0	0.861365	3.2881	0	1.32675	3.42195	1.12804	3.46346	1.67222	70.6407	42.5645	68.4997	14.8738	11.6042	12.4593
TVAG_290010	6.669	4.441	0	5.8S ribosomal RNA	0	0	0.590105	2.10561	0.861365	0.822025	0.714797	0	0.48885	0	0	1.67222	52.9805	7.40252	36.2646	7.43688	8.70317	0
TVAG_158250	4,619.899	4.441	0	conserved hypothetical protein	428.274	574.625	498.049	427.438	341.1	330.454	377.413	353.578	328.507	4744.54	3211.61	2479.9	15814.7	4582.16	13867.2	12300.6	12757.4	9740.68
TVAG_140570	60.766	4.44	0	conserved hypothetical protein	5.27107	4.43726	4.72084	3.15841	3.44546	2.46608	5.71837	1.99012	16.132	49.6338	53.4362	70.233	22.9582	14.805	20.147	269.215	249.491	296.531
TVAG_454470	382.039	4.439	0	alcohol dehydrogenase	29.6497	24.9596	43.0777	92.6467	63.741	49.3215	0	0	0	309.083	292.415	411.365	2315.25	542.235	2641.27	22.3107	31.9116	7.47558
TVAG_RG_DS114493_5	2.777	4.439	0.002	conserved hypothetical protein	0.658883	0.554658	0.590105	0	0	0	0	0	0	5.64021	11.3799	20.0666	7.06407	0	4.0294	0	0	0
TVAG_159590	1.368	4.438	0.004	conserved hypothetical protein	0	0	0	0	0	0	0	0	0	1.12804	5.93735	1.67222	7.06407	2.77595	6.04409	0	0	0
TVAG_RG_DS149249_1	2.172	4.438	0.011	conserved hypothetical protein	0.658883	0.554658	0	0	0	0	0	0	0	7.89629	16.8225	11.7055	0	0	0	0	1.45053	0
TVAG_557200	1.412	4.437	0.008	5.8S ribosomal RNA	0	0	0	0	0	0	0	0	0	1.12804	0	0	10.5961	3.70126	6.04409	0	1.45053	2.49186
TVAG_094170	42.577	4.436	0	conserved hypothetical protein	1.31777	3.32795	2.36042	1.0528	3.44546	1.64405	4.28878	3.31687	11.7324	59.7862	73.2274	65.2164	33.5543	37.9379	62.4556	136.839	137.8	127.085
TVAG_026550	1,202.112	4.435	0	conserved hypothetical protein	93.5614	83.1986	98.5476	136.864	191.223	192.354	52.8949	42.4559	66.4836	1423.59	1404.18	1558.5	3228.28	1129.81	2820.58	2863.2	3154.9	3097.38
TVAG_313200	93.872	4.435	0	28S ribosomal RNA	0.658883	0.554658	0.590105	40.0065	11.1977	15.6185	1.42959	2.65349	2.9331	5.64021	8.90603	38.461	487.421	123.992	775.659	41.6466	72.5264	59.8047
TVAG_302300	276.556	4.434	0	conserved hypothetical protein	23.7198	20.5223	16.523	30.5313	21.5341	21.3727	21.4439	23.2181	41.0634	65.4264	35.6241	56.8553	582.786	123.992	433.16	1451.68	1422.97	585.587
TVAG_256550	52.769	4.434	0	conserved hypothetical protein	2.63553	3.32795	4.13074	1.0528	1.72273	4.93215	7.86276	9.28722	6.35505	40.6095	39.0876	11.7055	217.22	74.9505	219.602	123.452	97.1854	84.7233
TVAG_323980	67.007	4.433	0	conserved hypothetical protein	1.97665	0.554658	0	11.5808	8.61365	23.0167	2.14439	3.98024	2.44425	14.6645	49.4779	21.7388	312.585	118.44	243.778	144.276	124.745	122.101
TVAG_026200	2.692	4.433	0	conserved hypothetical protein	0.658883	0	0.590105	0	0	0	0	0.663373	0	12.4085	15.8329	6.68886	1.76602	0	0	4.46213	2.90106	2.49186
TVAG_217000	26.374	4.431	0	conserved hypothetical protein	0.658883	2.21863	0.590105	0	0	0	9.29235	3.31687	4.39965	83.475	54.9205	93.6441	31.7883	16.6557	6.04409	65.4446	44.9664	57.3128
TVAG_210930	1.417	4.429	0.018	tRNA-Arg (anticodon: TCT)	0	0	0	0	0	0	0	0	0	0	1.97912	0	7.06407	0.925315	8.05879	0	0	7.47558
TVAG_376350	1.348	4.429	0.042	conserved hypothetical protein	0	0	0	0	0	0	0	0	0	7.89629	7.91647	6.68886	1.76602	0	0	0	0	0
TVAG_543010	63.177	4.428	0	28S ribosomal RNA	0.658883	0.554658	0	24.2145	12.9205	10.6863	0	1.32675	0.9777	2.25608	16.8225	25.0832	349.671	93.4569	493.601	26.7728	50.7685	27.4105
TVAG_120790	36.989	4.428	0	conserved hypothetical protein	1.97665	2.77329	2.36042	5.26402	6.89092	5.75418	1.42959	2.65349	1.9554	54.146	51.9518	56.8553	105.961	61.9961	92.6761	87.7552	71.0759	52.3291
TVAG_RG_DS121441_1	1.346	4.427	0.037	conserved hypothetical protein	0	0	0	0	0	0	0	0	0	0	5.93735	0	7.06407	8.32784	0	0	2.90106	0
TVAG_213490	3.952	4.426	0.014	conserved hypothetical protein	0	1.66397	1.18021	0	0	0	0	0	0	10.1524	17.8121	36.7887	3.53203	0	0	0	0	0
TVAG_223700	14.036	4.426	0	MYB37	3.29442	3.32795	1.18021	0	0	0	1.42959	0.663373	0.9777	25.9449	42.551	23.411	0	0	0	56.5203	43.5159	49.8372
TVAG_RG_DS113321_8	1.34	4.424	0.018	conserved hypothetical protein	0	0	0	0	0	0	0	0	0	3.38412	8.90603	8.36108	0	0	2.0147	0	1.45053	0
TVAG_RG_DS114689_1	1.34	4.424	0.049	conserved hypothetical protein	0	0	0	0	0	0	0	0	0	11.2804	8.90603	0	0	0	0	0	1.45053	2.49186
TVAG_013030	98.265	4.423	0	conserved hypothetical protein	7.24771	4.43726	4.13074	7.36962	8.61365	6.5762	10.7219	11.2773	18.0874	72.1946	41.0667	48.4942	739.961	154.528	527.851	43.1339	23.2085	39.8698
TVAG_RG_DS114711_1	1.78	4.423	0.001	conserved hypothetical protein	0	0	0	0	0.861365	0	0	0	0	0	0.989559	0	8.83008	4.62658	0	5.94951	5.80211	4.98372
TVAG_343660	4,664.998	4.422	0	conserved hypothetical protein	880.927	1242.43	343.441	452.705	476.335	281.133	17.8699	30.5152	17.5986	3331.11	7286.62	5750.75	17563	18361	15096.1	2327.74	2013.33	8497.25
TVAG_475790	171.4	4.42	0	hypothetical protein	9.88325	26.6236	12.3922	8.42243	10.3364	11.5084	20.7291	21.8913	14.6655	195.151	148.434	147.155	415.014	156.378	257.881	538.43	442.411	647.884
TVAG_545550	2.832	4.419	0	16S ribosomal RNA	0	0	0.590105	1.0528	0	0	0.714797	0	0	1.12804	0.989559	0	24.7242	8.32784	8.05879	0	2.90106	2.49186
TVAG_475160	13,114.673	4.419	0	HSP90 co-chaperone	1193.24	1479.27	1328.92	1667.64	1085.32	1085.07	898.499	881.623	921.482	25807.3	26581	35385.8	32839.1	16365.1	23721.1	21683	17960.4	25180.3
TVAG_274900	1.798	4.419	0	conserved hypothetical protein	0	0	0	0	0	0	0.714797	0	0	3.38412	2.4739	0	3.53203	0.925315	6.04409	5.94951	4.35159	4.98372
TVAG_080290	1.402	4.418	0.008	conserved hypothetical protein	0	0	0	0	0	0	0	0	0	0	0	0	3.53203	1.85063	10.0735	1.48738	5.80211	2.49186
TVAG_575720	2.22	4.418	0.015	period circadian protein	0	0	0	0	0	0.822025	0	0	0.48885	0	0	0	1.76602	0	0	16.3611	13.0548	7.47558
TVAG_319530	1,357.708	4.415	0	histone-lysine N-methyltransferase, bat/ehmt	13.1777	7.21055	6.49116	33.6897	47.3751	27.9489	367.405	368.172	222.427	244.785	635.792	209.027	3939.98	2650.1	3183.22	2513.67	2858.99	7109.28
TVAG_055970	147.285	4.414	0	conserved hypothetical protein	5.92995	9.98384	7.67137	17.8977	27.5637	41.1013	3.57398	1.99012	4.39965	126.341	204.344	73.5775	390.29	205.42	382.793	435.801	395.994	316.466
TVAG_447100	60.282	4.413	0	conserved hypothetical protein	13.1777	8.31986	4.13074	1.0528	6.89092	13.1524	0.714797	1.32675	0	56.4021	192.469	40.1332	234.88	157.304	175.279	69.9067	55.1201	54.8209
TVAG_097730	122.475	4.413	0	conserved hypothetical protein	2.63553	4.99192	4.72084	27.3729	26.7023	10.6863	5.71837	4.64361	13.1989	145.517	130.622	98.6607	369.098	319.234	261.911	240.955	271.249	266.629
TVAG_541310	8.228	4.411	0.002	16S ribosomal RNA	0	0	0	3.15841	2.58409	0.822025	0	0	0.48885	0	0	3.34443	51.2145	9.25315	68.4997	1.48738	7.25264	0
TVAG_195930	2.224	4.411	0.014	5'-nucleotidase surE	0	0	0	0	0	0.822025	0	0.663373	0	0	0	0	19.4262	5.55189	12.0882	1.48738	0	0
TVAG_587010	3.656	4.41	0	16S ribosomal RNA	0	0	0	3.15841	0	0	0.714797	0	0	0	0.989559	3.34443	21.1922	4.62658	16.1176	4.46213	8.70317	2.49186
TVAG_380520	5.27	4.41	0.024	conserved hypothetical protein	0	0	0	2.10561	1.72273	0.822025	0	0	0	0	0	0	56.5125	17.581	16.1176	0	0	0
TVAG_542710	57.048	4.409	0	28S ribosomal RNA	0	0.554658	0.590105	23.1617	8.61365	9.04228	1.42959	1.32675	2.44425	2.25608	16.8225	30.0999	316.117	74.9505	386.822	25.2854	72.5264	54.8209
TVAG_003710	2,334.150	4.408	0	conserved hypothetical protein	105.421	210.215	155.198	33.6897	31.8705	41.1013	456.04	495.54	359.794	4382.44	4457.96	2613.67	2098.03	1345.41	2129.54	6111.63	5848.53	11138.6
TVAG_575580	68.042	4.407	0	28S ribosomal RNA	0	0	3.54063	17.8977	16.3659	13.9744	0.714797	1.99012	1.46655	6.76825	26.7181	35.1165	358.501	99.0088	457.336	23.798	94.2844	67.2802
TVAG_539080	90.979	4.404	0	16S ribosomal RNA	1.31777	0	0	32.6369	20.6728	18.9066	0	0	0.9777	5.64021	13.8538	20.0666	369.098	132.32	874.379	29.7475	68.1748	49.8372
TVAG_261290	177.595	4.402	0	conserved hypothetical protein	20.4254	17.1944	10.0318	24.2145	18.0887	27.1268	7.14797	9.28722	11.7324	196.279	494.285	123.744	750.557	508.923	566.13	138.326	126.196	147.02
TVAG_175750	1,858.605	4.402	0	kcs1 protein	1.31777	0	0.590105	85.2771	97.3342	99.465	320.944	340.31	565.111	190.639	524.466	294.31	8616.4	3570.79	7335.51	3395.68	3050.46	4966.28
TVAG_129490	2.182	4.401	0.013	hypothetical protein	0	0	0	0	0	0	0.714797	0	0.48885	0	0	3.34443	19.4262	9.25315	6.04409	0	0	0
TVAG_438640	1.371	4.401	0.008	conserved hypothetical protein	0	0	0	0	0	0	0	0	0	0	0	0	10.5961	3.70126	2.0147	2.97475	2.90106	2.49186
TVAG_605040	2.828	4.401	0.001	5.8S ribosomal RNA	0	0	0	1.0528	1.72273	0	0	0	0	1.12804	0	1.67222	21.1922	0.925315	10.0735	2.97475	10.1537	0
TVAG_184470	790.187	4.4	0	conserved hypothetical protein	90.9259	107.049	167.59	21.0561	26.7023	33.703	51.4653	51.0797	91.4149	1729.29	2002.87	1712.35	1508.18	596.828	1079.88	1517.12	1569.47	1866.4
TVAG_568330	24.731	4.4	0	28S ribosomal RNA	0	0	0	10.528	5.16819	4.11013	0	0	0.9777	0	5.93735	10.0333	109.493	32.386	225.646	8.92426	14.5053	17.443
TVAG_349440	1.315	4.399	0.044	conserved hypothetical protein	0	0	0	0	0	0	0	0	0	5.64021	9.89559	6.68886	0	0	0	0	1.45053	0
TVAG_RG_DS113231_6	2.227	4.398	0.001	conserved hypothetical protein	0	0	0.590105	0	0	0	0	0.663373	0	0	0	0	5.29805	1.85063	12.0882	4.46213	10.1537	4.98372
TVAG_406970	96.744	4.398	0	conserved hypothetical protein	3.9533	3.32795	6.49116	0	2.58409	2.46608	17.8699	21.8913	19.0651	165.822	124.19	142.138	234.88	65.6974	149.088	187.409	195.821	398.698
TVAG_568930	1.401	4.397	0.007	tRNA-Ser (anticodon: TGA)	0	0	0	0	0	0	0	0	0	2.25608	0	0	3.53203	0.925315	8.05879	2.97475	0	7.47558
TVAG_494780	140.138	4.396	0	conserved hypothetical protein	3.29442	1.66397	0.590105	32.6369	35.316	24.6608	3.57398	5.30698	8.7993	139.877	222.651	127.088	197.794	123.067	141.029	456.625	445.312	553.193
TVAG_585610	7.305	4.395	0	16S ribosomal RNA	0	0	0	3.15841	2.58409	0.822025	0	0	0	0	1.97912	0	40.6184	13.8797	40.294	5.94951	7.25264	14.9512
TVAG_598720	32.409	4.394	0	28S ribosomal RNA	0	0	0	11.5808	8.61365	4.93215	1.42959	0.663373	0	1.12804	4.94779	16.7222	109.493	50.8923	294.146	7.43688	29.0106	42.3616
TVAG_142980	86.058	4.393	0	28S ribosomal RNA	1.31777	0.554658	0.590105	29.4785	18.0887	15.6185	2.14439	2.65349	0.9777	5.64021	27.7076	46.822	441.504	114.739	642.689	37.1844	101.537	59.8047
TVAG_352350	455.083	4.392	0	lipid A export ATP-binding/permease protein msba	43.4863	52.6925	60.7809	61.0626	61.1569	39.4572	23.5883	15.921	14.6655	1678.53	2213.64	2944.77	271.967	138.797	245.793	89.2426	73.977	161.971
TVAG_497820	16.507	4.392	0	5.8S ribosomal RNA	0	0	1.77032	5.26402	1.72273	4.93215	0.714797	0	0	7.89629	7.42169	13.3777	60.0446	12.0291	76.5585	19.3359	53.6696	32.3942
TVAG_385470	12.589	4.391	0	conserved hypothetical protein	0.658883	0.554658	0	0	0	0	0.714797	1.99012	5.8662	0	0	6.68886	56.5125	7.40252	66.485	31.2349	43.5159	4.98372
TVAG_383110	5.281	4.39	0	5.8S ribosomal RNA	0	0	0.590105	1.0528	0.861365	0.822025	0.714797	0	0.48885	1.12804	0.989559	3.34443	24.7242	4.62658	34.2499	4.46213	14.5053	2.49186
TVAG_004650	171.054	4.389	0	zinc finger protein DHHC domain containing protein	8.56548	10.5385	15.9328	8.42243	13.7818	9.8643	17.8699	25.2082	28.3533	348.565	367.621	200.666	490.953	225.777	294.146	389.693	371.335	251.678
TVAG_508140	113.859	4.388	0	conserved hypothetical protein	35.5797	12.2025	2.95053	11.5808	16.3659	9.8643	1.42959	1.99012	1.9554	233.504	258.275	287.621	307.287	365.5	231.69	110.066	76.878	84.7233
TVAG_489620	3.908	4.388	0	tRNA-Val (anticodon: GAC)	0	0	1.18021	0	0	0	0	0	1.46655	2.25608	0.989559	1.67222	15.8942	3.70126	36.2646	2.97475	1.45053	2.49186
TVAG_116440	1.343	4.387	0.024	calcium/calmodulin-dependent protein kinase kinase	0	0	0	0	0	0	0	0	0	2.25608	0	0	1.76602	0	0	10.4116	7.25264	2.49186
TVAG_528830	22.328	4.386	0	conserved hypothetical protein	0	0.554658	0	3.15841	2.58409	2.46608	1.42959	3.98024	4.39965	62.0423	56.8996	46.822	56.5125	11.1038	44.3233	19.3359	46.4169	39.8698
TVAG_325990	411.784	4.386	0	conserved hypothetical protein	11.8599	7.21055	8.26148	78.9603	104.225	104.397	10.7219	11.9407	2.44425	700.513	703.082	287.621	614.574	456.181	920.717	1298.48	867.416	1223.5
TVAG_607630	20.819	4.385	0	28S ribosomal RNA	0	0	0	5.26402	5.16819	5.75418	0	0.663373	0.9777	2.25608	6.92691	16.7222	120.089	26.8341	124.911	10.4116	18.8569	29.9023
TVAG_293710	1.332	4.38	0.014	conserved hypothetical protein	0	0	0	0	0	0	0	0	0	2.25608	1.97912	0	7.06407	4.62658	8.05879	0	0	0
TVAG_187990	24.159	4.38	0	conserved hypothetical protein	1.97665	4.99192	7.67137	0	0	0	0	3.98024	0.48885	31.5851	19.2964	30.0999	35.3203	6.47721	30.2205	66.932	98.6359	97.1826
TVAG_211740	25.232	4.38	0	MYB-1	0	0.554658	0.590105	5.26402	0.861365	3.2881	3.57398	1.99012	4.8885	16.9206	27.7076	28.4277	45.9164	37.9379	26.1911	69.9067	40.6148	139.544
TVAG_564870	1.329	4.379	0.045	conserved hypothetical protein	0	0	0	0	0	0	0	0	0	0	1.97912	0	12.3621	5.55189	4.0294	0	0	0
TVAG_579370	1.737	4.378	0.011	Clan CA, family C19, ubiquitin hydrolase-like cysteine peptidase	0	0	0	1.0528	0	0	0	0	0	0	0	0	5.29805	0.925315	0	5.94951	13.0548	4.98372
TVAG_046920	21.408	4.377	0	conserved hypothetical protein	0	0	0	6.31682	5.16819	4.11013	0.714797	0	1.9554	15.7926	11.8747	10.0333	8.83008	2.77595	6.04409	44.6213	65.2738	201.841
TVAG_479860	1.34	4.377	0.002	tRNA-Glu (anticodon: TTC)	0	0	0	0	0	0	0	0	0	1.12804	0	0	7.06407	5.55189	2.0147	2.97475	2.90106	2.49186
TVAG_532670	38.064	4.377	0	5.8S ribosomal RNA	0	0.554658	0	14.7392	10.3364	4.93215	0.714797	0	0.9777	3.38412	4.45302	8.36108	201.326	60.1455	308.249	16.3611	23.2085	27.4105
TVAG_595770	73.739	4.374	0	28S ribosomal RNA	2.63553	0.554658	1.77032	22.1089	12.0591	17.2625	2.14439	0	3.42195	9.02433	30.6763	28.4277	347.905	86.0543	556.057	34.2097	95.7349	77.2477
TVAG_386990	46.349	4.373	0	28S ribosomal RNA	1.31777	0	0	13.6864	9.47501	11.5084	2.14439	0	0.9777	5.64021	5.93735	11.7055	220.752	60.1455	423.087	20.8233	24.659	22.4267
TVAG_591790	27.239	4.372	0	5.8S ribosomal RNA	0.658883	0	1.18021	6.31682	6.02955	9.04228	0	0	0	2.25608	4.94779	6.68886	150.111	45.3405	175.279	14.8738	55.1201	12.4593
TVAG_588730	46.131	4.372	0	28S ribosomal RNA	0	0	0	22.1089	6.02955	6.5762	0	1.32675	2.9331	0	8.90603	23.411	261.371	66.6227	326.381	25.2854	59.4717	19.9349
TVAG_586590	218.393	4.371	0	28S ribosomal RNA	3.29442	0.554658	4.72084	70.5378	42.2069	44.3894	5.00358	2.65349	8.7993	18.0487	61.3527	117.055	1163.81	269.267	1591.61	117.503	223.381	186.89
TVAG_135110	704.774	4.371	0	CMGC family protein kinase	40.1919	53.2471	37.7667	70.5378	70.6319	63.2959	80.772	82.9216	86.0376	2723.09	2574.83	1402.99	591.616	456.181	785.732	1420.44	1308.38	837.265
TVAG_541360	4.494	4.37	0	5.8S ribosomal RNA	0	0.554658	0	0	1.72273	1.64405	0	0	0	0	0.494779	6.68886	15.8942	0.925315	14.1029	4.46213	31.9116	2.49186
TVAG_074110	1.325	4.37	0.006	conserved hypothetical protein	0	0	0	0	0	0	0	0	0	1.12804	2.96868	0	0	0	4.0294	7.43688	5.80211	2.49186
TVAG_110090	10.979	4.37	0	MYB	1.97665	2.77329	1.77032	0	0.861365	0.822025	0	0.663373	0	16.9206	25.2338	15.0499	47.6825	38.8632	36.2646	1.48738	7.25264	0
TVAG_543540	48.462	4.367	0	28S ribosomal RNA	0.658883	0	0	15.7921	7.75228	13.1524	0	2.65349	0.9777	3.38412	8.90603	8.36108	317.883	70.324	360.631	10.4116	29.0106	22.4267
TVAG_RG_DS125970_1	10.918	4.366	0	conserved hypothetical protein	0.658883	2.21863	1.18021	2.10561	0	0.822025	2.14439	0	0	2.25608	1.48434	5.01665	100.663	16.6557	54.3968	2.97475	1.45053	2.49186
TVAG_093130	1.251	4.366	0.002	conserved hypothetical protein	0	0	0	0	0	0	0	0	0	2.25608	8.41125	1.67222	0	1.85063	0	1.48738	4.35159	2.49186
TVAG_381760	7.087	4.365	0	tRNA-Thr (anticodon: TGT)	0	0.554658	0	0	0	1.64405	0.714797	0.663373	1.9554	5.64021	0.989559	3.34443	47.6825	11.1038	26.1911	4.46213	10.1537	12.4593
TVAG_457960	1.692	4.365	0.009	conserved hypothetical protein	0	0	0	1.0528	0	0	0	0	0	1.12804	2.96868	0	15.8942	7.40252	2.0147	0	0	0
TVAG_387720	6,761.356	4.365	0	ankyrin repeat-rich membrane-spanning protein	616.056	820.893	733.501	619.048	517.68	544.181	617.584	612.293	550.934	6806.6	7766.55	5575.17	21580.7	10920.6	14719.4	11479.6	11908.8	25314.8
TVAG_584370	77.568	4.363	0	28S ribosomal RNA	0	0	1.77032	29.4785	20.6728	10.6863	0	1.32675	1.46655	1.12804	15.8329	26.7554	379.694	122.142	652.762	13.3864	31.9116	87.2151
TVAG_481050	86.501	4.363	0	protein phosphatase, caeel	2.63553	9.42918	4.13074	3.15841	10.3364	4.11013	9.29235	12.6041	15.1543	169.206	155.361	115.383	218.986	80.5024	163.191	230.543	205.975	147.02
TVAG_RG_DS113932_1	8.268	4.361	0.002	conserved hypothetical protein	1.97665	0	1.77032	0	0	0	0.714797	1.32675	0.9777	15.7926	49.4779	73.5775	1.76602	0	0	0	1.45053	0
TVAG_RG_DS113320_7	3.687	4.361	0.001	conserved hypothetical protein	0	0.554658	1.18021	0	0	0	0	0	0.9777	6.76825	27.7076	21.7388	0	0	2.0147	1.48738	1.45053	2.49186
TVAG_503120	26.45	4.358	0	5.8S ribosomal RNA	0	0	0.590105	11.5808	7.75228	2.46608	0	0	0.48885	0	3.95824	6.68886	135.983	37.9379	185.352	22.3107	26.1095	34.8861
TVAG_573490	13.406	4.357	0	16S ribosomal RNA	0	0	0	3.15841	3.44546	3.2881	0	1.32675	0.48885	0	4.94779	3.34443	67.1086	14.805	116.852	5.94951	11.6042	4.98372
TVAG_371530	13.803	4.357	0	tRNA-Lys (anticodon: CTT)	0.658883	0	2.95053	0	0	0	2.85919	2.65349	1.9554	5.64021	0.989559	3.34443	79.4708	13.8797	74.5438	14.8738	7.25264	37.3779
TVAG_543880	231.479	4.356	0	28S ribosomal RNA	4.61218	2.77329	1.77032	82.1187	41.3455	42.7453	7.14797	3.31687	9.28815	22.5608	89.0603	68.5608	1186.76	274.819	1780.99	107.091	207.426	234.235
TVAG_595410	12.887	4.355	0	28S ribosomal RNA	0	0	0.590105	4.21121	1.72273	4.93215	0	0	0	2.25608	1.97912	5.01665	72.4067	24.0582	86.632	5.94951	7.25264	14.9512
TVAG_431960	3,296.908	4.354	0	ABC transporter	162.085	252.369	182.343	913.833	543.521	526.096	68.6205	65.6739	52.7958	1405.54	1748.55	2954.8	11759.9	5815.61	11163.4	4954.45	5464.14	11310.6
TVAG_175740	36.312	4.353	0	conserved hypothetical protein	0	3.8826	1.77032	3.15841	5.16819	4.93215	5.00358	4.64361	2.44425	32.7132	67.7848	53.5109	75.9387	50.8923	48.3527	118.99	97.1854	77.2477
TVAG_276870	799.374	4.353	0	conserved hypothetical protein	108.716	96.5104	133.364	63.1682	59.4342	51.7876	42.8878	49.0896	65.9947	1323.19	3668.79	1677.23	2389.42	1237.15	1694.36	456.625	513.487	757.526
TVAG_235940	2.546	4.352	0.002	conserved hypothetical protein	0.658883	0	0	0	0	0	0.714797	0	0.48885	4.51216	23.7494	5.01665	8.83008	1.85063	0	0	0	0
TVAG_416360	2.079	4.352	0	conserved hypothetical protein	0	0.554658	0.590105	0	0	0	0	0	0	0	7.91647	1.67222	3.53203	4.62658	14.1029	2.97475	1.45053	0
TVAG_035970	36.671	4.35	0	hypothetical protein	4.61218	5.54658	1.18021	7.36962	7.75228	4.11013	0	0.663373	0.48885	76.7068	25.2338	40.1332	74.1727	19.4316	44.3233	127.914	140.701	79.7395
TVAG_549170	34.974	4.349	0	28S ribosomal RNA	0.658883	0	0.590105	9.47523	4.30682	9.8643	2.14439	0.663373	2.44425	1.12804	8.90603	13.3777	196.028	40.7139	227.661	16.3611	47.8674	47.3454
TVAG_205210	23.995	4.348	0	5.8S ribosomal RNA	0	0	0	7.36962	3.44546	8.22025	0.714797	0.663373	0.48885	3.38412	2.96868	3.34443	153.643	41.6392	161.176	10.4116	14.5053	19.9349
TVAG_082170	37.219	4.346	0	conserved hypothetical protein	9.22436	8.87452	7.08127	0	0	0	2.14439	0	3.42195	164.694	106.872	75.2497	15.8942	3.70126	20.147	87.7552	100.086	64.7884
TVAG_528510	9.247	4.346	0	16S ribosomal RNA	0	0.554658	0.590105	3.15841	1.72273	1.64405	0.714797	0	0	1.12804	2.96868	3.34443	54.7465	8.32784	60.4409	5.94951	8.70317	12.4593
TVAG_061350	1.317	4.346	0.02	conserved hypothetical protein	0	0	0	0	0	0	0	0	0	0	0	0	3.53203	2.77595	10.0735	2.97475	4.35159	0
TVAG_254580	5.808	4.345	0.001	hypothetical protein	0	0	0	0	0.861365	0	0	3.98024	0	0	0.989559	0	26.4903	12.0291	20.147	8.92426	8.70317	22.4267
TVAG_251280	40.624	4.342	0	MYB119	0.658883	3.32795	2.36042	0	0.861365	0.822025	5.71837	9.9506	9.28815	89.1152	106.378	65.2164	72.4067	45.3405	116.852	81.8057	63.8233	57.3128
TVAG_594160	18.171	4.342	0	28S ribosomal RNA	0.658883	0	0	8.42243	3.44546	2.46608	0	0.663373	0.48885	0	2.96868	15.0499	88.3008	23.1329	147.073	7.43688	14.5053	12.4593
TVAG_093680	1,086.376	4.341	0	2,4-dienoyl-CoA reductase [NADPH]	54.0284	23.8503	39.5371	313.735	268.746	180.023	13.5811	9.28722	17.5986	111.676	182.574	306.015	4307.32	2464.11	2050.96	1967.8	1731.93	5512
TVAG_RG_DS114152_5	8.344	4.341	0.014	conserved hypothetical protein	0.658883	2.21863	3.54063	0	0	0	0	0	0.48885	21.4328	63.3318	58.5275	0	0	0	0	0	0
TVAG_533740	52.343	4.341	0	28S ribosomal RNA	0	1.10932	0.590105	15.7921	11.1977	10.6863	0	1.32675	4.39965	3.38412	36.6137	31.7721	236.646	62.9214	366.675	35.697	88.4822	34.8861
TVAG_062770	291.704	4.338	0	ubiquitin	25.0376	19.9677	10.6219	26.3201	24.9796	47.6775	37.1694	29.8518	25.909	94.7554	214.734	128.761	427.376	383.081	533.895	981.669	918.185	1320.69
TVAG_244550	3.947	4.338	0	conserved hypothetical protein	0.658883	0	0	0	0	0	0.714797	0.663373	0.9777	6.76825	4.94779	8.36108	7.06407	8.32784	8.05879	10.4116	11.6042	2.49186
TVAG_336640	108.434	4.337	0	CAMK family protein kinase	0	1.10932	0	24.2145	23.2568	32.881	2.14439	3.98024	4.8885	4.51216	3.95824	1.67222	897.137	387.707	533.895	16.3611	11.6042	2.49186
TVAG_237260	888.866	4.337	0	conserved hypothetical protein	65.2294	113.15	123.332	60.0098	50.8205	50.1435	77.9128	67.6641	145.188	673.44	907.426	451.498	3985.9	3430.14	3513.63	868.628	839.856	575.62
TVAG_578200	58.631	4.337	0	28S ribosomal RNA	0	0	0.590105	23.1617	12.0591	9.8643	0.714797	1.32675	2.9331	3.38412	19.7912	28.4277	291.393	75.8759	449.278	29.7475	59.4717	47.3454
TVAG_302220	3,117.651	4.336	0	conserved hypothetical protein	246.422	514.168	316.887	284.257	382.446	480.063	139.385	165.18	118.302	2825.74	6740.38	3275.87	8906.02	5703.64	9015.77	3919.24	3739.46	9344.48
TVAG_425590	157.4	4.336	0	CAMK family protein kinase	3.29442	8.31986	5.31095	29.4785	45.6523	41.9233	0	0	0.48885	64.2983	80.1543	61.872	422.078	178.586	320.337	559.254	568.607	443.551
TVAG_511110	17.46	4.334	0.001	28S ribosomal RNA	0	0	0	5.26402	4.30682	5.75418	0	0	0	0	3.95824	1.67222	91.8329	25.9088	153.117	2.97475	14.5053	4.98372
TVAG_581100	12.349	4.334	0	conserved hypothetical protein	0.658883	0.554658	0	1.0528	2.58409	1.64405	2.14439	0	1.9554	28.201	12.3695	30.0999	24.7242	7.40252	34.2499	23.798	15.9558	34.8861
TVAG_296290	2.142	4.331	0	tRNA-Asp (anticodon: GTC)	0	0.554658	0	0	0.861365	0	0	0	0	3.38412	2.4739	3.34443	14.1281	2.77595	6.04409	0	0	4.98372
TVAG_490440	2.124	4.33	0.035	conserved hypothetical protein	0	0	0	1.0528	0.861365	0	0	0	0	0	0	0	24.7242	5.55189	6.04409	0	0	0
TVAG_236380	1.238	4.33	0.01	conserved hypothetical protein	0	0	0	0	0	0	0	0	0	2.25608	10.8851	1.67222	3.53203	0	0	0	1.45053	2.49186
TVAG_336290	20.412	4.328	0	conserved hypothetical protein	4.61218	1.10932	4.72084	2.10561	1.72273	3.2881	0	0	0	47.3777	19.7912	28.4277	31.7883	4.62658	32.2352	69.9067	78.3285	37.3779
TVAG_362620	1,220.460	4.328	0	conserved hypothetical protein	174.604	117.587	151.657	153.709	155.907	156.185	37.8842	29.1884	65.9947	1978.58	2800.95	1227.41	3339.54	2837.94	3660.71	1296.99	995.063	2788.39
TVAG_290150	3.282	4.327	0.009	conserved hypothetical protein	0.658883	0	0.590105	0	0	0	1.42959	0	0	11.2804	25.2338	18.3944	0	0	0	1.48738	0	0
TVAG_528610	58.14	4.326	0	28S ribosomal RNA	0.658883	0.554658	0	15.7921	14.6432	16.4405	0	1.32675	0.9777	1.12804	13.8538	13.3777	344.373	91.6062	382.793	28.2602	60.9222	59.8047
TVAG_427540	126.128	4.326	0	leucine-rich transmembrane protein	5.27107	8.87452	11.212	3.15841	6.02955	13.1524	15.0107	9.9506	33.7306	171.462	204.839	187.288	595.148	205.42	429.131	148.738	142.152	79.7395
TVAG_103740	9.712	4.326	0	conserved hypothetical protein	1.97665	0	1.77032	0	0	0	1.42959	1.32675	1.46655	46.2497	25.7285	45.1498	28.2563	3.70126	4.0294	1.48738	7.25264	4.98372
TVAG_070840	160.993	4.326	0	hypothetical protein	25.6964	34.3888	30.0954	2.10561	0	2.46608	8.57756	17.2477	15.6432	373.382	382.465	399.659	340.841	111.038	239.749	165.099	295.908	453.519
TVAG_417730	1.303	4.326	0.03	tRNA-Val (anticodon: GAC)	0	0	0	0	0	0	0	0	0	0	0.494779	3.34443	14.1281	0	4.0294	0	1.45053	0
TVAG_592200	65.219	4.325	0	28S ribosomal RNA	0	0.554658	1.18021	21.0561	17.2273	9.8643	1.42959	1.99012	3.42195	6.76825	22.7599	33.4443	307.287	86.0543	475.469	52.0582	71.0759	62.2965
TVAG_346010	68.931	4.325	0	28S ribosomal RNA	0.658883	0.554658	2.36042	30.5313	11.1977	8.22025	1.42959	3.31687	1.9554	11.2804	35.6241	38.461	374.396	91.6062	459.351	50.5708	76.878	42.3616
TVAG_564820	10.168	4.325	0	28S ribosomal RNA	0	0.554658	0	4.21121	2.58409	0.822025	0	0.663373	0.48885	0	2.96868	3.34443	51.2145	8.32784	70.5144	17.8485	14.5053	4.98372
TVAG_582190	47.255	4.325	0	28S ribosomal RNA	1.97665	0.554658	2.36042	20.0033	5.16819	8.22025	0.714797	1.99012	0.48885	2.25608	19.7912	18.3944	236.646	53.6683	356.601	35.697	53.6696	32.3942
TVAG_195430	132.643	4.324	0	ankyrin repeat-containing protein	18.4487	23.8503	10.0318	4.21121	11.1977	4.93215	14.2959	16.5843	8.7993	102.652	316.164	71.9053	342.607	233.179	346.528	246.905	298.809	316.466
TVAG_046100	1.277	4.322	0.021	tRNA-Asn (anticodon: GTT)	0	0	0	0	0	0	0	0	0	2.25608	0.494779	5.01665	10.5961	4.62658	0	0	0	0
TVAG_340100	137.816	4.322	0	C-MYB	22.402	38.2714	25.3745	2.10561	1.72273	4.11013	7.86276	1.99012	13.6878	600.118	690.217	439.793	14.1281	14.805	6.04409	150.225	136.35	311.483
TVAG_596530	153.667	4.322	0	28S ribosomal RNA	3.29442	0.554658	2.95053	45.2705	28.425	38.6352	4.28878	5.30698	3.9108	10.1524	26.7181	40.1332	717.003	206.345	1198.75	75.8562	191.47	166.955
TVAG_539960	100.537	4.32	0	28S ribosomal RNA	0	1.10932	1.77032	37.9009	22.3955	14.7965	2.85919	1.99012	4.39965	9.02433	39.5824	33.4443	529.805	126.768	763.57	25.2854	110.24	84.7233
TVAG_530390	21.066	4.319	0	28S ribosomal RNA	0.658883	1.10932	0	5.26402	3.44546	6.5762	0.714797	0	0.9777	2.25608	9.89559	5.01665	107.727	25.9088	151.102	10.4116	23.2085	24.9186
TVAG_RG_DS114371_5	1.555	4.318	0.006	conserved hypothetical protein	0	0	0.590105	0	0	0	0	0	0	1.12804	15.8329	5.01665	0	0	0	1.48738	1.45053	2.49186
TVAG_542460	46,429.618	4.318	0	multidrug resistance protein 1, 2	2922.15	4248.68	4565.06	10450.1	7588.62	5623.47	1617.58	1728.75	1165.42	38178.5	38014.9	65147.8	85676.5	52275.7	83168.7	111952	102484	218925
TVAG_425500	19.927	4.317	0	conserved hypothetical protein	0	0.554658	0.590105	4.21121	6.02955	5.75418	0	0.663373	0	68.8105	101.925	25.0832	44.1504	31.4607	64.4703	0	0	4.98372
TVAG_080060	29.531	4.317	0	MYB72	5.27107	5.54658	1.18021	3.15841	0	2.46608	1.42959	2.65349	2.9331	48.5058	32.1607	30.0999	79.4708	31.4607	84.6173	78.831	59.4717	62.2965
TVAG_545820	182.337	4.317	0	28S ribosomal RNA	5.27107	2.77329	9.44169	51.5874	12.9205	18.9066	15.7255	15.2576	25.909	39.4814	137.054	205.683	498.017	154.528	656.791	220.132	744.121	468.47
TVAG_262000	4.029	4.316	0	conserved hypothetical protein	0.658883	0	0.590105	1.0528	0.861365	0	0	0	0.48885	9.02433	6.43213	8.36108	14.1281	1.85063	0	10.4116	8.70317	9.96744
TVAG_541660	2.671	4.315	0	5.8S ribosomal RNA	0	0	0	0	0	0.822025	0.714797	0	0.48885	0	2.96868	3.34443	15.8942	1.85063	14.1029	0	2.90106	4.98372
TVAG_566350	78.545	4.315	0	28S ribosomal RNA	1.97665	0.554658	1.18021	25.2673	13.7818	18.0846	2.85919	1.99012	2.9331	5.64021	24.739	35.1165	395.588	101.785	562.101	41.6466	108.79	69.7721
TVAG_555170	72.748	4.314	0	28S ribosomal RNA	0.658883	0	0.590105	24.2145	15.5046	14.7965	2.85919	1.99012	2.9331	6.76825	22.7599	18.3944	402.652	83.2784	541.954	37.1844	85.5812	47.3454
TVAG_RG_DS113226_9	3.089	4.314	0.004	conserved hypothetical protein	0	0.554658	1.18021	0	0	0	0	0	0.48885	4.51216	23.7494	16.7222	0	0.925315	0	0	0	7.47558
TVAG_RG_DS127718_1	2.694	4.313	0.001	conserved hypothetical protein	0.658883	0	0	1.0528	0	0.822025	0	0	0	1.12804	0.989559	0	15.8942	0	18.1323	2.97475	4.35159	2.49186
TVAG_411720	13.114	4.313	0	adenylate cyclase type VI	2.63553	0.554658	2.36042	5.26402	0	0	0	0	0.9777	14.6645	16.8225	8.36108	21.1922	13.8797	20.147	50.5708	36.2632	42.3616
TVAG_593170	31.582	4.312	0	16S ribosomal RNA	1.97665	1.10932	0	9.47523	7.75228	6.5762	0	0	0.9777	0	5.93735	10.0333	173.07	40.7139	217.587	13.3864	27.56	52.3291
TVAG_587670	2.664	4.312	0	tRNA-Thr (anticodon: TGT)	0	0	0	0	0	0	0	1.32675	0.48885	2.25608	1.48434	1.67222	7.06407	2.77595	18.1323	4.46213	5.80211	2.49186
TVAG_543820	46.598	4.312	0	28S ribosomal RNA	0	0	0.590105	16.8449	11.1977	11.5084	0	0.663373	0	1.12804	2.96868	6.68886	254.306	66.6227	415.028	16.3611	17.4063	17.443
TVAG_598740	36.054	4.309	0	28S ribosomal RNA	0	0	0.590105	9.47523	9.47501	10.6863	0.714797	0	0.9777	6.76825	6.92691	16.7222	167.772	52.743	259.896	19.3359	59.4717	27.4105
TVAG_RG_DS113786_11	1.275	4.309	0.026	conserved hypothetical protein	0	0	0	0	0	0	0	0	0	5.64021	0	5.01665	8.83008	0	2.0147	0	1.45053	0
TVAG_558910	88.052	4.306	0	28S ribosomal RNA	2.63553	0	0	34.7425	12.9205	18.0846	2.85919	1.99012	3.9108	2.25608	25.7285	40.1332	503.315	106.411	562.101	44.6213	98.6359	124.593
TVAG_562320	17.924	4.305	0	16S ribosomal RNA	0.658883	0	2.95053	5.26402	1.72273	2.46608	1.42959	0.663373	0.9777	3.38412	7.91647	15.0499	47.6825	14.805	100.735	16.3611	68.1748	32.3942
TVAG_RG_DS113224_1	3.269	4.304	0	hypothetical protein	0.658883	0	0.590105	1.0528	0.861365	0	0	0	0	13.5365	8.41125	5.01665	1.76602	1.85063	22.1617	1.48738	1.45053	0
TVAG_442180	1.285	4.302	0.001	tRNA-Val (anticodon: TAC)	0	0	0	0	0	0	0	0	0	0	1.48434	0	3.53203	3.70126	6.04409	2.97475	2.90106	2.49186
TVAG_TEG_DS113729_1_1	7.486	4.302	0.001	Harbinger-1_Harbinger/PIFA2 transposable element protein	0	0	0	1.0528	1.72273	0	0	3.31687	0.48885	0	0	0	35.3203	12.9544	48.3527	8.92426	10.1537	12.4593
TVAG_091220	1.25	4.3	0.008	tRNA-Gly (anticodon: GCC)	0	0	0	0	0	0	0	0	0	0	3.95824	1.67222	10.5961	2.77595	2.0147	1.48738	0	0
TVAG_110700	142.042	4.3	0	conserved hypothetical protein	0.658883	0	0.590105	27.3729	35.316	58.3638	0.714797	0.663373	0.48885	36.0973	22.7599	26.7554	755.855	566.293	797.82	89.2426	58.0211	79.7395
TVAG_299870	24.315	4.3	0	conserved hypothetical protein	0	0.554658	0.590105	1.0528	6.89092	8.22025	1.42959	2.65349	0.48885	27.073	11.3799	13.3777	35.3203	48.1164	34.2499	89.2426	79.7791	77.2477
TVAG_071210	1.256	4.298	0.024	conserved hypothetical protein	0	0	0	0	0	0	0	0	0	0	6.43213	0	1.76602	1.85063	10.0735	0	0	2.49186
TVAG_159880	454.774	4.297	0	conserved hypothetical protein	54.6873	59.903	110.35	15.7921	17.2273	20.5506	25.7327	24.5448	65.5059	1104.35	1220.13	1112.02	625.17	328.487	511.733	844.83	921.086	1123.83
TVAG_075030	1.645	4.296	0.002	conserved hypothetical protein	0.658883	0	0	0	0	0	0	0	0	4.51216	0.989559	1.67222	5.29805	0.925315	14.1029	0	1.45053	0
TVAG_370740	1.262	4.296	0.024	conserved hypothetical protein	0	0	0	0	0	0	0	0	0	0	0	0	7.06407	1.85063	2.0147	7.43688	4.35159	0
TVAG_506900	195.123	4.295	0	28S ribosomal RNA	1.97665	0.554658	2.95053	69.485	43.0682	43.5673	4.28878	1.32675	3.9108	7.89629	31.1711	50.1665	1043.72	268.341	1545.27	99.6542	102.988	191.873
TVAG_336950	472.155	4.293	0	modulator of drug activity B	63.2528	115.923	91.4663	30.5313	18.0887	11.5084	24.3031	30.5152	26.3979	2906.96	1168.67	2070.2	273.733	210.047	257.881	493.809	346.676	358.828
TVAG_071800	16.528	4.292	0	conserved hypothetical protein	1.31777	1.10932	0	5.26402	3.44546	3.2881	0	0.663373	0.9777	29.3291	27.7076	30.0999	56.5125	34.2367	38.2793	23.798	29.0106	12.4593
TVAG_539430	25.212	4.29	0	16S ribosomal RNA	1.31777	0	0.590105	8.42243	6.89092	3.2881	0.714797	0.663373	0.9777	0	6.92691	13.3777	100.663	27.7595	191.396	25.2854	40.6148	24.9186
TVAG_576450	18.001	4.29	0	16S ribosomal RNA	0	0	0	7.36962	1.72273	2.46608	2.14439	0.663373	1.9554	3.38412	1.97912	3.34443	128.919	29.6101	100.735	2.97475	4.35159	32.3942
TVAG_254520	1,157.765	4.29	0	hypothetical protein	246.422	205.778	192.374	22.1089	45.6523	30.4149	82.2016	101.496	86.0376	2529.07	3819.2	1981.58	520.975	214.673	670.894	3130.93	3057.71	3902.25
TVAG_447560	92.355	4.29	0	BAS1	7.9066	11.6478	15.3427	21.0561	10.3364	13.9744	0	0.663373	0.9777	261.706	313.69	197.321	178.368	122.142	151.102	159.149	124.745	72.264
TVAG_RG_DS113210_15	2.473	4.289	0.014	conserved hypothetical protein	0	1.10932	0	0	0	0	0	0.663373	0	5.64021	23.2546	5.01665	8.83008	0	0	0	0	0
TVAG_RG_DS118451_1	2.466	4.289	0	conserved hypothetical protein	0	0	0	0	0	0	0	0.663373	0.9777	2.25608	10.8851	3.34443	3.53203	0	4.0294	10.4116	5.80211	2.49186
TVAG_017410	288.112	4.287	0	conserved hypothetical protein	21.7431	16.0851	10.0318	63.1682	65.4637	57.5418	2.85919	7.96048	9.777	619.295	549.7	270.899	609.276	320.159	1035.55	626.186	623.727	276.597
TVAG_606270	71.822	4.286	0	28S ribosomal RNA	0	0.554658	1.77032	24.2145	18.0887	12.3304	1.42959	2.65349	2.9331	5.64021	24.739	36.7887	317.883	86.0543	511.733	37.1844	146.503	62.2965
TVAG_588300	38.34	4.286	0	5.8S ribosomal RNA	0	0	0.590105	10.528	7.75228	13.1524	0	0.663373	1.46655	0	2.96868	5.01665	254.306	65.6974	269.969	13.3864	7.25264	37.3779
TVAG_603260	27.542	4.284	0	28S ribosomal RNA	0.658883	0.554658	0	12.6336	4.30682	4.11013	0.714797	0.663373	1.46655	1.12804	15.8329	6.68886	173.07	41.6392	183.337	8.92426	27.56	12.4593
TVAG_150410	35.216	4.284	0	tankyrase	5.92995	1.66397	1.18021	0	0	0	6.43317	7.96048	7.33275	46.2497	162.288	68.5608	15.8942	5.55189	28.2058	150.225	118.943	7.47558
TVAG_404390	128.848	4.283	0	conserved hypothetical protein	14.4954	16.6397	8.26148	15.7921	12.0591	18.0846	10.0072	8.62385	10.2658	269.602	606.6	185.616	282.563	247.985	267.955	132.377	145.053	67.2802
TVAG_394050	304.909	4.283	0	ankyrin	30.9675	31.0608	32.4558	25.2673	12.0591	15.6185	43.6026	40.4658	35.686	90.2433	488.842	237.455	549.231	272.968	574.189	727.327	765.879	1515.05
TVAG_173670	1.661	4.283	0	tRNA-Phe (anticodon: GAA)	0	0	0	0	0	0	0	0	0.48885	1.12804	0.494779	1.67222	3.53203	2.77595	6.04409	2.97475	5.80211	4.98372
TVAG_230450	139.146	4.282	0	28S ribosomal RNA	2.63553	2.21863	1.77032	48.429	29.2864	28.7709	5.00358	1.99012	3.42195	19.1767	39.5824	46.822	595.148	184.138	1126.22	66.932	143.602	159.479
TVAG_301290	953.84	4.282	0.02	leucine-rich repeat protein, BspA family	0	0	0	41.0593	37.9	26.3048	215.869	177.121	341.217	0	0	0	3187.66	1211.24	2633.21	2875.1	3407.29	3015.15
TVAG_462970	633.144	4.282	0	conserved hypothetical protein	63.9117	72.1055	56.6501	47.3762	114.562	71.5162	40.0286	41.1291	50.3515	901.305	1729.75	479.926	2839.76	1429.61	2250.42	346.559	455.466	406.173
TVAG_330590	11.186	4.28	0	conserved hypothetical protein	0	1.66397	1.18021	0	0.861365	2.46608	0	2.65349	0.9777	34.9693	53.931	55.1831	1.76602	10.1785	0	10.4116	10.1537	14.9512
TVAG_486290	543.246	4.28	0	conserved hypothetical protein	8.56548	31.6155	19.4735	48.429	98.1956	64.94	72.9092	92.2089	43.5076	1040.05	1188.96	704.003	828.262	787.443	975.114	1122.97	1169.13	1482.66
TVAG_456200	1.27	4.279	0.009	conserved hypothetical protein	0	0	0	0	0	0	0	0	0	0	0.989559	0	10.5961	1.85063	4.0294	0	2.90106	2.49186
TVAG_558410	50.969	4.278	0	28S ribosomal RNA	1.97665	1.10932	1.18021	9.47523	13.7818	8.22025	5.71837	1.99012	2.44425	7.89629	28.6972	35.1165	213.688	48.1164	276.014	56.5203	140.701	64.7884
TVAG_RG_DS113295_1	5.789	4.277	0	conserved hypothetical protein	1.31777	0	0.590105	0	0	0.822025	0	1.32675	0.9777	9.02433	43.5406	11.7055	14.1281	1.85063	8.05879	2.97475	2.90106	4.98372
TVAG_352330	218.651	4.277	0	AGC family protein kinase	15.8132	22.1863	37.1766	14.7392	17.2273	23.8387	19.2995	22.5547	19.0651	314.723	366.137	274.243	287.861	237.806	390.851	657.421	689.001	525.783
TVAG_146250	2,441.877	4.277	0	conserved hypothetical protein	40.8508	27.1782	27.735	733.804	553.858	481.707	85.7756	86.9019	119.768	671.184	3312.05	984.935	10912.2	6128.36	7132.03	3310.9	2835.78	6508.74
TVAG_544010	34.927	4.276	0	28S ribosomal RNA	1.31777	0	0	8.42243	10.3364	9.04228	0.714797	0.663373	0.9777	1.12804	2.96868	13.3777	188.964	52.743	282.058	7.43688	26.1095	22.4267
TVAG_499240	251.679	4.274	0	conserved hypothetical protein	23.0609	31.0608	32.4558	14.7392	19.8114	24.6608	25.0179	23.2181	28.3533	1061.49	1043.98	795.975	706.407	237.806	358.616	46.1087	27.56	29.9023
TVAG_314860	320.451	4.274	0	conserved hypothetical protein	25.0376	32.1701	20.6537	25.2673	14.6432	26.3048	47.1766	53.0698	38.6191	262.834	132.106	117.055	861.816	191.54	944.893	1210.72	1395.41	368.795
TVAG_158690	2.027	4.272	0.034	conserved hypothetical protein	0	0	0	0	0	1.64405	0	0	0	1.12804	0	0	21.1922	6.47721	6.04409	0	0	0
TVAG_556270	20.178	4.272	0	28S ribosomal RNA	0	1.10932	0.590105	8.42243	4.30682	2.46608	0.714797	0	0.9777	0	9.89559	1.67222	118.323	25.9088	130.955	16.3611	11.6042	29.9023
TVAG_RG_DS126315_1	11.833	4.272	0.003	conserved hypothetical protein	2.63553	1.66397	2.36042	0	0	0	0	0.663373	2.9331	28.201	96.9768	73.5775	0	0	0	1.48738	0	2.49186
TVAG_600050	9.048	4.271	0	16S ribosomal RNA	0	0	0.590105	3.15841	1.72273	3.2881	0	0	0	2.25608	3.95824	1.67222	44.1504	11.1038	36.2646	14.8738	17.4063	22.4267
TVAG_555620	7.094	4.271	0.001	28S ribosomal RNA	0	0	0	1.0528	0	4.11013	0.714797	0.663373	0	0	0	1.67222	42.3844	12.0291	52.3821	1.48738	8.70317	2.49186
TVAG_168760	1.541	4.27	0.002	conserved hypothetical protein	0	0.554658	0	0	0	0	0	0	0	3.38412	7.91647	5.01665	0	0	0	2.97475	2.90106	4.98372
TVAG_125090	40.388	4.269	0	conserved hypothetical protein	1.97665	3.32795	6.49116	4.21121	7.75228	7.39823	1.42959	0.663373	3.42195	68.8105	168.72	68.5608	68.8747	59.2202	26.1911	81.8057	60.9222	87.2151
TVAG_569710	19.626	4.268	0.001	16S ribosomal RNA	0	0	0.590105	6.31682	7.75228	3.2881	0	0	0	1.12804	2.96868	5.01665	63.5766	27.7595	223.631	1.48738	7.25264	2.49186
TVAG_338430	1.249	4.268	0.011	conserved hypothetical protein	0	0	0	0	0	0	0	0	0	1.12804	0	1.67222	3.53203	4.62658	10.0735	0	1.45053	0
TVAG_304120	1.211	4.267	0.022	conserved hypothetical protein	0	0	0	0	0	0	0	0	0	1.12804	3.95824	0	10.5961	4.62658	0	1.48738	0	0
TVAG_289310	1.545	4.267	0.004	tRNA-Leu (anticodon: TAA)	0	0.554658	0	0	0	0	0	0	0	1.12804	5.44257	10.0333	1.76602	0	0	7.43688	1.45053	0
TVAG_429990	31.126	4.267	0	conserved hypothetical protein	1.97665	0.554658	1.77032	2.10561	6.02955	3.2881	1.42959	3.98024	6.35505	32.7132	23.7494	11.7055	22.9582	50.8923	72.5291	105.604	102.988	109.642
TVAG_424950	1.255	4.265	0.003	conserved hypothetical protein	0	0	0	0	0	0	0	0	0	2.25608	0.494779	0	3.53203	0.925315	8.05879	2.97475	4.35159	0
TVAG_RG_DS114509_3	6.32	4.263	0.007	conserved hypothetical protein	1.31777	2.21863	1.18021	0	0	0.822025	0	0	0	15.7926	47.4988	43.4776	0	0	0	0	1.45053	0
TVAG_089600	6,459.081	4.263	0	6-phosphogluconolactonase	367.657	373.285	374.127	1309.69	1294.63	1087.54	288.063	317.092	344.15	2887.79	3522.83	4312.64	9859.67	7076.81	8506.05	17756.3	16084.9	40500.2
TVAG_007850	1.588	4.263	0.031	conserved hypothetical protein	0	0	0	0	0.861365	0	0	0	0	0	0	1.67222	10.5961	7.40252	8.05879	0	0	0
TVAG_306810	1.249	4.263	0.01	conserved hypothetical protein	0	0	0	0	0	0	0	0	0	2.25608	0.989559	1.67222	10.5961	0.925315	6.04409	0	0	0
TVAG_499030	3.203	4.261	0	tRNA-Lys (anticodon: CTT)	0	0.554658	0.590105	0	0	0.822025	0.714797	0	0	3.38412	1.97912	0	21.1922	5.55189	12.0882	0	5.80211	4.98372
TVAG_183480	166.904	4.259	0	conserved hypothetical protein	6.58883	3.8826	4.72084	23.1617	49.9592	43.5673	9.29235	6.63373	2.9331	421.887	283.509	331.099	660.49	228.553	402.94	136.839	146.503	241.71
TVAG_138400	4.886	4.259	0	Basic proline-rich peptide IB-1	0.658883	0.554658	0	2.10561	0.861365	0.822025	0	0	0	6.76825	9.40081	3.34443	31.7883	10.1785	12.0882	1.48738	2.90106	4.98372
TVAG_567640	38.875	4.257	0	28S ribosomal RNA	0	0	0	17.8977	9.47501	5.75418	0	1.99012	0.48885	2.25608	12.8643	18.3944	174.836	44.4151	322.352	19.3359	34.8127	34.8861
TVAG_060340	4.564	4.256	0	conserved hypothetical protein	0	0.554658	0.590105	0	1.72273	0.822025	0	0	0.48885	11.2804	9.40081	10.0333	22.9582	6.47721	4.0294	4.46213	4.35159	4.98372
TVAG_475820	261.61	4.256	0	conserved hypothetical protein	0.658883	0.554658	1.18021	13.6864	112.839	94.5329	3.57398	1.99012	5.8662	333.9	263.223	220.732	1126.72	473.761	797.82	453.65	375.687	428.6
TVAG_114750	25.822	4.256	0	conserved hypothetical protein	3.29442	2.77329	4.13074	2.10561	2.58409	0.822025	0.714797	0.663373	5.37735	34.9693	51.4571	61.872	100.663	74.0252	68.4997	17.8485	13.0548	19.9349
TVAG_553440	3.756	4.255	0	conserved hypothetical protein	0	1.10932	0.590105	0	0	0.822025	0	0	0.48885	7.89629	0	6.68886	12.3621	6.47721	2.0147	13.3864	5.80211	9.96744
TVAG_RG_DS115412_1	2.01	4.254	0.005	conserved hypothetical protein	0	0	0	0	0	0	1.42959	0	0	1.12804	0	0	5.29805	1.85063	0	5.94951	13.0548	7.47558
TVAG_391870	21,489.055	4.254	0	threonine synthase	176.581	199.122	338.721	6492.64	6194.07	5176.29	169.407	218.25	303.087	9446.22	7892.72	10446.3	61316.1	44620.6	61426.1	44967.9	44696.6	82722.3
TVAG_088240	503.249	4.251	0	conserved hypothetical protein	43.4863	63.7856	70.2226	44.2177	37.9	32.881	51.4653	53.0698	53.7735	600.118	416.604	272.571	1276.83	499.67	993.246	1404.08	1659.4	1485.15
TVAG_605850	42.728	4.247	0	28S ribosomal RNA	0	0	0	17.8977	5.16819	13.9744	0.714797	0	1.46655	3.38412	7.91647	11.7055	192.496	66.6227	308.249	13.3864	63.8233	62.2965
TVAG_496710	1.249	4.246	0.036	conserved hypothetical protein	0	0	0	0	0	0	0	0	0	0	0	1.67222	5.29805	0.925315	12.0882	0	0	2.49186
TVAG_581090	9.998	4.245	0	conserved hypothetical protein	2.63553	0	1.18021	0	0.861365	0	0.714797	0	2.9331	20.3047	5.93735	8.36108	49.4485	17.581	28.2058	13.3864	15.9558	12.4593
TVAG_569750	11.624	4.244	0	28S ribosomal RNA	0	0	0	7.36962	1.72273	1.64405	0	0	0.48885	0	1.97912	5.01665	52.9805	5.55189	92.6761	7.43688	17.4063	14.9512
TVAG_538360	184.088	4.244	0	28S ribosomal RNA	1.97665	1.10932	7.08127	53.693	33.5932	45.2114	7.14797	9.9506	7.33275	20.3047	40.5719	88.6274	867.114	188.764	1150.39	203.771	345.226	241.71
TVAG_332930	26.867	4.242	0	conserved hypothetical protein	1.97665	1.10932	4.13074	0	5.16819	4.11013	2.85919	0	4.39965	47.3777	54.4257	43.4776	42.3844	28.6848	38.2793	34.2097	46.4169	124.593
TVAG_RG_DS150650_1	4.798	4.242	0.024	hypothetical protein	0	0	0	0	0	0	1.42959	1.32675	1.46655	5.64021	29.6868	46.822	0	0	0	0	0	0
TVAG_598870	10.745	4.242	0	5.8S ribosomal RNA	1.31777	0	0.590105	4.21121	1.72273	0.822025	0	0.663373	0.9777	1.12804	1.97912	11.7055	44.1504	12.0291	52.3821	17.8485	31.9116	9.96744
TVAG_080100	213.96	4.241	0	leucine-rich repeat protein, BspA family	28.9909	37.1621	35.4063	13.6864	18.0887	13.9744	12.1515	21.8913	11.2435	682.465	683.29	601.998	436.206	166.557	320.337	171.048	203.074	393.714
TVAG_012710	1.231	4.24	0.029	conserved hypothetical protein	0	0	0	0	0	0	0	0	0	0	0	0	5.29805	0	4.0294	7.43688	2.90106	2.49186
TVAG_595280	78.813	4.24	0	16S ribosomal RNA	1.97665	0	1.18021	33.6897	18.0887	9.8643	3.57398	0.663373	3.42195	19.1767	28.6972	31.7721	379.694	84.2037	497.63	99.6542	113.141	92.1988
TVAG_564960	31.094	4.24	0	16S ribosomal RNA	1.31777	0.554658	0	11.5808	6.02955	7.39823	1.42959	0.663373	0	3.38412	5.93735	15.0499	104.195	37.0126	294.146	19.3359	21.7579	29.9023
TVAG_384260	35.415	4.239	0	16S ribosomal RNA	0.658883	0	0	17.8977	6.02955	7.39823	0	0	0.9777	3.38412	12.8643	13.3777	183.666	44.4151	219.602	20.8233	73.977	32.3942
TVAG_108220	30.255	4.238	0	conserved hypothetical protein	1.97665	0.554658	0.590105	6.31682	5.16819	6.5762	3.57398	1.99012	1.9554	13.5365	83.1229	16.7222	123.621	60.1455	78.5732	59.4951	50.7685	29.9023
TVAG_068830	2.478	4.238	0.011	tRNA-Ala (anticodon: AGC)	0	0.554658	0	0	0	0	0.714797	0	0.48885	0	0.989559	0	22.9582	2.77595	16.1176	0	0	0
TVAG_319930	820.882	4.237	0	ribosomal RNA methyltransferase	76.4304	86.5266	91.4663	73.6962	54.266	96.999	92.9235	76.9513	93.3703	967.859	1538.27	1066.87	2228.71	1218.64	1734.65	1340.13	1411.36	2526.75
TVAG_422430	1.996	4.237	0	conserved hypothetical protein	0	0	0	0	0	0	0	0	0.9777	2.25608	0.989559	1.67222	8.83008	0.925315	2.0147	8.92426	4.35159	4.98372
TVAG_145360	36.563	4.236	0	ADP-ribosylation factor, arf	9.88325	5.54658	4.13074	3.15841	4.30682	5.75418	0	0	0.48885	120.7	116.768	132.105	77.7047	103.635	66.485	0	0	7.47558
TVAG_539630	183.126	4.236	0	28S ribosomal RNA	0	1.66397	1.18021	71.5906	36.1773	44.3894	3.57398	1.99012	6.35505	7.89629	71.2482	63.5442	992.502	227.628	1406.26	62.4698	185.668	112.134
TVAG_RG_DS113547_1	4.243	4.236	0.001	conserved hypothetical protein	0	0.554658	0	0	0	0.822025	0.714797	0	1.46655	0	0.989559	0	31.7883	5.55189	24.1764	5.94951	4.35159	0
TVAG_606080	7.602	4.235	0.005	5.8S ribosomal RNA	0	0.554658	0	4.21121	1.72273	0.822025	0	0	0	0	0	0	30.0223	9.25315	78.5732	2.97475	8.70317	0
TVAG_210500	1.591	4.234	0.005	conserved hypothetical protein	0	0	0	0	0.861365	0	0	0	0	0	0.989559	0	7.06407	3.70126	12.0882	0	1.45053	2.49186
TVAG_441970	385.775	4.234	0	breast cancer suppressor candidate 1,bcsc-1	22.402	33.8341	20.6537	70.5378	93.0274	60.8299	15.0107	19.9012	16.6209	928.378	490.821	505.009	981.905	514.475	924.746	852.267	807.944	585.587
TVAG_091930	1,628.211	4.234	0	tubulin folding cofactor C	61.2761	79.316	85.5653	163.185	142.125	124.948	278.056	271.32	273.267	9139.39	2395.23	5060.12	980.139	729.149	787.747	3493.85	3331.86	1911.26
TVAG_442370	955.712	4.233	0	conserved hypothetical protein	100.809	211.325	77.8939	81.0659	100.78	54.2537	89.3496	91.5455	61.1062	365.485	287.467	397.987	1416.35	693.987	1303.51	3113.08	3147.65	5609.18
TVAG_029070	242.37	4.232	0	DNA-3-methyladenine glycosylase	0.658883	2.21863	2.36042	53.693	79.2456	62.4739	5.00358	7.2971	8.7993	293.291	336.945	195.649	506.847	414.541	550.012	700.554	525.091	617.981
TVAG_159940	6.8	4.231	0	conserved hypothetical protein	0.658883	0	2.36042	1.0528	0.861365	0	0.714797	0	0.48885	1.12804	0.989559	1.67222	12.3621	7.40252	32.2352	31.2349	21.7579	7.47558
TVAG_110850	356.258	4.231	0	conserved hypothetical protein	22.402	33.2795	27.1449	29.4785	55.9887	23.0167	44.3174	46.4361	42.0411	554.996	404.235	239.127	840.624	351.62	858.261	1274.68	1228.6	336.401
TVAG_174190	9,948.521	4.23	0	ubiquitin	390.718	511.949	230.141	2047.7	1109.44	2093.7	847.034	825.899	1002.63	3937.99	6015.53	7120.29	42760.6	15482.4	37350.5	15708.2	11649.2	29989.5
TVAG_319510	41.297	4.23	0	conserved hypothetical protein	4.61218	3.8826	4.72084	0	0	0	9.29235	7.2971	7.33275	24.8169	115.778	25.0832	8.83008	1.85063	0	133.864	104.438	291.548
TVAG_579210	11.41	4.229	0	28S ribosomal RNA	0	0	0	6.31682	3.44546	0.822025	0	0	0.48885	0	2.96868	3.34443	65.3426	12.9544	86.632	10.4116	10.1537	2.49186
TVAG_577170	94.34	4.228	0	16S ribosomal RNA	5.27107	1.10932	3.54063	29.4785	18.95	17.2625	6.43317	1.32675	3.9108	19.1767	49.4779	70.233	319.649	82.3531	564.115	133.864	269.798	102.166
TVAG_250680	1.478	4.227	0.03	conserved hypothetical protein	0	0	0.590105	0	0	0	0	0	0	4.51216	13.359	6.68886	0	0	0	0	1.45053	0
TVAG_542500	84.626	4.226	0	28S ribosomal RNA	0	2.21863	0.590105	35.7953	11.1977	20.5506	2.85919	0.663373	4.39965	9.02433	25.7285	43.4776	455.632	117.515	525.836	50.5708	100.086	117.117
TVAG_088040	19.469	4.226	0	conserved hypothetical protein	2.63553	2.21863	0	0	0	2.46608	2.85919	3.98024	2.9331	22.5608	38.5928	23.411	38.8524	12.0291	16.1176	63.9572	58.0211	59.8047
TVAG_163940	6.816	4.225	0	tankyrase	0.658883	0	0	1.0528	2.58409	0	0	1.32675	0.9777	3.38412	10.3904	6.68886	26.4903	20.3569	8.05879	20.8233	17.4063	2.49186
TVAG_215860	1.231	4.225	0.014	hypothetical protein	0	0	0	0	0	0	0	0	0	0	0	0	8.83008	1.85063	6.04409	1.48738	1.45053	2.49186
TVAG_257140	1,530.358	4.224	0	FMN-dependent NADH-azoreductase	15.1543	19.9677	22.424	397.96	372.971	295.929	89.3496	109.457	76.7494	297.803	242.442	160.533	2486.55	2640.85	2721.86	6154.77	5867.39	5574.29
TVAG_RG_DS114492_6	1.217	4.224	0.032	conserved hypothetical protein	0	0	0	0	0	0	0	0	0	0	0	1.67222	8.83008	1.85063	8.05879	1.48738	0	0
TVAG_545420	23.816	4.223	0	28S ribosomal RNA	0.658883	0	0	11.5808	5.16819	4.11013	0	0	0.9777	0	3.95824	6.68886	137.749	37.0126	159.161	8.92426	20.3074	32.3942
TVAG_437370	2,168.576	4.223	0	conserved hypothetical protein	196.347	175.272	252.565	192.663	183.471	206.328	235.168	252.082	289.888	855.055	625.401	734.103	8697.63	2259.62	7770.69	6992.16	7062.62	2053.29
TVAG_073880	17.658	4.223	0	CAMK family protein kinase	0.658883	0	5.31095	1.0528	3.44546	4.93215	0	0.663373	0.48885	99.2676	57.8892	30.0999	35.3203	15.7304	30.2205	8.92426	18.8569	4.98372
TVAG_405600	19.28	4.222	0	16S ribosomal RNA	0.658883	0	0	2.10561	2.58409	1.64405	3.57398	1.99012	4.8885	10.1524	9.89559	18.3944	74.1727	25.9088	86.632	10.4116	21.7579	72.264
TVAG_162140	91.003	4.221	0	SNAP190	21.0843	18.8584	7.08127	0	1.72273	4.93215	4.28878	4.64361	19.554	235.761	169.709	102.005	52.9805	37.0126	48.3527	290.038	208.876	411.157
TVAG_318690	387.291	4.22	0	MYB37	8.56548	19.9677	8.85158	71.5906	136.096	44.3894	20.0143	23.8814	23.4648	1254.38	1172.63	812.697	678.151	515.401	1037.57	501.246	358.281	284.072
TVAG_468610	208.555	4.22	0	calmodulin	0.658883	3.32795	3.54063	58.957	61.1569	43.5673	6.43317	7.2971	7.8216	249.297	405.719	431.432	778.813	371.051	695.071	229.056	191.47	209.316
TVAG_196890	345.762	4.22	0	r2r3-MYB transcription factor	1.97665	4.43726	1.18021	100.016	73.216	122.482	2.85919	3.98024	7.8216	116.188	133.59	78.5941	1875.51	1259.35	1440.51	322.761	293.007	386.238
TVAG_174230	46.495	4.219	0	conserved hypothetical protein	5.92995	7.21055	9.44169	4.21121	1.72273	0.822025	5.71837	1.99012	4.8885	45.1216	33.645	20.0666	130.685	37.9379	88.6467	162.124	221.931	54.8209
TVAG_477130	20.211	4.218	0	conserved hypothetical protein	2.63553	1.66397	1.77032	3.15841	0	2.46608	2.85919	0	3.9108	33.8412	41.5615	38.461	105.961	40.7139	70.5144	7.43688	4.35159	2.49186
TVAG_603810	22.075	4.218	0	16S ribosomal RNA	0	0	0	8.42243	2.58409	7.39823	0.714797	1.32675	0.48885	1.12804	2.96868	8.36108	130.685	42.5645	163.191	5.94951	11.6042	9.96744
TVAG_570380	1.964	4.218	0.005	conserved hypothetical protein	0	0	0	0	1.72273	0	0	0	0	4.51216	4.94779	3.34443	1.76602	0.925315	18.1323	0	0	0
TVAG_417060	2,144.707	4.217	0	conserved hypothetical protein	249.717	241.831	187.063	335.844	194.668	201.396	169.407	189.725	200.428	3348.03	2077.08	1433.09	3486.12	1701.66	3382.68	7518.69	7425.26	6262.05
TVAG_541580	16.765	4.217	0	28S ribosomal RNA	0.658883	0	0	8.42243	3.44546	3.2881	0	0	0.48885	3.38412	6.92691	10.0333	97.1309	13.8797	112.823	8.92426	17.4063	14.9512
TVAG_RG_DS113383_15	1.166	4.216	0.018	conserved hypothetical protein	0	0	0	0	0	0	0	0	0	5.64021	2.96868	5.01665	0	0	0	4.46213	2.90106	0
TVAG_187720	10.026	4.215	0.002	conserved hypothetical protein	0	0	0	3.15841	0.861365	4.93215	0.714797	0	0	0	0	0	38.8524	56.4442	38.2793	13.3864	18.8569	4.98372
TVAG_234890	1.233	4.215	0.018	conserved hypothetical protein	0	0	0	0	0	0	0	0	0	0	0	1.67222	3.53203	0.925315	12.0882	1.48738	0	2.49186
TVAG_595270	17.468	4.215	0	28S ribosomal RNA	1.31777	0.554658	0	5.26402	4.30682	1.64405	2.14439	0.663373	0.9777	5.64021	7.91647	13.3777	61.8106	7.40252	96.7055	25.2854	59.4717	19.9349
TVAG_427410	128.771	4.214	0	28S ribosomal RNA	1.31777	1.10932	2.36042	40.0065	35.316	23.0167	3.57398	3.98024	8.7993	18.0487	48.4884	58.5275	702.875	154.528	801.85	99.6542	179.866	134.56
TVAG_464880	1.221	4.213	0.017	tRNA-Met (anticodon: CAT)	0	0	0	0	0	0	0	0	0	0	0.494779	1.67222	12.3621	0.925315	4.0294	0	0	2.49186
TVAG_025510	130.683	4.213	0	glabrous	0.658883	0.554658	0	28.4257	39.6228	36.1691	5.00358	7.96048	2.9331	91.3713	51.9518	53.5109	446.802	355.321	624.556	232.031	205.975	169.447
TVAG_486460	1.477	4.212	0.003	conserved hypothetical protein	0	0.554658	0	0	0	0	0	0	0	4.51216	6.43213	6.68886	0	0	0	4.46213	1.45053	2.49186
TVAG_357540	3.025	4.212	0	conserved hypothetical protein	0	0.554658	0	1.0528	0.861365	0.822025	0	0	0	18.0487	7.91647	10.0333	5.29805	0.925315	6.04409	0	2.90106	0
TVAG_RG_DS113577_2	1.232	4.211	0.007	conserved hypothetical protein	0	0	0	0	0	0	0	0	0	1.12804	0	1.67222	0	1.85063	12.0882	1.48738	1.45053	2.49186
TVAG_499060	1,404.319	4.211	0	CAMK family protein kinase	123.211	82.644	164.049	169.501	191.223	170.159	135.811	110.783	149.099	1539.78	2247.29	1377.91	3745.72	2622.34	3525.72	2550.85	2773.41	3598.25
TVAG_606630	13.617	4.21	0	28S ribosomal RNA	0	0.554658	0	5.26402	3.44546	2.46608	0	0	1.46655	2.25608	1.97912	5.01665	47.6825	16.6557	106.779	13.3864	23.2085	14.9512
TVAG_527060	72.528	4.209	0	16S ribosomal RNA	0	0	0.590105	29.4785	14.6432	19.7286	1.42959	1.32675	0.48885	6.76825	7.91647	13.3777	452.1	92.5315	590.306	23.798	26.1095	24.9186
TVAG_482660	14.162	4.207	0	alpha-amylase	0	0.554658	0.590105	3.15841	2.58409	4.11013	0	0.663373	1.9554	66.5544	59.8683	61.872	10.5961	1.85063	30.2205	7.43688	2.90106	0
TVAG_591240	303.859	4.206	0	28S ribosomal RNA	3.29442	1.10932	2.95053	124.231	61.1569	67.4061	7.86276	1.32675	12.7101	24.8169	75.2065	112.038	1607.08	374.753	2238.33	151.712	374.236	229.251
TVAG_079960	27.616	4.205	0	16S ribosomal RNA	0.658883	0	0	12.6336	5.16819	4.93215	1.42959	0.663373	0.9777	4.51216	2.96868	6.68886	125.387	36.0873	215.573	16.3611	40.6148	22.4267
TVAG_051920	1.215	4.205	0.004	conserved hypothetical protein	0	0	0	0	0	0	0	0	0	2.25608	0.494779	0	1.76602	0	6.04409	4.46213	4.35159	2.49186
TVAG_586540	7.459	4.205	0	16S ribosomal RNA	0	0	0	3.15841	2.58409	0	0.714797	0	0.9777	1.12804	1.97912	1.67222	33.5543	12.0291	48.3527	13.3864	7.25264	7.47558
TVAG_588220	129.074	4.203	0	16S ribosomal RNA	6.58883	0.554658	4.13074	34.7425	34.4546	25.4828	5.00358	5.97036	3.9108	32.7132	39.5824	108.694	487.421	152.677	755.512	133.864	352.478	139.544
TVAG_354120	958.608	4.203	0	short-chain dehydrogenase	104.762	138.11	106.809	45.2705	50.8205	62.4739	115.797	149.259	113.413	2014.68	2464.99	1702.32	1252.11	669.003	1192.7	2262.3	2258.47	2551.67
TVAG_542470	6,900.405	4.203	0	ATP-binding cassette transporter	558.074	685.557	564.141	1855.04	1184.38	1070.28	167.977	171.15	143.233	4080.12	3755.38	7443.03	22937	10804	20308.2	12293.2	11923.3	24263.2
TVAG_529440	19.134	4.202	0	28S ribosomal RNA	0.658883	0	0	11.5808	2.58409	2.46608	1.42959	0	0	5.64021	1.97912	6.68886	97.1309	38.8632	106.779	5.94951	20.3074	42.3616
TVAG_006430	316.225	4.201	0	conserved hypothetical protein	56.664	91.5185	54.8798	25.2673	31.0091	21.3727	2.14439	3.31687	6.8439	464.753	434.911	510.026	649.894	718.045	946.908	575.615	503.333	595.555
TVAG_603190	32.915	4.201	0	28S ribosomal RNA	0	0	0	17.8977	6.02955	5.75418	0	0.663373	0.9777	1.12804	6.92691	3.34443	185.432	52.743	243.778	7.43688	30.4611	29.9023
TVAG_543360	41.479	4.2	0	16S ribosomal RNA	0	0	0	13.6864	6.02955	2.46608	5.00358	4.64361	7.33275	28.201	21.7703	46.822	143.047	36.0873	191.396	38.6718	76.878	124.593
TVAG_165140	8.287	4.2	0	conserved hypothetical protein	0.658883	0.554658	0	1.0528	2.58409	0.822025	0.714797	0	1.46655	6.76825	8.41125	3.34443	35.3203	22.2076	54.3968	2.97475	2.90106	4.98372
TVAG_365620	2,687.799	4.199	0	ankyrin	502.069	575.18	348.162	220.036	411.732	213.727	65.7613	73.6344	87.0153	3024.28	7562.7	3150.45	8879.53	7105.5	8568.51	1884.51	2278.78	3428.8
TVAG_491820	41.214	4.199	0	conserved hypothetical protein	6.58883	2.21863	3.54063	4.21121	6.02955	4.11013	3.57398	3.31687	4.8885	27.073	107.367	43.4776	91.8329	60.1455	26.1911	96.6795	116.042	134.56
TVAG_044810	297.705	4.199	0	conserved hypothetical protein	12.5188	13.8664	12.3922	30.5313	39.6228	80.5585	34.3102	19.9012	34.2195	573.045	454.702	299.327	729.365	239.657	705.144	800.209	810.846	468.47
TVAG_588910	71.889	4.198	0	28S ribosomal RNA	0	0	1.77032	20.0033	20.6728	20.5506	1.42959	0.663373	2.44425	3.38412	12.8643	26.7554	360.267	84.2037	552.027	37.1844	72.5264	77.2477
TVAG_447390	598.113	4.198	0	conserved hypothetical protein	45.4629	69.8869	56.06	12.6336	49.9592	17.2625	95.7827	104.15	103.636	611.398	656.078	882.93	701.109	323.86	465.395	1637.6	2077.16	2855.67
TVAG_409690	1.523	4.198	0.001	conserved hypothetical protein	0	0	0	0	0	0	0	0	0.48885	2.25608	0	3.34443	5.29805	3.70126	4.0294	0	5.80211	2.49186
TVAG_199920	1.933	4.198	0.002	conserved hypothetical protein	0	0	0	0	0.861365	0	0.714797	0	0	2.25608	0	0	8.83008	1.85063	4.0294	11.899	4.35159	0
TVAG_508070	1,902.226	4.198	0	AGC family protein kinase	108.057	78.2067	103.268	266.359	229.123	346.895	224.446	228.864	186.741	3302.9	3860.27	2463.17	5550.59	2448.38	3745.32	3702.08	3468.21	3927.17
TVAG_455680	435.544	4.196	0	malate and lactate dehydrogenase	9.22436	4.99192	4.72084	77.9074	160.214	86.3126	20.7291	24.5448	18.5763	644.111	718.915	444.809	1416.35	942.896	1605.71	536.943	469.971	652.868
TVAG_079450	6,511.410	4.195	0	CAMK family protein kinase	561.368	490.872	479.166	494.818	783.842	677.349	821.301	906.831	851.088	10802.1	10380.5	10399.5	12962.6	4829.22	9938.5	15610	15543.9	20672.5
TVAG_RG_DS113282_6	2.827	4.194	0.01	hypothetical protein	0	0	0	0	0	0	0.714797	0.663373	0.9777	6.76825	18.8016	20.0666	0	0	0	0	2.90106	0
TVAG_598130	43.925	4.194	0	16S ribosomal RNA	1.31777	1.10932	0	12.6336	12.9205	10.6863	1.42959	0.663373	0.9777	3.38412	5.93735	15.0499	176.602	62.9214	366.675	22.3107	53.6696	42.3616
TVAG_514330	23.66	4.194	0	28S ribosomal RNA	0.658883	0	0	9.47523	3.44546	5.75418	0.714797	1.99012	0.9777	3.38412	13.359	8.36108	98.897	22.2076	151.102	25.2854	47.8674	32.3942
TVAG_333300	1.516	4.194	0.031	conserved hypothetical protein	0	0	0	1.0528	0	0	0	0	0	0	0	0	3.53203	10.1785	8.05879	4.46213	0	0
TVAG_500210	28.689	4.193	0	16S ribosomal RNA	0	0.554658	1.18021	8.42243	10.3364	5.75418	0.714797	0	0.48885	5.64021	6.92691	11.7055	143.047	43.4898	233.705	1.48738	13.0548	29.9023
TVAG_009460	292.675	4.193	0	malic enzyme	5.27107	2.77329	2.36042	85.2771	68.9092	55.8977	18.5847	19.2378	16.132	137.621	130.127	102.005	814.134	328.487	904.599	767.486	1308.38	500.864
TVAG_583580	19.107	4.192	0.001	16S ribosomal RNA	0.658883	0	0	9.47523	2.58409	5.75418	0	0	0	1.12804	1.48434	1.67222	116.557	26.8341	153.117	7.43688	7.25264	9.96744
TVAG_393340	592.135	4.191	0	conserved hypothetical protein	5.27107	7.21055	4.13074	182.135	163.659	184.956	0.714797	2.65349	3.42195	416.247	304.289	295.982	3058.74	1238.07	2474.05	917.711	786.187	612.998
TVAG_RG_DS150697_1	2.302	4.191	0.019	conserved hypothetical protein	0	0	0	0	0	0	0.714797	0	0.9777	6.76825	19.7912	11.7055	0	0	0	1.48738	0	0
TVAG_536150	1.208	4.191	0.003	conserved hypothetical protein	0	0	0	0	0	0	0	0	0	1.12804	0.989559	0	3.53203	2.77595	0	1.48738	4.35159	7.47558
TVAG_608000	63.403	4.191	0	28S ribosomal RNA	0	0	0.590105	28.4257	8.61365	20.5506	0.714797	0.663373	0.48885	4.51216	15.8329	20.0666	339.075	86.0543	493.601	13.3864	63.8233	44.8535
TVAG_071110	33.409	4.188	0	conserved hypothetical protein	1.97665	3.8826	4.13074	1.0528	4.30682	2.46608	0.714797	4.64361	6.8439	49.6338	54.4257	38.461	65.3426	35.162	48.3527	102.629	100.086	77.2477
TVAG_RG_DS113227_5	1.495	4.187	0.014	conserved hypothetical protein	0	0	0	0	0	0.822025	0	0	0	0	1.97912	0	14.1281	6.47721	2.0147	1.48738	0	0
TVAG_532090	68.355	4.187	0	5.8S ribosomal RNA	0	0	0.590105	29.4785	12.9205	15.6185	0	2.65349	3.42195	7.89629	2.4739	8.36108	443.27	129.544	497.63	16.3611	20.3074	39.8698
TVAG_RG_DS113488_3	1.128	4.187	0.03	conserved hypothetical protein	0	0	0	0	0	0	0	0	0	6.76825	7.91647	1.67222	0	0	0	0	1.45053	2.49186
TVAG_411870	17,590.225	4.186	0	aldo-keto reductase	4095.62	5573.2	4238.14	555.88	520.264	426.631	331.666	342.301	401.346	18953.3	20343.8	32267.1	21911	9120.83	16073.3	52312.5	47665.8	81491.3
TVAG_520860	57.029	4.186	0	28S ribosomal RNA	0	0.554658	0.590105	23.1617	12.9205	9.8643	2.14439	2.65349	2.44425	1.12804	8.90603	18.3944	277.265	69.3987	419.057	37.1844	71.0759	69.7721
TVAG_388860	41.149	4.184	0	conserved hypothetical protein	2.63553	1.10932	4.13074	2.10561	5.16819	4.11013	9.29235	3.31687	6.35505	59.7862	22.7599	26.7554	86.5348	37.0126	74.5438	142.788	110.24	142.036
TVAG_541630	23.953	4.183	0	5.8S ribosomal RNA	1.31777	0	0.590105	8.42243	4.30682	4.11013	2.14439	1.32675	0.9777	1.12804	6.92691	3.34443	167.772	34.2367	143.044	10.4116	8.70317	32.3942
TVAG_216230	1.199	4.182	0.031	conserved hypothetical protein	0	0	0	0	0	0	0	0	0	1.12804	1.97912	1.67222	0	0	0	0	4.35159	12.4593
TVAG_388410	5,565.958	4.182	0	co-chaperone	410.484	368.293	501.59	1368.64	686.508	1057.12	240.172	251.418	349.528	8540.4	8007.02	9752.36	20632.4	8704.44	11854.5	7456.22	6467.91	13538.3
TVAG_499050	365.043	4.182	0	conserved hypothetical protein	35.5797	36.6074	51.9293	29.4785	36.1773	43.5673	33.5954	43.1193	32.2641	258.321	557.616	331.099	792.942	493.193	777.673	987.618	806.494	1223.5
TVAG_RG_DS116469_3	1.113	4.182	0.003	conserved hypothetical protein	0	0	0	0	0	0	0	0	0	1.12804	4.94779	0	5.29805	3.70126	2.0147	1.48738	1.45053	0
TVAG_123670	13,115.975	4.181	0	conserved hypothetical protein	187.782	207.997	171.131	3400.55	3522.98	2434.84	842.03	912.138	657.014	5077.31	5037.35	7267.45	47876.7	27422.6	42850.6	22896.7	20762.9	44559.5
TVAG_501890	115.631	4.181	0	16S ribosomal RNA	0.658883	0.554658	1.77032	40.0065	27.5637	30.4149	5.71837	0.663373	2.44425	11.2804	48.4884	66.8886	494.485	136.021	678.953	74.3688	256.744	204.333
TVAG_558860	1.518	4.181	0.014	5.8S ribosomal RNA	0	0	0	1.0528	0	0	0	0	0	0	0	0	5.29805	6.47721	10.0735	2.97475	1.45053	0
TVAG_RG_DS113756_1	2.464	4.18	0.008	conserved hypothetical protein	0	0	0	1.0528	0.861365	0.822025	0	0	0	0	0	0	17.6602	1.85063	18.1323	1.48738	0	2.49186
TVAG_120970	267.91	4.18	0	conserved hypothetical protein	34.2619	31.6155	27.735	11.5808	23.2568	27.9489	35.025	34.4954	24.9313	142.133	354.757	255.849	498.017	258.163	618.512	654.446	745.572	1044.09
TVAG_001650	269.882	4.18	0	conserved hypothetical protein	9.88325	7.76521	19.4735	43.1649	39.6228	53.4316	17.1551	24.5448	40.0857	336.156	390.876	240.799	937.755	409.915	799.835	455.137	481.576	550.701
TVAG_579840	48.208	4.18	0	28S ribosomal RNA	0.658883	0	0.590105	15.7921	11.1977	12.3304	0.714797	1.99012	2.9331	4.51216	12.8643	23.411	243.71	60.1455	316.308	26.7728	56.5706	77.2477
TVAG_239140	1.447	4.179	0.001	conserved hypothetical protein	0.658883	0	0	0	0	0	0	0	0	2.25608	5.93735	5.01665	0	2.77595	0	2.97475	1.45053	4.98372
TVAG_560630	125.118	4.178	0	28S ribosomal RNA	1.31777	0.554658	1.18021	51.5874	23.2568	25.4828	4.28878	5.97036	5.37735	11.2804	51.4571	51.8387	535.103	143.424	880.423	69.9067	245.139	144.528
TVAG_TEG_DS113343_1_1	4.939	4.177	0.003	hAT7 transposable element protein	0	0	0	0	0.861365	0	1.42959	1.32675	0.9777	1.12804	0	0	3.53203	0.925315	0	32.7223	43.5159	2.49186
TVAG_359890	2.954	4.173	0	conserved hypothetical protein	0	0.554658	1.18021	0	0	0	0	0	0.48885	3.38412	0.494779	5.01665	19.4262	0.925315	6.04409	4.46213	8.70317	2.49186
TVAG_601090	153.212	4.173	0.001	28S ribosomal RNA	0	0.554658	0.590105	54.7458	27.5637	59.1858	0	1.32675	1.46655	5.64021	17.8121	13.3777	838.858	223.001	1367.98	20.8233	55.1201	69.7721
TVAG_485290	708.521	4.173	0	zinc phosphodiesterase	30.3086	34.9434	35.4063	110.544	111.977	92.8888	90.0644	90.2187	74.794	793.013	629.854	1018.38	3565.59	887.377	2278.62	1198.83	1129.96	580.604
TVAG_555280	17.989	4.172	0	28S ribosomal RNA	0	0	0.590105	6.31682	6.02955	1.64405	0	0.663373	2.44425	2.25608	6.92691	13.3777	63.5766	8.32784	102.75	17.8485	53.6696	37.3779
TVAG_528790	1.509	4.169	0.019	5.8S ribosomal RNA	0	0	0	0	0	0.822025	0	0	0	0	0	0	1.76602	1.85063	10.0735	0	10.1537	2.49186
TVAG_591980	43.814	4.169	0	28S ribosomal RNA	0	0.554658	1.77032	20.0033	9.47501	9.8643	0.714797	0	0	1.12804	14.8434	25.0832	224.284	61.0708	288.102	29.7475	69.6254	32.3942
TVAG_286110	352.446	4.164	0	conserved hypothetical protein	0.658883	1.10932	1.18021	115.808	49.9592	97.821	21.4439	17.9111	29.8198	5.64021	0.989559	0	492.719	251.686	515.763	1698.58	1398.31	1644.63
TVAG_397510	1,460.209	4.163	0	ankyrin	141.66	191.357	172.901	133.706	101.641	96.1769	206.576	180.437	162.298	2647.51	3264.06	2496.62	3671.55	1955.19	2602.99	2397.65	2283.13	3578.31
TVAG_536780	46.843	4.163	0	16S ribosomal RNA	0.658883	0	1.18021	25.2673	7.75228	9.04228	0	0.663373	0.9777	4.51216	15.8329	16.7222	206.624	66.6227	398.91	19.3359	39.1643	29.9023
TVAG_127280	17.184	4.161	0	conserved hypothetical protein	3.9533	2.77329	2.36042	1.0528	0.861365	1.64405	0.714797	1.32675	1.46655	49.6338	62.837	73.5775	19.4262	13.8797	20.147	23.798	17.4063	12.4593
TVAG_317230	142.455	4.161	0	conserved hypothetical protein	17.131	21.6316	16.523	4.21121	6.02955	6.5762	18.5847	24.5448	18.5763	333.9	111.82	155.516	347.905	123.992	364.66	370.357	348.127	274.105
TVAG_273340	3.968	4.16	0.003	MYB	0	0	0	1.0528	0.861365	1.64405	0	0.663373	0	25.9449	24.2442	6.68886	8.83008	0	0	1.48738	0	0
TVAG_RG_DS114074_5	3.4	4.16	0.001	conserved hypothetical protein	1.31777	0.554658	0	0	0	0	0.714797	0	0.48885	3.38412	28.6972	18.3944	1.76602	1.85063	4.0294	0	0	0
TVAG_607560	80.019	4.16	0	28S ribosomal RNA	0	0.554658	1.18021	35.7953	18.0887	14.7965	0.714797	0.663373	5.37735	3.38412	15.8329	43.4776	413.248	77.7265	541.954	40.1592	92.8338	134.56
TVAG_RG_DS113447_3	1.14	4.158	0.026	conserved hypothetical protein	0	0	0	0	0	0	0	0	0	2.25608	3.95824	0	8.83008	0	0	2.97475	0	2.49186
TVAG_527940	83.075	4.158	0	28S ribosomal RNA	1.97665	2.21863	2.36042	28.4257	14.6432	15.6185	1.42959	7.2971	6.35505	15.7926	31.6659	50.1665	441.504	73.0999	503.674	53.5456	133.449	112.134
TVAG_138070	15.869	4.156	0	conserved hypothetical protein	1.31777	1.10932	1.18021	1.0528	2.58409	0	3.57398	2.65349	1.46655	7.89629	8.41125	5.01665	17.6602	16.6557	12.0882	55.0329	50.7685	97.1826
TVAG_449260	141.412	4.155	0	conserved hypothetical protein	28.332	63.231	40.7173	0	0.861365	0	0	0.663373	0.9777	558.38	571.47	546.814	100.663	61.9961	124.911	129.402	145.053	171.938
TVAG_530080	2.419	4.154	0.013	5.8S ribosomal RNA	0	0	0	2.10561	0	0.822025	0	0	0	0	0	0	15.8942	4.62658	16.1176	1.48738	0	2.49186
TVAG_RG_DS113451_15	2.377	4.153	0	conserved hypothetical protein	0	0	0	1.0528	0	0	0.714797	0	0.48885	0	0.989559	5.01665	14.1281	7.40252	6.04409	4.46213	0	2.49186
TVAG_605810	186.238	4.153	0	28S ribosomal RNA	2.63553	2.21863	0.590105	75.8018	48.2364	32.881	2.85919	3.31687	10.7547	14.6645	39.5824	56.8553	897.137	297.952	1466.7	59.4951	171.162	169.447
TVAG_576440	7.065	4.152	0	5.8S ribosomal RNA	0.658883	0	0	3.15841	0.861365	0.822025	0	0.663373	0.9777	0	1.97912	3.34443	31.7883	11.1038	58.4262	4.46213	1.45053	7.47558
TVAG_549040	17.844	4.151	0	28S ribosomal RNA	0	0	0	8.42243	4.30682	3.2881	0.714797	0.663373	0.48885	1.12804	1.97912	5.01665	109.493	25.9088	122.897	7.43688	14.5053	14.9512
TVAG_539320	138.329	4.149	0	16S ribosomal RNA	3.9533	1.10932	2.36042	52.6402	32.7319	28.7709	2.85919	5.30698	4.39965	24.8169	72.7326	88.6274	542.167	159.154	676.938	105.604	454.015	231.743
TVAG_189520	32.227	4.148	0	histone-lysine N-methyltransferase, bat/ehmt	0	2.77329	4.13074	5.26402	3.44546	10.6863	0	1.32675	3.9108	53.0179	67.29	86.9552	81.2368	53.6683	122.897	29.7475	18.8569	34.8861
TVAG_158850	5,391.164	4.146	0	conserved hypothetical protein	915.848	866.375	943.579	363.217	329.041	286.065	491.78	500.183	489.339	7389.8	10557.1	6474.82	11074.7	5204.9	10190.3	13472.7	13619	13872.2
TVAG_003230	74.409	4.146	0	conserved hypothetical protein	3.29442	3.32795	2.95053	13.6864	12.9205	12.3304	9.29235	7.2971	8.31045	99.2676	147.939	105.35	98.897	101.785	92.6761	205.258	255.293	159.479
TVAG_607730	41.956	4.144	0	28S ribosomal RNA	0	0	0	22.1089	6.89092	8.22025	2.14439	1.32675	0.48885	3.38412	9.89559	5.01665	227.816	69.3987	368.69	7.43688	17.4063	4.98372
TVAG_583810	234.792	4.143	0	28S ribosomal RNA	7.9066	4.99192	8.85158	74.749	37.0387	49.3215	14.2959	7.96048	22.4871	40.6095	131.117	178.927	941.287	203.569	1226.95	306.4	568.607	401.19
TVAG_570630	45.854	4.143	0	serine-threonine protein kinase	3.9533	7.21055	5.90105	1.0528	8.61365	10.6863	2.85919	1.32675	2.9331	112.804	203.354	145.483	65.3426	34.2367	58.4262	55.0329	81.2296	24.9186
TVAG_RG_DS113625_1	2.282	4.139	0.02	conserved hypothetical protein	0	0.554658	0	0	0	0	1.42959	0	0	10.1524	7.42169	20.0666	0	0	0	0	1.45053	0
TVAG_350530	897.989	4.137	0	conserved hypothetical protein	104.762	107.049	157.558	70.5378	31.8705	30.4149	105.79	108.13	151.055	1417.95	1307.7	929.752	2438.87	945.672	1704.43	2396.16	2621.11	1534.99
TVAG_521180	34.065	4.136	0	28S ribosomal RNA	0	0	0.590105	10.528	13.7818	6.5762	0	0.663373	1.46655	0	9.89559	13.3777	153.643	24.9835	253.852	23.798	37.7137	62.2965
TVAG_RG_DS117479_1	1.096	4.134	0.031	conserved hypothetical protein	0	0	0	0	0	0	0	0	0	1.12804	6.92691	6.68886	3.53203	0	0	0	1.45053	0
TVAG_210510	1.479	4.133	0.015	conserved hypothetical protein	0	0	0	1.0528	0	0	0	0	0	0	0	0	12.3621	1.85063	4.0294	2.97475	4.35159	0
TVAG_604520	97.524	4.133	0	28S ribosomal RNA	3.29442	2.77329	3.54063	44.2177	12.0591	13.9744	2.14439	2.65349	11.2435	18.0487	44.5302	85.283	430.908	99.0088	535.91	75.8562	220.48	149.512
TVAG_284260	3.582	4.132	0.002	conserved hypothetical protein	0	0	0	0	0	0	1.42959	1.32675	0.48885	0	0	0	22.9582	5.55189	12.0882	4.46213	8.70317	7.47558
TVAG_188430	51.09	4.131	0	conserved hypothetical protein	1.31777	0	0	2.10561	3.44546	4.93215	10.0072	15.2576	12.2212	20.3047	10.8851	18.3944	211.922	111.038	141.029	120.478	111.691	124.593
TVAG_194440	71.819	4.131	0	conserved hypothetical protein	7.24771	9.98384	13.5724	4.21121	0.861365	0.822025	8.57756	12.6041	10.7547	55.274	42.551	41.8054	139.515	45.3405	209.529	236.493	256.744	196.857
TVAG_RG_DS114088_9	11.192	4.13	0.002	conserved hypothetical protein	1.97665	2.77329	4.13074	0	0	0.822025	0	0	0.9777	18.0487	81.6386	83.6108	3.53203	0	0	0	1.45053	2.49186
TVAG_059060	1.488	4.129	0	conserved hypothetical protein	0	0	0	1.0528	0	0	0	0	0	3.38412	2.96868	0	3.53203	0.925315	4.0294	4.46213	1.45053	4.98372
TVAG_079200	2.224	4.128	0.002	conserved hypothetical protein	0.658883	0	0.590105	0	0	0.822025	0	0	0	0	13.359	13.3777	0	1.85063	2.0147	4.46213	2.90106	0
TVAG_508500	72.943	4.128	0.001	16S ribosomal RNA	0	0	0	31.5841	18.95	18.0846	0.714797	1.32675	0.9777	0	13.8538	21.7388	363.799	109.187	638.659	13.3864	33.3622	47.3454
TVAG_RG_DS114517_4	1.431	4.127	0.04	conserved hypothetical protein	0	0.554658	0	0	0	0	0	0	0	0	2.96868	16.7222	0	0	4.0294	1.48738	0	0
TVAG_543720	53.783	4.127	0	28S ribosomal RNA	0	0	0.590105	21.0561	16.3659	12.3304	0.714797	0.663373	1.46655	2.25608	11.8747	40.1332	268.435	62.9214	406.969	14.8738	55.1201	52.3291
TVAG_RG_DS113456_11	3.247	4.126	0.003	conserved hypothetical protein	0.658883	0	0.590105	0	0	0	0.714797	0	0.9777	9.02433	24.739	18.3944	0	1.85063	0	1.48738	0	0
TVAG_607430	20.163	4.126	0	28S ribosomal RNA	0.658883	0	0	8.42243	5.16819	4.93215	0.714797	0	0.48885	1.12804	4.94779	8.36108	114.791	24.0582	153.117	2.97475	23.2085	9.96744
TVAG_271680	72.105	4.126	0	conserved hypothetical protein	13.1777	13.3118	8.85158	11.5808	7.75228	5.75418	5.00358	1.32675	3.9108	272.986	367.621	307.688	77.7047	30.5354	40.294	31.2349	49.318	49.8372
TVAG_542140	70.489	4.124	0	28S ribosomal RNA	0.658883	1.10932	2.95053	23.1617	16.3659	17.2625	2.14439	2.65349	3.42195	7.89629	12.8643	28.4277	340.841	114.739	451.292	35.697	65.2738	142.036
TVAG_074400	2.239	4.123	0	conserved hypothetical protein	0	0	0	0	0.861365	0.822025	0	0.663373	0	4.51216	10.8851	5.01665	7.06407	0	6.04409	2.97475	1.45053	0
TVAG_503530	147.699	4.123	0	28S ribosomal RNA	2.63553	1.10932	2.95053	61.0626	33.5932	30.4149	3.57398	2.65349	7.33275	9.02433	48.9832	71.9053	888.307	189.69	1005.33	72.8815	117.493	109.642
TVAG_RG_DS113187_32	1.364	4.123	0.004	conserved hypothetical protein	0.658883	0	0	0	0	0	0	0	0	4.51216	8.41125	5.01665	3.53203	0.925315	0	1.48738	0	0
TVAG_133540	1.111	4.122	0.011	conserved hypothetical protein	0	0	0	0	0	0	0	0	0	2.25608	0.494779	0	7.06407	3.70126	2.0147	4.46213	0	0
TVAG_540410	77.898	4.121	0	28S ribosomal RNA	1.31777	1.10932	1.18021	27.3729	16.3659	18.0846	3.57398	3.31687	4.8885	7.89629	21.7703	30.0999	346.139	101.785	527.851	56.5203	140.701	92.1988
TVAG_RG_DS113334_3	11.243	4.121	0	conserved hypothetical protein	0.658883	1.66397	1.18021	0	0	0	3.57398	0.663373	2.9331	9.02433	65.8057	50.1665	0	0.925315	0	35.697	10.1537	19.9349
TVAG_545290	9.51	4.12	0.001	16S ribosomal RNA	0	0	0	3.15841	3.44546	2.46608	0.714797	0	0	1.12804	0	5.01665	45.9164	12.0291	84.6173	1.48738	8.70317	2.49186
TVAG_532490	1.367	4.12	0.006	conserved hypothetical protein	0	0	0.590105	0	0	0	0	0	0	0	9.89559	5.01665	1.76602	1.85063	4.0294	0	1.45053	0
TVAG_110840	3,624.545	4.12	0	conserved hypothetical protein	360.409	401.572	371.176	468.498	367.803	390.462	446.748	462.371	280.6	4858.47	5824.05	4070.17	12725.9	6442.97	9172.92	4576.66	4464.73	9556.29
TVAG_545230	1.443	4.119	0.007	conserved hypothetical protein	0	0	0	0	0	0	0	0	0.48885	0	0	0	8.83008	1.85063	2.0147	5.94951	4.35159	2.49186
TVAG_439540	34.319	4.119	0	ankyrin repeat-containing protein	10.5421	6.10123	8.85158	2.10561	2.58409	3.2881	0	0	0	23.6889	129.137	53.5109	135.983	30.5354	205.499	4.46213	1.45053	0
TVAG_TEG_DS114487_1_1	2.306	4.117	0.002	mariner transposase	0	0	0	0	0.861365	0	0.714797	0.663373	0	1.12804	0	0	8.83008	8.32784	12.0882	7.43688	1.45053	0
TVAG_215150	29.301	4.117	0	conserved hypothetical protein	4.61218	5.54658	1.18021	2.10561	5.16819	4.93215	0	3.98024	1.46655	103.78	95.4924	100.333	45.9164	25.9088	64.4703	11.899	23.2085	27.4105
TVAG_RG_DS113196_8	2.745	4.116	0	conserved hypothetical protein	0	1.10932	0	0	0	0	0	0	0.9777	1.12804	6.92691	18.3944	7.06407	1.85063	4.0294	1.48738	1.45053	4.98372
TVAG_293750	743.355	4.115	0	conserved hypothetical protein	34.2619	26.0689	47.2084	37.9009	95.6115	49.3215	174.41	167.833	97.2811	1934.59	3066.64	2289.26	1142.61	600.53	878.408	892.426	906.58	939.432
TVAG_585150	21.99	4.114	0	5.8S ribosomal RNA	0.658883	0	0.590105	6.31682	6.02955	5.75418	0.714797	1.32675	0.9777	2.25608	7.42169	1.67222	113.025	32.386	122.897	28.2602	40.6148	24.9186
TVAG_377210	1.431	4.114	0.041	conserved hypothetical protein	0	0	0	0	0	0	0	0	0.48885	0	0	0	0	0	4.0294	11.899	4.35159	4.98372
TVAG_590300	36.848	4.113	0	28S ribosomal RNA	1.31777	0	0.590105	10.528	11.1977	6.5762	2.14439	1.32675	3.42195	7.89629	10.8851	20.0666	171.304	52.743	207.514	34.2097	66.7243	54.8209
TVAG_521690	31.605	4.111	0	28S ribosomal RNA	1.31777	0	0	13.6864	7.75228	7.39823	0	0.663373	0.9777	0	5.93735	8.36108	146.579	47.1911	271.984	17.8485	21.7579	17.443
TVAG_308720	1.116	4.11	0.031	conserved hypothetical protein	0	0	0	0	0	0	0	0	0	0	0.989559	0	8.83008	2.77595	6.04409	0	1.45053	0
TVAG_568090	32.685	4.109	0	28S ribosomal RNA	0	0	0.590105	12.6336	9.47501	8.22025	0	0.663373	1.46655	4.51216	7.91647	15.0499	180.134	39.7886	201.47	25.2854	36.2632	44.8535
TVAG_526390	1.43	4.107	0.039	5.8S ribosomal RNA	0	0	0	0	0	0	0	0	0.48885	0	0.989559	3.34443	8.83008	0	12.0882	0	0	0
TVAG_179670	13.093	4.107	0	conserved hypothetical protein	0	1.66397	1.77032	0	1.72273	3.2881	1.42959	1.32675	1.46655	27.073	16.3277	30.0999	40.6184	24.0582	22.1617	26.7728	15.9558	19.9349
TVAG_594650	78.319	4.106	0	28S ribosomal RNA	1.31777	1.10932	1.18021	30.5313	16.3659	22.1947	2.14439	0	3.42195	9.02433	24.739	43.4776	393.822	80.5024	602.395	31.2349	56.5706	89.707
TVAG_080120	301.7	4.106	0	conserved hypothetical protein	25.6964	27.1782	31.2756	49.4818	30.1478	21.3727	26.4475	40.4658	46.4407	768.196	753.054	695.642	948.351	359.022	556.057	331.685	326.369	393.714
TVAG_178810	18.352	4.105	0	conserved hypothetical protein	0.658883	2.21863	1.18021	6.31682	2.58409	3.2881	0.714797	0.663373	1.46655	16.9206	21.7703	33.4443	90.0669	32.386	66.485	25.2854	17.4063	7.47558
TVAG_RG_DS113621_8	2.725	4.104	0.002	conserved hypothetical protein	0.658883	0	0	0	0	0	0	1.32675	0.48885	7.89629	16.8225	13.3777	3.53203	0.925315	4.0294	0	0	0
TVAG_569020	39.938	4.104	0	16S ribosomal RNA	0	0.554658	0.590105	24.2145	8.61365	4.93215	0	0	1.46655	4.51216	6.92691	6.68886	234.88	70.324	294.146	19.3359	21.7579	19.9349
TVAG_511340	61.607	4.104	0.031	conserved hypothetical protein	0	0	0	1.0528	0	0	17.8699	19.9012	21.9982	0	0	1.67222	3.53203	4.62658	10.0735	440.264	361.182	226.759
TVAG_565000	10.585	4.103	0	16S ribosomal RNA	0	0.554658	0	7.36962	1.72273	1.64405	0	0	0	1.12804	2.96868	3.34443	70.6407	12.9544	68.4997	8.92426	5.80211	4.98372
TVAG_465830	4.201	4.101	0.017	conserved hypothetical protein	0	0	0	2.10561	0.861365	1.64405	0	0	0	0	0	0	31.7883	11.1038	22.1617	5.94951	0	0
TVAG_230870	157.538	4.101	0	histidinol-phosphate aminotransferase	16.4721	11.0932	15.3427	33.6897	12.0591	22.1947	12.8663	13.9308	19.554	218.84	305.774	260.866	634	475.612	386.822	87.7552	87.0317	221.776
TVAG_578150	48.647	4.1	0	28S ribosomal RNA	0.658883	0.554658	0	23.1617	9.47501	10.6863	1.42959	0.663373	2.44425	1.12804	8.90603	16.7222	282.563	49.0417	358.616	19.3359	30.4611	59.8047
TVAG_110640	937.411	4.1	0	conserved hypothetical protein	63.9117	102.612	102.678	142.128	111.977	110.151	106.505	116.754	74.794	2269.62	1741.62	1046.81	2924.52	1735.89	2592.92	1182.46	1182.18	1265.87
TVAG_310830	66.26	4.1	0	28S ribosomal RNA	0.658883	1.10932	0.590105	22.1089	18.95	15.6185	1.42959	1.32675	4.8885	10.1524	28.6972	41.8054	303.755	72.1746	439.204	41.6466	91.3833	97.1826
TVAG_595990	14.406	4.099	0	28S ribosomal RNA	0	0	0	6.31682	4.30682	3.2881	0	0	0.9777	0	4.94779	3.34443	68.8747	18.5063	108.794	5.94951	29.0106	4.98372
TVAG_007180	115.367	4.099	0	poly(A) polymerase	7.9066	13.3118	21.8339	3.15841	2.58409	3.2881	10.7219	9.9506	40.0857	295.547	488.347	234.11	243.71	144.349	197.44	129.402	126.196	104.658
TVAG_145350	23.702	4.099	0	conserved hypothetical protein	4.61218	3.8826	2.36042	2.10561	1.72273	3.2881	1.42959	3.31687	0.9777	91.3713	97.9663	80.2663	24.7242	16.6557	28.2058	28.2602	13.0548	22.4267
TVAG_220940	166.135	4.097	0	Metallothionein	6.58883	7.76521	10.6219	46.3233	47.3751	38.6352	2.85919	2.65349	3.42195	57.5301	70.2587	105.35	762.919	374.753	775.659	136.839	124.745	416.141
TVAG_062730	178.199	4.097	0	protein phosphatase 1 regulatory subunit 12C	46.7807	54.9111	32.4558	1.0528	1.72273	0	15.0107	11.9407	12.2212	470.393	575.429	202.338	349.671	206.345	296.161	202.283	300.259	428.6
TVAG_RG_DS128278_1	1.476	4.097	0	hypothetical protein	0	0	0	0	0	0	0	0	0.48885	1.12804	0.989559	1.67222	3.53203	0.925315	4.0294	4.46213	4.35159	4.98372
TVAG_204270	1,406.320	4.097	0	conserved hypothetical protein	173.945	220.754	148.116	60.0098	48.2364	87.1347	155.826	197.685	305.042	621.551	1053.88	680.592	1047.25	636.617	751.482	5106.16	3914.98	10104.5
TVAG_327990	70.953	4.096	0	conserved hypothetical protein	1.31777	6.10123	8.26148	13.6864	16.3659	19.7286	2.14439	2.65349	1.9554	207.56	152.887	113.711	213.688	105.486	147.073	80.3183	87.0317	97.1826
TVAG_596060	20.119	4.096	0	28S ribosomal RNA	0	0	0.590105	11.5808	4.30682	3.2881	0	0	0.9777	1.12804	7.91647	5.01665	130.685	28.6848	145.058	4.46213	15.9558	2.49186
TVAG_248470	41.172	4.094	0	conserved hypothetical protein	1.97665	3.8826	2.36042	1.0528	7.75228	8.22025	7.14797	4.64361	3.9108	36.0973	44.0354	73.5775	107.727	62.9214	145.058	55.0329	88.4822	87.2151
TVAG_RG_DS113464_4	2.163	4.093	0.018	conserved hypothetical protein	0	0	0.590105	0	0	0	0	0	0.9777	3.38412	13.359	11.7055	0	0	0	8.92426	0	0
TVAG_320220	1,125.822	4.093	0	conserved hypothetical protein	113.328	124.798	190.604	149.498	149.016	222.769	23.5883	25.2082	123.679	1720.26	4912.67	2876.21	662.256	1780.31	880.423	1362.44	1105.3	3842.45
TVAG_248320	211.602	4.092	0.036	conserved hypothetical protein	69.8416	104.83	34.2261	0	0	0	1.42959	0	0.48885	777.22	2292.81	439.793	1.76602	0	0	13.3864	23.2085	49.8372
TVAG_273500	1.398	4.09	0.005	conserved hypothetical protein	0	0	0	0	0	0.822025	0	0	0	3.38412	3.95824	0	10.5961	0.925315	4.0294	0	1.45053	0
TVAG_398180	1.761	4.089	0.001	conserved hypothetical protein	0	0	0.590105	0	0	0	0.714797	0	0	0	6.43213	0	5.29805	3.70126	4.0294	5.94951	0	4.98372
TVAG_035290	3.903	4.089	0	r2r3-MYB transcription factor	0.658883	0	1.77032	0	0	0	0	0	0.9777	2.25608	5.93735	5.01665	3.53203	12.0291	10.0735	8.92426	11.6042	7.47558
TVAG_067540	8.395	4.088	0	conserved hypothetical protein	1.97665	0.554658	2.36042	1.0528	0	2.46608	0	0	0	4.51216	6.92691	15.0499	33.5543	22.2076	60.4409	0	0	0
TVAG_065020	1.109	4.087	0.043	conserved hypothetical protein	0	0	0	0	0	0	0	0	0	1.12804	0.494779	0	8.83008	0	8.05879	0	1.45053	0
TVAG_218080	3.247	4.086	0	conserved hypothetical protein	0	1.10932	0	0	0	0	0.714797	0	0.9777	10.1524	3.46346	6.68886	0	0.925315	2.0147	10.4116	14.5053	7.47558
TVAG_095450	30.601	4.086	0	28S ribosomal RNA	0.658883	0	0	13.6864	5.16819	7.39823	1.42959	1.32675	1.9554	6.76825	11.8747	16.7222	153.643	44.4151	185.352	17.8485	37.7137	44.8535
TVAG_250480	1.416	4.085	0.017	conserved hypothetical protein	0	0	0	0	0	0	0.714797	0	0	2.25608	0	1.67222	7.06407	3.70126	10.0735	0	0	0
TVAG_099730	169.332	4.084	0	conserved hypothetical protein	0.658883	1.66397	1.77032	22.1089	65.4637	35.3471	22.1587	9.9506	11.2435	24.8169	49.4779	85.283	233.114	69.3987	396.895	907.3	715.111	396.206
TVAG_051010	42.342	4.084	0	Clan CA, family C40, NlpC/P60 superfamily cysteine peptidase	7.24771	12.7571	6.49116	1.0528	1.72273	2.46608	3.57398	1.32675	4.39965	51.8899	53.4362	33.4443	125.387	72.1746	145.058	78.831	116.042	44.8535
TVAG_467140	120.044	4.084	0	28S ribosomal RNA	1.31777	1.10932	0.590105	49.4818	31.8705	30.4149	2.85919	2.65349	0.9777	7.89629	26.7181	40.1332	607.51	176.735	892.511	56.5203	121.844	109.642
TVAG_337070	7,698.119	4.083	0	conserved hypothetical protein	484.938	639.52	535.816	454.811	725.269	789.966	1528.23	1624.6	938.103	17735.1	13965.6	12208.8	11669.8	5852.62	9475.12	15831.6	15980.5	28125.6
TVAG_242950	52.098	4.08	0	conserved hypothetical protein	0	2.21863	0.590105	6.31682	29.2864	9.8643	1.42959	1.32675	2.44425	115.06	78.6699	48.4942	158.942	63.8468	187.367	87.7552	76.878	67.2802
TVAG_121110	3.206	4.08	0	MYB	0	0	0	0	0	0	1.42959	0	1.46655	5.64021	9.89559	8.36108	5.29805	0	0	13.3864	7.25264	4.98372
TVAG_453730	190.86	4.079	0	conserved hypothetical protein	13.8365	36.6074	10.0318	16.8449	42.2069	35.3471	17.1551	12.6041	7.8216	649.752	268.17	78.5941	144.813	54.5936	332.425	806.158	778.934	129.577
TVAG_044480	509.333	4.079	0	heat shock protein 70 (HSP70)-interacting protein	30.3086	33.2795	41.8975	91.5939	102.502	132.346	24.3031	19.2378	38.1303	404.967	477.462	306.015	2179.26	1507.34	1968.36	614.287	596.167	600.538
TVAG_580060	58.625	4.077	0	28S ribosomal RNA	0	0.554658	1.77032	28.4257	12.0591	11.5084	2.85919	1.32675	1.46655	2.25608	23.7494	18.3944	312.585	77.7265	431.145	26.7728	65.2738	37.3779
TVAG_026340	17.261	4.077	0	thioredoxin m(mitochondrial)-type	1.31777	1.66397	2.36042	2.10561	0	0	5.71837	1.99012	1.9554	54.146	40.0771	28.4277	19.4262	19.4316	38.2793	35.697	23.2085	34.8861
TVAG_484870	1.063	4.076	0.028	conserved hypothetical protein	0	0	0	0	0	0	0	0	0	0	2.96868	0	3.53203	0.925315	0	4.46213	7.25264	0
TVAG_556860	157.745	4.075	0	16S ribosomal RNA	3.9533	1.66397	1.77032	58.957	37.0387	42.7453	7.86276	2.65349	3.42195	19.1767	52.4466	65.2164	729.365	203.569	1122.19	111.553	208.876	166.955
TVAG_292590	1,864.939	4.075	0	tRNA-dihydrouridine synthase	223.361	302.288	287.381	165.29	136.096	177.557	185.132	168.497	231.715	2940.8	4046.8	3618.67	4778.84	3999.21	4651.94	2593.99	2290.38	2770.95
TVAG_328990	1.761	4.075	0.046	conserved hypothetical protein	0	0	1.18021	0	0	0	0	0	0	1.12804	0	0	0	0	0	5.94951	15.9558	7.47558
TVAG_544600	12.871	4.075	0.001	5.8S ribosomal RNA	0	0	0	6.31682	2.58409	4.11013	0	0	0.48885	0	0	5.01665	74.1727	27.7595	78.5732	2.97475	7.25264	22.4267
TVAG_RG_DS113238_22	3.006	4.074	0.017	conserved hypothetical protein	0.658883	0	0.590105	0	0	0	0	0	1.46655	1.12804	29.192	16.7222	0	0	0	0	4.35159	0
TVAG_550100	6.275	4.074	0	16S ribosomal RNA	0	0	0.590105	1.0528	2.58409	2.46608	0	0	0	1.12804	0	3.34443	31.7883	6.47721	44.3233	4.46213	7.25264	7.47558
TVAG_120210	1.759	4.073	0.019	tRNA-Tyr (anticodon: GTA)	0	0	0	0	0	0	0	0	0.9777	0	0	0	10.5961	4.62658	10.0735	0	2.90106	2.49186
TVAG_596250	22.146	4.072	0	16S ribosomal RNA	0	0	0	10.528	7.75228	3.2881	0	0	1.46655	1.12804	2.96868	5.01665	128.919	32.386	151.102	14.8738	21.7579	17.443
TVAG_149100	1,246.064	4.072	0	serine/threonine protein kinase	81.7015	112.041	108.579	66.3266	105.948	108.507	253.038	251.418	170.12	853.927	664.984	770.891	1727.16	863.319	1480.8	3770.5	4379.15	6660.74
TVAG_142280	21.554	4.072	0	DNA-binding protein reb1	3.29442	3.8826	0.590105	5.26402	0.861365	3.2881	0	1.32675	3.42195	37.2254	42.551	38.461	51.2145	28.6848	42.3087	38.6718	42.0653	44.8535
TVAG_585070	37.65	4.072	0	16S ribosomal RNA	0.658883	0.554658	0	13.6864	10.3364	12.3304	0	0.663373	0.48885	2.25608	3.95824	11.7055	135.983	48.1164	362.646	10.4116	29.0106	34.8861
TVAG_527930	40.123	4.071	0	16S ribosomal RNA	1.97665	0.554658	1.77032	13.6864	12.0591	9.8643	0	0.663373	0.9777	4.51216	18.8016	26.7554	150.111	53.6683	259.896	59.4951	72.5264	34.8861
TVAG_510050	6.558	4.07	0	28S ribosomal RNA	0	0	0.590105	0	1.72273	3.2881	0.714797	0	0.48885	0	1.48434	5.01665	26.4903	5.55189	32.2352	1.48738	29.0106	9.96744
TVAG_RG_DS123599_1	1.09	4.069	0.014	conserved hypothetical protein	0	0	0	0	0	0	0	0	0	0	0	0	3.53203	2.77595	2.0147	4.46213	4.35159	2.49186
TVAG_015060	1.087	4.069	0.01	conserved hypothetical protein	0	0	0	0	0	0	0	0	0	4.51216	1.97912	3.34443	1.76602	0	0	2.97475	0	4.98372
TVAG_RG_DS114531_2	3.808	4.068	0	conserved hypothetical protein	0.658883	1.66397	0	0	0	0	0	1.32675	0	2.25608	18.3068	16.7222	3.53203	4.62658	12.0882	4.46213	2.90106	0
TVAG_RG_DS113507_6	6.548	4.067	0.032	conserved hypothetical protein	1.31777	1.66397	3.54063	0	0	0	0	0	0	20.3047	42.551	48.4942	0	0	0	0	0	0
TVAG_RG_DS129181_1	2.678	4.067	0.003	conserved hypothetical protein	0	0.554658	0.590105	0	0	0	1.42959	0	0	4.51216	18.8016	16.7222	1.76602	0.925315	0	0	2.90106	0
TVAG_479680	7,743.858	4.066	0	2-nitropropane dioxygenase precursor	1151.07	1875.85	1176.08	840.137	652.053	678.993	512.509	565.194	401.346	7608.64	9444.84	12608.5	32687.2	12052.2	19673.5	9899.98	8648.05	18913.2
TVAG_449210	1,194.658	4.066	0	conserved hypothetical protein	113.328	189.693	115.661	69.485	147.293	77.2704	190.136	209.626	97.77	1380.72	1749.05	1120.38	2779.71	1511.97	2468	2956.91	2561.63	3765.2
TVAG_546240	32.566	4.064	0	16S ribosomal RNA	1.31777	0	0	20.0033	6.89092	3.2881	0.714797	0	1.9554	6.76825	17.8121	15.0499	148.345	36.0873	189.382	28.2602	75.4275	34.8861
TVAG_547590	19.395	4.064	0	5.8S ribosomal RNA	0	0	0	10.528	5.16819	3.2881	0	0.663373	0.9777	2.25608	11.3799	13.3777	84.7688	31.4607	136.999	13.3864	17.4063	17.443
TVAG_172560	6.421	4.063	0	MYB119	1.97665	0	1.18021	0	0.861365	0	0	0.663373	1.46655	11.2804	18.8016	11.7055	19.4262	9.25315	18.1323	11.899	1.45053	7.47558
TVAG_316720	1.407	4.062	0.01	alpha-amylase	0.658883	0	0	0	0	0	0	0	0	1.12804	0	1.67222	3.53203	2.77595	14.1029	0	1.45053	0
TVAG_RG_DS119717_1	2.138	4.061	0.049	conserved hypothetical protein	0	1.10932	0.590105	0	0	0	0	0	0	2.25608	17.8121	16.7222	0	0	0	0	0	0
TVAG_027200	37.383	4.061	0	conserved hypothetical protein	1.31777	0	1.18021	5.26402	1.72273	1.64405	7.14797	9.28722	10.2658	5.64021	4.94779	5.01665	194.262	114.739	139.014	74.3688	52.219	44.8535
TVAG_235930	2.606	4.061	0	conserved hypothetical protein	0	0	0	0	0	0	0.714797	1.32675	0.48885	5.64021	15.3382	5.01665	3.53203	8.32784	4.0294	0	0	2.49186
TVAG_RG_DS145960_1	1.333	4.061	0.044	conserved hypothetical protein	0	0	0	0	0	0	0	0	0.48885	1.12804	8.90603	11.7055	1.76602	0	0	0	0	0
TVAG_461110	6.429	4.06	0	conserved hypothetical protein	0	0	0	1.0528	0.861365	2.46608	0.714797	1.32675	0.48885	2.25608	2.96868	3.34443	14.1281	6.47721	16.1176	37.1844	18.8569	7.47558
TVAG_RG_DS113226_36	4.415	4.06	0	conserved hypothetical protein	1.31777	0	0	1.0528	1.72273	0.822025	0	0	0	12.4085	9.89559	13.3777	19.4262	1.85063	16.1176	1.48738	0	0
TVAG_347890	6.108	4.059	0	SNAP190	0	1.10932	0	0	2.58409	0	1.42959	0	0.9777	4.51216	1.97912	1.67222	7.06407	8.32784	10.0735	29.7475	13.0548	27.4105
TVAG_574770	6.179	4.058	0.006	leucine-rich repeat protein, BspA family	0	0	0	0	0.861365	1.64405	0.714797	0	2.9331	0	0	0	5.29805	1.85063	0	19.3359	53.6696	24.9186
TVAG_071850	9.518	4.057	0	conserved hypothetical protein	0	0	0	0	0	0	2.85919	1.32675	4.8885	7.89629	6.43213	8.36108	7.06407	7.40252	8.05879	37.1844	44.9664	34.8861
TVAG_094160	8.886	4.057	0	conserved hypothetical protein	1.97665	0.554658	0.590105	0	0	0	1.42959	1.99012	1.9554	32.7132	14.8434	21.7388	8.83008	0	18.1323	8.92426	18.8569	27.4105
TVAG_505890	4.023	4.056	0.006	16S ribosomal RNA	0	0	0	2.10561	0.861365	1.64405	0	0	0	0	0	1.67222	15.8942	2.77595	36.2646	0	8.70317	2.49186
TVAG_350820	1.739	4.056	0.003	conserved hypothetical protein	0	0	0	1.0528	0	0.822025	0	0	0	4.51216	6.92691	1.67222	8.83008	0	6.04409	0	1.45053	0
TVAG_544270	68.114	4.055	0	16S ribosomal RNA	2.63553	0	0.590105	24.2145	17.2273	20.5506	2.14439	0.663373	2.44425	10.1524	20.7807	31.7721	349.671	89.7556	447.263	43.1339	78.3285	84.7233
TVAG_239200	2.252	4.055	0.009	tRNA-Ile (anticodon: TAT)	0	0	0	2.10561	0	0	0	0	0.48885	2.25608	1.48434	8.36108	0	0	0	13.3864	0	12.4593
[truncated: 12,704 more rows]
