# Supplementary material for: Dissecting the Transcriptomes of Multiple Metronidazole-Resistant and Sensitive Trichomonas vaginalis Strains Identified Distinct Genes and Pathways Associated with Drug Resistance and Cell Death
Source: Biomedicines. 2021 Dec 2;9(12):1817. doi: 10.3390/biomedicines9121817 (PMC8698965; doi:10.3390/biomedicines9121817)
Supplement: Supplementary file 1 [file biomedicines-09-01817-s001.zip › biomedicines-1449287-supplementary/Supplementary Table S4.xlsx]

## Sheet: 工作表1
Supplementary Table S4 Differential expression of the previously identified hydrogenosomal genes involved in drug resistance in the MTZ-R transcriptomes compared with those of MTZ-S
Gene ID	MTZ-R/MTZ-S (log2FoldChange)	padj	TrichDB Annotation	30001_1	30001_2	30001_3	30236_1	30236_2	30236_3	50148_1	50148_2	50148_3	50142_1	50142_2	50142_3	50143_1	50143_2	50143_3	30238_1	30238_2	30238_3
TVAG_242960	1.642	0	pyruvate-flavodoxin oxidoreductase	15531.3	9630.38	6561.27	31021.6	24378.1	21666.3	8719.71	10128.6	8460.61	38043.4	40653.3	37937.9	23506.4	27034.8	23853.7	88465.2	81301	63909.5
TVAG_230580	1.301	0.098	pyruvate-flavodoxin oxidoreductase	9645.66	5928.41	5093.62	53288.6	54565	34845.9	4074.85	4912.48	1675.9	42780.4	54373.2	36960.7	27640.8	44729.6	31897.6	74062	68892.3	47392.9
TVAG_198110	0.415	0.369	pyruvate-flavodoxin oxidoreductase	137700	125499	97298.8	209405	147864	115396	47725.5	56335.9	34132	167464	147241	124979	159018	153511	165636	141754	123769	112120
TVAG_105770	-0.324	0.672	pyruvate-flavodoxin oxidoreductase	7397.51	9737.75	9742.01	7133.16	5595.99	4705.35	1139.12	1454.21	841.502	6701.01	5865.79	6690.19	2949.72	4000.78	3134.74	2851.94	2612.04	3328.88
TVAG_254890	-0.864	0.22	pyruvate-flavodoxin oxidoreductase	6150.98	7496.76	6656.16	13079.4	7625.97	7499.12	9078.5	10290.3	8036.01	473.235	1826.47	2420.37	11810.3	8057.99	11041.4	1844.92	1691.64	2544.91
TVAG_466790	-1.437	0.14	pyruvate-flavodoxin oxidoreductase	1608.97	1900.86	1570.39	4844.66	3683.26	3165.44	101.628	109.969	21.3188	793.457	861.1	1321.2	574.162	1349.96	596.342	276.454	221.758	285.831
TVAG_292710	-0.066	0.935	Ferredoxin 4	2708.55	2989.84	2015.61	7109.89	6008.5	5922.66	1593.36	1620.81	1108.58	3691.23	4076.12	2679	3762.68	5265.07	4390.58	2066.28	2027.23	1733.37
TVAG_003900	-0.517	0.308	Ferredoxin 1	11045.6	11431.5	6963.68	27857.7	23864.7	23441.1	6928.4	7533.67	5371.75	9188.64	9762.82	9898.64	10275.7	15014.7	10629.7	8003.86	7687.95	6496
TVAG_078730	0.499	0.199	Ferredoxin 7	942.035	1297.49	744.885	1751.94	1374.3	1751.85	780.329	812.454	460.131	2435.58	1738.15	1495.65	1788.94	1494.15	1730.73	1141.92	1206.92	982.488
TVAG_399860	-0.637	0.686	Ferredoxin 2	8.16322	9.00553	1.42698	7612.85	6228.87	6936.4	4509.65	4747.52	3987.21	635.712	740.89	757.587	3393.06	3593.29	4427.02	2756.94	2994.72	2593.62
TVAG_047890	1.141	0.028	succinate thiokinase a subunit	5168.13	2997.46	1827.96	9583.29	13977.5	8016.95	2894.2	3275.26	2104.64	15957.5	17987.4	8145.58	6881.64	16550.6	8622.06	14513.3	13930.6	7340.63
TVAG_259190	0.675	0.369	succinate thiokinase, beta subunit	10457.9	6849.06	4704.76	23619.5	30691.7	19044.8	3962.62	4390.54	2387.71	7663.25	10690.2	8178.52	15159.7	23985.9	16498.4	33425.2	33276.5	20522.9
TVAG_183500	0.335	0.496	succinate thiokinase, beta subunit	19420.3	15718.1	12291.3	51075.1	50850.3	36235.5	17192.9	19680.3	12968.4	35218.1	34082.2	25797	27212	38441.6	29902.1	41162.1	37704.8	27504.1
TVAG_144730	0.094	0.881	succinate thiokinase, beta subunit	27208.8	24206.9	17868.7	68823.3	58316.7	50762.9	17900.7	20334.3	13035.9	44900.5	39518.6	33755.9	31893.5	40214.7	33744.9	34346.8	31524	28703.5
TVAG_165340	-0.059	0.934	succinate thiokinase a subunit	14508.5	14283.5	9656.39	41934	35650.4	33217.2	10802.6	11695.2	8166.3	27898.8	25386.5	20026.6	13905.5	20190.9	14089.9	19424	17096	14625.2
TVAG_318670	-0.19	0.812	succinate thiokinase a subunit	15292.2	13617.8	9295.37	48467.2	41496.1	37521.7	10668.3	11772.4	7834.08	7983.47	8782.73	7750.32	23258.2	31286.3	24830.2	25324.5	22316.2	20300.5
