# Supplementary material for: Dissecting the Transcriptomes of Multiple Metronidazole-Resistant and Sensitive Trichomonas vaginalis Strains Identified Distinct Genes and Pathways Associated with Drug Resistance and Cell Death
Source: Biomedicines. 2021 Dec 2;9(12):1817. doi: 10.3390/biomedicines9121817 (PMC8698965; doi:10.3390/biomedicines9121817)
Supplement: Supplementary file 1 [file biomedicines-09-01817-s001.zip › biomedicines-1449287-supplementary/Supplementary Table S5.xlsx]

## Sheet: 工作表1
Supplementary Table S5 Differential expression of the previously identified hydrogenosomal genes involved in drug resistance in the MTZ-R transcriptomes compared with those of MTZ-S in the presence of MTZ
Gene ID	MTZ-R_MTZ/MTZ-S_MTZ (log2FoldChange)	padj	TrichDB Annotation	30001_1_MTZ	30001_2_MTZ	30001_3_MTZ	30236_1_MTZ	30236_2_MTZ	30236_3_MTZ	50148_1_MTZ	50148_2_MTZ	50148_3_MTZ	50142_1_MTZ	50142_2_MTZ	50142_3_MTZ	50143_1_MTZ	50143_2_MTZ	50143_3_MTZ	30238_1_MTZ	30238_2_MTZ	30238_3_MTZ
TVAG_242960	1.773	0.001	pyruvate-flavodoxin oxidoreductase	4935.11	2872.91	4922.46	5612.32	5874.37	11219.7	4035.59	4915.89	2668.76	13079.6	27175	19350.1	2993.53	5039.71	5451.81	26250.6	35913.4	25602.3
TVAG_230580	0.531	0.379	pyruvate-flavodoxin oxidoreductase	3922.45	6232.87	7629.81	16865.6	11237.5	15355.3	3809.66	4585.17	7102.07	8346.68	14353.6	12500.1	5530.28	5883.43	6906.32	8267.62	32255.2	16842.9
TVAG_198110	-0.17	0.831	pyruvate-flavodoxin oxidoreductase	47052.9	45832.5	71995.1	20535.2	14730.5	16499.7	6890.35	7417.27	13797.1	16024.1	25326.5	18796	29265	26188.1	28246.3	8055.5	39927.3	25676
TVAG_466790	-0.856	0.406	pyruvate-flavodoxin oxidoreductase	351.804	513.189	687.162	232.723	135.617	232.773	17.0518	14.0134	26.8095	173.656	185.786	173.707	227.648	171.796	211.842	4.36228	40.5447	31.779
TVAG_105770	-1.387	0.073	pyruvate-flavodoxin oxidoreductase	3538.86	4266.12	8620.91	1251.31	898.464	1150.29	264.303	291.478	1060.19	684.978	1063.79	1231.51	563.558	549.294	521.297	300.998	1942.46	1305.83
TVAG_254890	-1.441	0	pyruvate-flavodoxin oxidoreductase	1601.2	1339.52	1795.54	2102.93	421.127	2292.81	1608.55	1586.31	1679.25	426.525	603.985	680.321	679.977	670.229	785.753	213.752	702.16	551.799
TVAG_292710	-0.372	0.594	Ferredoxin 4	777.037	1096.23	2157.29	1308.64	1232.15	1196.84	437.663	451.23	533.752	463.592	929.649	777.965	294.385	321.552	312.917	499.481	1984.85	1525.39
TVAG_003900	-0.447	0.521	Ferredoxin 1	3484.06	3901.66	7862.72	5330.7	2406.31	4335.4	3030.96	3005.86	5649.49	3113.63	5769.42	7023.62	975.103	1198.05	935.288	693.603	5337.16	3569.36
TVAG_399860	-1.133	0.368	Ferredoxin 2	7.67173	9.97868	1.65183	3986.64	3167.38	3035.75	2385.83	2002.51	5822.53	444.804	575.292	516.167	2114.83	1687.44	2114.96	464.038	746.391	644.246
TVAG_078730	-0.177	0.733	Ferredoxin 7	221.384	395.346	361.751	1033.76	901.141	987.345	495.923	361.545	631.241	420.431	538.709	685.274	637.71	573.594	596.065	331.533	479.165	499.797
TVAG_183500	0.502	0.51	succinate thiokinase, beta subunit	5979.57	4786.91	8625.86	10334.2	5042.82	7080.18	1413.88	1701.22	4279.77	5482.36	7941.47	5179.36	2151.16	3003.6	2401.57	4309.39	21534.8	17741.3
TVAG_047890	0.005	0.995	succinate thiokinase a subunit	6463.98	10176.8	12697.6	15784.7	7644.53	10938.4	3303.79	3452.89	11089.4	6517.19	10035.3	4979.12	5406.45	5082.66	6691.02	7863.56	22174.3	13116
TVAG_259190	-0.22	0.855	succinate thiokinase, beta subunit	5273.77	13258.3	15639.5	46632.2	16051.9	14579.3	1932.54	2006.71	19349.1	2012.28	4311.11	2325.05	3835.16	4956.08	4795.52	11452.6	52077.8	29924.2
TVAG_318670	-0.297	0.705	succinate thiokinase a subunit	5972.99	4364.48	7750.39	9399.97	3379.73	5976.45	1726.49	1852.57	6911.97	1603.02	2359.27	1761.83	2582.73	2928.44	2857.79	2020.83	13121.7	9304.02
TVAG_144730	-0.449	0.462	succinate thiokinase, beta subunit	11695	9341.47	15509	11752.5	4572.62	8150.93	4844.13	5009.77	17538.3	5320.39	6320.33	5519.34	4084.31	4690.47	4125.38	2801.13	18414.7	13516.2
TVAG_165340	-0.579	0.398	succinate thiokinase a subunit	6209.72	5341.44	9068.56	6674.75	2617.77	5799.93	3022.43	2889.55	10648.2	4327.7	4061.48	3016.34	1198.3	1445.57	1336.82	1353.4	11041.1	7206.6
