# Supplementary material for: Dissecting the Transcriptomes of Multiple Metronidazole-Resistant and Sensitive Trichomonas vaginalis Strains Identified Distinct Genes and Pathways Associated with Drug Resistance and Cell Death
Source: Biomedicines. 2021 Dec 2;9(12):1817. doi: 10.3390/biomedicines9121817 (PMC8698965; doi:10.3390/biomedicines9121817)
Supplement: Supplementary file 1 [file biomedicines-09-01817-s001.zip › biomedicines-1449287-supplementary/Supplementary Table S6.xlsx]

## Sheet: 工作表1
Supplementary Table S6 Differential expression of iron-regulated genes between the MTZ-R and MTZ-S transcriptomes
Upregulation of iron-rich (IR)-regulated genes in the MTZ-R transcriptomes
Gene ID	baseMean	MTZ-R/MTZ-S (log2FoldChange)	padj	TrichDB Annotation
TVAG_211310	748.398	1.966	0.082	coiled-coil domain-containing protein
TVAG_397210	26.295	1.946	0.054	leucine-rich repeat protein, BspA family
TVAG_242960	31,155.717	1.642	0	pyruvate-flavodoxin oxidoreductase
TVAG_054830	3,838.063	1.601	0.016	phosphoglucomutase
TVAG_331060	1,181.248	1.538	0.046	conserved hypothetical protein
TVAG_064460	1,397.459	1.431	0.136	Na+ driven multidrug efflux pump
TVAG_178580	3,835.772	1.349	0.123	alpha-amylase
TVAG_121630	8,713.822	1.327	0.005	conserved hypothetical protein
TVAG_230580	33,486.663	1.301	0.098	pyruvate-flavodoxin oxidoreductase
TVAG_049830	86,683.718	1.207	0.07	disulfide oxidoreductase
TVAG_047890	8,876.375	1.141	0.028	succinate thiokinase a subunit
TVAG_300510	13,130.773	1.111	0.066	phosphoglucomutase
TVAG_364620	10,742.046	1.084	0.428	phosphofructokinase
TVAG_361910	1,959.240	1.04	0.568	conserved hypothetical protein
TVAG_297650	1,757.817	1.033	0.018	grpe protein
TVAG_393390	12,776.268	1.021	0.379	conserved hypothetical protein
TVAG_318870	48,511.264	1.005	0.002	spermatogenesis associated factor
Downregulation of IR-regulated genes in the MTZ-R transcriptomes
TVAG_166950	26.301	-2.778	0	conserved hypothetical protein
Upregulation of iron-deficient (ID)-regulated genes in the MTZ-R transcriptomes
TVAG_321740	2,642.914	2.976	0.01	conserved hypothetical protein
TVAG_032750	6.468	2.22	0.14	hypothetical protein
TVAG_167830	9,256.268	2.002	0.001	conserved hypothetical protein
TVAG_465230	3,158.145	1.974	0	dihydrodiol dehydrogenase
TVAG_133500	11,288.230	1.944	0	conserved hypothetical protein
TVAG_542460	12,399.886	1.81	0.01	multidrug resistance protein 1, 2
TVAG_304360	359.342	1.576	0.07	multidrug resistance pump
TVAG_436530	1,852.935	1.505	0.11	Na+ driven multidrug efflux pump
TVAG_354010	2,037.710	1.306	0.215	conserved hypothetical protein
TVAG_171100	4.805	1.259	0.089	malate dehydrogenase
TVAG_062350	4.421	1.239	0.244	conserved hypothetical protein
TVAG_157270	145.566	1.23	0.07	conserved hypothetical protein
TVAG_479680	1,804.784	1.226	0.014	2-nitropropane dioxygenase precursor
TVAG_415010	1,734.420	1.21	0.35	conserved hypothetical protein
TVAG_098820	2,348.993	1.071	0.135	tyrosine aminotransferase
TVAG_012750	35.854	1.05	0.351	conserved hypothetical protein
TVAG_038090	11,265.701	1.008	0.14	alkyl hydroperoxide reductase, subunit C
Downregulation of ID-regulated genes in the MTZ-R transcriptomes
TVAG_318590	14.648	-1.067	0.803	conserved hypothetical protein
TVAG_311620	580.067	-1.445	0.001	conserved hypothetical protein
TVAG_331250	23.463	-3.522	0.059	conserved hypothetical protein
TVAG_320080	84.912	-3.884	0	conserved hypothetical protein
