# Supplementary material for: Dissecting the Transcriptomes of Multiple Metronidazole-Resistant and Sensitive Trichomonas vaginalis Strains Identified Distinct Genes and Pathways Associated with Drug Resistance and Cell Death
Source: Biomedicines. 2021 Dec 2;9(12):1817. doi: 10.3390/biomedicines9121817 (PMC8698965; doi:10.3390/biomedicines9121817)
Supplement: Supplementary file 1 [file biomedicines-09-01817-s001.zip › biomedicines-1449287-supplementary/Supplementary Table S7.xlsx]

## Sheet: 工作表1
Supplementary Table S7 Differential expression of iron-regulated genes between the MTZ-R and MTZ-S transcriptomes in the presence of MTZ
Upregulation of iron-rich (IR)-regulated genes in the MTZ-R transcriptomes treated with MTZ
Gene ID	baseMean	MTZ-R_MTZ/MTZ-S_MTZ (log2FoldChange)	padj	TrichDB Annotation
TVAG_222040	731.172	1.972	0.109	conserved hypothetical protein
TVAG_242960	11,550.725	1.773	0.001	pyruvate-flavodoxin oxidoreductase
TVAG_239840	1,734.952	1.657	0.066	sucrose transport protein
TVAG_227120	2,697.985	1.607	0.018	conserved hypothetical protein
TVAG_397210	2.821	1.521	0.402	leucine-rich repeat protein, BspA family
TVAG_064460	421.8	1.377	0.002	Na+ driven multidrug efflux pump
TVAG_361910	181.71	1.356	0.234	conserved hypothetical protein
TVAG_475690	302.283	1.249	0.011	neurobeachin-like protein
TVAG_010490	27.431	1.236	0.055	centromeric protein E
TVAG_144720	324.629	1.161	0.019	retinal rod rhodopsin-sensitive cGMP 3',5'-cyclic phosphodiesterase
TVAG_003280	162.448	1.153	0.105	conserved hypothetical protein
TVAG_222850	1,979.059	1.042	0.102	kelch repeat protein
Downregulation of IR-regulated genes in the MTZ-R transcriptomes treated with MTZ
TVAG_122360	1,205.469	-1.067	0.009	conserved hypothetical protein
TVAG_013020	36,371.466	-1.131	0.582	alcohol acetaldehyde dehydrogenase
TVAG_147790	12,540.502	-1.149	0.017	cysteine/methionine metabolism pyridoxal-5-phosphate enzymes
TVAG_253650	26,070.499	-1.287	0.007	malate dehydrogenase
TVAG_318870	153,800.315	-1.289	0.019	spermatogenesis associated factor
TVAG_430830	10,583.319	-1.333	0	phosphofructokinase
TVAG_270500	9,232.127	-1.548	0.256	arginine/serine-rich splicing factor
Upregulation of iron-deficient (ID)-regulated genes in the MTZ-R transcriptomes treated with MTZ
TVAG_062350	11.73	4.032	0.023	conserved hypothetical protein
TVAG_321740	1,373.711	3.582	0	conserved hypothetical protein
TVAG_032750	1.336	3.466	0.29	hypothetical protein
TVAG_369130	1,717.843	2.053	0.078	conserved hypothetical protein
TVAG_413130	310.279	1.227	0.015	conserved hypothetical protein
TVAG_133500	4,565.172	1.118	0.001	conserved hypothetical protein
TVAG_157270	14.471	1.088	0.283	conserved hypothetical protein
TVAG_304360	484.386	1.018	0.069	multidrug resistance pump
Downregulation of ID-regulated genes in the MTZ-R transcriptomes treated with MTZ
TVAG_360110	54.287	-1.068	0.12	conserved hypothetical protein
TVAG_468240	915.081	-1.121	0.23	dihydropyrimidine dehydrogenase
TVAG_465230	40,698.479	-1.439	0.061	dihydrodiol dehydrogenase
TVAG_479680	9,499.558	-1.53	0.001	2-nitropropane dioxygenase precursor
TVAG_318590	4.782	-1.574	0.376	conserved hypothetical protein
TVAG_331250	2.851	-2.067	0.311	conserved hypothetical protein
TVAG_320080	8.338	-2.367	0.019	conserved hypothetical protein
TVAG_415420	112.113	-2.453	0	zinc-iron transporter
