# Supplementary material for: Dissecting the Transcriptomes of Multiple Metronidazole-Resistant and Sensitive Trichomonas vaginalis Strains Identified Distinct Genes and Pathways Associated with Drug Resistance and Cell Death
Source: Biomedicines. 2021 Dec 2;9(12):1817. doi: 10.3390/biomedicines9121817 (PMC8698965; doi:10.3390/biomedicines9121817)
Supplement: Supplementary file 1 [file biomedicines-09-01817-s001.zip › biomedicines-1449287-supplementary/Supplementary Table S8.xlsx]

## Sheet: 工作表1
Supplementary Table S8 Shared DEGs in all MTZ-R transcriptomes compared with those of MTZ-S
Shared upregulated genes in the MTZ-R transcriptomes
Gene ID	MTZ-R/MTZ-S (log2FoldChange)	padj	TrichDB Annotation	30001_1	30001_2	30001_3	30236_1	30236_2	30236_3	50148_1	50148_2	50148_3	50142_1	50142_2	50142_3	50143_1	50143_2	50143_3	30238_1	30238_2	30238_3
TVAG_195930	11.214	0	5'-nucleotidase surE	0	0	0	0	0	1.04401	0	0.820661	0	755.598	775.236	816.144	129.783	67.9161	115.382	997.513	890.959	716.876
TVAG_000330	10.605	0	conserved hypothetical protein	0	0	0	0	0	0	0.883725	0.820661	0	6.3098	2.45328	8.53962	12.4592	5.22432	17.0036	1309.12	1174.53	918.153
TVAG_355500	10.524	0	conserved hypothetical protein	0	0.692733	0	0	1.08555	0	0.883725	1.64132	0	990.638	809.582	689.27	669.683	620.649	771.237	595.658	630.932	440.235
TVAG_154640	9.198	0	leucine-rich repeat protein, BspA family	0.816322	0	0	1.29294	1.08555	3.13203	0	0	0	1208.33	1013.2	1105.27	10.3827	10.4486	27.9346	19.0003	15.6997	12.867
TVAG_407240	9.146	0	60S ribosomal protein L10	0	1.38547	0	15.5153	4.34219	5.22005	1.76745	0.820661	0.59219	4842.77	4326.36	3798.91	503.56	283.158	182.182	602.308	565.19	806.945
TVAG_219670	9.083	0	conserved hypothetical protein	0	0	0	0	0	0	0.883725	3.28264	0	577.347	404.791	450.16	229.457	100.307	259.913	110.201	108.917	82.7165
TVAG_355510	8.626	0	leucine-rich repeat protein, BspA family	0	0	0	0	1.08555	3.13203	0	0	0	277.631	239.195	134.194	240.878	221.511	238.051	11.4002	9.81232	20.2196
TVAG_219680	8.463	0	guanylate cyclase beta 1 subunit	0	0	0	0	1.08555	0	3.5349	3.28264	0.59219	507.939	296.847	428.201	433.996	141.057	409.302	289.754	248.252	222.415
TVAG_451560	8.309	0	conserved hypothetical protein	1.63264	0	0.713491	0	0	0	0	0	0	72.5627	88.318	67.097	75.7935	53.288	115.382	164.352	134.429	105.693
TVAG_137010	8.002	0	conserved hypothetical protein	7.34689	0	0	11.6365	10.8555	7.30806	222.699	260.97	157.522	36712	29027.2	37508.5	875.26	837.981	1472.03	24656.6	24010.7	18871.3
TVAG_321590	7.603	0	conserved hypothetical protein	2.44896	3.46367	2.85397	0	1.08555	2.08802	1.76745	1.64132	0.59219	258.702	258.821	189.092	656.185	559.002	722.655	190.003	200.171	173.705
TVAG_004790	7.467	0	conserved hypothetical protein	4.08161	2.77093	0.713491	0	0	0	0	0	0.59219	252.392	228.155	203.731	94.4823	167.178	123.884	168.152	212.927	153.485
TVAG_177180	7.166	0	WD-repeat protein	133.877	104.603	68.4952	112.486	74.9027	85.6088	66.2793	68.1149	50.9283	8327.36	9096.75	9602.2	26267.1	21846	28799.3	1718.57	1552.31	2679.09
TVAG_195940	7.125	0	acyltransferase	0	0	0	0	0	0	0	0	0	34.7039	20.8529	34.1585	45.6838	20.8973	27.9346	3.80005	0.981232	10.1098
TVAG_305970	6.927	0	hypothetical protein	0	0.692733	0.713491	0	0	3.13203	1.76745	0.820661	1.77657	96.2244	137.384	123.215	107.98	130.608	139.673	105.451	114.804	159.918
TVAG_052420	6.818	0	conserved hypothetical protein	6.53057	5.54187	2.85397	1.29294	3.25664	1.04401	0	2.46198	0	102.534	85.8647	78.0766	44.6455	22.987	34.0073	880.662	754.567	607.506
TVAG_387850	6.553	0	ankyrin repeat-containing protein	3.26529	1.38547	0.713491	1.29294	0	0	0	1.64132	2.96095	11.0421	17.1729	6.09973	41.5307	63.7367	57.0837	295.454	352.262	254.583
TVAG_336050	6.055	0	conserved hypothetical protein	19.5917	18.7038	12.1294	0	1.08555	0	0.883725	5.74463	1.18438	455.883	406.017	309.866	719.519	685.43	885.404	212.803	191.34	149.809
TVAG_113870	5.905	0	Acetyl-CoA hydrolase	2.44896	6.92733	4.28095	84.0413	62.9617	46.9804	4.41862	5.74463	8.88285	2643.81	5343.24	4012.4	375.853	241.363	448.167	203.303	158.96	79.9592
TVAG_034220	5.884	0	conserved hypothetical protein	6.53057	2.0782	2.85397	7.75766	5.42773	10.4401	1.76745	3.28264	6.51409	26.8166	30.666	10.9795	810.887	714.687	1020.22	45.6006	40.2305	34.0057
TVAG_305980	5.795	0	conserved hypothetical protein	2.44896	0.692733	0	0	2.17109	1.04401	0	0	0	17.3519	17.1729	18.2992	57.1047	90.9031	110.524	5.70008	6.86862	14.7051
TVAG_525700	5.783	0	conserved hypothetical protein	6.53057	11.7765	9.98888	85.3342	193.227	97.0929	122.838	114.893	79.3534	416.447	375.351	283.028	12110.4	12726.4	11872.2	726.76	715.318	460.455
TVAG_233960	5.346	0	vps9-ankyrin repeat-containing protein	0	0	0	0	0	0	0	0	0.59219	6.3098	11.0397	2.43989	5.19134	10.4486	10.9309	7.6001	8.83109	9.19072
TVAG_344940	5.181	0	conserved hypothetical protein	0	0	0.713491	0	0	0	0	0	0.59219	3.1549	9.81311	2.43989	7.26787	11.4935	13.36	12.3502	6.86862	12.867
TVAG_043070	5.156	0	fructose-bisphosphate aldolase	26.9386	14.5474	22.1182	6.46471	10.8555	5.22005	4.41862	20.5165	12.436	67.8303	90.7713	43.9181	290.715	111.8	303.637	1343.32	1259.9	913.557
TVAG_333180	4.864	0	ankyrin repeat-containing protein	3.26529	0.692733	0	2.58589	2.17109	6.26406	0.883725	0	1.18438	61.5205	71.1451	51.2377	62.2961	80.4545	51.0109	37.0505	22.5683	22.9768
TVAG_011440	4.644	0	2-5A-dependent ribonuclease	1.63264	0	0.713491	0	1.08555	0	0.883725	2.46198	2.96095	63.098	58.8787	67.097	7.26787	12.5384	14.5746	8.55011	17.6622	10.1098
TVAG_241690	4.58	0	ankyrin repeat domain protein	2.44896	2.77093	3.56746	1.29294	0	0	2.65117	0.820661	1.77657	11.0421	17.1729	7.31968	61.2578	141.057	74.0873	17.1002	23.5496	28.4912
TVAG_114120	4.482	0	conserved hypothetical protein	0.816322	0	0	0	0	2.08802	1.76745	3.28264	4.14533	61.5205	45.3856	54.8976	16.6123	39.7048	34.0073	12.3502	15.6997	5.51443
TVAG_156760	4.125	0	Clan MA, family M8, leishmanolysin-like metallopeptidase	3.26529	0.692733	2.14047	160.325	188.885	108.577	311.071	322.52	210.227	1243.03	718.81	2266.66	7355.09	3920.33	4649.28	863.561	762.417	1032.12
TVAG_221990	4.032	0	conserved hypothetical protein	2024.48	2376.77	2764.07	1022.72	635.045	689.046	313.722	347.96	765.701	47383.4	25243	25937.3	7137.05	1667.6	7318.85	22172.3	20915.9	21143.2
TVAG_485230	3.988	0	conserved hypothetical protein	4.08161	4.84913	0.713491	18.1012	14.1121	30.2763	11.4884	11.4893	9.47504	44.1686	89.5446	45.138	561.703	198.524	508.895	72.201	63.7801	58.8206
TVAG_410370	3.616	0	MYB81	9.79586	4.84913	4.99444	51.7177	44.5074	38.6283	36.2327	26.2612	23.0954	266.589	179.089	231.79	600.119	174.492	395.942	438.906	354.225	271.126
TVAG_446260	3.599	0	guanylate cyclase	25.306	26.3239	9.27539	20.6871	16.2832	16.7041	31.8141	29.5438	41.4533	59.9431	76.0516	52.4577	171.314	110.756	213.76	654.559	711.393	589.125
TVAG_277640	3.498	0	2-5A-dependent ribonuclease	7.34689	12.4692	3.56746	2.58589	6.51328	4.17604	0.883725	0	0	48.9009	61.3319	47.5779	57.1047	89.8583	54.6546	27.5504	14.7185	23.8959
TVAG_336060	3.459	0.002	conserved hypothetical protein	1.63264	1.38547	0	1.29294	0	4.17604	68.0468	93.5554	66.3253	293.406	210.982	191.532	442.302	417.945	642.495	133.002	138.354	136.023
TVAG_599450	3.396	0.007	conserved hypothetical protein	2.44896	2.0782	0.713491	2.58589	0	0	192.652	202.703	126.136	1189.4	939.605	722.208	277.217	196.434	374.08	688.759	682.938	504.57
TVAG_485150	3.389	0.005	conserved hypothetical protein	0	0	0	7.75766	20.6254	19.8362	0	0	0	61.5205	36.7992	31.7186	62.2961	100.307	81.3746	33.2504	58.8739	28.4912
TVAG_244130	3.308	0	conserved hypothetical protein	3154.27	4297.03	3284.91	1879.94	1775.95	1688.16	1157.68	1194.88	807.747	46694.1	43916.1	44612.2	6289.82	7470.77	3976.42	13770.4	13942.3	9877.26
TVAG_338210	3.305	0	leucine-rich repeat protein, BspA family	147.754	112.223	128.428	0	0	1.04401	56.5584	49.2397	17.7657	948.047	786.276	564.835	279.294	298.831	342.502	681.159	738.868	440.235
TVAG_373900	3.304	0.02	conserved hypothetical protein	0	0	0	2.58589	1.08555	0	161.722	145.257	125.544	389.63	404.791	359.884	313.557	188.075	326.713	793.26	762.417	773.858
TVAG_335840	3.247	0	conserved hypothetical protein	4.08161	1.38547	0.713491	1.29294	3.25664	0	4.41862	1.64132	1.77657	44.1686	39.2524	20.7391	11.4209	8.35891	9.71637	13.3002	5.88739	24.8149
TVAG_426200	3.24	0	conserved hypothetical protein	34.2855	25.6311	34.9611	106.021	72.7316	76.2127	32.6978	19.6959	37.308	403.827	377.805	387.943	384.159	251.812	456.669	609.908	613.27	626.807
TVAG_005050	3.217	0	ankyrin repeat domain protein	17.1428	16.6256	11.4159	56.8895	73.8172	121.105	167.908	203.524	271.223	1047.43	1519.81	1971.43	1047.61	590.348	1502.39	391.405	383.662	287.669
TVAG_103510	3.207	0	leucine-rich repeat protein, BspA family	12.2448	11.0837	21.4047	24.5659	11.941	24.0122	2.65117	4.10331	4.73752	72.5627	45.3856	45.138	200.386	133.743	179.753	152.002	132.466	102.017
TVAG_316160	3.19	0	protein phosphatase-5	4.08161	6.92733	9.27539	56.8895	49.9351	62.6406	7.95352	6.56529	9.47504	113.576	94.4512	226.91	372.738	117.025	265.986	237.503	252.177	245.392
TVAG_415270	3.095	0.002	conserved hypothetical protein	4.89793	3.46367	7.13491	458.995	566.655	585.689	19.4419	20.5165	27.2407	2093.28	2458.18	1908	1335.21	1462.81	1587.41	1131.46	1236.35	1246.26
TVAG_108400	3.072	0.003	histidinol-phosphate aminotransferase	0.816322	0	0.713491	49.1318	84.6726	129.457	310.187	334.83	247.535	1536.44	1367.7	1352.92	753.782	866.192	915.768	1024.11	986.138	930.101
TVAG_114330	3.045	0	golgin IMH1	122.448	109.452	105.597	93.0919	58.6195	42.8044	75.1166	96.838	127.321	1202.02	2236.16	1216.29	773.509	455.56	392.298	159.602	111.86	319.837
TVAG_158260	3.008	0	conserved hypothetical protein	103.673	121.228	131.996	224.972	120.496	124.237	53.9072	56.6256	46.783	1446.52	792.409	918.62	807.772	265.395	830.75	972.813	700.6	1158.95
TVAG_396470	2.97	0.003	leucine-rich repeat protein, BspA family	0	0.692733	0	62.0612	103.127	83.5207	57.4421	41.0331	65.1409	154.59	250.234	198.851	141.204	229.87	172.466	621.308	839.935	623.131
TVAG_345130	2.962	0.001	conserved hypothetical protein	2095.5	1564.88	2293.16	1386.03	790.278	1412.54	21.2094	23.7992	21.911	17547.5	12476.1	14916.3	3514.54	3531.64	4142.82	5791.28	6276.94	6689.92
TVAG_080840	2.874	0	conserved hypothetical protein	333.059	270.859	343.189	175.84	145.463	231.77	79.5352	63.1909	68.694	2157.95	1496.5	2001.93	1539.75	1262.2	1689.43	698.259	847.785	860.251
TVAG_214470	2.868	0	leucine-rich repeat protein, BspA family	5.71425	2.0782	2.85397	3.87883	1.08555	2.08802	16.7908	12.3099	18.9501	34.7039	38.0258	60.9973	59.1813	117.025	77.7309	25.6503	31.3994	44.1154
TVAG_005060	2.828	0	ankyrin repeat domain protein	86.5301	77.5861	72.7761	111.193	108.555	157.645	208.559	194.497	301.425	842.358	1359.12	1701.83	1495.11	765.885	2148.53	340.104	378.756	337.299
TVAG_311210	2.803	0	conserved hypothetical protein	31.0202	29.7875	24.2587	0	0	3.13203	22.9768	34.4678	42.6377	187.717	147.197	101.256	234.648	162.999	242.909	84.5511	67.705	96.5025
TVAG_050340	2.791	0	conserved hypothetical protein	255.509	234.144	294.672	727.927	525.405	416.56	232.42	227.323	471.975	4175.51	2322.03	3215.78	2591.52	780.513	3286.56	2311.38	2015.45	2712.18
TVAG_031910	2.788	0	calcium/calmodulin-dependent protein kinase kinase	10.6122	16.6256	24.2587	63.3542	90.1004	82.4767	26.5117	35.2884	39.6767	558.417	553.214	548.976	186.888	154.64	167.607	201.403	162.885	140.618
TVAG_271790	2.735	0	Clan MA, family M8, leishmanolysin-like metallopeptidase	21.2244	12.4692	16.4103	11.6365	6.51328	21.9242	15.0233	13.1306	21.3188	99.3793	76.0516	151.273	74.7553	60.6021	80.16	152.952	146.204	96.5025
TVAG_126170	2.705	0	conserved hypothetical protein	9.79586	11.7765	28.5397	9.0506	3.25664	4.17604	10.6047	23.7992	34.9392	194.026	187.676	79.2965	123.554	43.8843	63.1564	56.0507	34.3431	118.56
TVAG_315580	2.657	0.011	CAMK family protein kinase	39.1834	37.4076	51.3714	0	0	0	146.698	144.436	178.841	432.221	596.146	405.022	469.297	176.582	540.473	357.205	494.541	304.213
TVAG_247080	2.572	0	adenylate cyclase	49.7956	56.8041	58.5063	33.6165	21.7109	36.5403	68.9305	68.1149	127.321	596.276	496.789	469.679	377.929	175.537	262.342	239.403	202.134	300.536
TVAG_450600	2.385	0	conserved hypothetical protein	12.2448	19.3965	7.13491	33.6165	17.3687	26.1002	91.0236	93.5554	42.0455	145.125	174.183	170.792	268.911	234.049	326.713	156.752	168.772	144.294
TVAG_400750	2.356	0	conserved hypothetical protein	545.303	617.225	576.501	601.218	496.095	648.33	657.491	636.012	675.096	4830.15	4556.96	4718.75	1212.7	709.462	1022.65	4077.45	3713.96	3080.73
TVAG_157870	2.325	0	leucine-rich repeat protein, BspA family	18.7754	14.5474	20.6913	50.4248	23.882	53.2445	117.535	110.789	123.175	285.518	251.461	241.549	549.244	188.075	606.058	171.952	217.834	163.595
TVAG_133370	2.324	0	conserved hypothetical protein	50.6119	21.4747	40.669	108.607	100.956	87.6968	18.5582	32.0058	19.5423	274.476	203.622	240.329	273.064	148.371	216.189	370.505	270.82	386.929
TVAG_387720	2.281	0	ankyrin repeat-rich membrane-spanning protein	763.261	1025.25	886.87	760.25	652.414	691.134	763.538	757.47	667.398	6699.43	4944.58	5687.39	1868.88	1038.59	1651.78	4334.91	3938.67	3711.21
TVAG_040100	2.276	0	conserved hypothetical protein	44.8977	45.7204	62.7872	29.7377	46.6785	52.2005	53.0235	54.9843	53.2971	252.392	133.704	126.874	144.319	104.486	120.24	359.105	476.879	431.045
TVAG_262530	2.268	0	cortactin-binding protein	6.53057	5.54187	7.84841	2.58589	4.34219	4.17604	7.95352	12.3099	11.2516	45.746	44.159	40.2582	28.0332	43.8843	32.7927	29.4504	27.4745	22.9768
TVAG_485200	2.244	0	conserved hypothetical protein	146.938	347.059	350.324	104.728	75.9883	158.689	77.7678	71.3975	147.455	559.995	429.324	490.418	1403.74	640.501	1142.89	641.258	696.675	1014.66
TVAG_140850	2.201	0	conserved hypothetical protein	14707.7	17433.3	14877.7	18098.6	14492	12084.4	6770.21	7926.76	10341.4	105547	87659.3	91636.3	62479.8	56272.2	61134.2	24861.8	22290.6	24744.2
TVAG_401140	2.177	0	conserved hypothetical protein	84.0811	71.3515	140.558	78.8695	81.416	82.4767	130.791	149.36	91.1972	728.782	864.78	896.661	454.761	317.639	256.269	191.903	202.134	209.548
TVAG_161100	2.169	0	heat shock protein 70kD	1044.89	799.414	1194.38	2603.99	2364.32	1395.84	2380.75	2547.33	2049.57	15388	10410.5	11809.1	9148.18	3856.59	9291.28	4221.86	4289.95	5263.52
TVAG_040090	2.163	0	cysteine synthase	4403.24	5625.69	4791.09	9507.01	7523.92	9680.05	2074.1	2329.04	1235.31	29869	17954.3	18989.7	32916.2	13094.2	23873.1	24411.5	25108.7	24949.1
TVAG_361490	2.143	0.025	CAMK family protein kinase	69.3873	37.4076	54.9388	0	0	0	43.3025	43.495	27.2407	168.787	114.077	50.0178	329.131	79.4096	132.386	111.151	106.954	130.508
TVAG_397320	2.116	0	adenosine diphosphatase	562.446	607.527	429.522	1003.32	1153.94	1428.2	970.33	846.922	951.057	6268.78	4476.01	5848.42	3627.71	3916.15	3899.91	2574.53	2654.23	1212.26
TVAG_062550	2.106	0	Clan SB, family S8, subtilisin-like serine peptidase	40.8161	36.7149	42.8095	71.1118	43.4219	45.9364	36.2327	33.6471	46.1908	178.252	212.209	164.693	389.35	146.281	321.855	113.051	88.3109	89.15
TVAG_426540	2.105	0	AGC family protein kinase	7.34689	7.62007	7.84841	20.6871	8.68437	11.4841	8.83725	9.02727	14.8047	64.6754	66.2385	39.0383	57.1047	27.1665	41.2946	29.4504	23.5496	61.5778
TVAG_436850	2.067	0.014	conserved hypothetical protein	37.5508	22.8602	18.5508	33.6165	18.4543	25.0562	0	0.820661	0	83.6048	67.4651	31.7186	113.171	67.9161	75.3019	92.1512	56.9115	66.1732
TVAG_185150	2.041	0	CMGC family protein kinase	35.1018	16.6256	22.1182	18.1012	24.9676	22.9682	35.349	30.3645	42.6377	110.421	180.316	126.874	136.013	157.774	109.309	75.051	74.5736	58.8206
TVAG_109730	2.04	0.012	40S ribosomal protein S23	628.568	763.392	557.95	14.2224	15.1977	8.35207	438.327	486.652	316.229	1963.92	1913.56	1793.32	1199.2	833.801	1176.9	1501.97	1454.19	1447.54
TVAG_544880	2.021	0	conserved hypothetical protein	1697.13	1799.72	3080.14	7263.75	6343.93	6032.29	7103.38	7523	5012.89	18960.9	21162	17853.9	26980.4	19579.7	29766.1	16922.6	17231.4	17629.6
TVAG_151620	2.008	0	heat shock protein 70 (HSP70)-4	125.714	60.2678	91.3269	294.791	225.794	106.489	283.676	286.411	264.117	763.486	677.105	674.63	1696.53	521.387	1518.18	379.055	331.656	430.126
TVAG_422640	2.006	0	26S proteasome non-ATPase regulatory subunit	75.1016	67.8879	94.1809	80.1624	61.8762	55.3325	56.5584	55.8049	111.924	501.629	581.427	401.362	293.83	143.146	171.251	198.553	173.678	189.329
TVAG_490390	1.984	0	conserved hypothetical protein	28.5713	38.7931	47.0904	36.2024	34.7375	36.5403	18.5582	11.4893	37.308	124.619	117.757	152.493	306.289	68.961	154.247	72.201	68.6862	79.9592
TVAG_465230	1.974	0	dihydrodiol dehydrogenase	143.673	286.099	306.088	2561.32	1843.26	1930.37	1634.01	1770.99	1059.43	3913.65	4958.07	6767.04	3003.71	3476.26	3474.82	5198.47	5931.55	8587.81
TVAG_133500	1.944	0	conserved hypothetical protein	1791.01	1950.04	3539.63	3637.05	3916.65	3496.39	8566.83	9089.64	5935.52	22180.5	24218.8	20057.1	11499.9	9928.29	12869.3	19804	20906.1	19801.4
TVAG_319570	1.884	0	conserved hypothetical protein	158.366	178.032	139.844	21.98	54.2773	60.5525	215.629	214.193	162.26	623.093	430.55	716.108	404.924	684.386	400.8	382.855	385.624	430.126
TVAG_099320	1.884	0.002	fibroblast growth factor, BASic, antisense	155.101	110.145	104.883	1669.19	1567.53	993.897	726.422	696.741	535.932	2932.48	2096.33	3308.49	3592.41	1926.73	4260.63	2286.68	2095.91	1695.69
TVAG_339630	1.883	0	thioredoxin	3163.25	3756	3183.6	2284.63	1374.3	1459.52	716.701	794.4	595.743	15048.9	10105.1	8538.4	7774.55	3287.14	6320.5	4708.26	4065.24	4065.97
TVAG_072440	1.882	0	coiled-coil domain-containing protein	106.938	140.625	144.839	202.992	146.549	232.814	87.4887	112.431	110.147	749.289	667.292	760.027	597.004	250.767	473.673	371.455	409.174	448.507
TVAG_019280	1.845	0	conserved hypothetical protein	12.2448	19.3965	27.1127	10.3435	27.1387	18.7922	42.4188	49.2397	49.1517	77.295	84.6381	96.3758	114.209	80.4545	97.1637	130.152	107.936	137.861
TVAG_475160	1.827	0	HSP90 co-chaperone	1478.36	1847.52	1606.78	2048.02	1367.79	1378.09	1110.84	1090.66	1116.28	9955.28	6181.03	6355.92	8248	2363.48	6465.03	2482.38	2176.37	2066.07
TVAG_475150	1.821	0	AGC family protein kinase	18.7754	14.5474	17.8373	16.8083	31.4809	25.0562	24.7443	20.5165	47.3752	69.4078	168.05	85.3962	116.286	68.961	91.091	49.4007	58.8739	64.335
TVAG_433140	1.807	0	conserved hypothetical protein	109.387	117.765	131.996	45.253	79.2449	45.9364	139.628	125.561	123.175	416.447	493.109	319.626	483.833	456.605	470.029	168.152	191.34	225.173
TVAG_483040	1.784	0	Na+ driven multidrug efflux pump	561.629	521.628	500.157	811.968	544.944	694.266	441.862	453.826	435.852	2333.05	2414.03	1596.91	1575.05	1043.82	1497.54	2341.78	2362.81	1927.29
TVAG_097570	1.762	0	conserved hypothetical protein	89.7954	87.2844	74.9166	73.6977	65.1328	57.4205	123.721	114.072	129.097	301.293	209.755	198.851	372.738	125.384	444.524	346.755	342.45	429.206
TVAG_336370	1.76	0	pc-MYB2	430.201	430.187	525.843	1002.03	1487.2	1599.42	1249.59	1447.65	333.403	3878.95	4753.23	3956.29	2368.29	2015.54	2549.33	2909.89	2813.19	3556.81
TVAG_099020	1.754	0.156	eukaryotic translation initiation factor 4g	950.198	1300.26	784.127	0	1.08555	1.04401	938.515	951.146	654.962	2441.89	2156.43	2121.49	2304.95	2078.23	2663.5	1793.62	1744.63	1523.82
TVAG_057580	1.75	0	conserved hypothetical protein	32.6529	28.4021	42.096	34.9095	26.0531	22.9682	14.1396	13.9512	27.8329	77.295	164.37	54.8976	140.166	66.8713	61.9418	78.851	90.2734	82.7165
TVAG_255980	1.681	0	conserved hypothetical protein	4865.28	5850.83	4101.15	5408.38	5340.89	5796.34	3569.36	3806.23	2086.28	37131.6	26153.2	17251.3	8218.93	9073.59	7299.42	9565.68	9649.44	6585.15
TVAG_501090	1.671	0	conserved hypothetical protein	17.1428	20.0893	23.5452	25.8589	31.4809	28.1883	22.0931	36.1091	33.7548	83.6048	74.825	111.015	117.324	51.1983	76.5164	107.351	52.9865	83.6355
TVAG_400370	1.662	0.25	conserved hypothetical protein	1059.59	1189.42	809.099	927.04	910.774	863.396	0	0	0	2183.19	1993.29	2258.12	1829.43	1623.72	1985.78	2376.93	2100.82	1876.74
TVAG_383560	1.644	0	chaperone protein DNAj	536.323	540.332	435.943	263.76	154.148	194.186	251.861	287.231	227.401	1437.06	744.57	845.423	1441.12	452.426	1240.05	1069.71	991.044	823.488
TVAG_407200	1.639	0	conserved hypothetical protein	17.1428	17.3183	22.1182	28.4447	41.2508	41.7604	27.3955	33.6471	57.4424	78.8725	105.491	73.1968	124.592	89.8583	100.807	91.2012	95.1795	132.346
TVAG_091430	1.629	0.085	conserved hypothetical protein	3464.47	2628.23	3812.9	1899.33	1581.64	2128.73	30.0466	26.2612	35.5314	6316.11	4376.65	4554.06	6368.73	5815.71	7089.31	4342.51	4619.64	4804.91
TVAG_057020	1.615	0	60S ribosomal protein L22	65.3057	35.3294	63.5007	46.5459	40.1652	54.2885	37.1164	53.343	86.4597	153.013	112.851	134.194	239.84	64.7815	157.891	228.003	231.571	158.08
TVAG_440390	1.604	0	CAMK family protein kinase	468.569	627.616	407.404	460.288	830.443	602.393	734.375	769.78	906.05	2616.99	2660.58	2986.43	1485.76	1031.28	1798.74	1930.43	1720.1	1431.91
TVAG_473860	1.603	0	conserved hypothetical protein	113.469	157.25	181.94	184.891	240.991	162.865	149.349	187.111	172.919	320.222	504.149	867.382	451.646	881.865	290.277	456.956	477.86	457.698
TVAG_120890	1.569	0	conserved hypothetical protein	321.631	350.523	291.104	400.812	531.918	433.264	310.187	275.742	123.175	1071.09	1094.16	735.628	1399.58	1238.16	1353	839.811	885.071	388.767
TVAG_224190	1.561	0	conserved hypothetical protein	8435.87	13140.5	10449.1	15896.7	18529.2	16420.2	8632.22	8846.73	7728.08	43159	44398.2	41639.2	26416.6	35100.1	27111.1	35000.4	35677.6	30477.3
TVAG_284390	1.507	0	leucine-rich repeat protein, BspA family	226.121	181.496	193.356	85.3342	93.357	63.6846	182.047	172.339	193.646	489.009	329.966	370.864	566.894	411.676	637.637	375.255	396.418	388.767
TVAG_457350	1.498	0.016	r2r3-MYB transcription factor	67.7547	26.3239	67.7817	596.047	549.287	435.352	614.189	567.077	408.611	1484.38	1054.91	1025.97	1418.27	865.147	1145.32	911.062	731.999	774.777
TVAG_158760	1.465	0	conserved hypothetical protein	756.73	1086.9	816.234	1481.71	1571.87	1147.37	1390.98	1443.54	781.098	5779.78	4283.42	3962.39	3250.82	2188.99	2825.03	2292.38	2266.65	2078.02
TVAG_281060	1.443	0	conserved hypothetical protein	816.322	773.783	695.654	174.547	278.986	266.222	299.583	292.976	261.156	1190.97	1019.34	996.696	857.609	1236.07	1110.1	1447.82	1524.83	1119.43
TVAG_391100	1.439	0	Clan MA, family M8, leishmanolysin-like metallopeptidase	871.015	768.934	776.992	1052.46	1049.72	1041.92	1489.96	1492.78	1270.84	2965.61	2861.75	2886.39	3204.09	2432.44	4380.87	2788.29	2797.49	2296.76
TVAG_019260	1.428	0	conserved hypothetical protein	12.2448	18.0111	14.9833	37.4953	44.5074	32.3643	28.2792	31.1851	59.219	67.8303	88.318	86.6162	93.4441	83.5891	86.2328	77.901	60.8364	102.017
TVAG_494730	1.347	0	lipid A export ATP-binding/permease protein msba	1093.05	1428.42	1018.15	1071.85	488.496	919.772	933.213	1015.98	532.971	1708.38	1440.07	1577.39	2248.89	1176.52	2040.44	3613.85	4083.89	3737.86
TVAG_359170	1.332	0	serine/threonine protein kinase	356.733	605.449	612.889	460.288	639.387	537.665	570.886	588.414	277.145	1148.38	1549.24	2217.86	1377.78	1256.97	1148.96	1121.01	953.758	931.02
TVAG_201990	1.316	0	ubiquitin protein ligase E3a	2558.35	3087.51	2213.96	2763.02	1956.16	2034.77	2561.03	2802.56	1832.83	5722.99	4126.41	4870.03	10432.5	6280.67	8815.18	4921.06	4753.09	4376.62
TVAG_114560	1.306	0	conserved hypothetical protein	728.159	910.252	610.035	1300.7	1313.51	1338.42	1103.77	1235.92	605.81	4016.19	3676.24	2631.42	2293.53	1802.39	2120.6	2183.13	2173.43	1719.58
TVAG_052020	1.289	0	PIKK family atypical protein kinase	1611.42	1279.48	1414.85	2885.85	1758.59	1466.83	1900.89	1898.19	1599.5	5920.17	4582.72	4912.72	3564.37	3051	3902.34	4857.41	4557.82	3301.31
TVAG_031010	1.289	0	triadin	1172.24	1199.81	1196.53	1181.75	830.443	570.029	1108.19	1285.98	1172.54	2847.3	2345.33	2353.28	2759.72	1757.46	1918.98	3237.64	3042.8	3483.28
TVAG_172670	1.27	0	conserved hypothetical protein	159.999	107.374	70.6356	142.224	158.49	76.2127	174.094	149.36	98.3035	287.096	245.328	325.726	262.682	351.074	309.709	355.305	327.732	270.207
TVAG_071350	1.265	0	conserved hypothetical protein	193.468	243.149	185.508	305.134	360.402	279.794	117.535	123.92	157.522	496.897	385.165	445.28	568.971	504.669	533.186	644.108	619.157	518.356
TVAG_150550	1.236	0	DNAj/HSP40	288.978	304.11	438.084	378.832	257.275	223.418	284.559	329.906	299.056	1101.06	772.782	744.167	1110.95	341.67	964.35	595.658	514.166	464.131
TVAG_321730	1.222	0	conserved hypothetical protein	146.122	248.691	196.21	118.951	98.7848	129.457	145.815	132.126	146.271	440.108	507.828	380.623	320.825	310.324	299.993	273.604	304.182	352.924
TVAG_228270	1.199	0	hypothetical protein	195.917	164.871	251.862	252.124	230.136	157.645	129.024	178.904	238.06	421.179	375.351	411.122	888.757	220.466	395.942	495.907	432.723	484.351
TVAG_276130	1.184	0	conserved hypothetical protein	3310.18	3984.6	2950.29	4023.64	3268.58	3223.9	1951.26	2064.78	1457.38	11357.6	7104.69	6904.9	7084.1	4413.5	6036.29	5791.28	5491.96	5439.99
TVAG_455110	1.148	0	conserved hypothetical protein	5924.86	5887.54	4767.55	9847.05	7230.83	6124.16	9632.6	10122	7540.94	22089	13488.1	17006.1	18107.4	14336.6	17043.7	16392.5	15194.4	14936.8
TVAG_212040	1.137	0	sua5 protein	1046.52	1221.29	1167.99	2293.68	1654.37	2133.95	2201.36	2507.12	2024.7	4801.76	4013.56	3979.46	4119.85	4951.61	3857.4	3539.75	3233.16	3231.46
TVAG_143490	1.11	0	glycogen debranching enzyme	963.259	879.079	836.925	1130.03	855.411	828.943	849.259	874.004	695.231	3699.12	2223.9	2265.44	1541.83	1174.43	1389.44	1645.42	1719.12	1416.29
TVAG_098200	1.029	0	conserved hypothetical protein	935.504	784.867	672.822	691.724	699.092	811.195	904.934	959.353	1042.25	1610.58	1327.22	1390.74	2622.66	1355.19	2974.42	1385.12	1237.33	1404.34
TVAG_368970	1.027	0	peptidylprolyl isomerase	1292.24	1316.19	1158	1992.42	1753.16	1270.56	1746.24	1815.3	1930.54	3806.39	3254.27	3334.11	3677.54	1678.05	3312.07	3035.29	2991.78	4000.72
TVAG_084770	1.016	0	conserved hypothetical protein	705.302	966.363	461.629	775.766	616.591	702.618	858.98	768.139	540.077	1859.81	1110.11	955.218	1975.82	1542.22	2065.94	1228.37	1226.54	971.459
TVAG_100490	0.997	0	heat shock protein 70kD	309.386	302.724	393.847	389.176	260.531	383.151	268.652	278.204	428.153	919.653	682.011	744.167	908.484	443.022	791.884	584.258	441.554	504.57
TVAG_494490	0.985	0	Clan MA, family M8, leishmanolysin-like metallopeptidase	3182.02	3085.43	2537.89	2200.59	1998.49	1688.16	2764.29	2965.87	2080.95	5506.88	4126.41	4500.38	5891.13	4678.9	7005.5	4695.91	3853.3	4281.04
TVAG_090070	0.941	0	conserved hypothetical protein	1984.48	2359.45	1577.53	3850.38	4257.51	3348.14	4144.67	4201.78	2936.67	7633.28	5657.26	6043.61	6984.43	6275.45	6633.85	5457.82	5111.24	5222.17
TVAG_239900	0.92	0	peptide N-glycanase	2036.72	2376.08	1661.01	2376.43	2003.92	2001.37	1843.45	1949.89	1465.67	6040.05	4027.06	4134.4	4025.36	2457.52	3225.83	3413.4	3151.72	3038.45
TVAG_098000	0.883	0	conserved hypothetical protein	4750.17	4517.31	4079.03	5320.46	3014.56	2897.13	5419.88	6230.46	4904.52	11117.9	9414.45	9808.37	7688.37	7091.49	7720.87	8405.71	7947	6663.27
TVAG_146480	0.869	0	hypothetical protein	221.223	243.149	293.958	249.538	168.26	185.834	181.164	173.98	298.464	406.982	307.886	430.641	653.07	242.408	479.746	360.055	365.018	440.235
TVAG_220920	0.866	0	conserved hypothetical protein	1542.03	1758.85	1246.47	2495.38	2524.98	1854.16	2592.85	2633.5	2089.84	4394.77	3364.67	3306.05	4235.09	4094.82	3870.76	3746.85	3579.53	3546.7
TVAG_133890	0.832	0	carboxypeptidase regulatory region-containing protein	1991.82	1841.29	2171.87	2867.75	1206.04	1240.28	2106.8	2225.63	2580.76	3746.44	3403.92	4872.47	4279.74	2340.49	3722.58	3535.95	3322.45	3238.81
TVAG_216880	0.794	0	conserved hypothetical protein	3123.25	2800.72	2542.17	4001.66	2409.91	2317.7	3170.8	3739.75	2374.68	6202.53	4089.61	4500.38	6613.76	5137.59	6199.04	4881.16	4620.62	3653.31
TVAG_252690	0.72	0	conserved hypothetical protein	2350.19	2565.19	1856.5	2593.64	2404.49	2301	2280.89	2403.72	1700.18	5306.54	3829.57	3776.95	4089.74	3178.47	3592.63	3465.65	3404.88	3047.64
TVAG_456730	0.709	0	2-deoxyglucose-6-phosphate phosphatase	330.61	496.69	377.437	393.055	383.198	390.459	376.467	361.912	268.854	667.261	563.027	476.999	686.295	562.137	544.117	676.409	668.219	672.76
Shared downregulated genes in the MTZ-R transcriptomes
TVAG_233630	-6.798	0	conserved hypothetical protein	232.652	186.345	196.21	54.3036	42.3363	46.9804	27.3955	27.0818	27.8329	0	0	0	0	7.31404	0	0	0	0
TVAG_458940	-5.253	0	conserved hypothetical protein	9.79586	15.2401	9.98888	16.8083	7.59883	3.13203	7.95352	9.84793	7.69847	0	0	0	0	1.04486	0	0	0	0
TVAG_042110	-5.203	0	conserved hypothetical protein	257.958	232.066	201.918	201.699	221.452	176.438	710.515	706.589	551.329	0	0	0	9.34441	57.4675	9.71637	4.75006	3.92493	2.75722
TVAG_042230	-5.198	0	conserved hypothetical protein	57.1425	49.8768	47.0904	80.1624	60.7906	69.9486	60.977	54.1636	46.1908	0	1.22664	0	4.15307	7.31404	1.21455	0	0	0
TVAG_233650	-5.16	0	conserved hypothetical protein	19.5917	9.00553	13.5563	14.2224	3.25664	15.6601	21.2094	21.3372	10.6594	0	0	0	0	3.13459	0	0	0	0
TVAG_256130	-5.141	0	conserved hypothetical protein	146.122	135.083	104.883	5.17177	21.7109	33.4083	30.0466	16.4132	20.7266	0	1.22664	3.65984	2.07654	3.13459	3.64364	0.950013	0	0
TVAG_249760	-4.648	0	conserved hypothetical protein	120.816	99.0609	99.8888	14.2224	27.1387	21.9242	170.559	159.208	164.037	4.73235	2.45328	6.09973	3.1148	4.17945	1.21455	1.90003	3.92493	7.35257
TVAG_116820	-4.465	0	conserved hypothetical protein	32.6529	31.173	22.8317	31.0306	33.6519	26.1002	38.8839	45.957	36.7158	4.73235	2.45328	6.09973	0	2.08973	0	0	0	0
TVAG_394070	-4.04	0	conserved hypothetical protein	31.0202	18.0111	17.8373	24.5659	14.1121	21.9242	26.5117	33.6471	26.0563	0	0	0	1.03827	7.31404	0	1.90003	0.981232	0.919072
TVAG_462960	-4.027	0	ankyrin	268.57	365.763	291.818	68.526	70.5605	92.9168	387.955	358.629	303.793	4.73235	12.2664	6.09973	28.0332	33.4356	47.3673	0.950013	0.981232	1.83814
TVAG_602270	-3.429	0	aldo-keto reductase	16.3264	32.5585	23.5452	20.6871	5.42773	15.6601	12.3721	15.5926	10.6594	0	2.45328	0	0	3.13459	3.64364	0	1.96246	2.75722
TVAG_009280	-3.188	0	conserved hypothetical protein	8.16322	22.8602	4.28095	3.87883	18.4543	15.6601	7.95352	9.84793	15.3969	0	0	1.21995	0	4.17945	0	0	1.96246	3.67629
TVAG_TEG_DS113597_1_3	-3.086	0	Maverick transposable element conserved hypothetical protein	95.5096	80.3571	74.2031	19.3941	49.9351	50.1124	37.1164	38.5711	29.0173	9.4647	8.58647	6.09973	2.07654	12.5384	3.64364	1.90003	7.84986	4.59536
TVAG_104680	-3.025	0	conserved hypothetical protein	64.4894	62.346	72.7761	33.6165	28.2242	25.0562	69.8142	82.0661	124.36	9.4647	1.22664	9.75957	2.07654	11.4935	3.64364	12.3502	9.81232	9.19072
TVAG_309090	-2.835	0	conserved hypothetical protein	504.487	532.712	632.867	195.234	357.145	289.191	272.187	237.171	274.776	53.6333	23.3061	34.1585	62.2961	127.473	42.5091	36.1005	37.2868	45.0345
TVAG_357190	-2.748	0	calcium-dependent protein kinase	1233.46	1111.14	779.846	1705.39	1269	1381.22	536.421	559.691	480.858	118.309	109.171	76.8566	180.659	413.766	180.967	99.7513	93.217	74.4448
TVAG_524510	-2.735	0.005	helicase	146.122	138.547	137.704	170.668	127.009	96.0489	208.559	236.35	151.601	75.7176	50.2922	54.8976	3.1148	26.1216	2.42909	0	0.981232	0
TVAG_266750	-2.602	0	conserved hypothetical protein	41.6324	40.8713	30.6801	24.5659	42.3363	51.1565	68.0468	54.1636	41.4533	9.4647	7.35983	3.65984	3.1148	15.673	7.28728	3.80005	4.90616	10.1098
TVAG_355170	-2.575	0	leucine-rich repeat protein, BspA family	1795.09	2157.86	1471.22	363.317	389.711	435.352	666.328	644.219	493.886	52.0558	95.6778	43.9181	229.457	261.216	265.986	144.402	159.941	158.999
TVAG_RG_DS114314_3	-2.55	0	conserved hypothetical protein	33.4692	40.1785	32.8206	27.1518	29.3098	22.9682	20.3257	21.3372	15.3969	4.73235	2.45328	4.87979	9.34441	2.08973	2.42909	2.85004	3.92493	8.27165
TVAG_248020	-2.501	0	ankyrin repeat-containing protein	204.897	260.468	271.84	50.4248	84.6726	69.9486	237.722	260.97	187.724	25.2392	38.0258	26.8388	25.9567	48.0637	20.6473	25.6503	42.193	34.9247
TVAG_477460	-2.471	0	conserved hypothetical protein	37.5508	31.173	37.815	49.1318	32.5664	31.3203	22.0931	38.5711	21.911	0	3.67992	4.87979	1.03827	5.22432	1.21455	11.4002	12.756	11.9479
TVAG_197120	-2.461	0.002	ion channel nompc	97.9586	103.91	106.31	84.0413	84.6726	89.7848	70.698	77.1421	49.7439	0	2.45328	0	4.15307	29.2562	1.21455	34.2005	26.4933	39.5201
TVAG_409820	-2.407	0	riboflavin kinase/fmn adenylyltransferase	208.978	163.485	284.683	504.248	222.537	346.611	158.187	146.078	217.334	56.7882	50.2922	63.4372	44.6455	35.5254	46.1528	49.4007	41.2117	37.6819
TVAG_059080	-2.33	0	conserved hypothetical protein	158.366	178.725	226.89	87.9201	87.9293	127.369	143.163	134.588	121.399	18.9294	24.5328	24.3989	9.34441	42.8394	15.7891	24.7003	41.2117	48.7108
TVAG_016320	-2.329	0	conserved hypothetical protein	137.958	126.077	141.985	43.9601	62.9617	83.5207	147.582	128.023	135.019	28.3941	30.666	36.5984	6.22961	21.9421	9.71637	19.9503	22.5683	25.734
TVAG_494940	-2.293	0	conserved hypothetical protein	167.346	346.367	182.654	404.691	667.611	402.988	423.304	403.765	204.305	53.6333	50.2922	60.9973	93.4441	177.627	83.8037	34.2005	19.6246	79.0402
TVAG_410410	-2.212	0	DNA double-strand break repair Rad50 ATPase	617.955	441.271	441.651	358.145	373.428	339.303	267.769	242.916	155.154	105.689	42.9324	52.4577	59.1813	153.595	82.5891	55.1007	70.6487	77.202
TVAG_473500	-2.175	0	inversin	207.346	225.138	186.221	188.77	227.965	195.23	186.466	196.959	169.366	42.5911	39.2524	50.0178	17.6505	85.6788	15.7891	43.7006	57.8927	41.3582
TVAG_272470	-2.061	0	conserved hypothetical protein	27.7549	38.1003	28.5397	36.2024	27.1387	46.9804	34.4653	37.7504	23.6876	7.88725	3.67992	3.65984	6.22961	19.8524	4.85818	12.3502	6.86862	5.51443
TVAG_249030	-1.989	0	DNA double-strand break repair Rad50 ATPase	199.999	176.647	163.39	33.6165	98.7848	79.3447	82.1864	63.1909	68.694	34.7039	35.5725	23.179	10.3827	35.5254	15.7891	24.7003	42.193	22.0577
TVAG_462870	-1.986	0	conserved hypothetical protein	320.814	284.021	380.291	301.256	173.687	228.638	236.838	205.986	248.72	97.8019	107.944	168.353	43.6072	65.8264	25.5055	36.1005	32.3807	25.734
TVAG_371560	-1.812	0	conserved hypothetical protein	631.017	736.376	666.401	696.896	521.062	568.985	482.514	448.902	309.123	271.321	213.435	243.989	95.5206	216.287	110.524	96.9013	86.3484	110.289
TVAG_491530	-1.749	0	conserved hypothetical protein	112.652	85.8989	113.445	78.8695	44.5074	76.2127	66.2793	61.5496	85.2753	14.197	12.2664	18.2992	15.574	39.7048	32.7927	20.9003	27.4745	33.0866
TVAG_002620	-1.73	0.097	ankyrin repeat-containing protein	401.63	374.076	314.65	387.883	452.673	393.591	323.443	279.025	222.663	198.759	164.37	178.112	82.0231	212.107	112.953	0.950013	0.981232	0
TVAG_212110	-1.697	0	dynein light chain Tctex-type	765.71	897.782	649.991	327.115	239.906	289.191	522.281	520.299	461.316	167.21	193.809	176.892	131.86	149.415	144.531	155.802	153.072	170.947
TVAG_165210	-1.692	0	conserved hypothetical protein	72.6526	100.446	67.7817	165.497	197.57	210.89	81.3027	65.6529	68.694	34.7039	36.7992	29.2787	16.6123	60.6021	21.8618	42.7506	34.3431	40.4392
TVAG_045950	-1.659	0	conserved hypothetical protein	169.795	211.976	227.604	157.739	211.682	182.702	124.605	125.561	94.1582	37.8588	45.3856	57.3375	29.0715	78.3648	37.6509	60.8008	60.8364	67.0922
TVAG_136630	-1.629	0	ankyrin repeat-containing protein	137.958	146.859	159.822	85.3342	191.056	119.017	100.745	89.4521	92.3816	55.2107	61.3319	45.138	5.19134	66.8713	13.36	34.2005	38.2681	44.1154
TVAG_455660	-1.564	0	Clan CA, family C12, ubiquitin hydrolase-like cysteine peptidase	331.427	345.674	236.879	297.377	440.732	383.151	800.654	779.628	470.199	145.125	90.7713	82.9564	149.511	211.062	150.604	193.803	190.359	166.352
TVAG_003670	-1.552	0	conserved hypothetical protein	611.425	581.203	647.137	415.035	552.543	634.758	820.98	782.911	553.697	208.223	115.304	54.8976	165.085	369.882	218.618	276.454	286.52	213.225
TVAG_120070	-1.545	0	conserved hypothetical protein	181.223	144.781	166.243	146.103	227.965	198.362	207.675	186.29	152.785	45.746	62.5586	35.3784	52.9516	146.281	37.6509	70.3009	61.8176	37.6819
TVAG_475470	-1.528	0	conserved hypothetical protein	80.8158	58.1896	79.911	87.9201	68.3894	91.8728	73.3491	71.3975	90.0128	29.9715	17.1729	4.87979	32.1863	52.2432	18.2182	25.6503	29.437	32.1675
TVAG_148670	-1.492	0	conserved hypothetical protein	236.733	223.06	208.339	248.245	219.28	294.411	402.978	431.668	371.895	37.8588	44.159	53.6776	111.095	176.582	128.742	114.002	120.692	147.971
TVAG_290850	-1.451	0	casein kinase II beta chain	322.447	390.009	286.824	281.862	289.841	338.259	260.699	217.475	192.462	56.7882	33.1192	35.3784	126.669	115.98	94.7346	146.302	143.26	188.41
TVAG_324770	-1.441	0	conserved hypothetical protein	89.7954	92.1335	84.192	58.1824	96.6137	92.9168	121.07	114.893	129.097	18.9294	26.9861	15.8593	40.4924	44.9291	34.0073	44.6506	50.0428	45.0345
TVAG_123970	-1.305	0	conserved hypothetical protein	182.856	163.485	192.643	195.234	148.72	176.438	163.489	151.002	220.887	36.2813	29.4393	30.4987	109.018	82.5442	122.669	76.001	83.4047	73.5257
TVAG_246050	-1.263	0	conserved hypothetical protein	878.362	808.42	545.107	1135.2	1056.24	1081.59	808.608	846.922	675.096	268.166	152.103	119.555	258.529	619.604	377.724	503.507	541.64	421.854
TVAG_095200	-1.25	0.001	RNA polymerase II ctd phosphatase	342.039	299.954	306.088	231.437	307.21	344.523	253.629	273.28	236.284	64.6754	38.0258	42.6981	145.357	179.717	151.818	185.252	185.453	95.5835
TVAG_237420	-1.209	0	hypothetical protein	286.529	264.624	278.262	174.547	333.263	257.87	353.49	348.781	304.978	164.055	101.811	79.2965	71.6405	191.21	82.5891	148.202	158.96	128.67
TVAG_179680	-1.191	0	conserved hypothetical protein	253.876	320.736	242.587	231.437	238.82	353.919	261.582	291.335	217.334	82.0274	76.0516	71.9768	56.0664	151.505	99.5928	185.252	171.716	158.999
TVAG_172080	-1.133	0	hypothetical protein	156.734	188.423	149.833	137.052	180.201	172.262	143.163	146.078	168.182	75.7176	47.8389	82.9564	99.6737	98.2172	110.524	58.9008	44.1554	41.3582
TVAG_192410	-1.047	0	hypothetical protein	236.733	215.44	301.093	174.547	197.57	176.438	220.931	187.111	238.652	116.731	71.1451	112.235	106.942	102.397	85.0182	131.102	114.804	103.855
TVAG_371600	-0.921	0.001	conserved hypothetical protein	819.587	687.884	650.704	770.594	699.092	720.366	759.119	786.193	687.532	219.265	264.954	209.831	270.988	527.656	343.717	512.057	537.715	583.611
TVAG_284500	-0.711	0	amino acid transporter	1360.81	1612.68	1245.04	1404.14	1510	1481.45	1327.35	1409.07	975.337	854.978	848.834	949.118	756.897	913.211	863.542	852.161	823.254	669.084
TVAG_047650	-0.609	0	mgm1	7924.85	7331.89	6542	8960.09	6777.07	5637.65	6372.54	7044.55	5476.57	4610.89	4188.97	4053.88	4499.85	5192.97	4406.37	4609.46	4669.68	4450.15
