# Supplementary material for: Dissecting the Transcriptomes of Multiple Metronidazole-Resistant and Sensitive Trichomonas vaginalis Strains Identified Distinct Genes and Pathways Associated with Drug Resistance and Cell Death
Source: Biomedicines. 2021 Dec 2;9(12):1817. doi: 10.3390/biomedicines9121817 (PMC8698965; doi:10.3390/biomedicines9121817)
Supplement: Supplementary file 1 [file biomedicines-09-01817-s001.zip › biomedicines-1449287-supplementary/Supplementary Table S9.xlsx]

## Sheet: Sheet1
Supplementary Table S9 Shared DEGs in all MTZ-R transcriptomes compared with those of MTZ-S in the presence of MTZ
Shared upregulated genes in all MTZ-R transcriptomes treated with MTZ
Gene ID	MTZ-R_MTZ/MTZ-S_MTZ (log2FoldChange)	padj	TrichDB Annotation	30001_1_MTZ	30001_2_MTZ	30001_3_MTZ	30236_1_MTZ	30236_2_MTZ	30236_3_MTZ	50148_1_MTZ	50148_2_MTZ	50148_3_MTZ	50142_1_MTZ	50142_2_MTZ	50142_3_MTZ	50143_1_MTZ	50143_2_MTZ	50143_3_MTZ	30238_1_MTZ	30238_2_MTZ	30238_3_MTZ
TVAG_355500	8.069	0	conserved hypothetical protein	1.09596	0	1.65183	1.6864	0	0	0	0	0	131.004	160.68	91.2755	92.6904	153.712	142.612	15.268	197.195	160.339
TVAG_111260	6.759	0	conserved hypothetical protein	1.09596	1.9007	1.65183	0	0	0	0	0	0	54.3311	40.8874	54.4823	111.229	50.2954	108.69	139.048	86.6182	69.3359
TVAG_082940	6.454	0	conserved hypothetical protein	3.28788	2.37588	4.95549	1.6864	0	0	0	0	0	16.7563	18.6504	21.5807	19.2796	29.9512	19.3842	141.229	433.091	433.35
TVAG_177180	6.268	0	WD-repeat protein	8.76769	14.2553	1.65183	1.6864	32.1199	13.5784	12.7888	4.20401	7.31167	940.385	1266.07	1233.28	577.647	804.726	525.451	201.21	967.544	1187.38
TVAG_137010	5.916	0	conserved hypothetical protein	3.28788	0	6.60733	75.8878	30.3354	60.133	203.201	187.779	165.731	7361.1	10399.7	10770.9	284.004	298.947	305.301	4891.21	5628.34	4239.6
TVAG_052420	5.895	0	conserved hypothetical protein	9.86365	5.7021	3.30366	3.37279	0	0	1.42098	1.40134	4.87445	82.7661	109.033	87.3839	13.3474	13.5628	17.9996	208.844	840.381	447.795
TVAG_219680	5.775	0	guanylate cyclase beta 1 subunit	0	0	1.65183	0	0.892219	5.81932	12.7888	19.6187	2.43722	202.091	155.659	171.23	528.706	490.521	490.836	167.403	57.1312	53.4465
TVAG_525700	5.484	0	conserved hypothetical protein	1.09596	0	0	1.6864	8.02997	1.93977	7.10491	2.80267	12.1861	47.7301	41.6047	52.3596	161.652	508.605	295.609	22.3567	217.467	140.116
TVAG_219670	5.471	0	conserved hypothetical protein	0	1.42553	0	0	0	0	4.26295	23.8227	0	160.962	122.662	117.455	276.588	188.184	246.456	77.9758	58.9741	67.8914
TVAG_195930	5.149	0	5'-nucleotidase surE	0	0	0	18.5503	5.35331	11.6386	1.42098	0	0	241.189	224.522	205.901	86.7583	98.8955	106.613	28.3548	151.121	112.671
TVAG_336050	5.118	0	conserved hypothetical protein	2.19192	0.95035	0	0	0	0	7.10491	1.40134	9.7489	73.6263	58.1031	46.6991	97.1396	144.67	123.228	4.36228	60.817	53.4465
TVAG_004790	4.537	0	conserved hypothetical protein	5.47981	3.8014	3.30366	0	0	0	0	0	0	59.4088	51.6472	53.7747	33.3686	46.9047	22.8457	7.63399	27.6441	44.7795
TVAG_152010	4.193	0	conserved hypothetical protein	4.38385	3.8014	0	1.6864	0	3.87955	0	0	2.43722	15.233	5.02125	16.9815	22.9872	14.1279	33.2301	50.1663	64.5029	88.1144
TVAG_019720	4.133	0	amino acid transporter	60.2779	45.1416	31.3848	21.9231	7.13775	25.2171	1.42098	2.80267	2.43722	153.346	167.136	152.48	84.5337	65.5536	90.6904	1045.86	860.653	884.033
TVAG_451560	3.921	0	conserved hypothetical protein	2.19192	0.95035	1.65183	1.6864	2.67666	11.6386	7.10491	0	0	47.7301	50.2125	36.0857	25.2118	32.7768	41.5376	75.2494	38.7018	41.8905
TVAG_415270	3.566	0.002	conserved hypothetical protein	0	0.95035	6.60733	182.131	192.719	137.724	0	1.40134	2.43722	591.549	612.593	523.596	527.965	713.178	610.603	939.527	884.612	800.252
TVAG_426200	3.356	0	conserved hypothetical protein	25.2071	13.7801	41.2958	59.0238	63.3475	36.8557	61.1023	42.0401	68.2423	209.2	240.303	211.561	524.999	397.842	430.606	979.878	639.5	538.798
TVAG_396470	3.167	0	leucine-rich repeat protein, BspA family	0	0	0	1.6864	24.0899	5.81932	12.7888	16.816	17.0606	63.4709	73.8842	50.9445	59.3219	124.326	58.8449	89.4268	95.8329	80.8919
TVAG_316160	3.112	0	protein phosphatase-5	9.86365	9.5035	13.2147	25.2959	35.6888	9.69887	18.4728	19.6187	38.9956	128.973	119.793	204.486	171.292	205.703	183.458	237.744	132.692	141.561
TVAG_483290	2.83	0	conserved hypothetical protein	10.9596	5.22693	8.25916	3.37279	0.892219	5.81932	12.7888	9.80935	4.87445	29.4505	25.8236	26.1798	32.627	23.7349	22.1534	87.7909	123.477	72.2249
TVAG_214840	2.522	0	CMGC family protein kinase	694.84	511.289	488.942	413.167	336.367	572.234	713.333	630.601	319.276	1525.84	1683.56	1421.85	4142.15	3380.53	4138.53	3861.17	2486.13	4255.49
TVAG_469230	2.473	0.007	conserved hypothetical protein	71.2375	57.9714	47.9031	10.1184	12.4911	34.9159	0	0	0	131.512	116.206	107.903	67.4786	89.2885	47.7682	345.711	211.938	196.452
TVAG_407210	2.382	0	conserved hypothetical protein	76.7173	98.8364	137.102	77.5742	68.7009	118.326	117.942	114.91	192.541	356.96	368.704	320.526	270.656	234.524	267.918	732.318	1347.19	1317.38
TVAG_038060	2.287	0	ubiquitin-conjugating enzyme E2-25kD	241.112	217.155	335.322	148.403	299.786	102.808	224.515	248.036	131.61	1048.54	1096.79	961.931	1245.02	1376.62	1253.05	459.676	1032.05	1067.48
TVAG_255620	2.269	0	conserved hypothetical protein	40.5506	28.0353	46.2513	8.43198	22.3055	11.6386	14.2098	14.0134	26.8095	221.387	158.528	179.367	52.6482	80.8117	70.6139	140.138	60.817	60.6689
TVAG_458640	2.114	0	conserved hypothetical protein	61.3738	49.8934	46.2513	38.7871	46.3954	13.5784	34.1036	54.6521	68.2423	140.652	163.549	117.809	295.126	330.028	294.917	189.759	132.692	124.227
TVAG_254920	2.087	0.011	Na+ driven multidrug efflux pump	33.9748	34.2126	49.5549	0	0	0	31.2616	15.4147	56.0562	111.201	90.3826	79.6008	79.343	144.67	121.844	107.966	93.99	104.004
TVAG_029500	2.086	0	conserved hypothetical protein	23.0152	12.8297	14.8665	10.1184	35.6888	32.9762	17.0518	19.6187	19.4978	68.0408	56.6684	70.4025	69.7032	77.9861	80.9983	109.057	167.708	93.8924
TVAG_483360	2.065	0	conserved hypothetical protein	48.2223	45.6168	57.8141	11.8048	15.1677	11.6386	39.7875	39.2374	29.2467	114.755	98.9905	67.926	147.563	193.27	226.38	201.21	121.634	85.2254
TVAG_397320	1.975	0	adenosine diphosphatase	62.4698	79.3543	97.4581	42.1599	114.204	124.146	86.68	50.4481	180.355	657.051	412.46	574.894	203.177	329.463	194.534	237.199	427.562	236.898
TVAG_071180	1.956	0	conserved hypothetical protein	10.9596	10.4539	11.5628	37.1007	59.7787	36.8557	66.7862	63.0601	34.1211	117.802	94.6865	105.073	131.991	111.893	147.458	201.21	162.179	208.008
TVAG_145340	1.823	0	alpha-galactosidase/alpha-N-acetylgalactosaminidase	248.783	210.978	165.183	217.545	393.469	446.148	274.25	281.668	231.536	857.111	1045.86	1282.1	881.671	646.494	726.216	1900.86	731.648	657.247
TVAG_210400	1.692	0	conserved hypothetical protein	156.722	224.758	180.05	82.6334	196.288	98.9285	85.259	144.338	214.476	610.336	771.121	1101.32	306.249	244.696	289.379	568.733	326.201	254.232
TVAG_433140	1.6	0	conserved hypothetical protein	55.894	47.9927	72.6806	25.2959	47.2876	19.3977	62.5232	54.6521	87.7401	129.481	121.945	173.353	131.25	201.182	132.228	103.059	191.666	248.454
TVAG_360900	1.499	0	bsu-protein phosphatase	447.152	304.112	214.738	467.132	275.696	477.185	382.244	385.367	299.779	838.832	813.443	907.449	1180.51	1360.24	1068.21	1622.22	788.779	606.689
Shared downregulated genes in all MTZ-R transcriptomes treated with MTZ
TVAG_145610	-11.281	0	conserved hypothetical protein	573.188	560.232	571.534	145.03	43.7187	73.7114	240.146	291.478	480.133	0	0	0	0	0	0	0	0	0
TVAG_145600	-9.676	0	conserved hypothetical protein	206.041	130.673	185.005	47.2191	23.1977	31.0364	90.9429	102.297	163.294	0	0	0	0	0	0	0	0	0
TVAG_491490	-9.453	0	conserved hypothetical protein	83.2931	84.106	59.4659	155.148	99.0363	91.1694	143.519	172.364	163.294	0	0	0	0	0	0	0	0	1.4445
TVAG_517000	-9.062	0	conserved hypothetical protein	158.914	207.652	241.167	335.593	204.318	360.798	137.835	99.4948	151.108	0	0	0	1.48305	0	1.38459	0	1.84294	0
TVAG_319690	-8.027	0	conserved hypothetical protein	423.041	1511.53	366.707	62179.1	22707.9	51396.3	1906.96	1590.52	862.777	30.466	30.8449	38.5621	19.2796	109.068	17.3073	94.8797	116.105	92.4479
TVAG_262840	-7.865	0	conserved hypothetical protein	120.556	188.169	97.4581	1627.37	628.122	1534.36	539.974	442.822	463.073	1.5233	0	2.12269	6.67371	2.82558	3.46147	0	9.2147	0
TVAG_073330	-7.547	0	CAMK family protein kinase	93.1567	93.1343	102.414	681.304	302.462	684.74	34.1036	39.2374	19.4978	0.507767	0.717322	0.707562	2.22457	3.3907	0.692293	0	0	2.889
TVAG_RG_DS114314_3	-7.459	0	conserved hypothetical protein	25.2071	13.7801	13.2147	1470.54	441.648	1187.14	788.646	737.103	587.371	1.01553	1.43464	0.707562	3.70762	4.52094	8.30752	1.09057	7.37176	2.889
TVAG_078520	-7.152	0	abcb9	144.667	358.757	112.325	1458.73	838.686	1305.47	409.243	448.427	309.527	2.53884	1.43464	2.12269	8.89828	2.82558	8.99981	4.36228	5.52882	1.4445
TVAG_401200	-7.079	0	conserved hypothetical protein	16.4394	26.6098	28.0811	150.089	57.9942	106.688	21.3147	18.2174	73.1167	0	0	0	2.96609	0.565117	0	0	0	0
TVAG_244160	-6.923	0	conserved hypothetical protein	243.303	258.02	252.73	401.362	377.409	294.846	356.667	271.859	514.254	1.01553	0	0.353781	5.93219	5.08605	6.92293	0	1.84294	4.3335
TVAG_524930	-6.909	0	conserved hypothetical protein	78.9092	86.4819	95.8062	514.351	356.888	651.764	1565.92	850.611	1832.79	8.12428	11.4772	7.4294	1.48305	1.69535	5.53835	1.63586	7.37176	5.77799
TVAG_233630	-6.822	0	conserved hypothetical protein	50.4142	23.7588	64.4214	5.05919	11.5988	29.0966	7.10491	15.4147	4.87445	0	0	0	0	1.13023	0	0	0	0
TVAG_204170	-6.39	0	conserved hypothetical protein	658.673	875.748	282.463	1156.87	1006.42	1192.96	446.189	444.223	699.483	11.1709	13.6291	21.2269	13.3474	5.08605	10.3844	2.18114	0	0
TVAG_262820	-6.374	0	conserved hypothetical protein	2.19192	9.5035	11.5628	53.9647	24.9821	79.5308	9.94688	5.60534	14.6233	0	0	1.41512	0	0	0	0	0	0
TVAG_262830	-6.299	0	hydroxyacyl dehydrogenase	16.4394	21.3829	13.2147	124.793	32.1199	110.567	4.26295	26.6254	34.1211	1.5233	0	0	0	0	0	1.09057	1.84294	1.4445
TVAG_262570	-6.036	0	conserved hypothetical protein	520.582	518.416	718.547	333.906	264.989	298.725	403.559	358.742	645.864	7.61651	3.58661	5.30672	0.741524	6.21629	0	21.2661	5.52882	11.556
TVAG_262850	-5.986	0	short-chain dehydrogenases/reductase	67.9496	65.5742	39.644	799.351	776.23	1117.31	160.571	149.943	138.922	4.56991	4.30393	5.6605	2.96609	1.69535	4.15376	9.81514	16.5865	4.3335
TVAG_394080	-5.978	0	leucine-rich repeat protein, BspA family	14.2475	5.22693	3.30366	30.3551	28.551	38.7955	11.3679	18.2174	41.4328	0	0	0	0	0	2.07688	0	0	1.4445
TVAG_042110	-5.565	0	conserved hypothetical protein	66.8536	120.695	113.976	69.1422	103.497	87.2899	395.033	396.578	587.371	1.01553	1.43464	0.707562	10.3813	8.47675	10.3844	1.09057	1.84294	5.77799
TVAG_496950	-5.52	0	conserved hypothetical protein	15.3435	8.07798	16.5183	52.2783	13.3833	69.8319	14.2098	16.816	12.1861	0	0	0	0	0	0	3.27171	0	1.4445
TVAG_524510	-5.46	0	helicase	310.157	266.098	351.84	241.155	158.815	246.351	414.927	456.835	623.929	19.2952	22.237	17.6891	2.96609	1.13023	1.38459	1.09057	0	1.4445
TVAG_116820	-5.291	0	conserved hypothetical protein	6.57577	9.5035	4.95549	32.0415	27.6588	36.8557	17.0518	18.2174	29.2467	1.5233	0	1.76891	0	0	0	0	0	0
TVAG_218810	-5.175	0	conserved hypothetical protein	774.845	941.797	606.222	468.818	201.641	335.581	2468.25	2079.58	8898.3	20.3107	28.6929	108.257	64.5125	54.2512	88.6136	17.9944	46.0735	34.668
TVAG_124440	-5.018	0	conserved hypothetical protein	16.4394	28.9857	36.3403	43.8463	49.9643	25.2171	34.1036	57.4548	107.238	0.507767	0.717322	0	5.19066	2.82558	1.38459	1.09057	0	0
TVAG_273350	-4.943	0	r2r3-MYB transcription factor	88.7729	103.588	47.9031	254.646	131.156	323.942	173.36	148.542	280.281	0.507767	1.43464	0	25.2118	10.7372	8.99981	1.09057	1.84294	0
TVAG_208780	-4.935	0	ankyrin repeat-containing protein	38.3586	30.4112	52.8586	16.864	15.1677	11.6386	2.84197	9.80935	36.5584	2.53884	0.717322	1.41512	0	0	0	1.09057	0	0
TVAG_RG_DS113355_8	-4.864	0	Metallophosphoesterase domain-containing protein	242.207	235.687	203.175	273.196	135.617	153.242	299.827	280.267	226.662	1.5233	0.717322	0.707562	9.63981	5.08605	9.69211	13.0868	18.4294	15.8895
TVAG_258020	-4.838	0	conserved hypothetical protein	1228.57	4929.94	9240.35	414.853	223.947	223.074	463.24	487.665	1247.86	73.6263	80.3401	192.811	73.4108	113.588	63.691	6.54342	36.8588	2.889
TVAG_431960	-4.565	0	ABC transporter	1365.57	1679.27	2918.79	11229.7	5607.6	10748.3	4733.29	5278.83	11062.6	117.802	149.203	221.821	191.313	193.835	166.15	411.69	497.594	361.125
TVAG_462960	-4.472	0.01	ankyrin	2574.41	4642.94	3141.78	2377.82	987.686	2269.54	1892.75	2270.16	5064.55	0	0	0.707562	396.715	381.454	355.839	0	0	1.4445
TVAG_240420	-4.371	0	conserved hypothetical protein	29.591	30.4112	9.91099	472.191	210.564	496.582	80.996	30.8294	48.7445	0	0.717322	0	20.0211	5.08605	25.6149	3.817	7.37176	5.77799
TVAG_404060	-4.348	0	conserved hypothetical protein	496.471	705.635	546.756	355.829	331.013	285.147	147.782	114.91	95.0517	49.7612	35.8661	41.7462	3.70762	3.3907	6.92293	5.45285	1.84294	0
TVAG_184620	-4.336	0	conserved hypothetical protein	15.3435	22.3332	16.5183	102.87	78.5153	46.5546	119.363	75.6721	104.801	0.507767	0	1.41512	5.19066	3.3907	13.8459	2.18114	0	1.4445
TVAG_073910	-4.329	0	conserved hypothetical protein	72.3335	64.6238	42.9476	227.663	198.965	279.328	149.203	147.14	116.987	0	0.717322	0	12.6059	6.21629	6.92293	14.1774	12.9006	13.0005
TVAG_238340	-4.277	0	conserved hypothetical protein	10.9596	3.8014	9.91099	11.8048	6.24553	15.5182	22.7357	12.612	21.935	1.01553	2.15197	0.707562	0	0	0.692293	0.545285	0	0
TVAG_309080	-4.201	0	conserved hypothetical protein	663.057	860.542	502.157	635.771	260.528	1369.48	3032.38	2564.44	1340.47	33.0049	10.7598	30.0714	188.347	99.4606	186.227	43.6228	7.37176	10.1115
TVAG_310980	-4.105	0.009	conserved hypothetical protein	17253.7	28114.7	18847.4	73570.7	49343.3	52201.3	35435.1	37655.3	90252.8	2.03107	4.30393	5.6605	3.70762	140.149	0.692293	9528.32	7286.99	6433.8
TVAG_184610	-4.052	0	conserved hypothetical protein	18.6313	42.7658	23.1256	145.03	88.3297	65.9523	242.988	201.792	268.095	2.53884	0	2.47647	15.572	7.91164	16.615	11.9963	5.52882	2.889
TVAG_309070	-3.952	0	ankyrin repeat-containing protein	5122.52	5847.98	5036.43	1484.03	755.709	2576.02	9766.42	11489.6	8530.28	530.109	327.816	349.536	516.842	705.266	438.222	261.192	47.9165	89.5589
TVAG_188150	-3.875	0	conserved hypothetical protein	36.1667	92.184	85.8952	50.5919	26.7666	56.2535	46.8924	60.2574	46.3073	0.507767	0	0.707562	10.3813	9.04187	7.61523	2.18114	1.84294	1.4445
TVAG_248010	-3.755	0	conserved hypothetical protein	346.324	398.197	188.309	1229.38	573.697	1033.9	311.195	298.484	168.168	18.2796	20.085	14.505	82.3091	54.8163	64.3833	50.1663	7.37176	23.112
TVAG_309090	-3.702	0	conserved hypothetical protein	1739.29	1804.24	1121.59	551.451	250.713	1210.42	3943.23	4426.82	1579.32	184.827	117.641	133.729	254.343	252.042	228.457	54.5285	7.37176	41.8905
TVAG_146030	-3.632	0	conserved hypothetical protein	100.828	263.722	161.879	266.45	68.7009	234.713	61.1023	61.6588	58.4934	7.10874	6.4559	6.01428	14.8305	6.21629	29.7686	9.81514	9.2147	14.445
TVAG_511830	-3.612	0	conserved hypothetical protein	38.3586	55.5955	33.0366	224.291	122.234	102.808	41.2085	75.6721	46.3073	10.6631	13.6291	7.78319	12.6059	3.3907	6.23064	0	1.84294	2.889
TVAG_248020	-3.602	0	ankyrin repeat-containing protein	1052.12	808.748	987.795	578.434	198.965	459.727	748.858	759.524	1311.23	12.1864	20.085	4.95294	165.36	168.405	146.074	20.1756	12.9006	17.334
TVAG_048690	-3.558	0	aldo-keto reductase	86.581	92.6592	107.369	160.208	51.7487	170.7	480.292	501.678	555.687	12.1864	10.0425	16.2739	23.7288	14.1279	22.1534	36.5341	16.5865	36.1125
TVAG_205520	-3.556	0	conserved hypothetical protein	220.288	396.771	631	1431.75	693.254	1117.31	464.661	371.354	584.934	48.7457	65.9936	72.8789	136.44	77.9861	79.6137	5.99814	3.68588	8.66699
TVAG_456680	-3.513	0	tankyrase	192.889	468.048	298.982	190.563	87.4374	157.122	443.347	427.407	1062.63	30.466	35.1488	58.0201	50.4236	31.0814	44.9991	23.4473	5.52882	8.66699
TVAG_060380	-3.503	0	5'->3' exoribonuclease	8169.3	30931.5	21402.8	5138.45	1369.56	2077.5	1753.49	1723.64	3190.33	395.551	497.822	1085.75	674.045	778.731	565.604	1217.62	770.349	696.248
TVAG_360070	-3.458	0	TKL family protein kinase	738.678	601.572	434.432	1015.21	411.313	688.62	733.227	930.487	519.129	25.3884	16.4984	22.642	152.012	143.54	139.151	18.5397	11.0576	21.6675
TVAG_477880	-3.449	0	CAMK family protein kinase	28.495	15.6808	14.8665	32.0415	16.0599	13.5784	28.4197	12.612	19.4978	1.5233	0	0	2.22457	2.82558	2.76917	4.90757	1.84294	0
TVAG_343700	-3.408	0	ankyrin repeat-containing protein	5143.35	10032.8	8070.85	3499.27	1599.75	4814.52	4005.75	4317.52	6097.93	260.485	293.385	396.235	497.562	447.573	371.069	546.921	726.119	947.591
TVAG_410120	-3.247	0	conserved hypothetical protein	64605.8	127484	143551	214995	74386.1	104983	157466	131263	267159	4068.23	4643.94	7730.83	2656.14	2815.98	2127.42	18143.3	47597.6	45708.3
TVAG_312060	-3.24	0	conserved hypothetical protein	292.622	350.679	381.573	101.184	32.1199	69.8319	56.8393	128.923	229.099	24.8806	25.8236	37.5008	14.0889	20.3442	7.61523	10.9057	11.0576	20.223
TVAG_373800	-3.212	0	CAMK family protein kinase	245.495	212.403	199.872	369.321	155.246	387.955	441.926	455.434	621.492	81.2428	83.2094	112.502	24.4703	15.2582	12.4613	0	1.84294	0
TVAG_263890	-3.203	0	conserved hypothetical protein	1501.47	2254.23	2066.44	337.279	593.326	512.101	287.039	249.438	380.207	108.662	144.899	200.948	186.122	57.6419	163.381	7.63399	5.52882	11.556
TVAG_090370	-3.188	0	conserved hypothetical protein	87.6769	75.0777	72.6806	342.338	82.9764	343.34	264.303	273.26	85.3028	19.8029	13.6291	31.1327	37.8177	23.1698	33.2301	2.18114	11.0576	4.3335
TVAG_371560	-3.178	0	conserved hypothetical protein	678.4	761.706	1103.42	934.263	734.296	803.067	558.446	542.317	492.319	94.9525	115.489	99.0587	70.4447	99.4606	96.9211	37.0794	58.9741	53.4465
TVAG_080130	-3.174	0	leucine-rich repeat protein, BspA family	38.3586	33.2623	23.1256	35.4143	22.3055	89.2296	184.728	189.18	209.601	11.1709	5.02125	6.01428	9.63981	16.3884	20.7688	3.27171	14.7435	4.3335
TVAG_018470	-3.158	0	conserved hypothetical protein	119.46	75.5529	62.7696	37.1007	9.81441	69.8319	41.2085	78.4748	48.7445	14.2175	6.4559	11.321	4.44914	4.52094	5.53835	5.45285	1.84294	4.3335
TVAG_078120	-3.111	0	conserved hypothetical protein	415.369	739.373	637.607	473.877	125.803	106.688	225.936	165.358	387.519	16.2486	11.4772	26.8874	100.106	115.284	85.8444	2.72643	9.2147	10.1115
TVAG_248030	-3.097	0	conserved hypothetical protein	312.349	334.999	297.33	457.013	225.731	494.643	284.197	316.702	270.532	23.8651	24.389	18.0428	91.2074	51.9908	93.4596	13.0868	20.2723	11.556
TVAG_239180	-3.094	0.001	conserved hypothetical protein	111.788	171.538	335.322	166.953	261.42	110.567	498.765	448.427	1308.79	75.1496	68.1456	58.7277	0.741524	0.565117	0.692293	39.2605	121.634	36.1125
TVAG_371570	-3.061	0	4-alpha-glucanotransferase	526.061	583.04	865.56	608.789	445.217	578.053	559.867	545.12	470.384	101.553	76.7535	90.568	48.9406	79.6815	70.6139	61.072	47.9165	36.1125
TVAG_070840	-3.057	0	hypothetical protein	362.763	367.31	394.788	325.474	107.066	230.833	157.729	285.872	443.575	9.64758	14.3464	22.9958	45.2329	27.1256	35.9993	64.889	38.7018	65.0024
TVAG_236170	-2.999	0	conserved hypothetical protein	23.0152	37.5388	42.9476	111.302	84.7608	95.049	31.2616	37.8361	46.3073	10.6631	7.89054	8.49075	9.63981	7.91164	10.3844	3.817	0	1.4445
TVAG_050910	-2.99	0	conserved hypothetical protein	27.399	26.6098	61.1178	52.2783	26.7666	96.9887	92.3639	92.4882	138.922	8.12428	5.73858	2.47647	7.41524	12.9977	9.69211	7.63399	14.7435	10.1115
TVAG_462860	-2.955	0	conserved hypothetical protein	47.1263	61.2976	44.5995	59.0238	113.312	36.8557	69.6282	61.6588	60.9306	17.7719	20.085	21.2269	3.70762	2.82558	3.46147	0	0	0
TVAG_248040	-2.897	0	actin	420.849	372.537	219.694	517.723	263.205	506.281	542.815	556.33	226.662	31.9893	30.8449	39.9773	94.1735	82.5071	102.459	37.0794	22.1153	43.335
TVAG_262740	-2.857	0	ankyrin 2,3/unc44	111.788	132.099	90.8507	183.817	102.605	168.76	264.303	262.05	363.146	21.3262	13.6291	10.9672	48.199	38.9931	34.6147	16.9038	22.1153	24.5565
TVAG_493410	-2.851	0	conserved hypothetical protein	199.465	96.9357	115.628	106.243	39.2576	71.7717	120.784	116.311	109.675	13.202	21.5197	16.2739	5.19066	12.4326	8.30752	24.5378	18.4294	15.8895
TVAG_078510	-2.832	0	synaptonemal complex protein	245.495	254.219	100.762	1028.7	352.426	1055.24	1914.06	1722.24	321.714	124.911	87.5133	99.0587	149.046	159.363	209.073	31.0813	64.5029	56.3355
TVAG_152410	-2.828	0	sugar transporter	71.2375	55.5955	49.5549	67.4558	21.4133	31.0364	46.8924	67.2641	75.5539	1.01553	1.43464	1.41512	19.2796	7.34652	9.69211	6.54342	12.9006	11.556
TVAG_425550	-2.796	0	conserved hypothetical protein	1533.25	2625.34	1717.9	3047.32	1716.63	2837.89	4056.91	3500.54	9475.93	110.186	134.139	192.811	1405.19	462.266	1032.9	538.197	316.986	197.896
TVAG_246060	-2.747	0	conserved hypothetical protein	145.763	229.985	232.908	239.468	144.539	244.412	659.336	602.574	994.387	40.1136	35.1488	120.639	67.4786	39.5582	87.229	37.0794	23.9582	66.4469
TVAG_328000	-2.719	0.122	MYB-1	144.667	161.084	132.147	394.617	330.121	308.424	233.041	170.963	272.969	0	0	0	133.474	63.8582	126.69	0	1.84294	0
TVAG_078450	-2.615	0	leucine-rich repeat protein, BspA family	27.399	37.5388	28.0811	55.651	24.9821	44.6148	25.5777	46.2441	41.4328	4.56991	3.58661	9.90587	13.3474	9.60699	10.3844	0	0	0
TVAG_110730	-2.608	0	hypothetical protein	461.4	479.452	211.434	1190.6	317.63	1099.85	906.587	811.373	867.652	95.968	108.316	101.889	232.838	166.709	200.073	76.8852	23.9582	30.3345
TVAG_329660	-2.585	0	alcohol dehydrogenase	1168.29	1800.44	2641.28	2359.27	1283.9	1615.83	2432.72	2366.86	4326.07	287.396	340.011	477.251	479.024	499.563	463.837	162.495	263.541	356.791
TVAG_108070	-2.561	0	alpha-amylase	9.86365	30.4112	16.5183	60.7102	30.3354	36.8557	53.9974	25.224	31.6839	6.60098	5.73858	7.4294	9.63981	5.08605	10.3844	0	1.84294	1.4445
TVAG_103750	-2.558	0	conserved hypothetical protein	287.142	185.794	191.612	391.244	114.204	209.496	78.1541	84.0801	160.857	46.7146	58.8204	61.2041	36.3347	43.514	20.7688	1.63586	5.52882	11.556
TVAG_268700	-2.55	0	conserved hypothetical protein	544.693	493.707	604.57	1384.53	522.84	692.5	295.564	407.789	857.903	94.4447	88.2306	112.149	51.9066	57.0768	39.4607	208.299	173.236	169.006
TVAG_318200	-2.544	0.001	r2r3-MYB transcription factor	43.8385	48.943	34.6885	57.3374	28.551	64.0126	51.1554	21.02	102.363	4.06214	2.86929	10.2597	12.6059	16.3884	27.6917	0	0	1.4445
TVAG_257520	-2.541	0	conserved hypothetical protein	2751.96	4975.56	4881.16	2580.18	1627.41	2131.81	3119.06	2198.7	5342.39	308.215	285.494	373.239	799.362	479.784	648.679	1011.5	582.369	600.911
TVAG_491470	-2.48	0	conserved hypothetical protein	474.551	672.373	812.701	2414.92	1558.71	1997.97	564.13	463.842	926.145	66.5175	43.7566	91.2755	268.432	245.261	261.687	362.615	237.739	195.007
TVAG_171590	-2.473	0.009	histone-lysine N-methyltransferase, bat/ehmt	52.6061	120.695	92.5026	82.6334	91.0063	93.1092	53.9974	49.0467	190.103	0	0	0	24.4703	31.0814	25.6149	13.0868	31.33	24.5565
TVAG_415420	-2.453	0	zinc-iron transporter	109.596	255.169	97.4581	396.303	198.965	347.22	85.259	98.0935	116.987	15.233	17.9331	24.0571	60.8049	50.8605	48.4605	21.8114	60.817	13.0005
TVAG_096400	-2.393	0.02	conserved hypothetical protein	322.213	479.927	847.39	1087.72	576.373	808.886	784.383	671.24	1720.68	199.553	214.479	205.547	240.995	259.389	264.456	0	3.68588	0
TVAG_081810	-2.383	0	conserved hypothetical protein	172.066	104.539	178.398	97.8109	55.3176	159.062	177.623	173.766	80.4284	37.5748	22.9543	23.7033	17.7966	14.1279	14.5382	44.7134	12.9006	40.446
TVAG_473500	-2.365	0	inversin	254.263	269.424	343.581	317.042	222.162	292.906	241.567	222.812	199.852	66.0098	58.8204	55.1899	71.9278	81.942	64.3833	33.8077	3.68588	17.334
TVAG_305010	-2.335	0	conserved hypothetical protein	44.9344	42.2906	49.5549	62.3966	29.4432	46.5546	41.2085	54.6521	48.7445	12.1864	11.4772	13.0899	16.3135	8.47675	8.99981	2.18114	5.52882	1.4445
TVAG_366870	-2.327	0	conserved hypothetical protein	59.1819	44.6665	31.3848	97.8109	46.3954	46.5546	69.6282	49.0467	68.2423	12.6942	4.30393	12.3823	20.7627	22.0396	16.615	1.09057	5.52882	4.3335
TVAG_110830	-2.253	0	hypothetical protein	393.45	470.423	441.039	480.623	281.941	380.196	338.194	301.287	524.003	104.6	98.2731	84.1999	160.169	111.893	173.073	7.63399	7.37176	7.22249
TVAG_455660	-2.252	0	Clan CA, family C12, ubiquitin hydrolase-like cysteine peptidase	349.612	542.65	825.916	2145.09	958.243	1961.11	1418.14	1343.88	1769.42	188.889	238.151	310.266	413.77	291.035	256.841	267.19	200.881	205.119
TVAG_110740	-2.216	0	hypothetical protein	153.435	112.141	62.7696	237.782	49.9643	190.098	262.882	257.846	116.987	42.6525	30.8449	38.5621	45.9745	46.3396	32.5378	20.7208	27.6441	23.112
TVAG_174020	-2.189	0.006	CAMK family protein kinase	334.268	280.353	168.487	1736.99	868.129	1458.71	650.81	790.353	614.18	116.279	134.139	185.028	423.41	247.521	361.377	7.63399	11.0576	24.5565
TVAG_480660	-2.168	0	aromatic amino acid transporter	240.016	142.077	166.835	585.179	270.342	587.752	234.462	162.555	287.592	14.2175	13.6291	25.1185	124.576	118.109	102.459	80.7022	49.7594	66.4469
TVAG_050900	-2.131	0	myotrophin	254.263	256.595	350.188	269.823	233.761	322.003	227.357	239.628	458.198	44.1758	47.3433	57.3125	97.8811	111.893	69.2293	58.8908	46.0735	59.2244
TVAG_455650	-2.105	0.001	conserved hypothetical protein	462.496	545.026	635.955	2544.77	1173.27	2673.01	3717.29	2948.41	1796.23	143.19	147.051	196.702	1121.93	570.203	944.98	178.854	261.698	270.121
TVAG_199370	-2.101	0	conserved hypothetical protein	273.99	200.999	254.382	143.344	94.5752	106.688	71.0491	84.0801	109.675	52.8078	38.7354	40.6848	34.1101	32.2117	20.7688	23.9926	31.33	37.557
TVAG_437170	-2.094	0	rolling pebbles	155.627	210.503	221.345	279.942	118.665	252.171	477.45	409.19	355.835	78.7039	57.3858	58.7277	80.8261	59.9024	36.6915	56.1644	75.5606	78.0029
TVAG_425530	-2.091	0.019	CK1 family protein kinase	300.293	139.226	120.584	252.959	106.174	170.7	285.618	301.287	104.801	70.5797	50.9299	80.3083	100.106	63.2931	49.8451	1.09057	0	0
TVAG_457450	-2.087	0.001	KS1 protein precursor	16259.7	19839.5	18302.3	14519.9	8185.22	13593.9	10432.9	8154.37	12049.6	222.91	306.297	659.448	5355.28	2848.19	4518.6	6582.14	3623.22	4437.5
TVAG_020440	-2.045	0	tankyrase	338.652	373.013	503.809	365.948	184.689	304.545	125.046	191.983	309.527	107.647	111.185	127.361	35.5931	31.0814	15.2305	122.144	49.7594	50.5575
TVAG_096770	-2.032	0	ankyrin repeat-containing protein	185.217	290.807	302.285	352.457	206.995	232.773	329.668	256.444	667.799	116.279	130.553	168.754	17.7966	29.3861	15.9227	52.3474	90.3041	67.8914
TVAG_272220	-2.014	0	conserved hypothetical protein	1227.48	1517.71	1546.11	2119.8	1101.89	2257.9	969.11	1195.34	2074.08	461.053	388.071	422.768	152.754	129.977	130.843	640.71	493.908	650.024
TVAG_021620	-1.956	0	hypothetical protein	1006.09	862.918	835.827	603.73	258.743	527.619	534.29	441.421	397.268	159.947	128.401	91.9831	246.927	92.6792	168.227	175.582	204.566	144.45
TVAG_284520	-1.937	0	conserved hypothetical protein	17.5354	28.0353	33.0366	48.9055	22.3055	56.2535	44.0505	37.8361	60.9306	8.63204	6.4559	11.6748	14.8305	6.7814	17.3073	7.63399	11.0576	4.3335
TVAG_158820	-1.928	0	conserved hypothetical protein	532.637	480.877	408.002	504.232	201.641	770.091	1480.66	1552.68	1138.18	248.298	237.434	174.414	254.343	159.928	246.456	164.131	200.881	170.451
TVAG_198600	-1.896	0	DNA polymerase alpha catalytic subunit	4164.65	3338.58	2094.52	4737.08	2036.94	4777.67	6594.78	7023.49	6665.81	1447.64	1110.41	1464.3	1710.69	1721.35	1583.27	1495.17	375.96	221.008
TVAG_459340	-1.891	0.016	conserved hypothetical protein	129.323	79.8294	90.8507	64.083	58.8864	71.7717	89.5219	88.2841	77.9912	37.067	37.3008	31.1327	39.3007	23.7349	29.7686	0	1.84294	0
TVAG_329100	-1.855	0	conserved hypothetical protein	56.99	38.014	33.0366	129.852	41.9343	118.326	58.2603	58.8561	34.1211	16.2486	16.4984	19.8117	26.6948	23.7349	17.9996	13.0868	3.68588	15.8895
TVAG_100840	-1.838	0	conserved hypothetical protein	110.692	124.496	133.798	242.841	74.0542	193.977	287.039	313.899	136.485	55.8544	45.1913	55.5436	40.0423	36.7326	38.7684	59.4361	53.4453	67.8914
TVAG_102530	-1.817	0.001	conserved hypothetical protein	290.43	347.353	340.277	585.179	445.217	453.907	619.549	657.226	387.519	161.47	141.312	128.776	222.457	204.007	224.303	15.8133	33.1729	36.1125
TVAG_479220	-1.8	0.003	heat shock protein	6228.35	4554.08	6911.26	10197.6	5339.04	6360.52	12408	11022.9	15556.8	2516.49	2736.58	3667.65	4432.09	3428.56	4494.37	416.598	414.662	450.684
TVAG_160190	-1.795	0	conserved hypothetical protein	200.561	221.432	148.665	131.539	67.8086	96.9887	63.9442	106.502	187.666	47.2224	46.6259	64.3882	41.5253	22.0396	24.9226	46.3493	22.1153	34.668
TVAG_021430	-1.764	0	conserved hypothetical protein	323.309	144.453	198.22	322.102	95.4674	211.435	98.0478	144.338	99.9262	74.134	64.559	68.9873	66.7371	63.2931	44.9991	14.7227	27.6441	54.891
TVAG_198590	-1.698	0	homo sapiens cgi-128 protein	1224.19	1533.39	1689.82	1711.69	862.776	1379.18	1798.96	1768.49	938.331	328.525	406.722	437.274	624.363	562.291	678.447	269.916	431.248	238.342
TVAG_158850	-1.661	0	conserved hypothetical protein	7179.64	10138.8	6395.89	10575.4	5018.73	9811.38	12871.3	13157.1	13568	1688.33	1833.48	2333.89	5557.72	3796.46	4714.52	3902.06	2086.21	2146.53
TVAG_280090	-1.618	0	conserved hypothetical protein	9464.72	9950.64	16298.6	19162.5	15198.1	18241.6	14405.9	13663	50955	3194.87	3784.59	3405.5	8612.05	9790.09	9215.81	5079.33	6584.83	4844.85
TVAG_310270	-1.538	0	conserved hypothetical protein	375.915	286.055	234.56	369.321	129.372	453.907	315.458	375.558	343.649	97.9991	81.7747	126.654	149.046	87.028	114.921	193.576	66.3459	69.3359
TVAG_221660	-1.529	0	conserved hypothetical protein	7710.09	5455.96	6311.65	10762.6	6442.71	8806.58	8118.08	7956.78	6843.72	1676.14	2331.3	2883.32	2971.28	1754.12	2879.25	3247.72	3009.52	2951.11
TVAG_234880	-1.499	0	conserved hypothetical protein	811.011	1374.21	992.751	1885.39	973.411	1792.35	1000.37	1091.64	972.452	438.711	436.849	507.322	321.821	281.428	313.609	513.659	549.196	494.019
TVAG_387450	-1.444	0	conserved hypothetical protein	277.278	533.147	594.659	480.623	295.324	611.029	301.248	354.538	1011.45	160.454	186.504	197.41	213.559	196.096	140.536	247.014	129.006	161.784
TVAG_254890	-1.441	0	pyruvate-flavodoxin oxidoreductase	1601.2	1339.52	1795.54	2102.93	421.127	2292.81	1608.55	1586.31	1679.25	426.525	603.985	680.321	679.977	670.229	785.753	213.752	702.16	551.799
